# Supplementary material for: Positional distribution and conservation of major phosphorylated sites in the human kinome
Source: Front Mol Biosci. 2025 Apr 9;12:1557835. doi: 10.3389/fmolb.2025.1557835 (PMC12015135; doi:10.3389/fmolb.2025.1557835)
Supplement: Supplementary file 1 [file Table2.xlsx]

## Sheet: Description
	Supplementary_Table_2: Kinase family-based conservation of phosphorylated sites reported in kinases
	Positional distribution and conservation of major Phosphorylated sites in the Human Kinome Athira Perunelly Gopalakrishnan1,2, Prathik Basthikoppa Shivamurthy1, Mukhtar Ahmed3, Samseera Ummar1, Poornima Ramesh1, Sonet Daniel Thomas1,2, Althaf Mahin1,2, Mahammad Nisar1, Sowmya Soman1, Rajesh Raju1,2* 1 Centre for Integrative Omics Data Science (CIODS), Yenepoya (Deemed to be University), Mangalore…
			Conservation Score
			≥0.75
	All_data: Conservation score for phosphosites across kinase families		≤0.25
	Filtered_cutoff: Data for highly and less conserved kinase phosphosites
	Unique_phosphosites: conservation score less than 0.1
	Exp_validated_upstream kinases: Experimentally validated upstreama kinases for conserved and non conserved phosphorylation sites identified in kinases
	Unique_upstream_kinases: Upstream kinases unique to the less conserved phosphosites within kinase families

## Sheet: All_data
Gene	Kinase_Family	Phosphosite	Extracted_Window	Conservation_Score	Type of Kinase
AAK1	NAK	T606	PKVQTTPPPAV	0.05	S/T	AATK_S1340	y
AAK1	NAK	T620	KVGSLTPPSSP	0	S/T	ABL1_Y393	y
AAK1	NAK	S637	HRRILSDV---	0	S/T	ABL1_Y226	y
AAK1	NAK	S624	LTPPSSPKTQR	0	S/T	ABL1_Y257	y
AAK1	NAK	S623	SLTPPSSPKTQ	0	S/T	ABL1_Y185	y
AAK1	NAK	S618	GQKVGSLTPPS	0	S/T	ABL1_Y253	y
ABL2	ABL	S936	VPVLISPTLKH	0	Y	ABL1_T852	y
ACVR1B	STKR	S168	DMEDPSC-E--	0	S/T	ABL1_S718	y
ACVR2B	STKR	S19	SLCAGSGR---	0	S/T	ABL2_Y439	y
ACVRL1	STKR	S161	ELGESSLILKA	0	S/T	ABL2_S783	y
ACVRL1	STKR	S160	SELGESSLILK	0	S/T	ABL2_S620	y
ACVRL1	STKR	S155	QRGLHSELGES	0	S/T	ACVR1B_Y380	y
ANKK1	RIPK	T694	NKVGWTPAHLA	0	S/T	AKT1_Y315	y
ANKK1	RIPK	T6	MAADPTELRLG	0	S/T	AKT1_T308	y
ARAF	RAF	T253	-GSDGTPRGSP	0.05	S/T	AKT1_S473	y
ARAF	RAF	S257	GTPRGSPSP--	0	S/T	AKT1_S129	y
ARAF	RAF	S259	PRGSPSP----	0	S/T	AKT1_T450	y
AURKA	AUR	S51	RVLCPSNSSQR	0	S/T	AKT2_T309	y
AURKA	AUR	S41	PLPVNSGQAQR	0	S/T	AKT2_S34	y
AURKA	AUR	S4	--MDRSKENCI	0	S/T	AKT2_S302	y
AURKB	AUR	S45	VLMSRSNV--Q	0.18	S/T	AKT2_S474	y
AURKB	AUR	S7	AQKENSYPWPY	0	S/T	AKT2_Y438	y
AXL	AXL	S875	-----SPAQPA	0.12	Y	AKT2_Y475	y
AXL	AXL	S884	PADRGSPAAPG	0.07	Y	AKT2_T451	y
BLK	SRC	Y501	ATERQYELQP-	0.19	Y	AKT3_T305	y
BLK	SRC	S24	DKGQWSPLKVS	0	Y	AKT3_S472	y
BMP2K	NAK	S1029	VGRRDS-----	0	S/T	AKT3_S34	y
BMP2K	NAK	S1032	---QSSNEFLT	0	S/T	AKT3_T298	y
BMP2K	NAK	S1107	RPRQNSLHGSF	0	S/T	AKT3_T302	y
BMP2K	NAK	S1031	----QSSNEFL	0	S/T	AKT3_S474	y
BMP2K	NAK	S1111	NSLHGSFHSA-	0	S/T	AKT3_T447	y
BMP2K	NAK	S979	SLQKLSSRQRR	0	S/T	AKT3_S476	y
BMP2K	NAK	S1076	AKPFHSPDLSW	0	S/T	AURKA_Y148	y
BMP2K	NAK	T1014	KPTYRTPER--	0	S/T	AURKA_T292	y
BMP2K	NAK	S949	TSKSESNEDLF	0	S/T	AURKA_S266	y
BMPR1B	STKR	S92	--QRRSIECCT	0.18	S/T	AURKA_T288	y
BMPR1B	STKR	S175	IPPGESLRDLI	0.15	S/T	AURKA_T287	y
BMPR2	STKR	S757	PKRPTSLPLNT	0	S/T	AURKA_S284	y
BMPR2	STKR	S863	LNINSSPDEHE	0	S/T	AURKA_S342	y
BMPR2	STKR	S586	EKNRNSINYER	0	S/T	AURKB_T236	y
BMPR2	STKR	T977	KKRVKTPYSLK	0	S/T	AURKB_T232	y
BMPR2	STKR	Y708	SSSLLYPLIKL	0	S/T	AURKB_S227	y
BMPR2	STKR	S515	RNKSVSPTVNP	0	S/T	AURKB_S331	y
BMPR2	STKR	S862	RLNINSSPDEH	0	S/T	AURKC_Y205	y
BMPR2	STKR	S680	KNLKESSDENL	0	S/T	AURKC_T202	y
BMPR2	STKR	S681	NLKESSDENLM	0	S/T	AURKC_Y58	y
BMX	TEC	Y40	KTNLSYYEYDK	0.18	Y	AURKC_T164	y
BMX	TEC	S254	LKSSSSSEDVA	0	Y	AURKC_T198	y
BRAF	RAF	S151	RSNPKSPQKPI	0.14	S/T	AXL_Y698	y
BRAF	RAF	T401	-GLSATPPASL	0.05	S/T	AXL_Y702	y
BRSK1	CAMKL	S563	NSFLGSPRFHR	0	S/T	AXL_Y703	y
BRSK1	CAMKL	S508	PGPPGSPRSSG	0	S/T	AXL_S515	y
BRSK1	CAMKL	S384	RKRVDS-----	0	S/T	BMPR1A_Y407	y
BRSK1	CAMKL	S399	--ERKSMEVLS	0	S/T	BMX_Y566	y
BRSK1	CAMKL	S579	PTAEEM-----	0	S/T	BRAF_T599	y
BRSK1	CAMKL	S413	AGGGGSPVPTR	0	S/T	BRAF_S465	y
BRSK1	CAMKL	S404	SMEVLSITDAG	0	S/T	BTK_Y551	y
BRSK2	CAMKL	S489	NSFLGSPRFHR	0	S/T	BTK_Y361	y
BRSK2	CAMKL	S393	--DGGSPVPAR	0	S/T	BTK_Y375	y
BRSK2	CAMKL	S382	--ERKSMEVLS	0	S/T	BUB1_S655	y
BRSK2	CAMKL	S423	SGLSTSP----	0	S/T	CAMK1_Y235	y
BRSK2	CAMKL	S367	RKRVDS-----	0	S/T	CAMK1_T177	y
BRSK2	CAMKL	S416	RSISGA-----	0	S/T	CAMK1D_S122	y
BRSK2	CAMKL	T509	--SNLTPESSP	0	S/T	CAMK1D_T180	y
BRSK2	CAMKL	S427	---LSSP----	0	S/T	CAMK1D_S154	y
BRSK2	CAMKL	S435	VTPHPSPRGSP	0	S/T	CAMK1D_S179	y
BRSK2	CAMKL	S513	LTPESSPELAK	0	S/T	CAMK2A_T286	y
BTK	TEC	S55	GSKKGSIDVEK	0.21	Y	CAMK2A_T305	y
BTK	TEC	S180	-----SHRKTK	0	Y	CAMK2A_T306	y
BUB1	BUB	S314	EDLPASQERSE	0	S/T	CAMK2A_S279	y
BUB1	BUB	S459	SKVQPSPTVHT	0	S/T	CAMK2A_S332	y
CAMK1	CAMK1	S363	PGTELSPTLPH	0	S/T	CAMK2A_S333	y
CAMK1D	CAMK1	S355	PSTLCSFISSS	0	S/T	CAMK2A_S334	y
CAMK1D	CAMK1	S382	VTAVHSGSK--	0	S/T	CAMK2A_T276	y
CAMK1D	CAMK1	S384	AVHSGSK----	0	S/T	CAMK2B_T287	y
CAMK2B	CAMK2	S423	SVRRGSGAPEA	0	S/T	CAMK2B_S280	y
CAMK2B	CAMK2	S504	SVRRGSGTPEA	0	S/T	CAMK2B_T306	y
CAMK2G	CAMK2	S419	MQPQPSLCSSA	0	S/T	CAMK2B_T307	y
CAMK2G	CAMK2	S325	LLNKKSDGGVK	0	S/T	CAMK2B_S276	y
CAMK4	CAMK1	S12	PSCSASSCSSV	0	S/T	CAMK2D_T287	y
CAMK4	CAMK1	S13	SCSASSCSSVT	0	S/T	CAMK2D_T337	y
CAMKK1	CAMKK	S74	SARKLSLQERP	0	S/T	CAMK2D_T336	y
CAMKK1	CAMKK	S475	SM---SAPGNL	0	S/T	CAMK2D_T331	y
CAMKK1	CAMKK	S492	----KSPELPG	0	S/T	CAMK2D_S330	y
CAMKK1	CAMKK	S52	RARAASVIPGS	0	S/T	CAMK2D_S333	y
CAMKK1	CAMKK	S67	LPARPSLSARK	0	S/T	CAMK2D_S334	y
CAMKK1	CAMKK	S100	PASHISPRAWR	0	S/T	CAMK2D_S315	y
CAMKK1	CAMKK	T108	AWRRPTIESHH	0	S/T	CAMK2D_S472	y
CAMKK2	CAMKK	S511	SL---SAPGNL	0	S/T	CAMK2G_S280	y
CAMKK2	CAMKK	S100	SGRKLSLQERS	0	S/T	CAMK2G_T287	y
CAMKK2	CAMKK	S129	PSLPYSPVSSP	0	S/T	CAMK2G_S311	y
CAMKK2	CAMKK	S133	YSPVSSPQSSP	0	S/T	CAMK2G_S382	y
CAMKK2	CAMKK	S522	LTKKPTRECE-	0	S/T	CAMK2G_S384	y
CAMKK2	CAMKK	S137	SSPQSSPRLPR	0	S/T	CAMK2G_S315	y
CAMKK2	CAMKK	T85	VPL-DTSGSQA	0	S/T	CDK1_Y15	y
CAMKK2	CAMKK	S114	LAAGGSLDMNG	0	S/T	CDK1_T14	y
CAMKK2	CAMKK	S509	RREERSL---S	0	S/T	CDK1_Y19	y
CDC42BPA	DMPK	S1651	LKREFSGGSYS	0	S/T	CDK10_Y204	y
CDC42BPA	DMPK	S1654	EFSGGSYSAKR	0	S/T	CDK10_Y50	y
CDC42BPA	DMPK	S1719	PRKTKSLSLES	0	S/T	CDK10_T49	y
CDC42BPA	DMPK	S1721	KTKSLSLESTD	0	S/T	CDK14_Y146	y
CDC42BPA	DMPK	S1629	PGRSMSASSGL	0	S/T	CDK15_Y114	y
CDC42BPA	DMPK	S1545	NKRRYSFRVPE	0	S/T	CDK16_Y176	y
CDC42BPA	DMPK	S1635	ASSGLS--ARS	0	S/T	CDK16_T175	y
CDC42BPA	DMPK	S1613	FSGSVSIPSIT	0	S/T	CDK17_Y203	y
CDC42BPA	DMPK	S1724	SLSLESTDRGS	0	S/T	CDK17_T202	y
CDC42BPA	DMPK	S674	--ISYSPGVCS	0	S/T	CDK18_Y155	y
CDC42BPB	DMPK	T423	-MQSNTLTKDE	0.03	S/T	CDK2_Y168	y
CDC42BPB	DMPK	S1690	PSGPPSPNSPH	0	S/T	CDK2_Y15	y
CDC42BPB	DMPK	S1693	PPSPNSPHRS-	0	S/T	CDK2_T14	y
CDC42BPB	DMPK	S1686	NSSNPSGPPSP	0	S/T	CDK2_Y19	y
CDC42BPB	DMPK	T676	GA-GATLEHQQ	0	S/T	CDK2_T165	y
CDC42BPB	DMPK	S868	--VRRSQKLDM	0	S/T	CDK3_Y15	y
CDC42BPB	DMPK	S481	-ALSNSNRDKE	0	S/T	CDK3_T14	y
CDC42BPB	DMPK	S1659	---SMSDPDQD	0	S/T	CDK3_Y19	y
CDC42BPB	DMPK	S1680	KHSTPSNSSNP	0	S/T	CDK5_Y15	y
CDC42BPB	DMPK	S1640	NKPYISWPSSG	0	S/T	CDK5_T17	y
CDC42BPG	DMPK	S646	ENRRLSREQER	0.2	S/T	CDK5_T14	y
CDC42BPG	DMPK	S888	PRSFPSPTKCL	0.1	S/T	CDK5_S47	y
CDC42BPG	DMPK	S1482	PQRPHSFSEAL	0	S/T	CDK6_Y24	y
CDC42BPG	DMPK	S1540	---PRSLPLSP	0	S/T	CDKL1_T26	y
CDC42BPG	DMPK	S1484	RPHSFSEALR-	0	S/T	CDKL5_Y171	y
CDC42BPG	DMPK	S1492	----ASMGSEG	0	S/T	CHUK_Y168	y
CDC42BPG	DMPK	S1544	RSLPLSPELES	0	S/T	CHUK_T23	y
CDC42BPG	DMPK	S1550	PELESSP----	0	S/T	CILK1_Y159	y
CDC42BPG	DMPK	S1462	GARDKS--PAP	0	S/T	CILK1_T157	y
CDC42BPG	DMPK	S480	GPPAGSPGQDS	0	S/T	CILK1_Y156	y
CDK1	CDK	S39	KIRLESE---E	0.06	S/T	CILK1_T14	y
CDK10	CDK	T133	-----TPFSEA	0	S/T	CILK1_Y15	y
CDK11A	CDK	S577	AREYGS----P	0.06	S/T	CILK1_S17	y
CDK11A	CDK	S271	DLQDISDSERK	0	S/T	CILK1_S254	y
CDK11A	CDK	S740	VKRGTSP----	0	S/T	CLK1_S341	y
CDK11A	CDK	T739	RVKRGTSP---	0	S/T	CLK1_T342	y
CDK11A	CDK	S47	DSKRDSLEEGE	0	S/T	CLK1_S337	y
CDK11A	CDK	S265	----LSDLQDI	0	S/T	CLK1_S140	y
CDK11A	CDK	S65	ITIRNSPYRRE	0	S/T	CLK1_T138	y
CDK11A	CDK	S222	SHWSRSPPRPP	0	S/T	CLK4_S339	y
CDK11A	CDK	S72	YRREDSMEDRG	0	S/T	CLK4_T340	y
CDK11B	CDK	S589	AREYGS----P	0.06	S/T	CLK4_S335	y
CDK11B	CDK	S283	DLQDISDSERK	0	S/T	CLK4_S326	y
CDK11B	CDK	S752	VKRGTSP----	0	S/T	CLK4_S138	y
CDK11B	CDK	T751	RVKRGTSP---	0	S/T	CLK4_S136	y
CDK11B	CDK	S47	DSKRDSLEEGE	0	S/T	CLK4_S112	y
CDK11B	CDK	S234	SHWSRSPPRPP	0	S/T	CSF1R_Y809	y
CDK11B	CDK	S277	----LSDLQDI	0	S/T	CSK_S364	y
CDK11B	CDK	S65	ITIRNSPYRRE	0	S/T	CSK_Y184	y
CDK11B	CDK	S763	GGLGYSQLGDD	0	S/T	CSK_S136	y
CDK12	CDK	S681	PGGDLSPPDSP	0	S/T	CSK_T200	y
CDK12	CDK	S685	LSPPDSPEPKA	0	S/T	CSK_S10	y
CDK12	CDK	S385	RHSSISPVRLP	0	S/T	CSK_T176	y
CDK12	CDK	S423	KESKGSPVFLP	0	S/T	CSNK1A1_S218	y
CDK12	CDK	S1083	PVKNSSPAPPQ	0	S/T	CSNK1A1_S242	y
CDK12	CDK	S383	RSRHSSISPVR	0	S/T	CSNK1A1_S156	y
CDK12	CDK	S274	TSRRQSVSPPY	0	S/T	CSNK1A1_S105	y
CDK12	CDK	S276	RRQSVSPPYKE	0	S/T	CSNK1A1_T169	y
CDK12	CDK	T692	EPKAITPPQQP	0	S/T	CSNK1G1_T258	y
CDK13	CDK	T1246	RILELTPEPDR	0	S/T	CSNK1G1_Y194	y
CDK13	CDK	S383	RGGDVSPSPYS	0	S/T	CSNK1G1_Y88	y
CDK13	CDK	S317	RRRSLSPLGGR	0	S/T	CSNK1G1_Y69	y
CDK13	CDK	S437	RSRHSSISPST	0	S/T	CSNK1G2_T259	y
CDK13	CDK	S439	RHSSISPSTLT	0	S/T	CSNK1G2_T151	y
CDK13	CDK	S315	YRRRRSLSPLG	0	S/T	CSNK1G2_Y71	y
CDK13	CDK	S325	-----SPVSHR	0	S/T	CSNK2A1_S194	y
CDK13	CDK	S400	SRSPYSPVLRR	0	S/T	CSNK2A1_Y50	y
CDK13	CDK	S525	-----SPSSGG	0	S/T	CSNK2A1_T13	y
CDK14	CDK	S24	LRRTLSESFSR	0	S/T	CSNK2A1_S287	y
CDK14	CDK	S95	-----SENNAC	0	S/T	CSNK2A1_Y255	y
CDK14	CDK	S78	---TQSTFDPF	0	S/T	CSNK2A1_S7	y
CDK14	CDK	S119	KVRRHS-----	0	S/T	CSNK2A2_S195	y
CDK14	CDK	S123	--SPSSPTSPK	0	S/T	CSNK2A2_Y240	y
CDK14	CDK	S112	STGKESPKVRR	0	S/T	CSNK2A2_Y13	y
CDK14	CDK	S120	-----SPSSPT	0	S/T	CSNK2A2_Y256	y
CDK14	CDK	S122	---SPSSPTSP	0	S/T	CSNK2A2_S21	y
CDK15	CDK	T343	P----TPRSLH	0	S/T	CSNK2A2_S288	y
CDK16	CDK	S119	NK-RLSLPADI	0	S/T	CSNK2A2_S18	y
CDK16	CDK	S153	--RRVSLSEIG	0	S/T	CSNK2A3_S194	y
CDK16	CDK	S138	KLTLNSPIFDK	0	S/T	CSNK2A3_S51	y
CDK16	CDK	S110	PPRKISTEDIN	0	S/T	CSNK2A3_T60	y
CDK16	CDK	S12	IKRQLSMTLRG	0	S/T	CSNK2A3_Y323	y
CDK16	CDK	S95	SDEVQSPV---	0	S/T	CSNK2A3_T129	y
CDK16	CDK	S78	-LKMGSD----	0	S/T	CSNK2A3_Y131	y
CDK16	CDK	S65	----SSAPEIV	0	S/T	CSNK2A3_T13	y
CDK17	CDK	S146	NK-RLSLPADI	0	S/T	CSNK2A3_S287	y
CDK17	CDK	S180	--RRASLSEIG	0	S/T	CSNK2A3_T17	y
CDK17	CDK	S137	IHRRISMEDLN	0	S/T	DAPK3_T180	y
CDK17	CDK	S9	FKRRLSLTLRG	0	S/T	DAPK3_T225	y
CDK17	CDK	S165	KLQINSPPFDQ	0	S/T	DCLK2_S347	y
CDK17	CDK	S122	SDEVQSPT---	0	S/T	DCLK3_S390	y
CDK17	CDK	S92	----GSRLDIV	0	S/T	DDR1_Y569	y
CDK17	CDK	S75	----HSVIGGS	0	S/T	DDR1_Y792	y
CDK18	CDK	S132	--RRASLSDIG	0	S/T	DDR1_Y796	y
CDK18	CDK	S89	NQRRFSMEDVS	0	S/T	DDR1_Y797	y
CDK18	CDK	S14	FKRRFSLSVPR	0	S/T	DDR1_Y586	y
CDK18	CDK	S98	SK-RLSLPMDI	0	S/T	DDR1_S752	y
CDK18	CDK	S117	KLQMESPDLPK	0	S/T	DDR2_Y736	y
CDK18	CDK	S134	RRASLSDIGFG	0	S/T	DDR2_Y740	y
CDK18	CDK	S74	EPGQLSPG---	0	S/T	DDR2_Y741	y
CDK18	CDK	S16	RRFSLSVPRTE	0	S/T	DYRK1A_S324	y
CDK19	CDK	S449	PSGANSG----	0	S/T	DYRK1B_S276	y
CDK2	CDK	T39	KIRLDTE---T	0.04	S/T	DYRK4_S267	y
CDK3	CDK	S207	LFPGDS-E---	0.12	S/T	EGFR_Y1016	y
CDK5	CDK	S72	HDVLHS-----	0	S/T	EGFR_T693	y
CDK6	CDK	S223	LFRGSS-D---	0.06	S/T	EGFR_Y869	y
CDK6	CDK	S155	T----SSGQIK	0.03	S/T	EPHA10_S756	y
CDK6	CDK	T49	RVRVQTG---E	0	S/T	EPHA2_Y594	y
CDK6	CDK	S317	-L-PPSQNTSE	0	S/T	EPHA3_Y701	y
CDK6	CDK	S86	DVCTVS-----	0	S/T	EPHA3_Y742	y
CDK7	CDK	T110	--LVLTPSHIK	0.21	S/T	EPHA3_T654	y
CDK7	CDK	S164	AKSFGS----P	0.07	S/T	EPHA3_T601	y
CDK7	CDK	S217	FLPGDS-D---	0.02	S/T	EPHA3_Y602	y
CDK7	CDK	S321	TLKEQSNPALA	0	S/T	EPHA3_S768	y
CDK7	CDK	S7	ALDVKSRAKRY	0	S/T	EPHA4_T601	y
CDK7	CDK	T332	-KRKRTEALEQ	0	S/T	EPHA4_Y602	y
CDK7	CDK	S106	IIKDNS-----	0	S/T	EPHA5_T655	y
CDK8	CDK	S413	PPTTTSG----	0	S/T	EPHA5_Y656	y
CDK8	CDK	T360	KREFLTEEEPD	0	S/T	EPHA5_T708	y
CDK9	CDK	S56	NE---KEGFPI	0.11	S/T	EPHA5_S822	y
CDK9	CDK	S347	PRRKGSQITQQ	0	S/T	EPHA6_S201	y
CDK9	CDK	S175	LARAFSLAKNS	0	S/T	EPHA6_S820	y
CDK9	CDK	S353	QITQQSTNQ--	0	S/T	EPHA7_Y810	y
CDK9	CDK	S90	CRTKASP--YN	0	S/T	EPHA7_T666	y
CDK9	CDK	Y338	--MFEYLAPPR	0	S/T	EPHA7_Y671	y
CDK9	CDK	T54	KVLMENE---K	0	S/T	EPHA7_Y614	y
CDKL2	CDKL	S359	FKIKGSKIDGE	0.13	S/T	EPHA7_S780	y
CDKL5	CDKL	S407	IPHLLSPKEAK	0	S/T	EPHA8_S782	y
CDKL5	CDKL	S720	FYRVPSPRPDN	0	S/T	EPHB1_Y600	y
CDKL5	CDKL	S543	-----SPSGRN	0	S/T	EPHB1_Y634	y
CDKL5	CDKL	S479	PQSSRSPSYRT	0	S/T	EPHB1_S164	y
CDKL5	CDKL	S641	AARANSLQLLS	0	S/T	EPHB2_Y602	y
CDKL5	CDKL	S529	LNSPTSPTPTR	0	S/T	EPHB3_Y754	y
CDKL5	CDKL	S681	---QKSEGGVY	0	S/T	EPHB3_T613	y
CHEK1	CAMKL	S331	SLWDTSP----	0.15	S/T	EPHB3_Y614	y
CHEK1	CAMKL	S345	QGISFSQPTCP	0	S/T	EPHB3_T971	y
CHEK1	CAMKL	S317	-KYSSSQPEPR	0	S/T	EPHB3_S780	y
CHEK1	CAMKL	S296	---IQSN--LD	0	S/T	EPHB4_Y596	y
CHEK1	CAMKL	S280	RPRVTSGGVSE	0	S/T	EPHB4_T953	y
CHEK1	CAMKL	S301	--LDFSPVNSA	0	S/T	ERBB2_Y735	y
CHEK1	CAMKL	S286	GGVSESPSGFS	0	S/T	ERBB4_T731	y
CHEK1	CAMKL	S305	FSPVNSA-S-S	0	S/T	ERBB4_Y733	y
CHEK1	CAMKL	S467	--DIVSSQKIW	0	S/T	ERBB4_T699	y
CHEK1	CAMKL	S468	-DIVSSQKIWL	0	S/T	ERN1_Y628	y
CHUK	IKK	S473	TLISASQQLKA	0	S/T	ERN1_S729	y
CILK1	RCK	T478	YQRRDTPTLRS	0	S/T	ERN1_S726	y
CILK1	RCK	S520	PPNPWSSSGLS	0	S/T	ERN1_S724	y
CILK1	RCK	S585	SPGYSSLKAM-	0	S/T	ERN2_Y860	y
CIT	DMPK	S433	LGRSESVVSGL	0.01	S/T	FER_Y734	y
CIT	DMPK	S440	VSGLDSPAK--	0	S/T	FER_Y615	y
CIT	DMPK	S1971	LRRDKSPGRPL	0	S/T	FER_Y402	y
CIT	DMPK	S1993	TRRERSPGRLF	0	S/T	FER_S408	y
CIT	DMPK	S1432	RDKMNSPGLQT	0	S/T	FER_S113	y
CIT	DMPK	S1322	---VRSPEHQP	0	S/T	FER_S427	y
CIT	DMPK	S699	EELEEKHREAQ	0	S/T	FES_Y734	y
CIT	DMPK	S1940	-RVASSPAPPE	0	S/T	FES_S408	y
CLK2	CLK	Y51	RREDSYHVRSR	0.25	Dual	FES_T409	y
CLK2	CLK	S50	RRREDSYHVRS	0.23	Dual	FES_Y261	y
CLK2	CLK	S493	NKLWDSSRDIS	0	Dual	FES_S410	y
CLK2	CLK	S498	SSRDISR-----	0	Dual	FGFR1_Y605	y
CLK3	CLK	S9	LSARRRELADH	0	Dual	FGFR1_Y654	y
CLK3	CLK	S76	PGTSLLGRGAR	0	Dual	FGFR1_Y653	y
CLK3	CLK	S78	TSLLGRGARRS	0	Dual	FGFR1_Y766	y
CLK3	CLK	S135	GRGARSGEWGL	0	Dual	FGFR1_Y730	y
CLK3	CLK	S51	LSGRGTYVRRD	0	Dual	FGFR1_Y463	y
CLK3	CLK	S49	AHLSGRGTYVR	0	Dual	FGFR1_S777	y
CLK3	CLK	S67	PGQARPLGPPG	0	Dual	FGFR1_Y583	y
CLK3	CLK	Y7	PVLSARRRELA	0	Dual	FGFR2_S347	y
CLK3	CLK	S133	GSGRGARSGEW	0	Dual	FGFR2_Y657	y
CLK3	CLK	S132	AGSGRGARSGE	0	Dual	FGFR2_Y656	y
CSF1R	PDGFR	Y708	HLEKKYVRRDS	0	Y	FGFR2_Y769	y
CSF1R	PDGFR	S713	YVRRDSGFSSQ	0	Y	FGFR2_Y655	y
CSF1R	PDGFR	S716	RDSGFSSQGVD	0	Y	FGFR2_S782	y
CSK	CSK	S2	----MSAIQAA	0.14	Y	FGFR2_S780	y
CSNK1A1	CK1	S313	QAASSSG----	0.05	S/T	FGFR3_Y648	y
CSNK1A1	CK1	T321	--QAQTPTGKQ	0	S/T	FGFR3_Y647	y
CSNK1A1	CK1	S332	TDKTKSNMKGF	0	S/T	FGFR3_Y724	y
CSNK1D	CK1	S382	APVNISSSDLT	0	S/T	FGFR3_Y760	y
CSNK1D	CK1	S331	LPSTAS-----	0	S/T	FGFR3_Y577	y
CSNK1D	CK1	S401	STSQIPGRVAS	0	S/T	FGFR4_Y643	y
CSNK1D	CK1	T347	PPTPLTPTSHT	0	S/T	FGFR4_Y642	y
CSNK1D	CK1	S328	TRGLPSTAS--	0	S/T	FGR_S181	y
CSNK1D	CK1	S383	PVNISSSDLTG	0	S/T	FGR_S341	y
CSNK1D	CK1	S384	VNISSSDLTGR	0	S/T	FGR_Y180	y
CSNK1D	CK1	S398	SRMSTSQIPGR	0	S/T	FLT1_Y1048	y
CSNK1D	CK1	S356	HTANTSPRPVS	0	S/T	FLT1_Y1053	y
CSNK1D	CK1	T397	TSRMSTSQIPG	0	S/T	FLT1_Y794	y
CSNK1E	CK1	S363	PAGNTSPRAIS	0	S/T	FLT3_Y842	y
CSNK1E	CK1	S389	APANVSSSDLT	0	S/T	FLT4_Y1063	y
CSNK1E	CK1	S405	SRIPASQTSVP	0	S/T	FLT4_Y1068	y
CSNK1E	CK1	S408	PASQTSVPFDH	0	S/T	FLT4_T517	y
CSNK1E	CK1	S343	ANRLRSA----	0	S/T	FLT4_Y830	y
CSNK1E	CK1	S323	GQLRGSATRAL	0	S/T	FLT4_Y853	y
CSNK1E	CK1	T407	IPASQTSVPFD	0	S/T	FLT4_Y833	y
CSNK1E	CK1	T362	QPAGNTSPRAI	0	S/T	FYN_Y185	y
CSNK1E	CK1	T325	LRGSATRALPP	0	S/T	FYN_Y213	y
CSNK1E	CK1	S354	ASTPASRIQPA	0	S/T	FYN_Y440	y
CSNK1G1	CK1	S361	HRDRPS-----	0	S/T	GRK3_T353	y
CSNK1G1	CK1	S344	SVHVDSGASAI	0	S/T	GRK4_S249	y
CSNK1G1	CK1	S22	PMAQRSAHCSR	0	S/T	GRK4_T256	y
CSNK1G1	CK1	S31	SRPSGSSSSSG	0	S/T	GRK4_S430	y
CSNK1G2	CK1	T35	-SSG-TSSGVL	0.02	S/T	GSK3A_Y279	y
CSNK1G2	CK1	S366	NQALNSTNGEL	0	S/T	GSK3A_S282	y
CSNK1G2	CK1	T367	QALNSTNGELN	0	S/T	GSK3A_S278	y
CSNK1G2	CK1	S26	AGGGRSSHGIR	0	S/T	GSK3A_T338	y
CSNK1G2	CK1	S33	GIR-SSG-TSS	0	S/T	GSK3B_Y216	y
CSNK1G2	CK1	S359	KTQPHSKNQAL	0	S/T	GSK3B_S219	y
CSNK1G2	CK1	S381	PTAGHSNAPIT	0	S/T	GSK3B_S215	y
CSNK1G3	CK1	S34	GS-SSSGVLMV	0.22	S/T	GSK3B_T275	y
CSNK1G3	CK1	S32	GTGS-SSSGVL	0.04	S/T	GSK3B_T43	y
CSNK1G3	CK1	S366	NQSADHRAAWD	0	S/T	GUCY2C_Y664	y
CSNK1G3	CK1	S413	PTAGRSNAPIT	0	S/T	GUCY2C_S665	y
CSNK1G3	CK1	T29	HNTRGTGS-SS	0	S/T	GUCY2D_S645	y
CSNK1G3	CK1	T367	QSADHRAAWDS	0	S/T	GUCY2F_S649	y
CSNK1G3	CK1	S31	TRGTGS-SSSG	0	S/T	HCK_S340	y
CSNK1G3	CK1	S344	QDPALSS-NRE	0	S/T	HCK_T202	y
CSNK1G3	CK1	S345	DPALSS-NREA	0	S/T	HCK_Y501	y
CSNK1G3	CK1	S365	KNQSADHRAAW	0	S/T	HIPK1_S355	y
CSNK2A1	CK2	S362	SVPTPSPLGPL	0.2	S/T	HIPK2_S364	y
CSNK2A1	CK2	S370	GPLAGSPVIAA	0	S/T	HIPK3_S362	y
CSNK2A2	CK2	S343	DNAVLS-----	0.12	S/T	IGF1R_Y1166	y
DAPK1	DAPK	S289	LSRKASAVNME	0.23	S/T	IGF1R_Y1165	y
DAPK1	DAPK	S308	KKWKQSVR---	0	S/T	IGF1R_Y1161	y
DAPK1	DAPK	S319	----LSRSF--	0	S/T	IGF1R_T1163	y
DAPK1	DAPK	S333	MSVARSDDT--	0	S/T	IGF1R_Y980	y
DAPK1	DAPK	S326	--LSRSNMSVA	0	S/T	IGF1R_Y1281	y
DAPK1	DAPK	S762	SVRSRSMMFEP	0	S/T	IGF1R_Y1280	y
DAPK1	DAPK	S734	SRFPPSPLASK	0	S/T	IKBKB_Y188	y
DAPK1	DAPK	S321	--LSRSF----	0	S/T	IKBKE_Y179	y
DAPK1	DAPK	Y490	AAWHGYYSVAK	0	S/T	INSR_Y1190	y
DAPK1	DAPK	Y491	AWHGYYSVAKA	0	S/T	INSR_Y1189	y
DAPK2	DAPK	S299	MVRRESVVNLE	0.24	S/T	INSR_Y1185	y
DAPK2	DAPK	T369	RRRSSTS----	0.04	S/T	INSR_S1064	y
DAPK2	DAPK	S349	LRNCESDTEED	0	S/T	INSR_Y999	y
DAPK2	DAPK	S318	RRWKLSFS---	0	S/T	INSRR_S775	y
DAPK2	DAPK	S320	WKLSFS-----	0	S/T	ITK_Y512	y
DAPK2	DAPK	S8	QASMRSPNMEP	0	S/T	JAK1_Y1035	y
DAPK3	DAPK	S312	IKSHSSLPPNN	0	S/T	JAK1_T1036	y
DAPK3	DAPK	S311	TIKSHSSLPPN	0	S/T	JAK2_Y1007	y
DAPK3	DAPK	T299	-RRLKTTRL--	0	S/T	JAK2_Y119	y
DAPK3	DAPK	S309	EYTIKSHSSLP	0	S/T	JAK2_Y1008	y
DAPK3	DAPK	T306	-K-EYTIKSHS	0	S/T	JAK3_Y105	y
DAPK3	DAPK	S407	ALLGTSGLK--	0	S/T	JAK3_Y841	y
DCLK1	DCAMKL	S330	-----SPSPSP	0.03	S/T	JAK3_Y633	y
DCLK1	DCAMKL	S32	VNGLPSPTHSA	0	S/T	JAK3_Y637	y
DCLK2	DCAMKL	S375	LDRCISPE---	0.25	S/T	JAK3_Y980	y
DCLK2	DCAMKL	S362	HGRSSSNV---	0.16	S/T	JAK3_Y981	y
DCLK2	DCAMKL	S355	---QISAHGRS	0.15	S/T	JAK3_Y929	y
DCLK2	DCAMKL	S6	MASTRSIELEH	0	S/T	KDR_Y1054	y
DCLK2	DCAMKL	T61	FYRTRTLQALS	0	S/T	KDR_Y1059	y
DCLK2	DCAMKL	S47	NGLIPSPAHSA	0	S/T	KDR_Y801	y
DCLK3	DCAMKL	S158	ERERLSLGTSE	0	S/T	KDR_Y822	y
DDR1	DDR	Y520	LLLATYARPPR	0.18	Y	KDR_S825	y
DDR1	DDR	Y513	LSNPAYRLLLA	0	Y	KIT_Y823	y
DDR1	DDR	Y484	REPPPYQEPRP	0	Y	KIT_Y570	y
DDR2	DDR	Y481	-----YQEPSR	0.18	Y	LATS1_S909	y
DDR2	DDR	Y471	GSNSTYD----	0.18	Y	LATS1_T1079	y
DDR2	DDR	S675	-----SSSDVR	0.11	Y	LATS2_S872	y
DMPK	DMPK	S540	----PSPRATD	0	S/T	LATS2_T1041	y
DYRK1A	DYRK	S758	VCVQQSPVASS	0	Dual	LCK_S162	y
DYRK1A	DYRK	S748	ADREESPMTG-	0	Dual	LCK_S158	y
DYRK1A	DYRK	S529	SGRARSDPTHQ	0	Dual	LCK_Y192	y
DYRK1A	DYRK	S538	HQHRHSG----	0	Dual	LMTK3_S169	y
DYRK1A	DYRK	S555	TH---SPQVRQ	0	Dual	LRRK1_T1427	y
DYRK1B	DYRK	S49	PLRKLSVDLIK	0.2	Dual	LRRK1_Y971	y
DYRK1B	DYRK	Y63	--NEVYYAKKK	0	Dual	LRRK2_S1292	y
DYRK1B	DYRK	S576	GPADCSPPHPA	0	Dual	LRRK2_T1410	y
DYRK2	DYRK	S499	REWGNALKG-C	0.24	Dual	LRRK2_T1343	y
DYRK2	DYRK	S30	RQLQASPGLGA	0	Dual	LTK_Y672	y
DYRK2	DYRK	S48	GTGPPSPIA--	0	Dual	LTK_Y676	y
DYRK2	DYRK	S483	-----RRGKLR	0	Dual	LTK_Y677	y
DYRK2	DYRK	S489	RGKLRG---PP	0	Dual	LTK_S475	y
DYRK2	DYRK	T32	LQASPGLGAGA	0	Dual	LYN_Y193	y
DYRK3	DYRK	T485	SKDWGTALKG-	0.22	Dual	MAP2K1_S212	y
DYRK3	DYRK	S480	--PPGSKDWGT	0	Dual	MAP2K1_S231	y
EGFR	EGFR	Y1110	--NPVY-HNQP	0.21	Y	MAP2K2_S216	y
EGFR	EGFR	S1166	GSHQISLDNPD	0.09	Y	MAP2K3_S212	y
EGFR	EGFR	Y1197	AENAEYLRVAP	0.07	Y	MAP2K3_Y230	y
EGFR	EGFR	Y1172	LDNPDYQQDFF	0	Y	MAP2K3_Y214	y
EIF2AK1	PEK	S258	SLEVLSDQEED	0	S/T	MAP2K3_S218	y
EIF2AK1	PEK	S295	KRFGESDTENQ	0	S/T	MAP2K4_Y269	y
EIF2AK1	PEK	S274	KNDE-SSSSSI	0	S/T	MAP2K4_S257	y
EIF2AK1	PEK	S6	MQGGNSGVRKR	0	S/T	MAP2K6_S201	y
EIF2AK1	PEK	S144	PCEDIS-----	0	S/T	MAP2K6_T155	y
EIF2AK1	PEK	S253	AIELPSLEVLS	0	S/T	MAP2K6_Y219	y
EIF2AK1	PEK	S275	NDE-SSSSSII	0	S/T	MAP2K6_S207	y
EIF2AK1	PEK	S276	DE-SSSSSIIF	0	S/T	MAP3K10_S225	y
EIF2AK1	PEK	T285	IFAEPTPEKEK	0	S/T	MAP3K14_S410	y
EIF2AK2	PEK	T255	PDMKETKYTVD	0.2	S/T	MAP3K14_S643	y
EIF2AK2	PEK	S83	EKKAVSPLLLT	0	S/T	MAP3K8_S368	y
EIF2AK2	PEK	S242	RKAKRSLAPRF	0	S/T	MAP3K8_T290	y
EIF2AK2	PEK	S6	MAGDLSAGFFM	0	S/T	MAP4K1_T175	y
EIF2AK2	PEK	S97	SSEGLSMGNYI	0	S/T	MAPK1_Y193	y
EIF2AK3	PEK	S715	EIIAPSPQRSR	0	S/T	MAPK1_T190	y
EIF2AK3	PEK	S1094	RQRSRSLSSSG	0	S/T	MAPK10_S193	y
EIF2AK3	PEK	T705	MDPFATKEHIE	0	S/T	MAPK10_S182	y
EIF2AK3	PEK	S856	ATLSISPPRPT	0	S/T	MAPK11_S143	y
EIF2AK3	PEK	S1096	RSRSLSSSGTK	0	S/T	MAPK11_T185	y
EIF2AK3	PEK	S688	PLSSPSPMDA-	0	S/T	MAPK13_S143	y
EIF2AK3	PEK	S719	PSPQRSRSFSV	0	S/T	MAPK14_S143	y
EIF2AK4	PEK	Y560	SEGQDYVETVI	0.17	S/T	MAPK14_T185	y
EIF2AK4	PEK	T667	PAGPGT-----	0	S/T	MAPK3_Y210	y
EIF2AK4	PEK	S230	ILHGGSPDFVG	0	S/T	MAPK3_S170	y
EIF2AK4	PEK	S254	RERQYSVCNSE	0	S/T	MAPK3_S159	y
EIF2AK4	PEK	S672	-PPPDSGPLA-	0	S/T	MAPK3_T207	y
EPHA1	EPH	Y781	DGT--YE-TQG	0.11	Y	MAPK4_S142	y
EPHA1	EPH	S910	--LSGSDGIPY	0.11	Y	MAPK9_T188	y
EPHA1	EPH	S906	TLRLPS-----	0	Y	MAPK9_S155	y
EPHA1	EPH	S908	----LSGSDGI	0	Y	MAPK9_S144	y
EPHA2	EPH	S901	--TSGSEGVPF	0.12	Y	MAPKAPK2_Y225	y
EPHA2	EPH	S570	R---QSPEDVY	0.01	Y	MAPKAPK2_T226	y
EPHA2	EPH	S897	SIRLPS-----	0	Y	MAPKAPK3_T205	y
EPHA2	EPH	Y575	SPEDVYFSKSE	0	Y	MARK1_S219	y
EPHA2	EPH	S899	----TSGSEGV	0	Y	MARK4_S218	y
EPHA5	EPH	S960	----HSPLGSG	0	Y	MERTK_Y749	y
EPHA7	EPH	Y597	GDEELY----F	0.07	Y	MERTK_S745	y
EPHB1	EPH	Y778	TSDPTYTSSLG	0.15	Y	MERTK_Y753	y
EPHB1	EPH	Y575	EAV--YSDKLQ	0.12	Y	MERTK_Y754	y
EPHB1	EPH	Y582	DKLQHYSTGR-	0.03	Y	MERTK_S613	y
EPHB1	EPH	S583	KLQHYSTGR--	0	Y	MET_Y1230	y
EPHB1	EPH	S588	----GSPGMKI	0	Y	MET_Y1235	y
EPHB2	EPH	Y577	DSE--YTDKLQ	0.16	Y	MET_Y1349	y
EPHB2	EPH	Y780	TSDPTYTSALG	0.09	Y	MET_Y1234	y
EPHB2	EPH	S575	FERADSE--YT	0.09	Y	MET_Y1356	y
EPHB2	EPH	Y584	DKLQHYTSGH-	0.03	Y	MKNK1_T214	y
EPHB2	EPH	T585	KLQHYTSGH--	0	Y	MOK_Y161	y
EPHB2	EPH	T590	----MTPGMKI	0	Y	MOK_T159	y
EPHB3	EPH	Y792	PSDPTYTSSLG	0.18	Y	MST1R_Y1238	y
EPHB3	EPH	Y600	EKLQQYI----	0	Y	MST1R_Y1239	y
EPHB4	EPH	S769	FLEENSSDPTY	0.23	Y	MST1R_S1240	y
EPHB4	EPH	Y774	SSDPTYTSSLG	0.15	Y	MST1R_Y1198	y
EPHB4	EPH	Y574	EAE--YSDKHG	0.13	Y	MST1R_Y1317	y
EPHB4	EPH	Y987	GPAPQY-----	0	Y	MST1R_Y1353	y
EPHB4	EPH	T976	QAKPGTPGGTG	0	Y	MST1R_Y1360	y
EPHB4	EPH	Y581	DKHGQYLIGH-	0	Y	MYO3A_T188	y
ERBB2	EGFR	T1166	-PAGATLERPK	0.19	Y	NEK6_T210	y
ERBB2	EGFR	Y1248	AENPEYLGLDV	0.06	Y	NEK7_T199	y
ERBB2	EGFR	S1054	--STRSGGGDL	0	Y	NEK8_T131	y
ERBB3	EGFR	Y1197	DEDEEYEYMNR	0.06	Y	NRBP1_S363	y
ERBB3	EGFR	Y1307	APHVHYARLKT	0	Y	NRBP1_T433	y
ERBB3	EGFR	Y1276	GPGGDYAAMGA	0	Y	NRBP1_T431	y
ERBB3	EGFR	Y1159	EDVNGYVMPDT	0	Y	NRBP1_T232	y
ERBB3	EGFR	Y1222	LEELGYEYMDV	0	Y	NRBP2_S22	y
ERBB3	EGFR	Y1054	SPSSGYMPMNQ	0	Y	NRBP2_S417	y
ERBB4	EGFR	Y1188	--NPEY-HNAS	0.16	Y	NRBP2_T411	y
ERBB4	EGFR	Y1284	AENPEYLSEFS	0.06	Y	NRBP2_T409	y
ERBB4	EGFR	Y1202	-AEDEYVNEPL	0.03	Y	NTRK1_Y674	y
ERBB4	EGFR	Y1056	SPPPAYTPMSG	0	Y	NTRK1_Y675	y
ERN1	IRE	S548	ASKAGSSPSLE	0.12	S/T	NTRK1_Y676	y
FGR	SRC	Y523	SAEPQYQPGDQ	0.22	Y	NTRK1_Y670	y
FGR	SRC	Y34	GAADHYGPDPT	0	Y	NTRK1_Y701	y
FGR	SRC	Y28	--FRSYGAADH	0	Y	NTRK1_Y791	y
FLT1	VEGFR	Y1213	DDVR-YVNAF-	0.18	Y	NTRK2_Y702	y
FLT1	VEGFR	Y1327	--PPDYNSVVL	0.13	Y	NTRK2_T573	y
FLT1	VEGFR	Y1333	NSVVLYSTPPI	0	Y	NTRK2_Y817	y
FLT3	PDGFR	Y955	E-EAMYQNVDG	0.21	Y	NTRK2_Y558	y
FLT3	PDGFR	Y969	ECPHTYQNRRP	0.08	Y	NTRK3_Y705	y
FLT3	PDGFR	Y768	EDEIEYENQKR	0.07	Y	NTRK3_Y597	y
FRK	SRC	S40	--SPQSQRHGH	0.1	Y	NTRK3_Y604	y
FRK	SRC	Y387	DNEDIYESRHE	0.07	Y	NTRK3_S606	y
FRK	SRC	Y497	TD-SSYSDANN	0.01	Y	NTRK3_Y558	y
FRK	SRC	S37	-----SPQSQR	0	Y	PDGFRA_Y849	y
FYN	SRC	S21	EERDGSL----	0	Y	PDGFRB_Y857	y
FYN	SRC	S257	RLTDLSVKTKD	0	Y	PDGFRB_Y581	y
FYN	SRC	Y28	NQSSGYRYGTD	0	Y	PDIK1L_S194	y
GAK	NAK	S780	---SDSPPSSS	0.1	S/T	PDIK1L_S216	y
GAK	NAK	S829	DESEVSD---E	0.05	S/T	PDK1_Y357	y
GAK	NAK	S826	EDRDESEVSD-	0	S/T	PEAK1_T1151	y
GAK	NAK	S1176	QKPKVSENDFE	0	S/T	PHKG1_Y350	y
GAK	NAK	S1168	GVRAPSFAQKP	0	S/T	PHKG2_T190	y
GAK	NAK	T794	SRFLHTLDWQE	0	S/T	PHKG2_S345	y
GRK1	GRK	S5	-MDFGSLETVV	0.07	S/T	PHKG2_S324	y
GRK2	GRK	S247	MLSLVSTGDCP	0.1	S/T	PIM1_S65	y
GRK2	GRK	S670	KNKPRSPVVEL	0	S/T	PIM2_S204	y
GRK2	GRK	S685	LVQRGSANGL--	0	S/T	PIM2_T195	y
GRK3	GRK	S685	LCHRNSNGL---	0	S/T	PKMYT1_S141	y
GRK3	GRK	T672	KPRSGTVELPK	0	S/T	PKMYT1_S120	y
GRK5	GRK	S586	HVSSNSTGSS-	0	S/T	PKN1_T774	y
GRK6	GRK	S566	-CGNCSDSEEE	0	S/T	PKN1_T914	y
GRK6	GRK	S568	GNCSDSEEELP	0	S/T	PKN1_S916	y
GRK6	GRK	S573	SEEELPTRL--	0	S/T	PKN2_T816	y
GRK7	GRK	S23	QARKPSDCDSK	0.25	S/T	PKN2_T958	y
GSK3A	GSK	S21	RARTSSFAEPG	0	S/T	PKN3_T718	y
GSK3A	GSK	S2	----MSGGGPS	0	S/T	PLK1_Y217	y
GSK3A	GSK	S39	GGPGGSASGPG	0	S/T	PLK1_T214	y
GSK3A	GSK	T19	SGRARTSSFAE	0	S/T	PLK1_T210	y
GSK3A	GSK	S20	GRARTSSFAEP	0	S/T	PLK1_S224	y
GSK3A	GSK	S41	PGGSASGPGGT	0	S/T	PLK3_T219	y
GUCY2C	RGC	Y256	----LYKLKGD	0.15	Dual	PLK3_Y136	y
GUCY2C	RGC	S1052	PRRVASYKKGT	0	Dual	PLK4_S22	y
HCK	SRC	Y522	ATESQYQQQP-	0.24	Y	PLK4_T170	y
HCK	SRC	T36	----NTFSKTE	0	Y	PNCK_T171	y
HCK	SRC	Y51	PHCPVYVPDPT	0	Y	PRAG1_Y413	y
HIPK1	DYRK	S350	--AVCSTYLQS	0.25	S/T	PRKAA2_Y179	y
HIPK1	DYRK	S967	RGNSGSVLEGP	0	S/T	PRKACA_T202	y
HIPK1	DYRK	S1200	TGYPLSPTKIS	0	S/T	PRKACA_T198	y
HIPK1	DYRK	S872	--VGSSPLRTT	0	S/T	PRKACA_S54	y
HIPK1	DYRK	S9	QLQVFSPPS--	0	S/T	PRKACA_T196	y
HIPK1	DYRK	T1027	-GCCITPTGYR	0	S/T	PRKACA_T49	y
HIPK1	DYRK	S1063	SQERSSNPAPR	0	S/T	PRKACA_S260	y
HIPK2	DYRK	S359	--AVCSTYLQS	0.25	S/T	PRKACB_T202	y
HIPK2	DYRK	S121	RRSTVSLLDTY	0.25	S/T	PRKACB_T198	y
HIPK2	DYRK	S827	SQAISSPQRSK	0	S/T	PRKACB_S54	y
HIPK2	DYRK	T838	RVKENTPPRCA	0	S/T	PRKACB_T196	y
HIPK2	DYRK	S668	QGLQASPSKHA	0	S/T	PRKACB_S260	y
HIPK2	DYRK	T566	VNQSKTPFITH	0	S/T	PRKACG_T202	y
HIPK2	DYRK	S441	NRDTDS-PYPL	0	S/T	PRKACG_T198	y
HIPK3	DYRK	S772	-NRGILVKLME	0	S/T	PRKACG_T196	y
HIPK4	DYRK	Y392	EDGTPYYCLAE	0	S/T	PRKCA_Y504	y
HIPK4	DYRK	Y393	DGTPYYCLAEE	0	S/T	PRKCA_T501	y
HIPK4	DYRK	T381	EGKPPTPVVAA	0	S/T	PRKCA_T497	y
HIPK4	DYRK	T390	AAEDGTPYYCL	0	S/T	PRKCA_S657	y
HUNK	CAMKL	S585	YRILNSPVS--	0	S/T	PRKCA_S651	y
HUNK	CAMKL	S561	LDMVRSFESVD	0	S/T	PRKCB_Y507	y
IGF1R	INSR	T1366	LPQSSTC-----	0	Y	PRKCB_T504	y
IGF1R	INSR	S1339	LVLRASFDERQ	0	Y	PRKCB_T500	y
IGF1R	INSR	Y1346	DERQPYAHMNG	0	Y	PRKCE_T566	y
IKBKB	IKK	S675	GSPD-S-----	0.04	S/T	PRKCG_Y521	y
IKBKE	IKK	S519	TETQESLSSLN	0.18	S/T	PRKCG_T518	y
IKBKE	IKK	S522	QESLSSLNREL	0	S/T	PRKCG_S361	y
ILK	MLK	T181	RPRNGTLNKHS	0	S/T	PRKCG_T514	y
ILK	MLK	T173	FWKGTTRT---	0	S/T	PRKCG_T674	y
ILK	MLK	S232	TR--KSRDFNE	0	S/T	PRKCH_T513	y
ILK	MLK	T172	TFWKGTTRT--	0	S/T	PRKCH_S675	y
ILK	MLK	S343	ADVKFSFQCP-	0	S/T	PRKCI_T412	y
INSR	INSR	Y1011	FPCSVYVPDEW	0.24	Y	PRKCQ_Y545	y
INSR	INSR	S1348	RDGGSSLGFKR	0.08	Y	PRKCZ_Y417	y
INSR	INSR	Y1361	EEHIPYTHMNG	0	Y	PRKCZ_T410	y
INSR	INSR	Y1355	GFKRSYEEHIP	0	Y	PRKCZ_S409	y
INSR	INSR	S1354	LGFKRSYEEHI	0	Y	PRKD1_S742	y
IRAK1	IRAK	S144	ASTFLSPAFPG	0.23	S/T	PRKD1_S738	y
IRAK1	IRAK	S173	WPPPPSPAPSS	0.22	S/T	PRKD1_S205	y
IRAK1	IRAK	S131	EAEAWSPRKLP	0	S/T	PRKD1_S401	y
IRAK1	IRAK	S371	RFAGSSPSQSS	0	S/T	PRKD1_S208	y
IRAK1	IRAK	S556	TGRAHSGAAPW	0	S/T	PRKD2_S710	y
IRAK1	IRAK	S601	SAALRSWHL--	0	S/T	PRKD2_S706	y
IRAK1	IRAK	S376	SPSQSSMVART	0	S/T	PRKD2_S197	y
IRAK2	IRAK	S144	PGPGSSPARAH	0	S/T	PRKD2_S198	y
IRAK2	IRAK	S143	FPGPGSSPARA	0	S/T	PRKD3_S735	y
IRAK3	IRAK	S49	LAERLSS----	0.22	S/T	PRKD3_S731	y
IRAK3	IRAK	S115	-PSEKSYQEGG	0.1	S/T	PRKD3_S213	y
IRAK3	IRAK	S110	YGAVLS-----	0	S/T	PRKD3_S395	y
IRAK3	IRAK	S467	SFRCPSPLFLE	0	S/T	PRKD3_S216	y
IRAK3	IRAK	S484	VEDDESQNNNL	0	S/T	PRKG1_T517	y
IRAK3	IRAK	S510	TPFECSQSEVM	0	S/T	PRKG1_S65	y
IRAK3	IRAK	S512	FECSQSEVMFL	0	S/T	PRKX_T207	y
IRAK4	IRAK	S346	----TSRIVGT	0.25	S/T	PRKX_T203	y
IRAK4	IRAK	S8	----PSTYVRC	0.2	S/T	PRKX_T201	y
IRAK4	IRAK	T345	-----TSRIVG	0.17	S/T	PRKY_T207	y
IRAK4	IRAK	T342	EKFAQTVM---	0	S/T	PRKY_T203	y
IRAK4	IRAK	S157	-----SLEVSD	0	S/T	PRKY_T201	y
IRAK4	IRAK	T6	MNKPIT-----	0	S/T	PTK2_Y570	y
IRAK4	IRAK	S114	ANTLPSKEAIT	0	S/T	PTK2_Y397	y
ITK	TEC	Y146	-----YDP---	0	Y	PTK2_Y576	y
JAK1	JAK	S333	KPNVVSVEKEK	0	Y	PTK2_Y577	y
JAK2	JAK	Y570	REVGDY-----	0	Y	PTK2_Y925	y
JAK2	JAK	S518	RTNGVSDVPTS	0	Y	PTK2B_S571	y
JAK2	JAK	S523	SDVPTSPTLQR	0	Y	PTK2B_Y402	y
KALRN	TRIO	S2396	ESSDGSIKKSC	0.11	S/T	PTK2B_Y579	y
KALRN	TRIO	S487	LQRPLSPGNSE	0.1	S/T	PTK2B_Y580	y
KALRN	TRIO	S1773	KKWLTSPVRRL	0	S/T	PTK2B_Y881	y
KALRN	TRIO	S1799	RDGRKSFDLGS	0	S/T	PTK2B_S399	y
KALRN	TRIO	S1817	TPQGDSADEK-	0	S/T	ROR1_S269	y
KIT	PDGFR	Y730	KPGVSYVVPTK	0.22	Y	ROR1_S576	y
KIT	PDGFR	S943	--ANCSPNRQ-	0.16	Y	ROR1_S577	y
KIT	PDGFR	S746	SVRIGSYIER-	0.14	Y	ROR1_Y828	y
KIT	PDGFR	S959	-----SVGSTA	0	Y	ROR2_Y873	y
KSR1	RAF	T270	LHSFITPPTTP	0.04	S/T	RPS6KA1_T225	y
KSR1	RAF	T274	ITPPTTPQLRR	0.02	S/T	RPS6KA1_S380	y
KSR1	RAF	T425	EPHFGTLPKA-	0	S/T	RPS6KA1_T359	y
KSR1	RAF	S267	PRALHSFITPP	0	S/T	RPS6KA2_T222	y
KSR2	RAF	S347	HSSVGSCENIP	0.01	S/T	RPS6KA2_S206	y
KSR2	RAF	T260	RHAVRTPPRTP	0	S/T	RPS6KA2_S377	y
KSR2	RAF	T269	TPNIVTTVTPP	0	S/T	RPS6KA2_S106	y
LATS1	NDR	S464	PVRSNSFNNPL	0	S/T	RPS6KA3_T231	y
LATS1	NDR	T246	QVRSVTPPPPP	0	S/T	RPS6KA3_S386	y
LATS1	NDR	S278	QTKRYSGNMEY	0	S/T	RPS6KA3_T365	y
LATS1	NDR	T255	---GQTPPPRG	0	S/T	RPS6KA5_S376	y
LATS1	NDR	S462	-IPVRSNSFNN	0	S/T	RPS6KA5_S199	y
LATS1	NDR	T17	QMRPKTFPASN	0	S/T	RPS6KA6_Y239	y
LATS2	NDR	S380	LARRDSLQKPG	0	S/T	RPS6KA6_T236	y
LATS2	NDR	S408	PSRTNSFNSHQ	0	S/T	RPS6KA6_S83	y
LATS2	NDR	S83	REIRYSLLPFA	0	S/T	RPS6KA6_S220	y
LATS2	NDR	S172	VTRRPSFEGTG	0	S/T	RPS6KA6_S389	y
LATS2	NDR	S274	VQRSPSFQSK-	0	S/T	RPS6KB1_T412	y
LCK	SRC	S59	---PASPLQDN	0.13	Y	RPS6KB2_S254	y
LCK	SRC	S42	LIRNGSEV---	0	Y	RPS6KL1_S531	y
LIMK1	LISK	S210	DPGCMSPDVKN	0	S/T	SGK1_S377	y
LIMK1	LISK	T229	LEINGTPIRNV	0	S/T	SGK1_S422	y
LIMK2	LISK	S283	TLRRRSL----	0.19	S/T	SGK1_T256	y
LIMK2	LISK	S287	---RRSNSISK	0.18	S/T	SGK1_T369	y
LIMK2	LISK	S191	NRMHISPNNRN	0	S/T	SGK2_S116	y
LIMK2	LISK	T494	TTKKRTLRKND	0	S/T	SGK2_T193	y
LMTK2	LMR	S1496	IEQGGSSEDGE	0.25	Dual	SGK2_Y285	y
LMTK2	LMR	S883	SLDNRSQDSPG	0.22	Dual	SGK2_T251	y
LMTK2	LMR	S886	NRSQDSPGESE	0.13	Dual	SGK3_T324	y
LMTK2	LMR	S1450	TSKYFSPPPPA	0	Dual	SGK3_S486	y
LMTK2	LMR	S1111	FSDNDSEPE--	0	Dual	SGK3_T320	y
LMTK2	LMR	S1291	EEDENSDDSDE	0	Dual	SGK3_T318	y
LRRK1	LRRK	S249	PS---SYPGKT	0.23	S/T	SRC_Y439	y
LRRK1	LRRK	S1074	QRNRCSTFRVK	0	S/T	SRC_Y93	y
LRRK1	LRRK	T1075	RNRCSTFRVKR	0	S/T	SRPK1_T514	y
LRRK1	LRRK	T1295	RHLRATDAMKN	0	S/T	SRPK1_S51	y
LRRK2	LRRK	S910	KKKSNSISVGE	0.03	S/T	SRPK1_S587	y
LYN	SRC	Y508	ATEGQYQQQP-	0.25	Y	SRPK2_T547	y
LYN	SRC	S13	GKDSLS-----	0	Y	SRPK2_S52	y
LYN	SRC	S11	SKGKDSLS---	0	Y	SRPK3_T426	y
LYN	SRC	Y32	TERTIYVRDPT	0	Y	STK24_T194	y
MAP2K1	STE7	S298	PGRPLSSYGMD	0	Dual	STK25_T178	y
MAP2K1	STE7	T292	PPRPRTPGRPL	0	Dual	STK26_T182	y
MAP2K1	STE7	T286	GDAAETPPRPR	0	Dual	STK32A_Y49	y
MAP2K1	STE7	T386	LNQPSTPTHAA	0	Dual	STK32B_Y49	y
MAP2K1	STE7	Y300	RPLSSYGMDSR	0	Dual	STK32C_Y119	y
MAP2K1	STE7	T388	QPSTPTHAAGV	0	Dual	STK32C_S299	y
MAP2K2	STE7	T394	LNQPGTPTRTA	0	Dual	STK32C_S322	y
MAP2K2	STE7	T396	QPGTPTRTAV-	0	Dual	STK35_S385	y
MAP2K2	STE7	S295	EPHSISPRPRP	0	Dual	STK35_S413	y
MAP2K2	STE7	S306	PGRPVSGHGMD	0	Dual	STK38_S281	y
MAP2K2	STE7	S23	IAEGPSPTSEG	0	Dual	STK38_T444	y
MAP2K2	STE7	S293	EGEPHSISPRP	0	Dual	STK38_T74	y
MAP2K2	STE7	S26	GPSPTSEG---	0	Dual	STK38L_Y289	y
MAP2K3	STE7	S3	---MESPASSQ	0	Dual	STK38L_S282	y
MAP2K3	STE7	T39	-----TPPRNL	0	Dual	STK38L_T442	y
MAP2K3	STE7	S15	ASMPQSKGKSK	0	Dual	STK38L_Y443	y
MAP2K3	STE7	S28	KDLRISCMSKP	0	Dual	STK38L_T75	y
MAP2K4	STE7	S90	GKLKISPEQHW	0.25	Dual	SYK_Y352	y
MAP2K4	STE7	S80	RLRTHSIESSG	0.12	Dual	SYK_Y348	y
MAP2K4	STE7	S26	PGPVGSPAPGH	0	Dual	SYK_Y525	y
MAP2K4	STE7	S394	A-TPSSPMYVD	0	Dual	SYK_Y526	y
MAP2K4	STE7	S393	PA-TPSSPMYV	0	Dual	SYK_S178	y
MAP2K4	STE7	T391	QMPA-TPSSPM	0	Dual	SYK_Y323	y
MAP2K5	STE7	S142	---LPSNSLKK	0.06	Dual	SYK_Y629	y
MAP2K5	STE7	S133	PSQHSSPAVSD	0	Dual	TAOK3_T181	y
MAP2K5	STE7	S129	TRAGPSQHSSP	0	Dual	TBK1_Y179	y
MAP2K5	STE7	S137	SSPAVSDS---	0	Dual	TEC_Y519	y
MAP2K6	STE7	T28	-----TPPRDL	0	Dual	TEC_T520	y
MAP2K6	STE7	S27	QPQTSS-----	0	Dual	TEC_S378	y
MAP2K7	STE7	T66	SPQHPTPPAR-	0	Dual	TEK_Y1048	y
MAP2K7	STE7	S35	--LDISPQRPR	0	Dual	TEK_Y992	y
MAP2K7	STE7	S411	TSGVLSQPHLP	0	Dual	TEK_Y897	y
MAP2K7	STE7	S86	LFTPRS-----	0	Dual	TEK_Y1113	y
MAP2K7	STE7	S403	MAKTES-PRTS	0	Dual	TEK_Y1108	y
MAP2K7	STE7	S61	PSSESSPQHPT	0	Dual	TEK_Y1102	y
MAP2K7	STE7	S89	---MESIEID-	0	Dual	TEK_S1119	y
MAP2K7	STE7	T401	DVMAKTES-PR	0	Dual	TGFBR2_Y424	y
MAP3K1	STE11	S923	TKLSASSEDIS	0.12	S/T	TIE1_Y1027	y
MAP3K1	STE11	S1043	DSDKLSP----	0.07	S/T	TIE1_Y912	y
MAP3K1	STE11	S292	PRRAPSPDGFS	0	S/T	TLK1_S679	y
MAP3K1	STE11	S21	GARATSPEAGG	0	S/T	TLK1_S105	y
MAP3K1	STE11	S275	RRKRVSPVPFQ	0	S/T	TLK1_S741	y
MAP3K1	STE11	S507	SHELSSPVDSP	0	S/T	TNK1_S255	y
MAP3K1	STE11	S1018	RIPSAS-----	0	S/T	TRIB2_Y218	y
MAP3K1	STE11	S1157	EVAVLSPEKAE	0	S/T	TRIB2_S83	y
MAP3K1	STE11	S266	TVKSESPGVRR	0	S/T	TSSK4_S165	y
MAP3K1	STE11	S35	----SSAPAAA	0	S/T	TTBK1_S1232	y
MAP3K10	MLK	S589	KQWSSSAPNLG	0.06	S/T	TTBK1_S463	y
MAP3K10	MLK	S489	ITVQASPTLDK	0	S/T	TTBK1_S459	y
MAP3K10	MLK	S830	HRRTPSDGALG	0	S/T	TTBK2_S293	y
MAP3K10	MLK	S502	--DGASPPASP	0	S/T	TTBK2_S288	y
MAP3K10	MLK	S506	ASPPASPSIIP	0	S/T	TTBK2_S291	y
MAP3K10	MLK	S498	DKRKGS--DGA	0	S/T	TTBK2_S290	y
MAP3K10	MLK	S508	PPASPSIIPRL	0	S/T	TXK_Y420	y
MAP3K10	MLK	S722	FPRGLSPPARP	0	S/T	TYK2_Y433	y
MAP3K11	MLK	S524	--PGDSPTFPR	0	S/T	TYK2_S415	y
MAP3K11	MLK	S793	----PSPQPAP	0	S/T	TYK2_Y1054	y
MAP3K11	MLK	S507	ITVQASPGLDR	0	S/T	TYRO3_Y681	y
MAP3K11	MLK	S758	PGTPRSPPLGL	0	S/T	TYRO3_Y685	y
MAP3K11	MLK	S789	AGPRPS-----	0	S/T	TYRO3_Y686	y
MAP3K11	MLK	S740	RGGTVSPPPGT	0	S/T	TYRO3_S543	y
MAP3K11	MLK	S548	AWGRQSPRRLE	0	S/T	VRK1_S158	y
MAP3K11	MLK	S705	LKTPDSPPTPA	0	S/T	VRK1_T153	y
MAP3K11	MLK	S748	PGTSRSAPGTP	0	S/T	WEE1_S312	y
MAP3K11	MLK	S770	-RPRPSPLRSR	0	S/T	WNK1_S382	y
MAP3K12	MLK	S551	RHRKASAKGSC	0.17	S/T	WNK2_S352	y
MAP3K12	MLK	S555	ASAKGSCGDLP	0.07	S/T	WNK3_S308	y
MAP3K12	MLK	S500	VPQKLSP----	0	S/T	WNK3_S143	y
MAP3K12	MLK	S634	AGDPGS-----	0	S/T	WNK3_T541	y
MAP3K12	MLK	S695	GSRAGSQHLTP	0	S/T	WNK4_S335	y
MAP3K12	MLK	S536	PKGPPSPG-RS	0	S/T	WNK4_S331	y
MAP3K12	MLK	S11	TP---SPSFGG	0	S/T	WNK4_T326	y
MAP3K12	MLK	S477	LKPHPS-----	0	S/T	WNK4_Y1164	y
MAP3K12	MLK	S609	RKMSSSSPDLL	0	S/T	YES1_Y194	y
MAP3K12	MLK	S615	SPDLLSAALGS	0	S/T	YES1_Y222	y
MAP3K13	MLK	S681	AAALRSPLSNH	0	S/T	YES1_Y446	y
MAP3K13	MLK	T797	TSHLGTPPALP	0	S/T	ZAP70_Y319	y
MAP3K13	MLK	S59	TELIESVHSPV	0	S/T	ZAP70_Y69	y
MAP3K13	MLK	S921	VKTQMSLGKLC	0	S/T	ZAP70_Y315	y
MAP3K13	MLK	T54	--MVRTELIES	0	S/T	ZAP70_Y126	y
MAP3K14	STE-UNIQUE	S814	SEKNPSKASQS	0	S/T	ZAP70_Y292	y
MAP3K14	STE-UNIQUE	S817	NPSKASQSSRD	0	S/T	ZAP70_Y493	y
MAP3K14	STE-UNIQUE	S820	KASQSSRDTLS	0	S/T	ZAP70_Y492	y
MAP3K14	STE-UNIQUE	S261	HPFPYSRLPHP	0	S/T	ZAP70_Y248	y
MAP3K14	STE-UNIQUE	Y40	KQSSVYKLEAV	0	S/T	ZAP70_T293	y
MAP3K15	STE11	Y446	EKMNNYWDV--	0.25	S/T	AAK1_T606	y
MAP3K15	STE11	T808	----ETFTGTL	0.22	S/T	AAK1_T620	y
MAP3K15	STE11	S71	VRSESSQGGAA	0	S/T	AAK1_S637	y
MAP3K15	STE11	S994	RGLASSPEDRD	0	S/T	AAK1_S624	y
MAP3K19	STE11	S417	-----SKRVSL	0	S/T	AAK1_S623	y
MAP3K2	STE11	S520	---MKSVTGTP	0.19	S/T	AAK1_S618	y
MAP3K2	STE11	S349	SPPSRSPRAPT	0.19	S/T	ABL2_S936	y
MAP3K2	STE11	S153	RKKRLSIIGPT	0.1	S/T	ACVR1B_S168	y
MAP3K2	STE11	S164	SRDRSSPPPGY	0.08	S/T	ACVR2B_S19	y
MAP3K2	STE11	S163	-SRDRSSPPPG	0.01	S/T	ACVRL1_S161	y
MAP3K2	STE11	S239	----QSYPDNH	0	S/T	ACVRL1_S160	y
MAP3K2	STE11	S331	IRRRGSDIDNP	0	S/T	ACVRL1_S155	y
MAP3K2	STE11	S344	----ISPPSRS	0	S/T	ANKK1_T694	y
MAP3K2	STE11	S26	---ALSLQETR	0	S/T	ANKK1_T6	y
MAP3K2	STE11	S514	QTICLSGTG--	0	S/T	ARAF_T253	y
MAP3K20	MLK	S302	LERDLSFKEQE	0.24	S/T	ARAF_S257	y
MAP3K20	MLK	S637	-----SP--TQ	0	S/T	ARAF_S259	y
MAP3K20	MLK	S727	LNPHQSPDFK-	0	S/T	AURKA_S51	y
MAP3K20	MLK	S633	TPVNQSRSS--	0	S/T	AURKA_S41	y
MAP3K20	MLK	S648	LTKNFS--SLH	0	S/T	AURKA_S4	y
MAP3K20	MLK	S733	----RSPRDLH	0	S/T	AURKB_S45	y
MAP3K20	MLK	S687	GRGSISLNSSP	0	S/T	AURKB_S7	y
MAP3K20	MLK	S691	ISLNSSPRGRY	0	S/T	AXL_S875	y
MAP3K20	MLK	T628	----ITPVNQS	0	S/T	AXL_S884	y
MAP3K20	MLK	S593	LQRSQSNPILG	0	S/T	BLK_Y501	y
MAP3K21	MLK	S115	-SRPSSPVHVA	0.14	S/T	BLK_S24	y
MAP3K21	MLK	S618	LSDGNSPWSTI	0.08	S/T	BMP2K_S1029	y
MAP3K21	MLK	S528	ITVQASPNLDK	0	S/T	BMP2K_S1032	y
MAP3K21	MLK	S614	I-RPLSDGNSP	0	S/T	BMP2K_S1107	y
MAP3K21	MLK	S514	----ISLP---	0	S/T	BMP2K_S1031	y
MAP3K21	MLK	S543	NSSSSSPPSSP	0	S/T	BMP2K_S1111	y
MAP3K21	MLK	S111	-----SRPSSP	0	S/T	BMP2K_S979	y
MAP3K21	MLK	S517	-----SDFQHK	0	S/T	BMP2K_S1076	y
MAP3K3	STE11	S237	DRSADSPSFRK	0.2	S/T	BMP2K_T1014	y
MAP3K3	STE11	S526	---MRSVTGTP	0.18	S/T	BMP2K_S949	y
MAP3K3	STE11	S355	NVPTKSPSAPI	0.16	S/T	BMPR1B_S92	y
MAP3K3	STE11	S176	NPGRSSPPPGY	0.08	S/T	BMPR1B_S175	y
MAP3K3	STE11	T294	SDGRRTFPRIR	0.04	S/T	BMPR2_S757	y
MAP3K3	STE11	S166	RSRHLSVSSQ-	0.03	S/T	BMPR2_S863	y
MAP3K3	STE11	S340	LRSADSENALS	0	S/T	BMPR2_S586	y
MAP3K3	STE11	S337	-GRLRSADSEN	0	S/T	BMPR2_T977	y
MAP3K3	STE11	S250	----QSFPDNR	0	S/T	BMPR2_Y708	y
MAP3K3	STE11	S147	IKASQS-----	0	S/T	BMPR2_S515	y
MAP3K5	STE11	T838	----ETFTGTL	0.22	S/T	BMPR2_S862	y
MAP3K5	STE11	S1033	HSAPPSPEEKD	0	S/T	BMPR2_S680	y
MAP3K5	STE11	S83	RGRGSSVGGG-	0	S/T	BMPR2_S681	y
MAP3K5	STE11	S966	YLRSISLPVPV	0	S/T	BMX_Y40	y
MAP3K5	STE11	S1029	NFEDHSAPPSP	0	S/T	BMX_S254	y
MAP3K5	STE11	S958	ALSAGSNEYLR	0	S/T	BRAF_S151	y
MAP3K5	STE11	S56	PGSFWNVESAA	0	S/T	BRAF_T401	y
MAP3K5	STE11	S55	PPGSFWNVESA	0	S/T	BRSK1_S563	y
MAP3K5	STE11	T1109	KIIATTLSKLK	0	S/T	BRSK1_S508	y
MAP3K6	STE11	T806	----ETFTGTL	0.22	S/T	BRSK1_S384	y
MAP3K6	STE11	S984	-EEPASPEESS	0	S/T	BRSK1_S399	y
MAP3K6	STE11	S964	PKRCLSYGGTS	0	S/T	BRSK1_S579	y
MAP3K6	STE11	S1129	EKEAVSPRS--	0	S/T	BRSK1_S413	y
MAP3K6	STE11	S251	ARERFSG----	0	S/T	BRSK1_S404	y
MAP3K6	STE11	S1149	----QSPLPVE	0	S/T	BRSK2_S489	y
MAP3K6	STE11	S912	QPGKRSRSPS-	0	S/T	BRSK2_S393	y
MAP3K6	STE11	S917	-----SPRHAP	0	S/T	BRSK2_S382	y
MAP3K7	MLK	T187	--THMTNNKGS	0.22	S/T	BRSK2_S423	y
MAP3K7	MLK	T444	SIQDLT---VT	0.02	S/T	BRSK2_S367	y
MAP3K7	MLK	T184	DIQ--THMTNN	0.01	S/T	BRSK2_S416	y
MAP3K7	MLK	S439	RR--RSIQDLT	0	S/T	BRSK2_T509	y
MAP3K7	MLK	S389	EGKRMSADMSE	0	S/T	BRSK2_S427	y
MAP3K7	MLK	S455	PGQVSSRSSSP	0	S/T	BRSK2_S435	y
MAP3K7	MLK	S367	ESGRLSLGASR	0	S/T	BRSK2_S513	y
MAP3K7	MLK	S371	LSLGASRGSSV	0	S/T	BTK_S55	y
MAP3K7	MLK	S454	EPGQVSSRSSS	0	S/T	BTK_S180	y
MAP3K8	STE-UNIQUE	S334	KRYPRSAYPSY	0.17	S/T	BUB1_S314	y
MAP3K8	STE-UNIQUE	S141	YRNIGSDFIPR	0.15	S/T	BUB1_S459	y
MAP3K8	STE-UNIQUE	S125	RYQIDSDVLLI	0.15	S/T	CAMK1_S363	y
MAP4K1	STE 20	S421	---QLSPGVLV	0	S/T	CAMK1D_S355	y
MAP4K1	STE 20	S586	----ISPHRLL	0	S/T	CAMK1D_S382	y
MAP4K1	STE 20	S376	----ESSD-DD	0	S/T	CAMK1D_S384	y
MAP4K1	STE 20	S377	---ESSD-DDY	0	S/T	CAMK2B_S423	y
MAP4K1	STE 20	S405	-----SPSD--	0	S/T	CAMK2B_S504	y
MAP4K1	STE 20	S407	---SPSD--EG	0	S/T	CAMK2G_S419	y
MAP4K1	STE 20	S413	---PGSMGDDG	0	S/T	CAMK2G_S325	y
MAP4K1	STE 20	T165	-----TL--AR	0	S/T	CAMK4_S12	y
MAP4K2	STE 20	S394	D----SP----	0	S/T	CAMK4_S13	y
MAP4K2	STE 20	S328	---TPSEIQFH	0	S/T	CAMKK1_S74	y
MAP4K2	STE 20	S298	GT--PSPED--	0	S/T	CAMKK1_S475	y
MAP4K2	STE 20	T326	-----TPSEIQ	0	S/T	CAMKK1_S492	y
MAP4K2	STE 20	S367	----GS----L	0	S/T	CAMKK1_S52	y
MAP4K2	STE 20	S385	----RS-----	0	S/T	CAMKK1_S67	y
MAP4K3	STE 20	S280	HL-TRSL-AIE	0.06	S/T	CAMKK1_S100	y
MAP4K3	STE 20	S398	--LLKSVEEEL	0	S/T	CAMKK1_T108	y
MAP4K3	STE 20	S329	---TRSEITFG	0	S/T	CAMKK2_S511	y
MAP4K3	STE 20	S616	NNCLLSI-S--	0	S/T	CAMKK2_S100	y
MAP4K3	STE 20	S618	LLSI-S-----	0	S/T	CAMKK2_S129	y
MAP4K3	STE 20	S661	LPRKFSVS---	0	S/T	CAMKK2_S133	y
MAP4K3	STE 20	S507	GERDGS-----	0	S/T	CAMKK2_S522	y
MAP4K4	STE 20	S639	LSRRDSPLQGS	0	S/T	CAMKK2_S137	y
MAP4K4	STE 20	S631	-TTSRSPVLSR	0	S/T	CAMKK2_T85	y
MAP4K4	STE 20	S805	-SLNLSNGET-	0	S/T	CAMKK2_S114	y
MAP4K4	STE 20	S629	---TTSRSPVL	0	S/T	CAMKK2_S509	y
MAP4K4	STE 20	S900	--RKGSVVNVN	0	S/T	CDC42BPA_S1651	y
MAP4K4	STE 20	S673	-----P-----	0	S/T	CDC42BPA_S1654	y
MAP4K4	STE 20	S625	--QVPVR----	0	S/T	CDC42BPA_S1719	y
MAP4K4	STE 20	S715	SKSEGSPSQRL	0	S/T	CDC42BPA_S1721	y
MAP4K4	STE 20	S558	APEPKAHYEPA	0	S/T	CDC42BPA_S1629	y
MAP4K5	STE 20	S335	---TASEINFD	0	S/T	CDC42BPA_S1545	y
MAP4K5	STE 20	S433	ILRRQSSPSC-	0	S/T	CDC42BPA_S1635	y
MAP4K5	STE 20	S845	AGHENSY----	0	S/T	CDC42BPA_S1613	y
MAP4K5	STE 20	T333	-----TASEIN	0	S/T	CDC42BPA_S1724	y
MAP4K5	STE 20	Y401	----SYPE--D	0	S/T	CDC42BPA_S674	y
MAP4K5	STE 20	S399	PKPRIS-----	0	S/T	CDC42BPB_T423	y
MAP4K5	STE 20	S400	-----SYPE--	0	S/T	CDC42BPB_S1690	y
MAP4K5	STE 20	S421	HCP-DSESRA-	0	S/T	CDC42BPB_S1693	y
MAPK1	MAPK	S360	QPGYRS-----	0.04	S/T	CDC42BPB_S1686	y
MAPK1	MAPK	T181	PDHDHTGFLTE	0	S/T	CDC42BPB_T676	y
MAPK10	MAPK	S217	-----SFMMTP	0	S/T	CDC42BPB_S868	y
MAPK10	MAPK	T216	ARTAGT-----	0	S/T	CDC42BPB_S481	y
MAPK10	MAPK	S415	VKGQPSPSGAA	0	S/T	CDC42BPB_S1659	y
MAPK10	MAPK	S417	GQPSPSGAAVN	0	S/T	CDC42BPB_S1680	y
MAPK11	MAPK	S359	PKPPGSLEIEQ	0	S/T	CDC42BPB_S1640	y
MAPK12	MAPK	S3	---MSSPPPAR	0	S/T	CDC42BPG_S646	y
MAPK12	MAPK	S362	LGARVSKETPL	0	S/T	CDC42BPG_S888	y
MAPK14	MAPK	T175	GLARHTDD---	0.24	S/T	CDC42BPG_S1482	y
MAPK14	MAPK	S2	----MSQERPT	0	S/T	CDC42BPG_S1540	y
MAPK14	MAPK	T7	SQERPTFYRQE	0	S/T	CDC42BPG_S1484	y
MAPK15	MAPK	S415	VPRQNSAPLLQ	0	S/T	CDC42BPG_S1492	y
MAPK15	MAPK	S362	GPEGVSP---S	0	S/T	CDC42BPG_S1544	y
MAPK15	MAPK	S379	DPQLPS-----	0	S/T	CDC42BPG_S1550	y
MAPK15	MAPK	T352	GGSSGTSREKG	0	S/T	CDC42BPG_S1462	y
MAPK15	MAPK	T381	----RTPVQGP	0	S/T	CDC42BPG_S480	y
MAPK3	MAPK	T198	PEHDHTGFLTE	0	S/T	CDK1_S39	y
MAPK4	MAPK	S434	DYKVGSPSYLD	0	S/T	CDK10_T133	y
MAPK4	MAPK	S386	--RAGSAPL-A	0	S/T	CDK11A_S577	y
MAPK4	MAPK	S412	FLEQ-SH----	0	S/T	CDK11A_S271	y
MAPK4	MAPK	S427	ADYGRSCDYKV	0	S/T	CDK11A_S740	y
MAPK6	MAPK	S386	--RALSDVTDE	0	S/T	CDK11A_T739	y
MAPK6	MAPK	S665	GFLNNSGEFLF	0	S/T	CDK11A_S47	y
MAPK6	MAPK	T389	ALSDVTDEEEV	0	S/T	CDK11A_S265	y
MAPK6	MAPK	S684	IPQFHSPVGSP	0	S/T	CDK11A_S65	y
MAPK6	MAPK	S688	HSPVGSPLKSI	0	S/T	CDK11A_S222	y
MAPK6	MAPK	S363	---QFSEHDWP	0	S/T	CDK11A_S72	y
MAPK6	MAPK	S452	KTRSSSYLDNL	0	S/T	CDK11B_S589	y
MAPK6	MAPK	S705	SAMKSSPQIPH	0	S/T	CDK11B_S283	y
MAPK6	MAPK	T698	IQATLTPSAMK	0	S/T	CDK11B_S752	y
MAPK7	MAPK	T733	PVFSGTPKGSG	0	S/T	CDK11B_T751	y
MAPK7	MAPK	S731	LPPVFSGTPKG	0	S/T	CDK11B_S47	y
MAPK7	MAPK	S496	LRDGPSAPLEA	0	S/T	CDK11B_S234	y
MAPK7	MAPK	S720	QQLSKSQVEDP	0	S/T	CDK11B_S277	y
MAPK7	MAPK	S803	EIQMDSPMLLA	0	S/T	CDK11B_S65	y
MAPK7	MAPK	S486	AALLKSLRSRL	0	S/T	CDK11B_S763	y
MAPK7	MAPK	S567	SDNDRSLLERW	0	S/T	CDK12_S681	y
MAPK7	MAPK	S421	DVEMPS---PW	0	S/T	CDK12_S685	y
MAPK8	MAPK	S377	IRGQPSPLGAA	0	S/T	CDK12_S385	y
MAPK8	MAPK	T178	ARTAGT-----	0	S/T	CDK12_S423	y
MAPK8	MAPK	S179	-----SFMMTP	0	S/T	CDK12_S1083	y
MAPK9	MAPK	S407	EQTLASDTDSS	0	S/T	CDK12_S383	y
MAPK9	MAPK	T404	---EQTLASDT	0	S/T	CDK12_S274	y
MAPKAPK2	MAPKAPK	S272	---AISPGMKT	0.18	S/T	CDK12_S276	y
MAPKAPK2	MAPKAPK	S9	NSQGQSP----	0	S/T	CDK12_T692	y
MAPKAPK2	MAPKAPK	T25	PPQPPTPA---	0	S/T	CDK13_T1246	y
MAPKAPK3	MAPKAPK	T313	MVVPQTPLHTA	0.25	S/T	CDK13_S383	y
MAPKAPK3	MAPKAPK	S251	---AISPGMKR	0.19	S/T	CDK13_S317	y
MAPKAPK3	MAPKAPK	T5	-MDGETAEEQ-	0	S/T	CDK13_S437	y
MAPKAPK5	MAPKAPK	T368	RKLLGTKPKDS	0.07	S/T	CDK13_S439	y
MAPKAPK5	MAPKAPK	S472	TTSHESQ-----	0	S/T	CDK13_S315	y
MAPKAPK5	MAPKAPK	S212	GIIPTSPTPYT	0	S/T	CDK13_S325	y
MAPKAPK5	MAPKAPK	S469	EEQTTSHESQ--	0	S/T	CDK13_S400	y
MAPKAPK5	MAPKAPK	S348	QDLKVS-----	0	S/T	CDK13_S525	y
MAPKAPK5	MAPKAPK	S386	NGAEDSNVALE	0	S/T	CDK14_S24	y
MARK1	CAMKL	S588	RVPAASPSAHS	0	S/T	CDK14_S95	y
MARK1	CAMKL	S633	NGPPASPSHET	0	S/T	CDK14_S78	y
MARK1	CAMKL	S403	NSTLQSPA--H	0	S/T	CDK14_S119	y
MARK1	CAMKL	S423	-QRRFSDHA-G	0	S/T	CDK14_S123	y
MARK1	CAMKL	S475	----ASPLVG-	0	S/T	CDK14_S112	y
MARK1	CAMKL	S468	-----SKSEMT	0	S/T	CDK14_S120	y
MARK1	CAMKL	S590	PAASPSAHSI-	0	S/T	CDK14_S122	y
MARK1	CAMKL	S612	GSSSRSTFHGE	0	S/T	CDK15_T343	y
MARK2	CAMKL	S456	----ASPLPG-	0	S/T	CDK16_S119	y
MARK2	CAMKL	S486	---RNSPLLER	0	S/T	CDK16_S153	y
MARK2	CAMKL	S619	GVTPASPSG--	0	S/T	CDK16_S138	y
MARK2	CAMKL	S40	-RGRNSATSAD	0	S/T	CDK16_S110	y
MARK2	CAMKL	S569	RVPVASPSAHN	0	S/T	CDK16_S12	y
MARK2	CAMKL	S571	PVASPSAHNIS	0	S/T	CDK16_S95	y
MARK2	CAMKL	S631	-RRGASGSIFS	0	S/T	CDK16_S78	y
MARK2	CAMKL	T596	VSSRSTFHAGQ	0	S/T	CDK16_S65	y
MARK2	CAMKL	S376	-----K-PRP-	0	S/T	CDK17_S146	y
MARK3	CAMKL	S469	----ASPMLGN	0	S/T	CDK17_S180	y
MARK3	CAMKL	S419	-QRRYSDHA-G	0	S/T	CDK17_S137	y
MARK3	CAMKL	T507	---RNTYVCSE	0	S/T	CDK17_S9	y
MARK3	CAMKL	S540	RTPVAST-HSI	0	S/T	CDK17_S165	y
MARK3	CAMKL	S583	NGPPASPSLSH	0	S/T	CDK17_S122	y
MARK3	CAMKL	S601	-RSRGSTNLFS	0	S/T	CDK17_S92	y
MARK3	CAMKL	S400	NSTGQSP---H	0	S/T	CDK17_S75	y
MARK3	CAMKL	S543	AST-HSIS---	0	S/T	CDK18_S132	y
MARK4	CAMKL	S438	---KRSPTSTG	0	S/T	CDK18_S89	y
MARK4	CAMKL	S423	RQRRHSDFCGP	0	S/T	CDK18_S14	y
MARK4	CAMKL	S26	LGSGRS-SDKG	0	S/T	CDK18_S98	y
MARK4	CAMKL	S594	NGPPASPTLAH	0	S/T	CDK18_S117	y
MARK4	CAMKL	T511	---RNTYVCTE	0	S/T	CDK18_S134	y
MARK4	CAMKL	S391	VRA-PSDTTNG	0	S/T	CDK18_S74	y
MARK4	CAMKL	S45	--CRNSIASCP	0	S/T	CDK18_S16	y
MAST1	MAST	S1110	LHTSRSLS-SL	0.24	S/T	CDK19_S449	y
MAST1	MAST	S1113	RSLS-SLNRSL	0.22	S/T	CDK2_T39	y
MAST1	MAST	S139	SKHFGSTESIT	0.2	S/T	CDK3_S207	y
MAST1	MAST	S1252	-PRPKSAEPPR	0	S/T	CDK5_S72	y
MAST1	MAST	S1413	AKAALSPVQEH	0	S/T	CDK6_S223	y
MAST2	MAST	S900	SWVIGSPEILR	0.06	S/T	CDK6_S155	y
MAST2	MAST	S74	LFRKLSNPDIF	0	S/T	CDK6_T49	y
MAST2	MAST	S148	QSLGQSAPSLT	0	S/T	CDK6_S317	y
MAST2	MAST	S1032	RHRLLSGDS-T	0	S/T	CDK6_S86	y
MAST2	MAST	S66	VVTGVSPLLFR	0	S/T	CDK7_T110	y
MAST2	MAST	S1381	TKLHLSPPLGR	0	S/T	CDK7_S164	y
MAST2	MAST	S876	TKRSLSEEKED	0	S/T	CDK7_S217	y
MAST3	MAST	S1215	PAPARSPRLRR	0.2	S/T	CDK7_S321	y
MAST3	MAST	S134	SKHFRSSENVL	0.18	S/T	CDK7_S7	y
MAST3	MAST	S146	EGG-RSPRLRP	0.09	S/T	CDK7_T332	y
MAST3	MAST	S792	PKFAFSSEDEG	0.04	S/T	CDK7_S106	y
MAST3	MAST	S793	KFAFSSEDEGV	0.02	S/T	CDK8_S413	y
MAST3	MAST	S747	YGRRLSADIRL	0	S/T	CDK8_T360	y
MAST3	MAST	S728	AERSFSEDREE	0	S/T	CDK9_S56	y
MAST4	MAST	S1467	CSRKHSLEVTQ	0.12	S/T	CDK9_S347	y
MAST4	MAST	S1779	LVAPESPVRKS	0	S/T	CDK9_S175	y
MAST4	MAST	S2520	MTKSDSLPSFR	0	S/T	CDK9_S353	y
MAST4	MAST	S1419	PSKMHSPPTIV	0	S/T	CDK9_S90	y
MAST4	MAST	S2442	MKRSPSATGQS	0	S/T	CDK9_Y338	y
MASTL	MAST	S875	QHLTVSGFSL-	0.19	S/T	CDK9_T54	y
MASTL	MAST	S878	TVSGFSL----	0.01	S/T	CDKL2_S359	y
MASTL	MAST	S370	LELALSPIHNS	0	S/T	CDKL5_S407	y
MASTL	MAST	S453	ELVDSSPCKKI	0	S/T	CDKL5_S720	y
MASTL	MAST	S512	ENIVNSFTDKQ	0	S/T	CDKL5_S543	y
MASTL	MAST	T519	TDKQQTPEKLP	0	S/T	CDKL5_S479	y
MASTL	MAST	S452	FELVDSSPCKK	0	S/T	CDKL5_S641	y
MASTL	MAST	S657	AVAFRSFNSHI	0	S/T	CDKL5_S529	y
MASTL	MAST	S293	SNLLQSRKRLA	0	S/T	CDKL5_S681	y
MASTL	MAST	S631	PAVQESNQKML	0	S/T	CHEK1_S331	y
MATK	CSK	S501	ADGSTSPRSQE	0	Y	CHEK1_S345	y
MATK	CSK	S26	ELPRVSPRFLR	0	Y	CHEK1_S317	y
MATK	CSK	T500	DADGSTSPRSQ	0	Y	CHEK1_S296	y
MATK	CSK	S504	STSPRSQEP---	0	Y	CHEK1_S280	y
MELK	CAMKL	S505	ERRCRSVELDL	0	Dual	CHEK1_S301	y
MELK	CAMKL	S356	KSNNWSLEDVT	0	Dual	CHEK1_S286	y
MELK	CAMKL	S529	AKVFGSL----	0	Dual	CHEK1_S305	y
MELK	CAMKL	S498	MTGVISPERRC	0	Dual	CHEK1_S467	y
MELK	CAMKL	Y438	VKNEEYFMFPE	0	Dual	CHEK1_S468	y
MELK	CAMKL	T478	QCLKETP----	0	Dual	CHUK_S473	y
MELK	CAMKL	T460	REILTTPNRYT	0	Dual	CILK1_T478	y
MELK	CAMKL	T518	AHMEETPKRKG	0	Dual	CILK1_S520	y
MELK	CAMKL	T409	-SKSLTPALCR	0	Dual	CILK1_S585	y
MELK	CAMKL	T415	PALCRTPANKL	0	Dual	CIT_S433	y
MINK1	STE 20	S763	LPQAGSLERNR	0	S/T	CIT_S440	y
MINK1	STE 20	S778	SKPDSSPVLSP	0	S/T	CIT_S1971	y
MINK1	STE 20	S601	VPRSQSLQDQP	0	S/T	CIT_S1993	y
MINK1	STE 20	S782	SSPVLSPGNKA	0	S/T	CIT_S1432	y
MINK1	STE 20	S641	VIRQNSDPTSE	0	S/T	CIT_S1322	y
MINK1	STE 20	S701	RPRSNSAWQIY	0	S/T	CIT_S699	y
MINK1	STE 20	Y906	ADSNGYT----	0	S/T	CIT_S1940	y
MINK1	STE 20	S674	---TSSIATAL	0	S/T	CLK2_Y51	y
MINK1	STE 20	S699	RARPRSNSAWQ	0	S/T	CLK2_S50	y
MKNK1	MAPKAPK	S39	GRATDSLPGKF	0.2	S/T	CLK2_S493	y
MKNK1	MAPKAPK	T250	CTPITTPELTT	0.03	S/T	CLK2_S498	y
MKNK1	MAPKAPK	S460	RGEDRSPPTAL	0	S/T	CLK3_S9	y
MKNK2	MAPKAPK	S74	GRATDSFSGRF	0.21	S/T	CLK3_S76	y
MKNK2	MAPKAPK	S452	RRQRAS-----	0.17	S/T	CLK3_S78	y
MOK	RCK	S298	KRALGSH----	0.09	S/T	CLK3_S135	y
MYLK	MLCK	S1776	KSSTGSPTSPL	0	S/T	CLK3_S51	y
MYLK	MLCK	S1779	TGSPTSPLNAE	0	S/T	CLK3_S49	y
MYLK	MLCK	S1773	SGRKSSTGSPT	0	S/T	CLK3_S67	y
MYLK	MLCK	S947	ERKVHSPQQVD	0	S/T	CLK3_Y7	y
MYLK	MLCK	S343	LQKTSSSITLQ	0	S/T	CLK3_S133	y
MYLK	MLCK	S305	PQRGGSPPWAA	0	S/T	CLK3_S132	y
MYLK	MLCK	Y464	GSIEVYEDAGS	0	S/T	CSF1R_Y708	y
MYLK	MLCK	S1772	LSGRKSSTGSP	0	S/T	CSF1R_S713	y
MYLK3	MLCK	S401	GARELSPLQES	0	S/T	CSF1R_S716	y
MYO3A	STE 20	T178	-----TR--HR	0	S/T	CSK_S2	y
MYO3A	STE 20	S177	SAQLTS-----	0	S/T	CSNK1A1_S313	y
MYO3A	STE 20	T908	LAKGDTGEATR	0	S/T	CSNK1A1_T321	y
MYO3A	STE 20	T919	----TTN--MK	0	S/T	CSNK1A1_S332	y
MYO3A	STE 20	Y1125	DQEFDYKKNFE	0	S/T	CSNK1D_S382	y
MYO3A	STE 20	S1355	AVFIQSKYRGY	0	S/T	CSNK1D_S331	y
MYO3B	STE 20	S1135	SSGPHSPVA--	0	S/T	CSNK1D_S401	y
MYO3B	STE 20	S979	-AQLRSTGILE	0	S/T	CSNK1D_T347	y
MYO3B	STE 20	T980	AQLRSTGILET	0	S/T	CSNK1D_S328	y
NEK1	NEK	S1052	MLRTCSLPDLS	0	S/T	CSNK1D_S383	y
NEK1	NEK	S1126	PGEEYSEEEES	0	S/T	CSNK1D_S384	y
NEK1	NEK	S837	-RSEISPE---	0	S/T	CSNK1D_S398	y
NEK1	NEK	S868	SAIVDSPVETK	0	S/T	CSNK1D_S356	y
NEK1	NEK	S653	KSSDVSPPLGQ	0	S/T	CSNK1D_T397	y
NEK1	NEK	S806	RAWGKSPTDSV	0	S/T	CSNK1E_S363	y
NEK1	NEK	S418	LSAGGSGEVKA	0	S/T	CSNK1E_S389	y
NEK1	NEK	S414	WRNVLSAGGSG	0	S/T	CSNK1E_S405	y
NEK1	NEK	S798	LGPNGSPRRAW	0	S/T	CSNK1E_S408	y
NEK1	NEK	S881	EFSEASPQMSL	0	S/T	CSNK1E_S343	y
NEK11	NEK	S387	NFQQLSVDVL-	0	S/T	CSNK1E_S323	y
NEK2	NEK	S296	PE--KSQDSSP	0	S/T	CSNK1E_T407	y
NEK2	NEK	S300	KSQDSSPV-LS	0	S/T	CSNK1E_T362	y
NEK2	NEK	S356	LLKNYSLLKER	0	S/T	CSNK1E_T325	y
NEK2	NEK	S365	ERKFLSLASNP	0	S/T	CSNK1E_S354	y
NEK2	NEK	S406	ESQLTSKSKCK	0	S/T	CSNK1G1_S361	y
NEK2	NEK	S397	ENIMRSENSES	0	S/T	CSNK1G1_S344	y
NEK2	NEK	S438	---LKSRQ-IL	0	S/T	CSNK1G1_S22	y
NEK3	NEK	S253	ATTLLSRG--I	0.2	S/T	CSNK1G1_S31	y
NEK3	NEK	T479	-----TDFEEE	0	S/T	CSNK1G2_T35	y
NEK3	NEK	S355	K--ASSPNLHR	0	S/T	CSNK1G2_S366	y
NEK3	NEK	S354	RK--ASSPNLH	0	S/T	CSNK1G2_T367	y
NEK3	NEK	S319	QDRKGSHTDLE	0	S/T	CSNK1G2_S26	y
NEK3	NEK	S394	DDRGGSVIKYS	0	S/T	CSNK1G2_S33	y
NEK3	NEK	S47	-NTQNSR----	0	S/T	CSNK1G2_S359	y
NEK3	NEK	T402	KYSKNTT----	0	S/T	CSNK1G2_S381	y
NEK4	NEK	S563	FAFQESPPR--	0	S/T	CSNK1G3_S34	y
NEK4	NEK	S461	AL---SPKLEC	0	S/T	CSNK1G3_S32	y
NEK4	NEK	S340	SGLLKSPA---	0	S/T	CSNK1G3_S366	y
NEK4	NEK	S661	PARRLSSDCSV	0	S/T	CSNK1G3_S413	y
NEK4	NEK	S484	-----SPAS--	0	S/T	CSNK1G3_T29	y
NEK4	NEK	S639	SVRKASLSVAG	0	S/T	CSNK1G3_T367	y
NEK4	NEK	S677	QIHCLSED---	0	S/T	CSNK1G3_S31	y
NEK4	NEK	S343	-----SLK---	0	S/T	CSNK1G3_S344	y
NEK4	NEK	S526	LQPHNSGSEPS	0	S/T	CSNK1G3_S345	y
NEK5	NEK	Y477	IRQQ-YHNDMK	0	S/T	CSNK1G3_S365	y
NEK6	NEK	S37	----LSFRCSL	0	S/T	CSNK2A1_S362	y
NEK6	NEK	T35	QRHPNT----L	0	S/T	CSNK2A1_S370	y
NEK6	NEK	S41	LSFRCSLADFQ	0	S/T	CSNK2A2_S343	y
NEK7	NEK	S5	-MDEQSQGMQG	0	S/T	DAPK1_S289	y
NEK9	NEK	T333	RPRSSTVTEAP	0	S/T	DAPK1_S308	y
NEK9	NEK	S869	QVEASSPRLNP	0	S/T	DAPK1_S319	y
NEK9	NEK	S29	--GDSSPGPSA	0	S/T	DAPK1_S333	y
NEK9	NEK	S868	PQVEASSPRLN	0	S/T	DAPK1_S326	y
NEK9	NEK	S944	-VGMHSKGTQT	0	S/T	DAPK1_S762	y
NEK9	NEK	T886	KGTPLTPPACA	0	S/T	DAPK1_S734	y
NEK9	NEK	S332	KRPRSSTVTEA	0	S/T	DAPK1_S321	y
NEK9	NEK	S331	-KRPRSSTVTE	0	S/T	DAPK1_Y490	y
NEK9	NEK	S2	----MSVLGEY	0	S/T	DAPK1_Y491	y
NEK9	NEK	S978	--CRPSL----	0	S/T	DAPK2_S299	y
NLK	MAPK	S522	SEMPPSPLVWE	0	S/T	DAPK2_T369	y
NLK	MAPK	Y434	EGRLRYHTCMC	0	S/T	DAPK2_S349	y
NPR1	RGC	S505	EKELASELW--	0.12	Dual	DAPK2_S318	y
NPR1	RGC	S542	---YGSLLTTE	0	Dual	DAPK2_S320	y
NPR1	RGC	T545	YGSLLTTEGQF	0	Dual	DAPK2_S8	y
NPR2	RGC	S523	SLRGSS-----	0.15	Dual	DAPK3_S312	y
NPR2	RGC	S526	---YGSLMTAH	0	Dual	DAPK3_S311	y
NPR2	RGC	T529	YGSLMTAHGKY	0	Dual	DAPK3_T299	y
NRBP1	NRBP	S2	----MSEGESQ	0	S/T	DAPK3_S309	y
NRBP1	NRBP	S14	VLSSGSDPKVE	0	S/T	DAPK3_T306	y
NRBP1	NRBP	S11	SQTVLSSGSDP	0	S/T	DAPK3_S407	y
NRBP1	NRBP	S12	QTVLSSGSDPK	0	S/T	DCLK1_S330	y
NRK	STE 20	S325	HV-VESLTRHL	0.18	S/T	DCLK1_S32	y
NRK	STE 20	S855	RRSQSSPPYST	0	S/T	DCLK2_S375	y
NRK	STE 20	S881	KVGKISPPVYL	0	S/T	DCLK2_S362	y
NRK	STE 20	S1084	GEENCSETDGP	0	S/T	DCLK2_S355	y
NRK	STE 20	S1027	-TANRSHGGSA	0	S/T	DCLK2_S6	y
NRK	STE 20	S1031	RSHGGSAA---	0	S/T	DCLK2_T61	y
NRK	STE 20	S1034	-----SEDNAA	0	S/T	DCLK2_S47	y
NRK	STE 20	S1057	---RGSEGD-G	0	S/T	DCLK3_S158	y
NRK	STE 20	S709	FRAKSSWRPEK	0	S/T	DDR1_Y520	y
NUAK1	CAMKL	S455	---KLSPKQSA	0	S/T	DDR1_Y513	y
NUAK1	CAMKL	S22	LGAPGSP----	0	S/T	DDR1_Y484	y
NUAK1	CAMKL	S445	VLLPSSPEAEV	0	S/T	DDR2_Y481	y
NUAK1	CAMKL	S600	RQRIRSCV--S	0	S/T	DDR2_Y471	y
NUAK1	CAMKL	S476	TQQRESGYYSS	0	S/T	DDR2_S675	y
NUAK1	CAMKL	S480	ESGYYSS---P	0	S/T	DMPK_S540	y
NUAK1	CAMKL	S388	DAVPESPSKLS	0	S/T	DYRK1A_S758	y
NUAK1	CAMKL	S444	GVLLPSSPEAE	0	S/T	DYRK1A_S748	y
NUAK1	CAMKL	S518	TSHSLSCRRKG	0	S/T	DYRK1A_S529	y
NUAK2	CAMKL	Y267	SNG-AYREPP-	0.2	S/T	DYRK1A_S538	y
NUAK2	CAMKL	S30	EGLIKSPKPLM	0	S/T	DYRK1A_S555	y
NUAK2	CAMKL	S435	SPIPASPG---	0	S/T	DYRK1B_S49	y
NUAK2	CAMKL	S462	SGYYSS---PE	0	S/T	DYRK1B_Y63	y
NUAK2	CAMKL	S523	---FGSLDELA	0	S/T	DYRK1B_S576	y
NUAK2	CAMKL	S544	PSGAVSEDSIL	0	S/T	DYRK2_S499	y
NUAK2	CAMKL	S547	AVSEDSIL---	0	S/T	DYRK2_S30	y
NUAK2	CAMKL	S553	--SSESF--DQ	0	S/T	DYRK2_S48	y
OBSCN	TRIO	S6831	--PSASLPEEA	0.17	S/T	DYRK2_S483	y
OBSCN	TRIO	S5563	VPGGDSDEDSK	0	S/T	DYRK2_S489	y
OBSCN	TRIO	S6162	LSEPRSGLLVL	0	S/T	DYRK2_T32	y
OBSCN	TRIO	S4076	KTRLQSLEQET	0	S/T	DYRK3_T485	y
OBSCN	TRIO	S5669	RRLKLSPEWGA	0	S/T	DYRK3_S480	y
OBSCN	TRIO	S136	CRVGGSPRPAV	0	S/T	EGFR_Y1110	y
OBSCN	TRIO	S6808	-----SLPPSP	0	S/T	EGFR_S1166	y
OBSCN	TRIO	S7244	AE---SPLPQV	0	S/T	EGFR_Y1197	y
OBSCN	TRIO	S1115	DGKKLSSSSKV	0	S/T	EGFR_Y1172	y
OXSR1	STE 20	T310	LQRAPTISERA	0.22	S/T	EIF2AK1_S258	y
OXSR1	STE 20	S339	GGWEWSDDEFD	0	S/T	EIF2AK1_S295	y
OXSR1	STE 20	S427	----GS-----	0	S/T	EIF2AK1_S274	y
OXSR1	STE 20	S325	----SSGRLHK	0	S/T	EIF2AK1_S6	y
OXSR1	STE 20	S359	----RSPRVKE	0	S/T	EIF2AK1_S144	y
OXSR1	STE 20	S324	-----SSGRLH	0	S/T	EIF2AK1_S253	y
OXSR1	STE 20	S355	GKAAISQL---	0	S/T	EIF2AK1_S275	y
OXSR1	STE 20	T331	GRLHKTEDGGW	0	S/T	EIF2AK1_S276	y
OXSR1	STE 20	S347	EFDEESEEGKA	0	S/T	EIF2AK1_T285	y
PAK1	STE 20	S144	---YMSFTDKS	0	S/T	EIF2AK2_T255	y
PAK1	STE 20	T212	EPLPVTPTRDV	0	S/T	EIF2AK2_S83	y
PAK1	STE 20	S174	----VSEDED-	0	S/T	EIF2AK2_S242	y
PAK1	STE 20	S204	SVYTRSVIEPL	0	S/T	EIF2AK2_S6	y
PAK1	STE 20	S223	---PISPT---	0	S/T	EIF2AK2_S97	y
PAK1	STE 20	T230	---NTTPPDAL	0	S/T	EIF2AK3_S715	y
PAK1	STE 20	Y153	---EDY-----	0	S/T	EIF2AK3_S1094	y
PAK1	STE 20	S199	PEHTKSVYTRS	0	S/T	EIF2AK3_T705	y
PAK2	STE 20	S141	---YLSFTPPE	0	S/T	EIF2AK3_S856	y
PAK2	STE 20	S2	----MSDNGEL	0	S/T	EIF2AK3_S1096	y
PAK2	STE 20	T169	-----TEEE--	0	S/T	EIF2AK3_S688	y
PAK2	STE 20	S197	SIYTRSVIDPV	0	S/T	EIF2AK3_S719	y
PAK2	STE 20	T143	-YLSFTPPEK-	0	S/T	EIF2AK4_Y560	y
PAK2	STE 20	S20	PVRMSSTIFST	0	S/T	EIF2AK4_T667	y
PAK2	STE 20	S58	S-I-FSGTEKG	0	S/T	EIF2AK4_S230	y
PAK2	STE 20	S55	RHKIIS-I-FS	0	S/T	EIF2AK4_S254	y
PAK2	STE 20	S64	GTEKGSKKKEK	0	S/T	EIF2AK4_S672	y
PAK2	STE 20	T154	--PSGTPALNA	0	S/T	EPHA1_Y781	y
PAK3	STE 20	S272	-EKLRSIVSVG	0.17	S/T	EPHA1_S910	y
PAK3	STE 20	T428	FCAQITP----	0.02	S/T	EPHA1_S906	y
PAK3	STE 20	S154	---YMSFTSGD	0	S/T	EPHA1_S908	y
PAK3	STE 20	S50	ARL-RSIFPGG	0	S/T	EPHA2_S901	y
PAK3	STE 20	S259	RQRKKSKMTDE	0	S/T	EPHA2_S570	y
PAK3	STE 20	S186	----VSEEEDE	0	S/T	EPHA2_S897	y
PAK3	STE 20	S220	SIYTRSVVESI	0	S/T	EPHA2_Y575	y
PAK3	STE 20	S2	----MSDGLDN	0	S/T	EPHA2_S899	y
PAK4	STE 20	S181	DKRPLSGPD--	0	S/T	EPHA5_S960	y
PAK4	STE 20	S104	SLRRDSPPPPA	0	S/T	EPHA7_Y597	y
PAK4	STE 20	S291	PPGPRSPQREP	0	S/T	EPHB1_Y778	y
PAK4	STE 20	T207	GRPFNTYPRAD	0	S/T	EPHB1_Y575	y
PAK4	STE 20	S148	EAGGGSGDRRR	0	S/T	EPHB1_Y582	y
PAK4	STE 20	T187	--V-GTPQ---	0	S/T	EPHB1_S583	y
PAK4	STE 20	S99	VTRSNSLRRDS	0	S/T	EPHB1_S588	y
PAK4	STE 20	S267	LGPHASEP---	0	S/T	EPHB2_Y577	y
PAK4	STE 20	S167	SSREGSGGPQE	0	S/T	EPHB2_Y780	y
PAK5	STE 20	S288	RQRSRSGSGLQ	0	S/T	EPHB2_S575	y
PAK5	STE 20	S99	VTRSNSLRKES	0	S/T	EPHB2_Y584	y
PAK5	STE 20	S183	GEAYYSEVKPL	0	S/T	EPHB2_T585	y
PAK5	STE 20	S226	RASSSSPLDYS	0	S/T	EPHB2_T590	y
PAK5	STE 20	S286	TMRQRSRSGSG	0	S/T	EPHB3_Y792	y
PAK5	STE 20	S290	RSRSGSGLQEP	0	S/T	EPHB3_Y600	y
PAK5	STE 20	Y159	DDLDPYYRGSH	0	S/T	EPHB4_S769	y
PAK5	STE 20	Y182	HGEAYYSEVKP	0	S/T	EPHB4_Y774	y
PAK6	STE 20	S616	KRLRDSP--PP	0.16	S/T	EPHB4_Y574	y
PAK6	STE 20	S113	RRRAQSLGLLG	0	S/T	EPHB4_Y987	y
PAK6	STE 20	T99	VISSNTLRGRS	0	S/T	EPHB4_T976	y
PAK6	STE 20	S165	WPEPQSPR---	0	S/T	EPHB4_Y581	y
PAK6	STE 20	S346	QLPGRSSPAGS	0	S/T	ERBB2_T1166	y
PAK6	STE 20	T326	LTTSDTSSPQK	0	S/T	ERBB2_Y1248	y
PAK6	STE 20	S179	AAKAQSL-GPA	0	S/T	ERBB2_S1054	y
PAK6	STE 20	S248	GEGSPSPKTRE	0	S/T	ERBB3_Y1197	y
PAK6	STE 20	S308	VAKAQSLPSDQ	0	S/T	ERBB3_Y1307	y
PASK	CAMKL	S1280	VLSAASLEMG-	0	S/T	ERBB3_Y1276	y
PASK	CAMKL	S939	HSQRDSAARTR	0	S/T	ERBB3_Y1159	y
PASK	CAMKL	S949	RLFLASLPGST	0	S/T	ERBB3_Y1222	y
PASK	CAMKL	S109	SVSCCSLLRGL	0	S/T	ERBB3_Y1054	y
PASK	CAMKL	S1277	ESGVLSAASLE	0	S/T	ERBB4_Y1188	y
PASK	CAMKL	S524	PVAIESPGQDL	0	S/T	ERBB4_Y1284	y
PASK	CAMKL	S106	PRGSVSCCSLL	0	S/T	ERBB4_Y1202	y
PASK	CAMKL	S953	ASLPGSTHST-	0	S/T	ERBB4_Y1056	y
PASK	CAMKL	S956	PGSTHST----	0	S/T	ERN1_S548	y
PASK	CAMKL	T640	GLSFGTPTLDE	0	S/T	FGR_Y523	y
PDGFRA	PDGFR	Y988	DSDNAYIGVTY	0.25	Y	FGR_Y34	y
PDGFRA	PDGFR	Y762	IQRSLYDRPAS	0	Y	FGR_Y28	y
PDGFRA	PDGFR	Y1018	SADSGYIIPLP	0	Y	FLT1_Y1213	y
PDGFRA	PDGFR	Y768	DRPASYKKKSM	0	Y	FLT1_Y1327	y
PDGFRA	PDGFR	Y720	ESTRSYVILSF	0	Y	FLT1_Y1333	y
PDGFRA	PDGFR	Y754	KEVSKYSDIQR	0	Y	FLT3_Y955	y
PDGFRB	PDGFR	Y751	DESVDYVPMLD	0.25	Y	FLT3_Y969	y
PDGFRB	PDGFR	Y771	IESSNYMAPYD	0	Y	FLT3_Y768	y
PDGFRB	PDGFR	Y1009	L----YTAVQP	0	Y	FRK_S40	y
PDGFRB	PDGFR	Y1021	EGDNDYIIPLP	0	Y	FRK_Y387	y
PDGFRB	PDGFR	Y763	KGDVKYADIES	0	Y	FRK_Y497	y
PDK1	PDHK	Y136	DAKAIYDFTDT	0.13	S/T	FRK_S37	y
PDK1	PDHK	S347	-----SRAVPL	0.07	S/T	FYN_S21	y
PDK1	PDHK	T346	P-RVET-----	0	S/T	FYN_S257	y
PDPK1	PDHK	T37	QTESSTPPGIP	0	S/T	FYN_Y28	y
PDPK1	PDHK	Y9	TTSQLYDAVPI	0	S/T	GAK_S780	y
PDPK1	PDHK	T513	AKNFKTFFVHT	0	S/T	GAK_S829	y
PDPK1	PDHK	S25	LCSCPSPSMVR	0	S/T	GAK_S826	y
PDPK1	PDHK	T245	NSFVGTAQYVS	0	S/T	GAK_S1176	y
PEAK1	NKF3	S572	KSAPTSPTATN	0	S/T	GAK_S1168	y
PEAK1	NKF3	S281	RANTLSPVRFF	0	S/T	GAK_T794	y
PEAK1	NKF3	S568	KNCHKSAPTSP	0	S/T	GRK1_S5	y
PEAK1	NKF3	S1036	KRSHSSPSQIP	0	S/T	GRK2_S247	y
PKMYT1	WEE	T495	SLFEDTLDPT--	0	Dual	GRK2_S670	y
PKMYT1	WEE	S469	DALDLSDINSE	0	Dual	GRK2_S685	y
PKMYT1	WEE	T17	MPTEGTPPPLS	0	Dual	GRK3_S685	y
PKN1	PKN	S205	DDTQGSPDLGA	0.11	S/T	GRK3_T672	y
PKN2	PKN	S583	PPRASSLGEID	0	S/T	GRK5_S586	y
PKN2	PKN	S306	ASPTLSPRQSM	0	S/T	GRK6_S566	y
PKN2	PKN	S582	APPRASSLGEI	0	S/T	GRK6_S568	y
PKN2	PKN	S302	SLVAASPTLSP	0	S/T	GRK6_S573	y
PKN3	PKN	T527	PTSEETP----	0.25	S/T	GRK7_S23	y
PKN3	PKN	S548	---PASPTRKP	0.2	S/T	GSK3A_S21	y
PKN3	PKN	S544	TRRGPSP----	0.13	S/T	GSK3A_S2	y
PKN3	PKN	T492	DPA--TPSNFL	0.09	S/T	GSK3A_S39	y
PKN3	PKN	S307	AALASSPSEGW	0	S/T	GSK3A_T19	y
PKN3	PKN	S488	TLREASDPA--	0	S/T	GSK3A_S20	y
PLK1	PLK	S326	IPPRFSIA---	0.15	S/T	GSK3A_S41	y
PLK1	PLK	S331	---PSSLDPSN	0.06	S/T	GUCY2C_Y256	y
PLK2	PLK	S358	LS---SPAKNF	0.2	S/T	GUCY2C_S1052	y
PLK2	PLK	T6	MELLRTITYQP	0	S/T	HCK_Y522	y
PLK2	PLK	T8	LLRTITYQPAA	0	S/T	HCK_T36	y
PLK3	PLK	T614	NRSACTY----	0.09	S/T	HCK_Y51	y
PLK3	PLK	S433	----ESALCAL	0	S/T	HIPK1_S350	y
PLK3	PLK	T348	LFAKVT-----	0	S/T	HIPK1_S967	y
PLK3	PLK	Y615	RSACTY-----	0	S/T	HIPK1_S1200	y
PLK4	PLK	S421	NEERYSPTDNN	0	S/T	HIPK1_S872	y
PLK4	PLK	S592	LRSITSPLVAH	0	S/T	HIPK1_S9	y
PLK4	PLK	S665	ADRPPSPTDNI	0	S/T	HIPK1_T1027	y
PLK4	PLK	S817	SPKALSPPPSV	0	S/T	HIPK1_S1063	y
PLK4	PLK	S291	GHATISTAITA	0	S/T	HIPK2_S359	y
PLK4	PLK	S297	TAITASSSTSI	0	S/T	HIPK2_S121	y
PRAG1	NKF3	S285	-----SPTCWE	0.2	S/T	HIPK2_S827	y
PRAG1	NKF3	S740	-----SAESLS	0.14	S/T	HIPK2_T838	y
PRAG1	NKF3	S696	MSKSASFAFEF	0	S/T	HIPK2_S668	y
PRKAA1	CAMKL	S496	-QRSGSVSNYR	0	S/T	HIPK2_T566	y
PRKAA1	CAMKL	T490	KSGTATP----	0	S/T	HIPK2_S441	y
PRKAA1	CAMKL	S486	ITEAKSGTATP	0	S/T	HIPK3_S772	y
PRKAA1	CAMKL	T382	FLVAETPRARH	0	S/T	HIPK4_Y392	y
PRKAA1	CAMKL	S508	CQRSDSDAEA-	0	S/T	HIPK4_Y393	y
PRKAA1	CAMKL	S360	--P-DS-FLDD	0	S/T	HIPK4_T381	y
PRKAA1	CAMKL	S356	FYLATSP----	0	S/T	HIPK4_T390	y
PRKAA2	CAMKL	S165	LSNMMSD---G	0.08	S/T	HUNK_S585	y
PRKAA2	CAMKL	S377	PLIADSPKARC	0	S/T	HUNK_S561	y
PRKAA2	CAMKL	S491	-QRSCSAAGLH	0	S/T	IGF1R_T1366	y
PRKAA2	CAMKL	S484	QRSGSSTP---	0	S/T	IGF1R_S1339	y
PRKAA2	CAMKL	Y436	KVVNAYH----	0	S/T	IGF1R_Y1346	y
PRKACA	PKA	S339	EEIRVSI--NE	0.03	S/T	IKBKB_S675	y
PRKACB	PKA	T341	VSI--TEKCAK	0.01	S/T	IKBKE_S519	y
PRKACB	PKA	S339	EDIRVSI--TE	0	S/T	IKBKE_S522	y
PRKCA	PKC	S226	PQWNESFTFKL	0	S/T	ILK_T181	y
PRKCA	PKC	S319	GNKVISPS---	0	S/T	ILK_T173	y
PRKCA	PKC	Y195	GLSDPYVKLKL	0	S/T	ILK_S232	y
PRKCA	PKC	T228	WNESFTFKLKP	0	S/T	ILK_T172	y
PRKCB	PKC	S11	AGPPPSEGE--	0.21	S/T	ILK_S343	y
PRKCB	PKC	T314	KISQGTKVPEE	0	S/T	INSR_Y1011	y
PRKCD	PKC	Y313	V--GIYQGFEK	0.02	S/T	INSR_S1348	y
PRKCD	PKC	S304	----DSASSEP	0	S/T	INSR_Y1361	y
PRKCD	PKC	Y334	-----YGKIWE	0	S/T	INSR_Y1355	y
PRKCD	PKC	S302	RASRRS-----	0	S/T	INSR_S1354	y
PRKCD	PKC	S299	VTQRASRRS--	0	S/T	IRAK1_S144	y
PRKCE	PKC	T309	ADLGVTPDKIT	0.09	S/T	IRAK1_S173	y
PRKCE	PKC	S316	DKITNSGQRRK	0.06	S/T	IRAK1_S131	y
PRKCE	PKC	S368	IRKALSFDNRG	0	S/T	IRAK1_S371	y
PRKCE	PKC	S346	EDRSKSAPTSP	0	S/T	IRAK1_S556	y
PRKCE	PKC	S329	IAGAESPQPA-	0	S/T	IRAK1_S601	y
PRKCE	PKC	S350	KSAPTSPCDQE	0	S/T	IRAK1_S376	y
PRKCE	PKC	S337	--SGSSPSEED	0	S/T	IRAK2_S144	y
PRKCG	PKC	S342	CFFGASPGRLH	0.24	S/T	IRAK2_S143	y
PRKCG	PKC	Y195	GLSDPYVKLKL	0	S/T	IRAK3_S49	y
PRKCG	PKC	S264	MSFGVSELLKA	0	S/T	IRAK3_S115	y
PRKCH	PKC	S317	YERVRMGPSSS	0	S/T	IRAK3_S110	y
PRKCH	PKC	S249	VWDWDR---TS	0	S/T	IRAK3_S467	y
PRKCH	PKC	S320	VRMGPSSSPIP	0	S/T	IRAK3_S484	y
PRKCH	PKC	S324	PSSSPIPSPSP	0	S/T	IRAK3_S510	y
PRKCH	PKC	S326	SSPIPSPSPSP	0	S/T	IRAK3_S512	y
PRKCI	PKC	S591	NPLLMSAEECV	0.17	S/T	IRAK4_S346	y
PRKCI	PKC	S19	VAGGGSGDHSH	0	S/T	IRAK4_S8	y
PRKCI	PKC	S222	----PSS----	0	S/T	IRAK4_T345	y
PRKCI	PKC	S223	---PSS-----	0	S/T	IRAK4_T342	y
PRKCI	PKC	S226	-----S-LD--	0	S/T	IRAK4_S157	y
PRKCI	PKC	S44	THFEPSISFEG	0	S/T	IRAK4_T6	y
PRKCQ	PKC	S323	IGLPCSIKNEA	0.17	S/T	IRAK4_S114	y
PRKCQ	PKC	S348	GISWESPLDEV	0	S/T	ITK_Y146	y
PRKCQ	PKC	Y90	---ELYSLAER	0	S/T	JAK1_S333	y
PRKCQ	PKC	T219	INSRETMFHKE	0	S/T	JAK2_Y570	y
PRKCQ	PKC	T307	--LRDTEQIFR	0	S/T	JAK2_S518	y
PRKCZ	PKC	S206	DADLPSE----	0.13	S/T	JAK2_S523	y
PRKCZ	PKC	S223	-----SIKD--	0	S/T	KALRN_S2396	y
PRKCZ	PKC	S228	----DSEDLKP	0	S/T	KALRN_S487	y
PRKD1	PKD	S237	QKS-PSESFIG	0.13	S/T	KALRN_S1773	y
PRKD1	PKD	S910	LGERVSIL----	0	S/T	KALRN_S1799	y
PRKD2	PKD	S214	LGTSESLPCTA	0	S/T	KALRN_S1817	y
PRKD2	PKD	S876	LAERISVL----	0	S/T	KIT_Y730	y
PRKG1	PKG	S51	-----STHIGP	0.08	S/T	KIT_S943	y
PRKG2	PKG	S110	VHRKTSGLVSL	0	S/T	KIT_S746	y
PRKG2	PKG	S11	VKPKHSKHPDG	0	S/T	KIT_S959	y
PRKG2	PKG	S431	LSKALSLEMIQ	0	S/T	KSR1_T270	y
PRPF4B	DYRK	S277	KDRKKSPIINE	0	S/T	KSR1_T274	y
PRPF4B	DYRK	S294	GKKSRSPVDLR	0	S/T	KSR1_T425	y
PRPF4B	DYRK	S366	DKSRRSRSPLL	0	S/T	KSR1_S267	y
PRPF4B	DYRK	S368	SRRSRSPLLND	0	S/T	KSR2_S347	y
PRPF4B	DYRK	S431	RSKDASPINRW	0	S/T	KSR2_T260	y
PRPF4B	DYRK	S578	STRTRSPSPDD	0	S/T	KSR2_T269	y
PRPF4B	DYRK	S580	RTRSPSPDDIL	0	S/T	LATS1_S464	y
PRPF4B	DYRK	S292	DRGKKSRSPVD	0	S/T	LATS1_T246	y
PRPF4B	DYRK	S32	ENGEVSEDQSQ	0	S/T	LATS1_S278	y
PTK2	FAK	Y861	GNQHIYQPVGK	0.23	Y	LATS1_T255	y
PTK2	FAK	S910	QPQEISPPPTA	0.23	Y	LATS1_S462	y
PTK2B	FAK	T842	DKSPLT-----	0.09	Y	LATS1_T17	y
PTK6	SRC	Y447	SSFTSYENPT-	0.25	Y	LATS2_S380	y
PTK6	SRC	S159	YHRAQSLSHGL	0.24	Y	LATS2_S408	y
PTK6	SRC	Y342	--EDVYLS-HD	0.17	Y	LATS2_S83	y
RAF1	RAF	S29	GSSCISPTIVQ	0.02	S/T	LATS2_S172	y
RAF1	RAF	S296	---SSS-----	0	S/T	LATS2_S274	y
RAF1	RAF	S301	---NLSPTGWS	0	S/T	LCK_S59	y
RAF1	RAF	S642	CTLTTSPRLPV	0	S/T	LCK_S42	y
RIPK1	RIPK	S320	VKRMQSLQLDC	0	S/T	LIMK1_S210	y
RIPK1	RIPK	Y384	QDEANYHLYGS	0	S/T	LIMK1_T229	y
RIPK1	RIPK	Y387	ANYHLYGSRMD	0	S/T	LIMK2_S283	y
RIPK1	RIPK	S389	YHLYGSRMDRQ	0	S/T	LIMK2_S287	y
RIPK1	RIPK	S333	VPSSRSNSATE	0	S/T	LIMK2_S191	y
RIPK1	RIPK	S330	CVAVPSSRSNS	0	S/T	LIMK2_T494	y
RIPK2	RIPK	S178	MSLSQSRS---	0.1	Dual	LMTK2_S1496	y
RIPK2	RIPK	Y381	-AQDCYFMKL-	0.08	Dual	LMTK2_S883	y
RIPK2	RIPK	S531	VSRSPSLNLLQ	0	Dual	LMTK2_S886	y
RIPK2	RIPK	S363	PETSRSLPAPQ	0	Dual	LMTK2_S1450	y
RIPK2	RIPK	S527	EILVVSRSPSL	0	Dual	LMTK2_S1111	y
RIPK2	RIPK	Y474	IMKEDYELVS-	0	Dual	LMTK2_S1291	y
RIPK2	RIPK	S529	LVVSRSPSLNL	0	Dual	LRRK1_S249	y
RIPK2	RIPK	S539	LLQNKSM----	0	Dual	LRRK1_S1074	y
RIPK3	RIPK	S227	LPTEPSLVYEA	0.24	S/T	LRRK1_T1075	y
RIPK3	RIPK	S410	RNQMPSPTSTG	0.2	S/T	LRRK1_T1295	y
RIPK3	RIPK	S316	SNRRFSIPESG	0.01	S/T	LRRK2_S910	y
RIPK3	RIPK	S339	IENQHSRNDVM	0	S/T	LYN_Y508	y
RIPK3	RIPK	S320	FSIPESGQGGT	0	S/T	LYN_S13	y
RIPK4	RIPK	S415	PSS-GSGKR--	0.07	S/T	LYN_S11	y
RIPK4	RIPK	S353	DLDVKSP-PEP	0.04	S/T	LYN_Y32	y
RIPK4	RIPK	S420	----LSGVSSV	0	S/T	MAP2K1_S298	y
RIPK4	RIPK	S438	GSLSLSFERE-	0	S/T	MAP2K1_T292	y
RIPK4	RIPK	S431	DSAFSSRGSLS	0	S/T	MAP2K1_T286	y
RNASEL	Other unique	S315	-----SLVKVL	0	S/T	MAP2K1_T386	y
RNASEL	Other unique	S507	ADFDKSIKWAG	0	S/T	MAP2K1_Y300	y
RNASEL	Other unique	S610	IKTRKSESEIL	0	S/T	MAP2K1_T388	y
RNASEL	Other unique	S738	ASGLASPGC---	0	S/T	MAP2K2_T394	y
ROCK1	DMPK	T1180	V-RPVTQGDVY	0.11	S/T	MAP2K2_T396	y
ROCK1	DMPK	T1334	PRTLSTRSTAN	0.09	S/T	MAP2K2_S295	y
ROCK1	DMPK	S1333	SPRTLSTRSTA	0.07	S/T	MAP2K2_S306	y
ROCK1	DMPK	S1341	STANQSFRKVV	0.04	S/T	MAP2K2_S23	y
ROCK1	DMPK	S1328	GFVRASPRTLS	0.04	S/T	MAP2K2_S293	y
ROCK1	DMPK	S1105	STSVASFPSAD	0	S/T	MAP2K2_S26	y
ROCK1	DMPK	S1102	--DSTSVASFP	0	S/T	MAP2K3_S3	y
ROCK1	DMPK	S1108	VASFPSAD---	0	S/T	MAP2K3_T39	y
ROCK2	DMPK	S425	LLLSDSPSCRE	0.22	S/T	MAP2K3_S15	y
ROCK2	DMPK	S1374	QQ-NQSIRRPS	0.07	S/T	MAP2K3_S28	y
ROCK2	DMPK	S1379	SIRRPSRQLAP	0.03	S/T	MAP2K4_S90	y
ROCK2	DMPK	S1362	PFARSSPRTSM	0.03	S/T	MAP2K4_S80	y
ROCK2	DMPK	S1361	DPFARSSPRTS	0.02	S/T	MAP2K4_S26	y
ROCK2	DMPK	S1137	SSSIGSGPGDA	0	S/T	MAP2K4_S394	y
ROCK2	DMPK	Y722	DKNKIYESIEE	0	S/T	MAP2K4_S393	y
ROCK2	DMPK	S1366	SSPRTSMKIQQ	0	S/T	MAP2K4_T391	y
ROCK2	DMPK	S1134	--DSSSIGSGP	0	S/T	MAP2K5_S142	y
ROCK2	DMPK	S1133	---DSSSIGSG	0	S/T	MAP2K5_S133	y
RPS6KA1	RSK	T573	NGLLMTPCYTA	0.13	S/T	MAP2K5_S129	y
RPS6KA1	RSK	T733	RKLPSTTL---	0	S/T	MAP2K5_S137	y
RPS6KA1	RSK	S732	VRKLPSTTL--	0	S/T	MAP2K6_T28	y
RPS6KA2	RSK	T570	NGLLMTPCYTA	0.13	S/T	MAP2K6_S27	y
RPS6KA2	RSK	S628	LARIGSGKYAL	0.03	S/T	MAP2K7_T66	y
RPS6KA2	RSK	S546	RDESGSPESIR	0	S/T	MAP2K7_S35	y
RPS6KA3	RSK	S415	----NSIQFTD	0.15	S/T	MAP2K7_S411	y
RPS6KA3	RSK	T577	NGLLMTPCYTA	0.13	S/T	MAP2K7_S86	y
RPS6KA3	RSK	S715	RNQ--SPVLEP	0	S/T	MAP2K7_S403	y
RPS6KA4	RSK	T687	SPPLRTPDVLE	0	S/T	MAP2K7_S61	y
RPS6KA4	RSK	S745	ASRRGSPAPAN	0	S/T	MAP2K7_S89	y
RPS6KA4	RSK	S678	WLQDGSARSSP	0	S/T	MAP2K7_T401	y
RPS6KA4	RSK	S682	GSARSSPPLRT	0	S/T	MAP3K1_S923	y
RPS6KA4	RSK	S721	GFFLKSVENAP	0	S/T	MAP3K1_S1043	y
RPS6KA4	RSK	S737	KQKLRSATASR	0	S/T	MAP3K1_S292	y
RPS6KA4	RSK	T542	LYADDTPGA-P	0	S/T	MAP3K1_S21	y
RPS6KA5	RSK	T581	NQPLKTPCFTL	0.02	S/T	MAP3K1_S275	y
RPS6KA5	RSK	S750	KMKKTSTSTET	0	S/T	MAP3K1_S507	y
RPS6KA5	RSK	S758	TETRSSSSESS	0	S/T	MAP3K1_S1018	y
RPS6KA5	RSK	S752	KKTSTSTETRS	0	S/T	MAP3K1_S1157	y
RPS6KA6	RSK	T581	NGLLLTPCYTA	0.13	S/T	MAP3K1_S266	y
RPS6KB1	RSK	S434	EPKIRSPR---	0.08	S/T	MAP3K1_S35	y
RPS6KB1	RSK	S447	PRTPVSPVKFS	0.05	S/T	MAP3K10_S589	y
RPS6KB1	RSK	T444	IGSPRTPVSPV	0	S/T	MAP3K10_S489	y
RPS6KB1	RSK	S441	-RFIGSPRTPV	0	S/T	MAP3K10_S830	y
RPS6KB2	RSK	Y45	EPVGHYEEVEL	0.21	S/T	MAP3K10_S502	y
RPS6KB2	RSK	S410	QPKLRSPR---	0.08	S/T	MAP3K10_S506	y
RPS6KB2	RSK	S423	PRAPVSPLKFS	0.06	S/T	MAP3K10_S498	y
RPS6KB2	RSK	S417	-RLNSSPRAPV	0	S/T	MAP3K10_S508	y
RPS6KB2	RSK	S416	--RLNSSPRAP	0	S/T	MAP3K10_S722	y
RPS6KB2	RSK	S473	---KKSK----	0	S/T	MAP3K11_S524	y
RPS6KB2	RSK	S24	GEPELSPA--D	0	S/T	MAP3K11_S793	y
RPS6KC1	RSKL	S427	RSPEESFDIKE	0	S/T	MAP3K11_S507	y
RPS6KC1	RSKL	S664	TISRGSDDSVP	0	S/T	MAP3K11_S758	y
RPS6KC1	RSKL	S872	ETKGESGLVLE	0	S/T	MAP3K11_S789	y
RPS6KC1	RSKL	S528	KIEPGSLNEEP	0	S/T	MAP3K11_S740	y
RPS6KC1	RSKL	S667	RGSDDSVPVIS	0	S/T	MAP3K11_S548	y
RPS6KC1	RSKL	T659	FKAQDTISRGS	0	S/T	MAP3K11_S705	y
RPS6KC1	RSKL	S605	FFRIDSKDSAS	0	S/T	MAP3K11_S748	y
SCYL1	SCY1	S558	DVHAASSPGMG	0.24	S/T	MAP3K11_S770	y
SCYL1	SCY1	S462	SYLSASTRHRV	0.2	S/T	MAP3K12_S551	y
SCYL2	SCY1	S677	KHKRASL----	0	S/T	MAP3K12_S555	y
SCYL3	SCY1	S533	EWPDWSEPE--	0.25	S/T	MAP3K12_S500	y
SCYL3	SCY1	S513	DVKNTSED---	0.25	S/T	MAP3K12_S634	y
SCYL3	SCY1	T153	KVSQATPEFLR	0.08	S/T	MAP3K12_S695	y
SCYL3	SCY1	S568	LDVEESSWDDC	0	S/T	MAP3K12_S536	y
SGK3	SGK	S129	HQSDPSEDEDE	0.11	S/T	MAP3K12_S11	y
SGK3	SGK	S126	SPKHQSDPSED	0	S/T	MAP3K12_S477	y
SGK3	SGK	S121	FLQMDSPKHQS	0	S/T	MAP3K12_S609	y
SGK3	SGK	T32	KKKRFTVYKVL	0	S/T	MAP3K12_S615	y
SIK1	CAMKL	S575	EGRRASDTSLT	0	S/T	MAP3K13_S681	y
SIK1	CAMKL	S435	RPRPVSPSS--	0	S/T	MAP3K13_T797	y
SIK1	CAMKL	T473	TGRRHTLAEVS	0	S/T	MAP3K13_S59	y
SIK1	CAMKL	S626	----LSPFHA-	0	S/T	MAP3K13_S921	y
SIK1	CAMKL	S534	-LGACSPVRLA	0	S/T	MAP3K13_T54	y
SIK1	CAMKL	S634	--PAQSPGLHG	0	S/T	MAP3K14_S814	y
SIK1	CAMKL	S370	-SSDLSGLEVP	0	S/T	MAP3K14_S817	y
SIK1	CAMKL	S437	RPVSPSS----	0	S/T	MAP3K14_S820	y
SIK1	CAMKL	S516	---SKSPAGLS	0	S/T	MAP3K14_S261	y
SIK1B	CAMKL	S575	EGRRASDTSLT	0	S/T	MAP3K14_Y40	y
SIK2	CAMKL	S343	KSHRSSFPVEQ	0.1	S/T	MAP3K15_Y446	y
SIK2	CAMKL	S587	EGRRASDTSLT	0	S/T	MAP3K15_T808	y
SIK2	CAMKL	S534	LEDNPSLKDIM	0	S/T	MAP3K15_S71	y
SIK2	CAMKL	S358	-RR-PSTIAEQ	0	S/T	MAP3K15_S994	y
SIK2	CAMKL	T484	GQRRHTLSEVT	0	S/T	MAP3K19_S417	y
SIK2	CAMKL	S379	PVTMHSPNMRL	0	S/T	MAP3K2_S520	y
SIK2	CAMKL	S576	-VHNRSPVSFR	0	S/T	MAP3K2_S349	y
SIK2	CAMKL	S545	LANQPSPRMTS	0	S/T	MAP3K2_S153	y
SIK3	CAMKL	S626	PVRRFSDG--A	0	S/T	MAP3K2_S164	y
SIK3	CAMKL	S551	-GRRASDGG--	0	S/T	MAP3K2_S163	y
SIK3	CAMKL	S866	LSKQLSADSAE	0	S/T	MAP3K2_S239	y
SIK3	CAMKL	T469	SMRRHTVGVAD	0	S/T	MAP3K2_S331	y
SIK3	CAMKL	S974	LQGLLSPRHSL	0	S/T	MAP3K2_S344	y
SIK3	CAMKL	S978	LSPRHSLTGHS	0	S/T	MAP3K2_S26	y
SIK3	CAMKL	S620	PTERFSPVRRF	0	S/T	MAP3K2_S514	y
SIK3	CAMKL	S731	----SSPPPNH	0	S/T	MAP3K20_S302	y
SIK3	CAMKL	S748	RQPSNSPPPMS	0	S/T	MAP3K20_S637	y
SLK	STE 20	S571	AEDTQSNDGKE	0	S/T	MAP3K20_S727	y
SLK	STE 20	S779	K-DSGSISLQE	0	S/T	MAP3K20_S633	y
SLK	STE 20	S347	----AS-----	0	S/T	MAP3K20_S648	y
SLK	STE 20	S348	-----SEEDKL	0	S/T	MAP3K20_S733	y
SLK	STE 20	S565	KVDEDSAEDTQ	0	S/T	MAP3K20_S687	y
SLK	STE 20	S340	SKR-ASSDLSI	0	S/T	MAP3K20_S691	y
SLK	STE 20	T569	DSAEDTQSNDG	0	S/T	MAP3K20_T628	y
SLK	STE 20	S818	VTDSDSKTEE-	0	S/T	MAP3K20_S593	y
SLK	STE 20	S777	KTK-DSGSISL	0	S/T	MAP3K21_S115	y
SNRK	CAMKL	S518	KMNIASPG---	0	S/T	MAP3K21_S618	y
SNRK	CAMKL	S390	-----SPARAA	0	S/T	MAP3K21_S528	y
SNRK	CAMKL	S607	NAGGGSPSSGS	0	S/T	MAP3K21_S614	y
SNRK	CAMKL	S351	QTRSASPSNIK	0	S/T	MAP3K21_S514	y
SNRK	CAMKL	S362	QFR-QSWPTKI	0	S/T	MAP3K21_S543	y
SNRK	CAMKL	S569	WHRRDSS----	0	S/T	MAP3K21_S111	y
SNRK	CAMKL	S495	FEEGESDDEFD	0	S/T	MAP3K21_S517	y
SNRK	CAMKL	S563	SGFTYSWHRRD	0	S/T	MAP3K3_S237	y
SNRK	CAMKL	S639	---SRSAGELV	0	S/T	MAP3K3_S526	y
SPEG	TRIO	S488	QRSPASDLE--	0.24	S/T	MAP3K3_S355	y
SPEG	TRIO	S2458	-RRRLSFTL--	0.21	S/T	MAP3K3_S176	y
SPEG	TRIO	S476	----ASLDERT	0.15	S/T	MAP3K3_T294	y
SPEG	TRIO	S390	SALGRSPRLVR	0	S/T	MAP3K3_S166	y
SPEG	TRIO	S313	LLPPPSPRVGK	0	S/T	MAP3K3_S340	y
SPEG	TRIO	S549	TSRAVSPAAAQ	0	S/T	MAP3K3_S337	y
SPEG	TRIO	S1172	LEKMPSIPEEP	0	S/T	MAP3K3_S250	y
SPEG	TRIO	S2037	LHKAASVELPQ	0	S/T	MAP3K3_S147	y
SRC	SRC	S17	R----SL-E--	0	Y	MAP3K5_T838	y
SRC	SRC	S75	SDTVTSPQRAG	0	Y	MAP3K5_S1033	y
SRC	SRC	S51	GHRGPSAAFAP	0	Y	MAP3K5_S83	y
SRMS	SRC	Y380	--DDIYSPSSS	0.23	Y	MAP3K5_S966	y
SRMS	SRC	S94	FARRLS-----	0.15	Y	MAP3K5_S1029	y
SRPK1	SRPK	S37	GSAPHSESDLP	0.23	S/T	MAP3K5_S958	y
SRPK1	SRPK	S33	TQHRGSAPHSE	0.17	S/T	MAP3K5_S56	y
SRPK1	SRPK	S311	QEESESPVERP	0	S/T	MAP3K5_S55	y
SRPK1	SRPK	S309	NKQEESESPVE	0	S/T	MAP3K5_T1109	y
SRPK1	SRPK	T326	PPNKMTQEKLE	0	S/T	MAP3K6_T806	y
SRPK1	SRPK	S333	EKLEESSTIGQ	0	S/T	MAP3K6_S984	y
SRPK1	SRPK	S334	KLEESSTIGQD	0	S/T	MAP3K6_S964	y
SRPK2	SRPK	S380	PTWIESPKTNG	0.25	S/T	MAP3K6_S1129	y
SRPK2	SRPK	S497	TVSASSTGDLP	0.18	S/T	MAP3K6_S251	y
SRPK2	SRPK	S496	-TVSASSTGDL	0.06	S/T	MAP3K6_S1149	y
SRPK2	SRPK	S494	R--TVSASSTG	0	S/T	MAP3K6_S912	y
SRPK2	SRPK	T492	RSR--TVSASS	0	S/T	MAP3K6_S917	y
SRPK2	SRPK	Y319	DQDGEYCPEVK	0	S/T	MAP3K7_T187	y
STK10	STE 20	S438	QGGDLSPAANR	0	S/T	MAP3K7_T444	y
STK10	STE 20	S454	QSRPNSSALET	0	S/T	MAP3K7_T184	y
STK10	STE 20	S450	QKASQSRPNSS	0	S/T	MAP3K7_S439	y
STK10	STE 20	T952	CPNPSTP----	0	S/T	MAP3K7_S389	y
STK10	STE 20	S13	RILRLSTFEKR	0	S/T	MAP3K7_S455	y
STK10	STE 20	T185	-----TL--QK	0	S/T	MAP3K7_S367	y
STK10	STE 20	S514	K-EMGSLSIKD	0	S/T	MAP3K7_S371	y
STK10	STE 20	S455	SRPNSSALETL	0	S/T	MAP3K7_S454	y
STK10	STE 20	T14	ILRLSTFEKRK	0	S/T	MAP3K8_S334	y
STK11	CAMKL	S428	KIRRLSACKQQ	0	S/T	MAP3K8_S141	y
STK11	CAMKL	S31	IHRIDSTEVIY	0	S/T	MAP3K8_S125	y
STK11	CAMKL	T32	HRIDSTEVIYQ	0	S/T	MAP4K1_S421	y
STK11	CAMKL	S334	KDRWRSMTVVP	0	S/T	MAP4K1_S586	y
STK11	CAMKL	S401	EAAQLSTKSRA	0	S/T	MAP4K1_S376	y
STK11	CAMKL	S404	QLSTKSRAEGR	0	S/T	MAP4K1_S377	y
STK11	CAMKL	Y36	STEVIYQPRRK	0	S/T	MAP4K1_S405	y
STK11	CAMKL	S399	GTEAAQLSTKS	0	S/T	MAP4K1_S407	y
STK17A	DAPK	S28	AGRGLSGPCRP	0	S/T	MAP4K1_S413	y
STK17A	DAPK	S9	LEKPGSGGSSP	0	S/T	MAP4K1_T165	y
STK17A	DAPK	S13	GSGGSSPGATS	0	S/T	MAP4K2_S394	y
STK17A	DAPK	S12	PGSGGSSPGAT	0	S/T	MAP4K2_S328	y
STK17A	DAPK	S18	SPGATSGSGRA	0	S/T	MAP4K2_S298	y
STK17A	DAPK	S348	LQEGHSVPEIN	0	S/T	MAP4K2_T326	y
STK17A	DAPK	S354	VPEINSDTDKS	0	S/T	MAP4K2_S367	y
STK17B	DAPK	S12	---SISGLLTT	0	S/T	MAP4K2_S385	y
STK17B	DAPK	S10	-----SISGLL	0	S/T	MAP4K3_S280	y
STK24	STE 20	S4	----SRAQLWG	0	S/T	MAP4K3_S398	y
STK24	STE 20	T184	-----TQ--IK	0	S/T	MAP4K3_S329	y
STK24	STE 20	S315	QSHDDSSSEDS	0	S/T	MAP4K3_S616	y
STK24	STE 20	S316	SHDDSSSEDSD	0	S/T	MAP4K3_S618	y
STK24	STE 20	S317	HDDSSSEDSD-	0	S/T	MAP4K3_S661	y
STK24	STE 20	S381	--TIISPLFAE	0	S/T	MAP4K3_S507	y
STK24	STE 20	S8	SRAQLWGLALN	0	S/T	MAP4K4_S639	y
STK25	STE 20	S278	YTKKTSF-LTE	0.1	S/T	MAP4K4_S631	y
STK25	STE 20	T166	VAGQLTD----	0.03	S/T	MAP4K4_S805	y
STK25	STE 20	T168	-----TQ--IK	0	S/T	MAP4K4_S629	y
STK25	STE 20	S342	TALHSSQK---	0	S/T	MAP4K4_S900	y
STK26	STE 20	S4	--MAHSPVA--	0	S/T	MAP4K4_S673	y
STK26	STE 20	S300	KAEGHSDDESD	0	S/T	MAP4K4_S625	y
STK26	STE 20	T172	-----TQ--IK	0	S/T	MAP4K4_S715	y
STK26	STE 20	S304	HSDDESDSEGS	0	S/T	MAP4K4_S558	y
STK26	STE 20	S306	DDESDSEGS--	0	S/T	MAP4K5_S335	y
STK26	STE 20	S309	SDSEGS----D	0	S/T	MAP4K5_S433	y
STK26	STE 20	T327	PEWSFTT----	0	S/T	MAP4K5_S845	y
STK26	STE 20	T328	EWSFTT----V	0	S/T	MAP4K5_T333	y
STK3	STE 20	S15	--KKLSEDSLT	0.01	S/T	MAP4K5_Y401	y
STK3	STE 20	S316	-EE-NSDEDEL	0	S/T	MAP4K5_S399	y
STK3	STE 20	S385	RNA-TSPQVQR	0	S/T	MAP4K5_S400	y
STK3	STE 20	T384	KRNA-TSPQVQ	0	S/T	MAP4K5_S421	y
STK3	STE 20	T336	VESVGTMRATS	0	S/T	MAPK1_S360	y
STK3	STE 20	S444	-LKNLSLE---	0	S/T	MAPK1_T181	y
STK3	STE 20	S406	DFKNKSHENCN	0	S/T	MAPK10_S217	y
STK3	STE 20	T174	-----TM--AK	0	S/T	MAPK10_T216	y
STK31	Other unique	Y449	MQQKLYMSVED	0	S/T	MAPK10_S415	y
STK31	Other unique	Y777	ERAATYHRAWR	0	S/T	MAPK10_S417	y
STK32C	YANK	S18	AASPGSPPPGR	0	S/T	MAPK11_S359	y
STK32C	YANK	S10	AERRGSSAAAS	0	S/T	MAPK12_S3	y
STK32C	YANK	S11	ERRGSSAAASP	0	S/T	MAPK12_S362	y
STK32C	YANK	S15	SSAAASPGSPP	0	S/T	MAPK14_T175	y
STK32C	YANK	S70	KKRMGSSMSAA	0	S/T	MAPK14_S2	y
STK35	NKF4	S6	MGHQESPLARA	0	S/T	MAPK14_T7	y
STK36	ULK	S1288	SLGNQSLPHSS	0	S/T	MAPK15_S415	y
STK36	ULK	S1293	SLPHSSPRPAS	0	S/T	MAPK15_S362	y
STK36	ULK	S1314	LRPAHSM-----	0	S/T	MAPK15_S379	y
STK36	ULK	Y1181	VGNAAYQAGPL	0	S/T	MAPK15_T352	y
STK39	STE 20	S385	GDWEWSDDEMD	0	S/T	MAPK15_T381	y
STK39	STE 20	S371	----SSGHLHK	0	S/T	MAPK3_T198	y
STK39	STE 20	S370	-----SSGHLH	0	S/T	MAPK4_S434	y
STK39	STE 20	S401	GKAAFSQE---	0	S/T	MAPK4_S386	y
STK4	STE 20	S320	-DEENSEEDEM	0	S/T	MAPK4_S412	y
STK4	STE 20	Y433	-----YEF---	0	S/T	MAPK4_S427	y
STK4	STE 20	S410	ENQINSF---G	0	S/T	MAPK6_S386	y
STK4	STE 20	T340	GDEMGTVRVAS	0	S/T	MAPK6_S665	y
STK4	STE 20	S414	---GKSVPGP-	0	S/T	MAPK6_T389	y
STK4	STE 20	T387	RRD-ETMQPAK	0	S/T	MAPK6_S684	y
STK4	STE 20	T177	-----TM--AK	0	S/T	MAPK6_S688	y
STK4	STE 20	S438	---LKSWTVE-	0	S/T	MAPK6_S363	y
STK4	STE 20	T367	--QLGT----M	0	S/T	MAPK6_S452	y
STRADA	STE 20	T398	LLRPVTPITNF	0.23	S/T	MAPK6_S705	y
STRADA	STE 20	S46	KTNDASSESIA	0	S/T	MAPK6_T698	y
STRADA	STE 20	S2	----MSFLVSK	0	S/T	MAPK7_T733	y
STRADA	STE 20	S52	SESIASFSKQE	0	S/T	MAPK7_S731	y
STRADA	STE 20	T329	SDSLTT-STPR	0	S/T	MAPK7_S496	y
STRADA	STE 20	T419	---LVTNLEEL	0	S/T	MAPK7_S720	y
STRADA	STE 20	S313	EELTMSPSRSV	0	S/T	MAPK7_S803	y
STRADA	STE 20	S387	IKRRASEALPE	0	S/T	MAPK7_S486	y
STRADA	STE 20	S47	TNDASSESIAS	0	S/T	MAPK7_S567	y
STRADA	STE 20	S49	DASSESIASFS	0	S/T	MAPK7_S421	y
STRADB	STE 20	S306	MKNSQSGVDSG	0	S/T	MAPK8_S377	y
STRADB	STE 20	S315	SGIGESVLVSS	0	S/T	MAPK8_T178	y
SYK	SYK	S297	RIKSYSFPKPG	0	Y	MAPK8_S179	y
SYK	SYK	Y296	SRIKSYSFPKP	0	Y	MAPK9_S407	y
SYK	SYK	S295	ISRIKSYSFPK	0	Y	MAPK9_T404	y
TAOK1	STE 20	S421	-SDPQSPPQVS	0	S/T	MAPKAPK2_S272	y
TAOK1	STE 20	S9	TNRAGSLK---	0	S/T	MAPKAPK2_S9	y
TAOK1	STE 20	S965	-GVRNS-----	0	S/T	MAPKAPK2_T25	y
TAOK1	STE 20	S445	TIRTASL----	0	S/T	MAPKAPK3_T313	y
TAOK1	STE 20	S417	--RA-SDPQSP	0	S/T	MAPKAPK3_S251	y
TAOK1	STE 20	T440	-----TIRTAS	0	S/T	MAPKAPK3_T5	y
TAOK1	STE 20	Y610	--QRQYLELEC	0	S/T	MAPKAPK5_T368	y
TAOK1	STE 20	T443	--TIRTASL--	0	S/T	MAPKAPK5_S472	y
TAOK1	STE 20	S426	SPPQVSRHKSH	0	S/T	MAPKAPK5_S212	y
TAOK2	STE 20	S9	GGRAGSLK---	0	S/T	MAPKAPK5_S469	y
TAOK2	STE 20	S827	GAPSPSPQKHG	0	S/T	MAPKAPK5_S348	y
TAOK2	STE 20	S825	-SGAPSPSPQK	0	S/T	MAPKAPK5_S386	y
TAOK2	STE 20	S473	TIRTASL----	0	S/T	MARK1_S588	y
TAOK2	STE 20	S656	LLARHSLDQDL	0	S/T	MARK1_S633	y
TAOK2	STE 20	S1002	VGLGASYLLLC	0	S/T	MARK1_S403	y
TAOK2	STE 20	S486	EHEQDSA----	0	S/T	MARK1_S423	y
TAOK2	STE 20	S1011	A---LHLPSSL	0	S/T	MARK1_S475	y
TAOK2	STE 20	S1014	-LHLPSSLFLL	0	S/T	MARK1_S468	y
TAOK3	STE 20	S324	GPLNESQEDEE	0	S/T	MARK1_S590	y
TAOK3	STE 20	S331	EDEEDSEHGTS	0	S/T	MARK1_S612	y
TAOK3	STE 20	S442	TIKSASL----	0	S/T	MARK2_S456	y
TAOK3	STE 20	Y305	LDNLQYRKMKK	0	S/T	MARK2_S486	y
TAOK3	STE 20	S462	---QMSGYKRM	0	S/T	MARK2_S619	y
TAOK3	STE 20	S359	VST-GSQSSSV	0	S/T	MARK2_S40	y
TAOK3	STE 20	S551	TTFLESQKKQY	0	S/T	MARK2_S569	y
TAOK3	STE 20	T335	DSEHGTSLNRE	0	S/T	MARK2_S571	y
TEC	TEC	S129	FWTDGSYQC--	0.25	Y	MARK2_S631	y
TEC	TEC	T5	-MNFNTILEEI	0.1	Y	MARK2_T596	y
TEC	TEC	Y228	EG---YIPS--	0.07	Y	MARK2_S376	y
TESK1	LISK	S437	ARRCRSLPSSP	0	Dual	MARK3_S469	y
TESK1	LISK	S441	RSLPSSPELPR	0	Dual	MARK3_S419	y
TESK1	LISK	S603	NCEAGSLLCHR	0	Dual	MARK3_T507	y
TESK1	LISK	S540	NRAQHSLPRAA	0	Dual	MARK3_S540	y
TESK1	LISK	T616	HAKPPTPSLQL	0	Dual	MARK3_S583	y
TESK1	LISK	S342	-----SATLPR	0	Dual	MARK3_S601	y
TESK1	LISK	S357	LSRSRSDLFLP	0	Dual	MARK3_S400	y
TESK1	LISK	S553	ERTEPSPPPSA	0	Dual	MARK3_S543	y
TESK1	LISK	T344	---SATLPRPD	0	Dual	MARK4_S438	y
TESK2	LISK	S8	RSKRNSIAGFP	0.1	Dual	MARK4_S423	y
TESK2	LISK	S369	LSRSQSDIFSR	0	Dual	MARK4_S26	y
TESK2	LISK	S367	IWLSRSQSDIF	0	Dual	MARK4_S594	y
TESK2	LISK	S456	IRRWRSLPGSP	0	Dual	MARK4_T511	y
TESK2	LISK	S346	VKRLSSLDDKI	0	Dual	MARK4_S391	y
TESK2	LISK	S460	RSLPGSPEFLH	0	Dual	MARK4_S45	y
TESK2	LISK	S381	PPRTVSVLDPY	0	Dual	MAST1_S1110	y
TGFBR1	STKR	S189	MTTSGSGSGLP	0.19	S/T	MAST1_S1113	y
TGFBR1	STKR	T176	ISEGTTLKDLI	0.14	S/T	MAST1_S139	y
TGFBR1	STKR	T185	LIYDMTTSGSG	0.06	S/T	MAST1_S1252	y
TGFBR1	STKR	S187	YDMTTSGSGSG	0.05	S/T	MAST1_S1413	y
TGFBR1	STKR	T186	IYDMTTSGSGS	0.04	S/T	MAST2_S900	y
TGFBR1	STKR	S165	NEEDPSLDR--	0	S/T	MAST2_S74	y
TGFBR1	STKR	S172	--PFISEGTTL	0	S/T	MAST2_S148	y
TGFBR2	STKR	S548	HLDRLSGRSCS	0	S/T	MAST2_S1032	y
TGFBR2	STKR	S553	SGRSCSEEK--	0	S/T	MAST2_S66	y
TGFBR2	STKR	S409	LDPTLS-----	0	S/T	MAST2_S1381	y
TGFBR2	STKR	S551	RLSGRSCSEEK	0	S/T	MAST2_S876	y
TGFBR2	STKR	S562	IPEDGSLNTTK	0	S/T	MAST3_S1215	y
TGFBR2	STKR	S213	KLMEFSEHCAI	0	S/T	MAST3_S134	y
TLK1	TLK	S74	GVASGSTGSTG	0.08	S/T	MAST3_S146	y
TLK1	TLK	T38	SLLNHTPPSGR	0	S/T	MAST3_S792	y
TLK1	TLK	S33	AAAARSLLNHT	0	S/T	MAST3_S793	y
TLK1	TLK	S77	SGSTGSTGSCS	0	S/T	MAST3_S747	y
TLK2	TLK	S134	YGLDGSAAKEA	0	S/T	MAST3_S728	y
TNIK	STE 20	S680	-TTSISPALAR	0	S/T	MAST4_S1467	y
TNIK	STE 20	S769	SKSEGSPVLPH	0	S/T	MAST4_S1779	y
TNIK	STE 20	S640	MPRQNSDPTSE	0	S/T	MAST4_S2520	y
TNIK	STE 20	S707	QPIRASNP---	0	S/T	MAST4_S1419	y
TNIK	STE 20	S678	---TTSISPAL	0	S/T	MAST4_S2442	y
TNIK	STE 20	S764	RVRANSKSEGS	0	S/T	MASTL_S875	y
TNIK	STE 20	S688	LARKNSPGNGS	0	S/T	MASTL_S878	y
TNIK	STE 20	S720	----ESPLQR-	0	S/T	MASTL_S370	y
TNIK	STE 20	S766	RANSKSEGSPV	0	S/T	MASTL_S453	y
TNIK	STE 20	T581	VQPARTPPMLR	0	S/T	MASTL_S512	y
TNK1	ACK	S468	-----SIDGDR	0.11	Y	MASTL_T519	y
TNK2	ACK	Y859	VSSTHYYLLPE	0	Y	MASTL_S452	y
TNK2	ACK	Y518	VKKPTYDPVSE	0	Y	MASTL_S657	y
TNK2	ACK	Y827	ASDPKYATPQV	0	Y	MASTL_S293	y
TNK2	ACK	Y860	SSTHYYLLPER	0	Y	MASTL_S631	y
TNK2	ACK	S724	QAPAGSPAPSP	0	Y	MATK_S501	y
TNK2	ACK	S728	GSPAPSPSPGG	0	Y	MATK_S26	y
TNK2	ACK	Y635	PPPPAYDDVAQ	0	Y	MATK_T500	y
TNK2	ACK	S730	PAPSPSPGGDD	0	Y	MATK_S504	y
TRIO	TRIO	S2492	SSIPASPASRP	0.25	S/T	MELK_S505	y
TRIO	TRIO	S1786	VRRLSSG-KAD	0.23	S/T	MELK_S356	y
TRIO	TRIO	S1785	PVRRLSSG-KA	0.16	S/T	MELK_S529	y
TRIO	TRIO	S2455	RAGAASPLNSP	0	S/T	MELK_S498	y
TRIO	TRIO	S2459	ASPLNSP----	0	S/T	MELK_Y438	y
TRIO	TRIO	S1779	RKWLTSPVRRL	0	S/T	MELK_T478	y
TRIO	TRIO	S2477	PFPPSSPLQKG	0	S/T	MELK_T460	y
TRIO	TRIO	S2417	----ESPRKGA	0	S/T	MELK_T518	y
TRIO	TRIO	S2429	NASGSSPDAPA	0	S/T	MELK_T409	y
TTBK1	TTBK	S1041	KVATISPRRHA	0	S/T	MELK_T415	y
TTBK2	TTBK	S428	PIRVRSEITQP	0	S/T	MINK1_S763	y
TYK2	JAK	S884	-----SPASDP	0.06	Y	MINK1_S778	y
TYK2	JAK	Y292	EGEPCYIRDSG	0	Y	MINK1_S601	y
TYK2	JAK	S499	D-GMQSLRLRK	0	Y	MINK1_S782	y
TYRO3	AXL	S818	--AGGSL----	0.05	Y	MINK1_S641	y
TYRO3	AXL	S869	EHQPESP----	0.03	Y	MINK1_S701	y
ULK1	ULK	S758	VFTVGSPPSGS	0	S/T	MINK1_Y906	y
ULK1	ULK	S556	GCRLHSAPNL-	0	S/T	MINK1_S674	y
ULK1	ULK	S450	ERNLQSPTQ--	0	S/T	MINK1_S699	y
ULK1	ULK	S638	FPKTPS-----	0	S/T	MKNK1_S39	y
ULK1	ULK	S479	ARASPS--P--	0	S/T	MKNK1_T250	y
ULK1	ULK	S477	GFARASPS--P	0	S/T	MKNK1_S460	y
ULK1	ULK	S623	PPILGSPTKAV	0	S/T	MKNK2_S74	y
ULK1	ULK	S317	LASPPSLGEMQ	0	S/T	MKNK2_S452	y
ULK2	ULK	S1027	IERRLSALCHS	0.05	S/T	MOK_S298	y
ULK2	ULK	S600	PTIIGSPTKTT	0	S/T	MYLK_S1776	y
ULK2	ULK	S729	LFTVGSPPHSA	0	S/T	MYLK_S1779	y
ULK2	ULK	S323	---LSS----P	0	S/T	MYLK_S1773	y
ULK2	ULK	S430	TNVHGSPR--S	0	S/T	MYLK_S947	y
ULK2	ULK	S528	GARLQSAPTL-	0	S/T	MYLK_S343	y
ULK2	ULK	S771	RVCVGSPPGPG	0	S/T	MYLK_S305	y
ULK2	ULK	T425	----GTNVHGS	0	S/T	MYLK_Y464	y
ULK2	ULK	T531	LQSAPTL--TD	0	S/T	MYLK_S1772	y
ULK2	ULK	Y331	LGPPNYLQVSK	0	S/T	MYLK3_S401	y
ULK3	ULK	S464	L--SESVRSSC	0.18	S/T	MYO3A_T178	y
ULK3	ULK	S361	LRQGTSARDLL	0.05	S/T	MYO3A_S177	y
ULK3	ULK	S305	SAAALSLYCKA	0.04	S/T	MYO3A_T908	y
ULK3	ULK	S300	----DSAAALS	0	S/T	MYO3A_T919	y
ULK3	ULK	S350	AIVS-SSNQAL	0	S/T	MYO3A_Y1125	y
ULK3	ULK	S384	ALEVASAAMAK	0	S/T	MYO3A_S1355	y
ULK3	ULK	S449	VKMRESRWEAD	0	S/T	MYO3B_S1135	y
ULK4	ULK	Y448	LHLPTYSVDKL	0.1	S/T	MYO3B_S979	y
ULK4	ULK	S385	--THCSPQKTS	0	S/T	MYO3B_T980	y
ULK4	ULK	T1021	TEHNPTFTRLV	0	S/T	NEK1_S1052	y
ULK4	ULK	T1023	HNPTFTRLVEE	0	S/T	NEK1_S1126	y
ULK4	ULK	S335	QPLGHSFRLEN	0	S/T	NEK1_S837	y
ULK4	ULK	S390	SPQKTSPLTKI	0	S/T	NEK1_S868	y
ULK4	ULK	T382	DM---THCSPQ	0	S/T	NEK1_S653	y
ULK4	ULK	T389	CSPQKTSPLTK	0	S/T	NEK1_S806	y
ULK4	ULK	T393	KTSPLTKITS-	0	S/T	NEK1_S418	y
VRK1	VRK	S376	EDTEWSNTQTE	0	S/T	NEK1_S414	y
VRK1	VRK	T378	TEWSNTQTEEA	0	S/T	NEK1_S798	y
VRK1	VRK	T355	KAKTITKKRKK	0	S/T	NEK1_S881	y
VRK1	VRK	T386	----QTRSRTR	0	S/T	NEK11_S387	y
VRK2	VRK	T336	SINVHTPNSQK	0	S/T	NEK2_S296	y
VRK2	VRK	S447	FKKSRSPSWYK	0	S/T	NEK2_S300	y
VRK2	VRK	S339	VHTPNSQKVDS	0	S/T	NEK2_S356	y
VRK2	VRK	S449	KSRSPSWYKYT	0	S/T	NEK2_S365	y
VRK2	VRK	S369	VHSERSAESCA	0	S/T	NEK2_S406	y
VRK2	VRK	S406	QKYQESQEPLN	0	S/T	NEK2_S397	y
VRK2	VRK	S445	DIFKKSRSPSW	0	S/T	NEK2_S438	y
VRK2	VRK	S438	HQDFTSPDIFK	0	S/T	NEK3_S253	y
VRK3	VRK	S59	SSFETSPKKVK	0	S/T	NEK3_T479	y
VRK3	VRK	S83	SDGDSSESEDT	0	S/T	NEK3_S355	y
VRK3	VRK	S82	FSDGDSSESED	0	S/T	NEK3_S354	y
VRK3	VRK	S122	QVTRGSPQKTS	0	S/T	NEK3_S319	y
VRK3	VRK	S136	QKTRQSPQTLK	0	S/T	NEK3_S394	y
VRK3	VRK	S55	RGLNSSFETSP	0	S/T	NEK3_S47	y
VRK3	VRK	S115	QKTRKSPQVTR	0	S/T	NEK3_T402	y
VRK3	VRK	S85	GDSSESEDTLS	0	S/T	NEK4_S563	y
VRK3	VRK	S108	PTPKSSPQKTR	0	S/T	NEK4_S461	y
VRK3	VRK	T104	GSRPPTPKSSP	0	S/T	NEK4_S340	y
WEE1	WEE	T187	LRLFDTPHTPK	0.14	Dual	NEK4_S661	y
WEE1	WEE	T173	PDHPGTPPHKT	0.12	Dual	NEK4_S484	y
WEE1	WEE	Y132	SPAAPYFLGSS	0.09	Dual	NEK4_S639	y
WEE1	WEE	S139	LGSSFSPVRCG	0.03	Dual	NEK4_S677	y
WEE1	WEE	S165	GEGRRSPRPDH	0	Dual	NEK4_S343	y
WEE1	WEE	S127	SSPVKSPAAPY	0	Dual	NEK4_S526	y
WEE1	WEE	S642	MNRSVS-----	0	Dual	NEK5_Y477	y
WEE1	WEE	S150	GPGDASPRGCG	0	Dual	NEK6_S37	y
WNK1	WNK	S2029	--G--SPHSPH	0.15	S/T	NEK6_T35	y
WNK1	WNK	S2027	DVDDGS--G--	0.1	S/T	NEK6_S41	y
WNK1	WNK	S1261	RRFIVSPVPES	0.04	S/T	NEK7_S5	y
WNK1	WNK	S167	KDRPVSQ----	0.03	S/T	NEK9_T333	y
WNK1	WNK	S2012	LNGPSSDPEAA	0	S/T	NEK9_S869	y
WNK1	WNK	S1978	EGPVASPPFMD	0	S/T	NEK9_S29	y
WNK1	WNK	S2372	LQKSISNPPGS	0	S/T	NEK9_S868	y
WNK2	WNK	T2157	NNKKGTFTDDL	0.18	S/T	NEK9_S944	y
WNK2	WNK	S1889	PSRAGS--L--	0.05	S/T	NEK9_T886	y
WNK2	WNK	S1817	LDEAPSSPDVK	0	S/T	NEK9_S332	y
WNK2	WNK	S1818	DEAPSSPDVKL	0	S/T	NEK9_S331	y
WNK2	WNK	S1862	---QASLPVSG	0	S/T	NEK9_S2	y
WNK2	WNK	S560	-----SPDKAR	0	S/T	NEK9_S978	y
WNK2	WNK	S1798	EWTLASPHSLR	0	S/T	NLK_S522	y
WNK3	WNK	S1329	RCKAMSGSFQR	0.09	S/T	NLK_Y434	y
WNK3	WNK	S1471	GKQPSSDSEFS	0	S/T	NPR1_S505	y
WNK3	WNK	S734	KQRRASCPRPE	0	S/T	NPR1_S542	y
WNK3	WNK	S1395	-KTSFSYEKLQ	0	S/T	NPR1_T545	y
WNK3	WNK	S1576	DSKTQSTEIPL	0	S/T	NPR2_S523	y
WNK4	WNK	S97	PGPARSPPPSS	0.04	S/T	NPR2_S526	y
WNK4	WNK	S1217	--RRNSLSGSS	0	S/T	NPR2_T529	y
WNK4	WNK	S575	F-RHAS----Y	0	S/T	NRBP1_S2	y
YES1	SRC	S40	EPTTVSPCPSS	0	Y	NRBP1_S14	y
YES1	SRC	S11	SKENKSPAIKY	0	Y	NRBP1_S11	y
YES1	SRC	Y32	TSVSHYGAEPT	0	Y	NRBP1_S12	y
AATK	LMR	S1340	SRFTVSPAPTS	0.83	Dual	NRK_S325	y
ABL1	ABL	Y393	MTGDTYTAHAG	1	Y	NRK_S855	y
ABL1	ABL	Y226	NKPTVYGVSPN	0.95	Y	NRK_S881	y
ABL1	ABL	Y257	QYGEVYEGVWK	0.95	Y	NRK_S1084	y
ABL1	ABL	Y185	SDGKLYVSSES	0.95	Y	NRK_S1027	y
ABL1	ABL	Y253	LGGGQYGEVYE	0.95	Y	NRK_S1031	y
ABL1	ABL	T852	AAEPVTPTSKA	0.79	Y	NRK_S1034	y
ABL1	ABL	S718	FLRSCSASCVP	0.76	Y	NRK_S1057	y
ABL2	ABL	Y439	MTGDTYTAHAG	1	Y	NRK_S709	y
ABL2	ABL	S783	FPRSNSTSSMS	0.79	Y	NUAK1_S455	y
ABL2	ABL	S620	QASSGSPALPR	0.76	Y	NUAK1_S22	y
ACVR1B	STKR	Y380	VGTKRYMAPEV	0.95	S/T	NUAK1_S445	y
AKT1	AKT	Y315	CGTPEYLAPEV	1	S/T	NUAK1_S600	y
AKT1	AKT	T308	GATMKTFCGTP	0.99	S/T	NUAK1_S476	y
AKT1	AKT	S473	HFPQFSYSASG	0.97	S/T	NUAK1_S480	y
AKT1	AKT	S129	SPSDNSGAEEM	0.81	S/T	NUAK1_S388	y
AKT1	AKT	T450	QMITITPPDQ-	0.75	S/T	NUAK1_S444	y
AKT2	AKT	T309	GATMKTFCGTP	0.99	S/T	NUAK1_S518	y
AKT2	AKT	S34	LKSDGSFIGYK	0.95	S/T	NUAK2_Y267	y
AKT2	AKT	S302	CKEGISDGATM	0.95	S/T	NUAK2_S30	y
AKT2	AKT	S474	HFPQFSYSASI	0.94	S/T	NUAK2_S435	y
AKT2	AKT	Y438	EVDTRYFDDEF	0.92	S/T	NUAK2_S462	y
AKT2	AKT	Y475	FPQFSYSASIR	0.91	S/T	NUAK2_S523	y
AKT2	AKT	T451	QSITITPPDRY	0.82	S/T	NUAK2_S544	y
AKT3	AKT	T305	AATMKTFCGTP	0.98	S/T	NUAK2_S547	y
AKT3	AKT	S472	HFPQFSYSASG	0.97	S/T	NUAK2_S553	y
AKT3	AKT	S34	LKTDGSFIGYK	0.95	S/T	OBSCN_S6831	y
AKT3	AKT	T298	CKEGITDAATM	0.94	S/T	OBSCN_S5563	y
AKT3	AKT	T302	ITDAATMKTFC	0.94	S/T	OBSCN_S6162	y
AKT3	AKT	S474	PQFSYSASGRE	0.82	S/T	OBSCN_S4076	y
AKT3	AKT	T447	QTITITPPEKY	0.81	S/T	OBSCN_S5669	y
AKT3	AKT	S476	FSYSASGRE---	0.78	S/T	OBSCN_S136	y
AURKA	AUR	Y148	KFGNVYLAREK	0.97	S/T	OBSCN_S6808	y
AURKA	AUR	T292	TTLCGTLDYLP	0.92	S/T	OBSCN_S7244	y
AURKA	AUR	S266	NLLLGSAGELK	0.87	S/T	OBSCN_S1115	y
AURKA	AUR	T288	SSRRTTLCGTL	0.86	S/T	OXSR1_T310	y
AURKA	AUR	T287	PSSRRTTLCGT	0.86	S/T	OXSR1_S339	y
AURKA	AUR	S284	VHAPSSRRTTL	0.83	S/T	OXSR1_S427	y
AURKA	AUR	S342	TYKRISRVEFT	0.78	S/T	OXSR1_S325	y
AURKB	AUR	T236	KTMCGTLDYLP	0.94	S/T	OXSR1_S359	y
AURKB	AUR	T232	SLRRKTMCGTL	0.91	S/T	OXSR1_S324	y
AURKB	AUR	S227	SVHAPSLRRKT	0.91	S/T	OXSR1_S355	y
AURKB	AUR	S331	WVRANSRRVLP	0.77	S/T	OXSR1_T331	y
AURKC	AUR	Y205	CGTLDYLPPEM	1	S/T	OXSR1_S347	y
AURKC	AUR	T202	KTMCGTLDYLP	0.94	S/T	PAK1_S144	y
AURKC	AUR	Y58	KFGNVYLARLK	0.94	S/T	PAK1_T212	y
AURKC	AUR	T164	DKKVIHRDIKP	0.93	S/T	PAK1_S174	y
AURKC	AUR	T198	SLRRKTMCGTL	0.91	S/T	PAK1_S204	y
AXL	AXL	Y698	LSKKIYNGDYY	0.97	Y	PAK1_S223	y
AXL	AXL	Y702	IYNGDYYRQGR	0.95	Y	PAK1_T230	y
AXL	AXL	Y703	YNGDYYRQGRI	0.92	Y	PAK1_Y153	y
AXL	AXL	S515	EATLNSLGISE	0.91	Y	PAK1_S199	y
BMPR1A	STKR	Y407	VGTKRYMAPEV	0.95	S/T	PAK2_S141	y
BMX	TEC	Y566	VLDDQYVSSVG	0.88	Y	PAK2_S2	y
BRAF	RAF	T599	DFGLATVKSRW	0.8	S/T	PAK2_T169	y
BRAF	RAF	S465	GQRIGSGSFGT	0.76	S/T	PAK2_S197	y
BTK	TEC	Y551	VLDDEYTSSVG	0.89	Y	PAK2_T143	y
BTK	TEC	Y361	PELINYHQHNS	0.88	Y	PAK2_S20	y
BTK	TEC	Y375	ISRLKYPVSQQ	0.77	Y	PAK2_S58	y
BUB1	BUB	S655	RDGKFSPIQEK	0.76	S/T	PAK2_S55	y
CAMK1	CAMK1	Y235	ILKAEYEFDSP	0.88	S/T	PAK2_S64	y
CAMK1	CAMK1	T177	GSVLSTACGTP	0.81	S/T	PAK2_T154	y
CAMK1D	CAMK1	S122	TEKDASTLIRQ	0.82	S/T	PAK3_S272	y
CAMK1D	CAMK1	T180	GDVMSTACGTP	0.8	S/T	PAK3_T428	y
CAMK1D	CAMK1	S154	NLLYYSQDEES	0.78	S/T	PAK3_S154	y
CAMK1D	CAMK1	S179	KGDVMSTACGT	0.75	S/T	PAK3_S50	y
CAMK2A	CAMK2	T286	MHRQETVDCLK	0.98	S/T	PAK3_S259	y
CAMK2A	CAMK2	T305	KGAILTTMLAT	0.97	S/T	PAK3_S186	y
CAMK2A	CAMK2	T306	GAILTTMLATR	0.97	S/T	PAK3_S220	y
CAMK2A	CAMK2	S279	RSTVASCMHRQ	0.93	S/T	PAK3_S2	y
CAMK2A	CAMK2	S332	VKESSESTNTT	0.92	S/T	PAK4_S181	y
CAMK2A	CAMK2	S333	KESSESTNTTI	0.91	S/T	PAK4_S104	y
CAMK2A	CAMK2	S334	ESSESTNTTIE	0.91	S/T	PAK4_S291	y
CAMK2A	CAMK2	T276	ISHRSTVASCM	0.83	S/T	PAK4_T207	y
CAMK2B	CAMK2	T287	MHRQETVECLK	0.98	S/T	PAK4_S148	y
CAMK2B	CAMK2	S280	RSTVASMMHRQ	0.98	S/T	PAK4_T187	y
CAMK2B	CAMK2	T306	KGAILTTMLAT	0.97	S/T	PAK4_S99	y
CAMK2B	CAMK2	T307	GAILTTMLATR	0.97	S/T	PAK4_S267	y
CAMK2B	CAMK2	S276	WVCQRSTVASM	0.93	S/T	PAK4_S167	y
CAMK2D	CAMK2	T287	MHRQETVDCLK	0.98	S/T	PAK5_S288	y
CAMK2D	CAMK2	T337	ESSNTTIEDED	0.95	S/T	PAK5_S99	y
CAMK2D	CAMK2	T336	TESSNTTIEDE	0.94	S/T	PAK5_S183	y
CAMK2D	CAMK2	T331	GVKESTESSNT	0.92	S/T	PAK5_S226	y
CAMK2D	CAMK2	S330	DGVKESTESSN	0.92	S/T	PAK5_S286	y
CAMK2D	CAMK2	S333	KESTESSNTTI	0.91	S/T	PAK5_S290	y
CAMK2D	CAMK2	S334	ESTESSNTTIE	0.91	S/T	PAK5_Y159	y
CAMK2D	CAMK2	S315	ATRNFSAAKSL	0.85	S/T	PAK5_Y182	y
CAMK2D	CAMK2	S472	FHRSGSPTVPI	0.79	S/T	PAK6_S616	y
CAMK2G	CAMK2	S280	RSTVASMMHRQ	0.98	S/T	PAK6_S113	y
CAMK2G	CAMK2	T287	MHRQETVECLR	0.97	S/T	PAK6_T99	y
CAMK2G	CAMK2	S311	TTMLVSRNFSA	0.88	S/T	PAK6_S165	y
CAMK2G	CAMK2	S382	GIKGSTESCNT	0.86	S/T	PAK6_S346	y
CAMK2G	CAMK2	S384	KGSTESCNTTT	0.81	S/T	PAK6_T326	y
CAMK2G	CAMK2	S315	VSRNFSAAKSL	0.79	S/T	PAK6_S179	y
CDK1	CDK	Y15	IGEGTYGVVYK	0.87	S/T	PAK6_S248	y
CDK1	CDK	T14	KIGEGTYGVVY	0.84	S/T	PAK6_S308	y
CDK1	CDK	Y19	TYGVVYKGRHK	0.77	S/T	PASK_S1280	y
CDK10	CDK	Y204	VVTLWYRAPEL	0.93	S/T	PASK_S939	y
CDK10	CDK	Y50	IGEGTYGIVYR	0.84	S/T	PASK_S949	y
CDK10	CDK	T49	RIGEGTYGIVY	0.83	S/T	PASK_S109	y
CDK14	CDK	Y146	LGEGSYATVYK	0.84	S/T	PASK_S1277	y
CDK15	CDK	Y114	LGEGSYATVYK	0.84	S/T	PASK_S524	y
CDK16	CDK	Y176	LGEGTYATVYK	0.85	S/T	PASK_S106	y
CDK16	CDK	T175	KLGEGTYATVY	0.83	S/T	PASK_S953	y
CDK17	CDK	Y203	LGEGTYATVYK	0.85	S/T	PASK_S956	y
CDK17	CDK	T202	KLGEGTYATVY	0.83	S/T	PASK_T640	y
CDK18	CDK	Y155	LGEGTYATVFK	0.84	S/T	PDGFRA_Y988	y
CDK2	CDK	Y168	VVTLWYRAPEI	0.92	S/T	PDGFRA_Y762	y
CDK2	CDK	Y15	IGEGTYGVVYK	0.87	S/T	PDGFRA_Y1018	y
CDK2	CDK	T14	KIGEGTYGVVY	0.84	S/T	PDGFRA_Y768	y
CDK2	CDK	Y19	TYGVVYKARNK	0.82	S/T	PDGFRA_Y720	y
CDK2	CDK	T165	THEVVTLWYRA	0.82	S/T	PDGFRA_Y754	y
CDK3	CDK	Y15	IGEGTYGVVYK	0.87	S/T	PDGFRB_Y751	y
CDK3	CDK	T14	KIGEGTYGVVY	0.84	S/T	PDGFRB_Y771	y
CDK3	CDK	Y19	TYGVVYKAKNR	0.8	S/T	PDGFRB_Y1009	y
CDK5	CDK	Y15	IGEGTYGTVFK	0.86	S/T	PDGFRB_Y1021	y
CDK5	CDK	T17	EGTYGTVFKAK	0.85	S/T	PDGFRB_Y763	y
CDK5	CDK	T14	KIGEGTYGTVF	0.84	S/T	PDK1_Y136	y
CDK5	CDK	S47	EGVPSSALREI	0.77	S/T	PDK1_S347	y
CDK6	CDK	Y24	IGEGAYGKVFK	0.77	S/T	PDK1_T346	y
CDKL1	CDKL	T26	CRNRDTGQIVA	0.86	S/T	PDPK1_T37	y
CDKL5	CDKL	Y171	ANYTEYVATRW	0.84	S/T	PDPK1_Y9	y
CHUK	IKK	Y168	IIDLGYAKDVD	0.79	S/T	PDPK1_T513	y
CHUK	IKK	T23	RERLGTGGFGN	0.76	S/T	PDPK1_S25	y
CILK1	RCK	Y159	PPYTDYVSTRW	0.95	S/T	PDPK1_T245	y
CILK1	RCK	T157	SKPPYTDYVST	0.92	S/T	PEAK1_S572	y
CILK1	RCK	Y156	RSKPPYTDYVS	0.89	S/T	PEAK1_S281	y
CILK1	RCK	T14	QLGDGTYGSVL	0.87	S/T	PEAK1_S568	y
CILK1	RCK	Y15	LGDGTYGSVLL	0.86	S/T	PEAK1_S1036	y
CILK1	RCK	S17	DGTYGSVLLGR	0.8	S/T	PKMYT1_T495	y
CILK1	RCK	S254	LIPNASSEAVQ	0.76	S/T	PKMYT1_S469	y
CLK1	CLK	S341	HSTLVSTRHYR	0.97	Dual	PKMYT1_T17	y
CLK1	CLK	T342	STLVSTRHYRA	0.97	Dual	PKN1_S205	y
CLK1	CLK	S337	DDEHHSTLVST	0.93	Dual	PKN2_S583	y
CLK1	CLK	S140	RKRTRSVEDDE	0.85	Dual	PKN2_S306	y
CLK1	CLK	T138	HRRKRTRSVED	0.83	Dual	PKN2_S582	y
CLK4	CLK	S339	HSTLVSTRHYR	0.97	Dual	PKN2_S302	y
CLK4	CLK	T340	STLVSTRHYRA	0.97	Dual	PKN3_T527	y
CLK4	CLK	S335	DDEHHSTLVST	0.93	Dual	PKN3_S548	y
CLK4	CLK	S326	VVDFGSATYDD	0.92	Dual	PKN3_S544	y
CLK4	CLK	S138	RKRSRSIEDDE	0.85	Dual	PKN3_T492	y
CLK4	CLK	S136	HRRKRSRSIED	0.82	Dual	PKN3_S307	y
CLK4	CLK	S112	RSRRSSPKRKR	0.75	Dual	PKN3_S488	y
CSF1R	PDGFR	Y809	MNDSNYIVKGN	0.87	Y	PLK1_S326	y
CSK	CSK	S364	REKKFSTKSDV	0.87	Y	PLK1_S331	y
CSK	CSK	Y184	AQDEFYRSGWA	0.85	Y	PLK2_S358	y
CSK	CSK	S136	IMYHASKLSID	0.8	Y	PLK2_T6	y
CSK	CSK	T200	LKLLQTIGKGE	0.77	Y	PLK2_T8	y
CSK	CSK	S10	QAAWPSGTECI	0.76	Y	PLK3_T614	y
CSK	CSK	T176	KVMEGTVAAQD	0.75	Y	PLK3_S433	y
CSNK1A1	CK1	S218	YFNRTSLPWQG	0.87	S/T	PLK3_T348	y
CSNK1A1	CK1	S242	SEKKMSTPVEV	0.85	S/T	PLK3_Y615	y
CSNK1A1	CK1	S156	NKLFLIDFGLA	0.82	S/T	PLK4_S421	y
CSNK1A1	CK1	S105	LFNFCSRRFTM	0.81	S/T	PLK4_S592	y
CSNK1A1	CK1	T169	YRDNRTRQHIP	0.8	S/T	PLK4_S665	y
CSNK1G1	CK1	T258	GLKADTLKERY	0.85	S/T	PLK4_S817	y
CSNK1G1	CK1	Y194	GLAKEYIDPET	0.79	S/T	PLK4_S291	y
CSNK1G1	CK1	Y88	QLHLEYRFYKQ	0.79	S/T	PLK4_S297	y
CSNK1G1	CK1	Y69	LYTNEYVAIKL	0.78	S/T	PRAG1_S285	y
CSNK1G2	CK1	T259	GLKADTLKERY	0.85	S/T	PRAG1_S740	y
CSNK1G2	CK1	T151	AIQLITRMEYV	0.85	S/T	PRAG1_S696	y
CSNK1G2	CK1	Y71	LYTNEYVAIKL	0.78	S/T	PRKAA1_S496	y
CSNK2A1	CK2	S194	NVRVASRYFKG	1	S/T	PRKAA1_T490	y
CSNK2A1	CK2	Y50	LGRGKYSEVFE	1	S/T	PRKAA1_S486	y
CSNK2A1	CK2	T13	RARVYTDVNTH	0.94	S/T	PRKAA1_T382	y
CSNK2A1	CK2	S287	ERFVHSENQHL	0.93	S/T	PRKAA1_S508	y
CSNK2A1	CK2	Y255	GTEDLYDYIDK	0.89	S/T	PRKAA1_S360	y
CSNK2A1	CK2	S7	GP-VPSRARVY	0.81	S/T	PRKAA1_S356	y
CSNK2A2	CK2	S195	NVRVASRYFKG	1	S/T	PRKAA2_S165	y
CSNK2A2	CK2	Y240	HGQDNYDQLVR	0.94	S/T	PRKAA2_S377	y
CSNK2A2	CK2	Y13	SRARVYAEVNS	0.9	S/T	PRKAA2_S491	y
CSNK2A2	CK2	Y256	GTEELYGYLKK	0.87	S/T	PRKAA2_S484	y
CSNK2A2	CK2	S21	VNSLRSREYWD	0.86	S/T	PRKAA2_Y436	y
CSNK2A2	CK2	S288	ENFIHSENRHL	0.86	S/T	PRKACA_S339	y
CSNK2A2	CK2	S18	YAEVNSLRSRE	0.78	S/T	PRKACB_T341	y
CSNK2A3	CK2	S194	NVRVASRYFKG	1	S/T	PRKACB_S339	y
CSNK2A3	CK2	S51	GRGKYSEVFEA	1	S/T	PRKCA_S226	y
CSNK2A3	CK2	T60	EAINITNNEKV	0.99	S/T	PRKCA_S319	y
CSNK2A3	CK2	Y323	AMEHPYFYTVV	0.97	S/T	PRKCA_Y195	y
CSNK2A3	CK2	T129	LYQTLTDYDIR	0.96	S/T	PRKCA_T228	y
CSNK2A3	CK2	Y131	QTLTDYDIRFY	0.96	S/T	PRKCB_S11	y
CSNK2A3	CK2	T13	RARVYTDVNTH	0.94	S/T	PRKCB_T314	y
CSNK2A3	CK2	S287	ERFVHSENQHL	0.93	S/T	PRKCD_Y313	y
CSNK2A3	CK2	T17	YTDVNTHRPRE	0.91	S/T	PRKCD_S304	y
DAPK3	DAPK	T180	KNIFGTPEFVA	0.93	S/T	PRKCD_Y334	y
DAPK3	DAPK	T225	ETKQETLTNIS	0.82	S/T	PRKCD_S302	y
DCLK2	DCAMKL	S347	PTSPGSFRGLK	0.76	S/T	PRKCD_S299	y
DCLK3	DCAMKL	S390	KIIDKSRLKGK	0.84	S/T	PRKCE_T309	y
DDR1	DDR	Y569	NSVPHYAEADI	0.97	Y	PRKCE_S316	y
DDR1	DDR	Y792	MSRNLYAGDYY	0.95	Y	PRKCE_S368	y
DDR1	DDR	Y796	LYAGDYYRVQG	0.94	Y	PRKCE_S346	y
DDR1	DDR	Y797	YAGDYYRVQGR	0.94	Y	PRKCE_S329	y
DDR1	DDR	Y586	TGGNTYAVPAL	0.94	Y	PRKCE_S350	y
DDR1	DDR	S752	AAQIASGMRYL	0.94	Y	PRKCE_S337	y
DDR2	DDR	Y736	MSRNLYSGDYY	0.99	Y	PRKCG_S342	y
DDR2	DDR	Y740	LYSGDYYRIQG	0.97	Y	PRKCG_Y195	y
DDR2	DDR	Y741	YSGDYYRIQGR	0.97	Y	PRKCG_S264	y
DYRK1A	DYRK	S324	YQYIQSRFYRS	0.83	Dual	PRKCH_S317	y
DYRK1B	DYRK	S276	YQYIQSRFYRS	0.83	Dual	PRKCH_S249	y
DYRK4	DYRK	S267	YTYIQSRFYRS	0.87	Dual	PRKCH_S320	y
EGFR	EGFR	Y1016	VDADEYLIPQQ	0.79	Y	PRKCH_S324	y
EGFR	EGFR	T693	LVEPLTPSGEA	0.77	Y	PRKCH_S326	y
EGFR	EGFR	Y869	AEEKEYHAEGG	0.75	Y	PRKCI_S591	y
EPHA10	EPH	S756	LPGLASAMKYL	0.82	Y	PRKCI_S19	y
EPHA2	EPH	Y594	VDPHTYEDPNQ	0.82	Y	PRKCI_S222	y
EPHA3	EPH	Y701	MIVTEYMENGS	0.91	Y	PRKCI_S223	y
EPHA3	EPH	Y742	LSDMGYVHRDL	0.89	Y	PRKCI_S226	y
EPHA3	EPH	T654	SVAIKTLKVGY	0.81	Y	PRKCI_S44	y
EPHA3	EPH	T601	YVDPHTYEDPT	0.8	Y	PRKCQ_S323	y
EPHA3	EPH	Y602	VDPHTYEDPTQ	0.78	Y	PRKCQ_S348	y
EPHA3	EPH	S768	SDFGLSRVLED	0.77	Y	PRKCQ_Y90	y
EPHA4	EPH	T601	YVDPFTYEDPN	0.85	Y	PRKCQ_T219	y
EPHA4	EPH	Y602	VDPFTYEDPNQ	0.83	Y	PRKCQ_T307	y
EPHA5	EPH	T655	YIDPHTYEDPN	0.85	Y	PRKCZ_S206	y
EPHA5	EPH	Y656	IDPHTYEDPNQ	0.83	Y	PRKCZ_S223	y
EPHA5	EPH	T708	PVAIKTLKVGY	0.8	Y	PRKCZ_S228	y
EPHA5	EPH	S822	SDFGLSRVLED	0.77	Y	PRKD1_S237	y
EPHA6	EPH	S201	ALVSVRVFYKK	0.89	Y	PRKD1_S910	y
EPHA6	EPH	S820	SDFGLSRVLED	0.77	Y	PRKD2_S214	y
EPHA7	EPH	Y810	PEAIQYRKFTS	0.85	Y	PRKD2_S876	y
EPHA7	EPH	T666	AVAIKTLKVGY	0.8	Y	PRKG1_S51	y
EPHA7	EPH	Y671	TLKVGYTEKQR	0.8	Y	PRKG2_S110	y
EPHA7	EPH	Y614	IDPETYEDPNR	0.77	Y	PRKG2_S11	y
EPHA7	EPH	S780	SDFGLSRVIED	0.76	Y	PRKG2_S431	y
EPHA8	EPH	S782	SDFGLSRVLED	0.77	Y	PRPF4B_S277	y
EPHB1	EPH	Y600	IDPFTYEDPNE	0.83	Y	PRPF4B_S294	y
EPHB1	EPH	Y634	EFGEVYKGRLK	0.8	Y	PRPF4B_S366	y
EPHB1	EPH	S164	NTEVRSFGPLT	0.77	Y	PRPF4B_S368	y
EPHB2	EPH	Y602	IDPFTYEDPNE	0.83	Y	PRPF4B_S431	y
EPHB3	EPH	Y754	LSEMNYVHRDL	0.87	Y	PRPF4B_S578	y
EPHB3	EPH	T613	YIDPFTYEDPN	0.86	Y	PRPF4B_S580	y
EPHB3	EPH	Y614	IDPFTYEDPNE	0.83	Y	PRPF4B_S292	y
EPHB3	EPH	T971	LRIGVTLAGHQ	0.79	Y	PRPF4B_S32	y
EPHB3	EPH	S780	SDFGLSRFLED	0.75	Y	PTK2_Y861	y
EPHB4	EPH	Y596	IDPFTYEDPNE	0.83	Y	PTK2_S910	y
EPHB4	EPH	T953	LRIGVTLAGHQ	0.79	Y	PTK2B_T842	y
ERBB2	EGFR	Y735	AFGTVYKGIWI	0.93	Y	PTK6_Y447	y
ERBB4	EGFR	T731	SGAFGTVYKGI	0.94	Y	PTK6_S159	y
ERBB4	EGFR	Y733	AFGTVYKGIWV	0.92	Y	PTK6_Y342	y
ERBB4	EGFR	T699	LVEPLTPSGTA	0.78	Y	RAF1_S29	y
ERN1	IRE	Y628	PNVIRYFCTEK	0.97	S/T	RAF1_S296	y
ERN1	IRE	S729	SFSRRSGVPGT	0.93	S/T	RAF1_S301	y
ERN1	IRE	S726	GRHSFSRRSGV	0.88	S/T	RAF1_S642	y
ERN1	IRE	S724	AVGRHSFSRRS	0.84	S/T	RIPK1_S320	y
ERN2	IRE	Y860	NKKHHYRELPV	0.95	S/T	RIPK1_Y384	y
FER	FER	Y734	PEALNYGRYSS	1	Y	RIPK1_Y387	y
FER	FER	Y615	KILKQYDHPNI	0.94	Y	RIPK1_S389	y
FER	FER	Y402	PPVVNYEEDAR	0.81	Y	RIPK1_S333	y
FER	FER	S408	EEDARSVTSME	0.81	Y	RIPK1_S330	y
FER	FER	S113	QQVKKSYIGVH	0.78	Y	RIPK2_S178	y
FER	FER	S427	ESIRHSIAGII	0.75	Y	RIPK2_Y381	y
FES	FER	Y734	PEALNYGRYSS	1	Y	RIPK2_S531	y
FES	FER	S408	QDDRHSTSSSE	0.81	Y	RIPK2_S363	y
FES	FER	T409	DDRHSTSSSEQ	0.78	Y	RIPK2_S527	y
FES	FER	Y261	QPEAEYQGFLR	0.78	Y	RIPK2_Y474	y
FES	FER	S410	DRHSTSSSEQE	0.75	Y	RIPK2_S529	y
FGFR1	FGFR	Y605	LVSCAYQVARG	0.97	Y	RIPK2_S539	y
FGFR1	FGFR	Y654	HHIDYYKKTTN	0.92	Y	RIPK3_S227	y
FGFR1	FGFR	Y653	IHHIDYYKKTT	0.9	Y	RIPK3_S410	y
FGFR1	FGFR	Y766	TSNQEYLDLSM	0.84	Y	RIPK3_S316	y
FGFR1	FGFR	Y730	CTNELYMMMRD	0.84	Y	RIPK3_S339	y
FGFR1	FGFR	Y463	AGVSEYELPED	0.83	Y	RIPK3_S320	y
FGFR1	FGFR	S777	PLDQYSPSFPD	0.78	Y	RIPK4_S415	y
FGFR1	FGFR	Y583	PPGLEYCYNPS	0.76	Y	RIPK4_S353	y
FGFR2	FGFR	S347	CLAGNSIGISF	0.91	Y	RIPK4_S420	y
FGFR2	FGFR	Y657	NNIDYYKKTTN	0.87	Y	RIPK4_S438	y
FGFR2	FGFR	Y656	INNIDYYKKTT	0.86	Y	RIPK4_S431	y
FGFR2	FGFR	Y769	TTNEEYLDLSQ	0.84	Y	RNASEL_S315	y
FGFR2	FGFR	Y655	DINNIDYYKKT	0.84	Y	RNASEL_S507	y
FGFR2	FGFR	S782	EQYSPSYPDTR	0.81	Y	RNASEL_S610	y
FGFR2	FGFR	S780	PLEQYSPSYPD	0.79	Y	RNASEL_S738	y
FGFR3	FGFR	Y648	HNLDYYKKTTN	0.9	Y	ROCK1_T1180	y
FGFR3	FGFR	Y647	VHNLDYYKKTT	0.89	Y	ROCK1_T1334	y
FGFR3	FGFR	Y724	CTHDLYMIMRE	0.83	Y	ROCK1_S1333	y
FGFR3	FGFR	Y760	TSTDEYLDLSA	0.78	Y	ROCK1_S1341	y
FGFR3	FGFR	Y577	PPGLDYSFDTC	0.76	Y	ROCK1_S1328	y
FGFR4	FGFR	Y643	HHIDYYKKTSN	0.9	Y	ROCK1_S1105	y
FGFR4	FGFR	Y642	VHHIDYYKKTS	0.89	Y	ROCK1_S1102	y
[truncated: 1,503 more rows]

## Sheet: Filtered_cutoff
Gene	Kinase_Family	Phosphosite	Extracted_Window	Conservation_Score	Type of Kinase
AAK1	NAK	T620	KVGSLTPPSSP	0	S/T
AAK1	NAK	S637	HRRILSDV---	0	S/T
AAK1	NAK	S624	LTPPSSPKTQR	0	S/T
AAK1	NAK	S623	SLTPPSSPKTQ	0	S/T
AAK1	NAK	S618	GQKVGSLTPPS	0	S/T
ABL2	ABL	S936	VPVLISPTLKH	0	Y
ACVR1B	STKR	S168	DMEDPSC-E--	0	S/T
ACVR2B	STKR	S19	SLCAGSGR---	0	S/T
ACVRL1	STKR	S161	ELGESSLILKA	0	S/T
ACVRL1	STKR	S160	SELGESSLILK	0	S/T
ACVRL1	STKR	S155	QRGLHSELGES	0	S/T
ANKK1	RIPK	T694	NKVGWTPAHLA	0	S/T
ANKK1	RIPK	T6	MAADPTELRLG	0	S/T
ARAF	RAF	S257	GTPRGSPSP--	0	S/T
ARAF	RAF	S259	PRGSPSP----	0	S/T
AURKA	AUR	S51	RVLCPSNSSQR	0	S/T
AURKA	AUR	S41	PLPVNSGQAQR	0	S/T
AURKA	AUR	S4	--MDRSKENCI	0	S/T
AURKB	AUR	S7	AQKENSYPWPY	0	S/T
BLK	SRC	S24	DKGQWSPLKVS	0	Y
BMP2K	NAK	S1029	VGRRDS-----	0	S/T
BMP2K	NAK	S1032	---QSSNEFLT	0	S/T
BMP2K	NAK	S1107	RPRQNSLHGSF	0	S/T
BMP2K	NAK	S1031	----QSSNEFL	0	S/T
BMP2K	NAK	S1111	NSLHGSFHSA-	0	S/T
BMP2K	NAK	S979	SLQKLSSRQRR	0	S/T
BMP2K	NAK	S1076	AKPFHSPDLSW	0	S/T
BMP2K	NAK	T1014	KPTYRTPER--	0	S/T
BMP2K	NAK	S949	TSKSESNEDLF	0	S/T
BMPR2	STKR	S757	PKRPTSLPLNT	0	S/T
BMPR2	STKR	S863	LNINSSPDEHE	0	S/T
BMPR2	STKR	S586	EKNRNSINYER	0	S/T
BMPR2	STKR	T977	KKRVKTPYSLK	0	S/T
BMPR2	STKR	Y708	SSSLLYPLIKL	0	S/T
BMPR2	STKR	S515	RNKSVSPTVNP	0	S/T
BMPR2	STKR	S862	RLNINSSPDEH	0	S/T
BMPR2	STKR	S680	KNLKESSDENL	0	S/T
BMPR2	STKR	S681	NLKESSDENLM	0	S/T
BMX	TEC	S254	LKSSSSSEDVA	0	Y
BRSK1	CAMKL	S563	NSFLGSPRFHR	0	S/T
BRSK1	CAMKL	S508	PGPPGSPRSSG	0	S/T
BRSK1	CAMKL	S384	RKRVDS-----	0	S/T
BRSK1	CAMKL	S399	--ERKSMEVLS	0	S/T
BRSK1	CAMKL	S579	PTAEEM-----	0	S/T
BRSK1	CAMKL	S413	AGGGGSPVPTR	0	S/T
BRSK1	CAMKL	S404	SMEVLSITDAG	0	S/T
BRSK2	CAMKL	S489	NSFLGSPRFHR	0	S/T
BRSK2	CAMKL	S393	--DGGSPVPAR	0	S/T
BRSK2	CAMKL	S382	--ERKSMEVLS	0	S/T
BRSK2	CAMKL	S423	SGLSTSP----	0	S/T
BRSK2	CAMKL	S367	RKRVDS-----	0	S/T
BRSK2	CAMKL	S416	RSISGA-----	0	S/T
BRSK2	CAMKL	T509	--SNLTPESSP	0	S/T
BRSK2	CAMKL	S427	---LSSP----	0	S/T
BRSK2	CAMKL	S435	VTPHPSPRGSP	0	S/T
BRSK2	CAMKL	S513	LTPESSPELAK	0	S/T
BTK	TEC	S180	-----SHRKTK	0	Y
BUB1	BUB	S314	EDLPASQERSE	0	S/T
BUB1	BUB	S459	SKVQPSPTVHT	0	S/T
CAMK1	CAMK1	S363	PGTELSPTLPH	0	S/T
CAMK1D	CAMK1	S355	PSTLCSFISSS	0	S/T
CAMK1D	CAMK1	S382	VTAVHSGSK--	0	S/T
CAMK1D	CAMK1	S384	AVHSGSK----	0	S/T
CAMK2B	CAMK2	S423	SVRRGSGAPEA	0	S/T
CAMK2B	CAMK2	S504	SVRRGSGTPEA	0	S/T
CAMK2G	CAMK2	S419	MQPQPSLCSSA	0	S/T
CAMK2G	CAMK2	S325	LLNKKSDGGVK	0	S/T
CAMK4	CAMK1	S12	PSCSASSCSSV	0	S/T
CAMK4	CAMK1	S13	SCSASSCSSVT	0	S/T
CAMKK1	CAMKK	S74	SARKLSLQERP	0	S/T
CAMKK1	CAMKK	S475	SM---SAPGNL	0	S/T
CAMKK1	CAMKK	S492	----KSPELPG	0	S/T
CAMKK1	CAMKK	S52	RARAASVIPGS	0	S/T
CAMKK1	CAMKK	S67	LPARPSLSARK	0	S/T
CAMKK1	CAMKK	S100	PASHISPRAWR	0	S/T
CAMKK1	CAMKK	T108	AWRRPTIESHH	0	S/T
CAMKK2	CAMKK	S511	SL---SAPGNL	0	S/T
CAMKK2	CAMKK	S100	SGRKLSLQERS	0	S/T
CAMKK2	CAMKK	S129	PSLPYSPVSSP	0	S/T
CAMKK2	CAMKK	S133	YSPVSSPQSSP	0	S/T
CAMKK2	CAMKK	S522	LTKKPTRECE-	0	S/T
CAMKK2	CAMKK	S137	SSPQSSPRLPR	0	S/T
CAMKK2	CAMKK	T85	VPL-DTSGSQA	0	S/T
CAMKK2	CAMKK	S114	LAAGGSLDMNG	0	S/T
CAMKK2	CAMKK	S509	RREERSL---S	0	S/T
CDC42BPA	DMPK	S1651	LKREFSGGSYS	0	S/T
CDC42BPA	DMPK	S1654	EFSGGSYSAKR	0	S/T
CDC42BPA	DMPK	S1719	PRKTKSLSLES	0	S/T
CDC42BPA	DMPK	S1721	KTKSLSLESTD	0	S/T
CDC42BPA	DMPK	S1629	PGRSMSASSGL	0	S/T
CDC42BPA	DMPK	S1545	NKRRYSFRVPE	0	S/T
CDC42BPA	DMPK	S1635	ASSGLS--ARS	0	S/T
CDC42BPA	DMPK	S1613	FSGSVSIPSIT	0	S/T
CDC42BPA	DMPK	S1724	SLSLESTDRGS	0	S/T
CDC42BPA	DMPK	S674	--ISYSPGVCS	0	S/T
CDC42BPB	DMPK	S1690	PSGPPSPNSPH	0	S/T
CDC42BPB	DMPK	S1693	PPSPNSPHRS-	0	S/T
CDC42BPB	DMPK	S1686	NSSNPSGPPSP	0	S/T
CDC42BPB	DMPK	T676	GA-GATLEHQQ	0	S/T
CDC42BPB	DMPK	S868	--VRRSQKLDM	0	S/T
CDC42BPB	DMPK	S481	-ALSNSNRDKE	0	S/T
CDC42BPB	DMPK	S1659	---SMSDPDQD	0	S/T
CDC42BPB	DMPK	S1680	KHSTPSNSSNP	0	S/T
CDC42BPB	DMPK	S1640	NKPYISWPSSG	0	S/T
CDC42BPG	DMPK	S1482	PQRPHSFSEAL	0	S/T
CDC42BPG	DMPK	S1540	---PRSLPLSP	0	S/T
CDC42BPG	DMPK	S1484	RPHSFSEALR-	0	S/T
CDC42BPG	DMPK	S1492	----ASMGSEG	0	S/T
CDC42BPG	DMPK	S1544	RSLPLSPELES	0	S/T
CDC42BPG	DMPK	S1550	PELESSP----	0	S/T
CDC42BPG	DMPK	S1462	GARDKS--PAP	0	S/T
CDC42BPG	DMPK	S480	GPPAGSPGQDS	0	S/T
CDK10	CDK	T133	-----TPFSEA	0	S/T
CDK11A	CDK	S271	DLQDISDSERK	0	S/T
CDK11A	CDK	S740	VKRGTSP----	0	S/T
CDK11A	CDK	T739	RVKRGTSP---	0	S/T
CDK11A	CDK	S47	DSKRDSLEEGE	0	S/T
CDK11A	CDK	S265	----LSDLQDI	0	S/T
CDK11A	CDK	S65	ITIRNSPYRRE	0	S/T
CDK11A	CDK	S222	SHWSRSPPRPP	0	S/T
CDK11A	CDK	S72	YRREDSMEDRG	0	S/T
CDK11B	CDK	S283	DLQDISDSERK	0	S/T
CDK11B	CDK	S752	VKRGTSP----	0	S/T
CDK11B	CDK	T751	RVKRGTSP---	0	S/T
CDK11B	CDK	S47	DSKRDSLEEGE	0	S/T
CDK11B	CDK	S234	SHWSRSPPRPP	0	S/T
CDK11B	CDK	S277	----LSDLQDI	0	S/T
CDK11B	CDK	S65	ITIRNSPYRRE	0	S/T
CDK11B	CDK	S763	GGLGYSQLGDD	0	S/T
CDK12	CDK	S681	PGGDLSPPDSP	0	S/T
CDK12	CDK	S685	LSPPDSPEPKA	0	S/T
CDK12	CDK	S385	RHSSISPVRLP	0	S/T
CDK12	CDK	S423	KESKGSPVFLP	0	S/T
CDK12	CDK	S1083	PVKNSSPAPPQ	0	S/T
CDK12	CDK	S383	RSRHSSISPVR	0	S/T
CDK12	CDK	S274	TSRRQSVSPPY	0	S/T
CDK12	CDK	S276	RRQSVSPPYKE	0	S/T
CDK12	CDK	T692	EPKAITPPQQP	0	S/T
CDK13	CDK	T1246	RILELTPEPDR	0	S/T
CDK13	CDK	S383	RGGDVSPSPYS	0	S/T
CDK13	CDK	S317	RRRSLSPLGGR	0	S/T
CDK13	CDK	S437	RSRHSSISPST	0	S/T
CDK13	CDK	S439	RHSSISPSTLT	0	S/T
CDK13	CDK	S315	YRRRRSLSPLG	0	S/T
CDK13	CDK	S325	-----SPVSHR	0	S/T
CDK13	CDK	S400	SRSPYSPVLRR	0	S/T
CDK13	CDK	S525	-----SPSSGG	0	S/T
CDK14	CDK	S24	LRRTLSESFSR	0	S/T
CDK14	CDK	S95	-----SENNAC	0	S/T
CDK14	CDK	S78	---TQSTFDPF	0	S/T
CDK14	CDK	S119	KVRRHS-----	0	S/T
CDK14	CDK	S123	--SPSSPTSPK	0	S/T
CDK14	CDK	S112	STGKESPKVRR	0	S/T
CDK14	CDK	S120	-----SPSSPT	0	S/T
CDK14	CDK	S122	---SPSSPTSP	0	S/T
CDK15	CDK	T343	P----TPRSLH	0	S/T
CDK16	CDK	S119	NK-RLSLPADI	0	S/T
CDK16	CDK	S153	--RRVSLSEIG	0	S/T
CDK16	CDK	S138	KLTLNSPIFDK	0	S/T
CDK16	CDK	S110	PPRKISTEDIN	0	S/T
CDK16	CDK	S12	IKRQLSMTLRG	0	S/T
CDK16	CDK	S95	SDEVQSPV---	0	S/T
CDK16	CDK	S78	-LKMGSD----	0	S/T
CDK16	CDK	S65	----SSAPEIV	0	S/T
CDK17	CDK	S146	NK-RLSLPADI	0	S/T
CDK17	CDK	S180	--RRASLSEIG	0	S/T
CDK17	CDK	S137	IHRRISMEDLN	0	S/T
CDK17	CDK	S9	FKRRLSLTLRG	0	S/T
CDK17	CDK	S165	KLQINSPPFDQ	0	S/T
CDK17	CDK	S122	SDEVQSPT---	0	S/T
CDK17	CDK	S92	----GSRLDIV	0	S/T
CDK17	CDK	S75	----HSVIGGS	0	S/T
CDK18	CDK	S132	--RRASLSDIG	0	S/T
CDK18	CDK	S89	NQRRFSMEDVS	0	S/T
CDK18	CDK	S14	FKRRFSLSVPR	0	S/T
CDK18	CDK	S98	SK-RLSLPMDI	0	S/T
CDK18	CDK	S117	KLQMESPDLPK	0	S/T
CDK18	CDK	S134	RRASLSDIGFG	0	S/T
CDK18	CDK	S74	EPGQLSPG---	0	S/T
CDK18	CDK	S16	RRFSLSVPRTE	0	S/T
CDK19	CDK	S449	PSGANSG----	0	S/T
CDK5	CDK	S72	HDVLHS-----	0	S/T
CDK6	CDK	T49	RVRVQTG---E	0	S/T
CDK6	CDK	S317	-L-PPSQNTSE	0	S/T
CDK6	CDK	S86	DVCTVS-----	0	S/T
CDK7	CDK	S321	TLKEQSNPALA	0	S/T
CDK7	CDK	S7	ALDVKSRAKRY	0	S/T
CDK7	CDK	T332	-KRKRTEALEQ	0	S/T
CDK7	CDK	S106	IIKDNS-----	0	S/T
CDK8	CDK	S413	PPTTTSG----	0	S/T
CDK8	CDK	T360	KREFLTEEEPD	0	S/T
CDK9	CDK	S347	PRRKGSQITQQ	0	S/T
CDK9	CDK	S175	LARAFSLAKNS	0	S/T
CDK9	CDK	S353	QITQQSTNQ--	0	S/T
CDK9	CDK	S90	CRTKASP--YN	0	S/T
CDK9	CDK	Y338	--MFEYLAPPR	0	S/T
CDK9	CDK	T54	KVLMENE---K	0	S/T
CDKL5	CDKL	S407	IPHLLSPKEAK	0	S/T
CDKL5	CDKL	S720	FYRVPSPRPDN	0	S/T
CDKL5	CDKL	S543	-----SPSGRN	0	S/T
CDKL5	CDKL	S479	PQSSRSPSYRT	0	S/T
CDKL5	CDKL	S641	AARANSLQLLS	0	S/T
CDKL5	CDKL	S529	LNSPTSPTPTR	0	S/T
CDKL5	CDKL	S681	---QKSEGGVY	0	S/T
CHEK1	CAMKL	S345	QGISFSQPTCP	0	S/T
CHEK1	CAMKL	S317	-KYSSSQPEPR	0	S/T
CHEK1	CAMKL	S296	---IQSN--LD	0	S/T
CHEK1	CAMKL	S280	RPRVTSGGVSE	0	S/T
CHEK1	CAMKL	S301	--LDFSPVNSA	0	S/T
CHEK1	CAMKL	S286	GGVSESPSGFS	0	S/T
CHEK1	CAMKL	S305	FSPVNSA-S-S	0	S/T
CHEK1	CAMKL	S467	--DIVSSQKIW	0	S/T
CHEK1	CAMKL	S468	-DIVSSQKIWL	0	S/T
CHUK	IKK	S473	TLISASQQLKA	0	S/T
CILK1	RCK	T478	YQRRDTPTLRS	0	S/T
CILK1	RCK	S520	PPNPWSSSGLS	0	S/T
CILK1	RCK	S585	SPGYSSLKAM-	0	S/T
CIT	DMPK	S440	VSGLDSPAK--	0	S/T
CIT	DMPK	S1971	LRRDKSPGRPL	0	S/T
CIT	DMPK	S1993	TRRERSPGRLF	0	S/T
CIT	DMPK	S1432	RDKMNSPGLQT	0	S/T
CIT	DMPK	S1322	---VRSPEHQP	0	S/T
CIT	DMPK	S699	EELEEKHREAQ	0	S/T
CIT	DMPK	S1940	-RVASSPAPPE	0	S/T
CLK2	CLK	S493	NKLWDSSRDIS	0	Dual
CLK2	CLK	S498	SSRDISR-----	0	Dual
CLK3	CLK	S9	LSARRRELADH	0	Dual
CLK3	CLK	S76	PGTSLLGRGAR	0	Dual
CLK3	CLK	S78	TSLLGRGARRS	0	Dual
CLK3	CLK	S135	GRGARSGEWGL	0	Dual
CLK3	CLK	S51	LSGRGTYVRRD	0	Dual
CLK3	CLK	S49	AHLSGRGTYVR	0	Dual
CLK3	CLK	S67	PGQARPLGPPG	0	Dual
CLK3	CLK	Y7	PVLSARRRELA	0	Dual
CLK3	CLK	S133	GSGRGARSGEW	0	Dual
CLK3	CLK	S132	AGSGRGARSGE	0	Dual
CSF1R	PDGFR	Y708	HLEKKYVRRDS	0	Y
CSF1R	PDGFR	S713	YVRRDSGFSSQ	0	Y
CSF1R	PDGFR	S716	RDSGFSSQGVD	0	Y
CSNK1A1	CK1	T321	--QAQTPTGKQ	0	S/T
CSNK1A1	CK1	S332	TDKTKSNMKGF	0	S/T
CSNK1D	CK1	S382	APVNISSSDLT	0	S/T
CSNK1D	CK1	S331	LPSTAS-----	0	S/T
CSNK1D	CK1	S401	STSQIPGRVAS	0	S/T
CSNK1D	CK1	T347	PPTPLTPTSHT	0	S/T
CSNK1D	CK1	S328	TRGLPSTAS--	0	S/T
CSNK1D	CK1	S383	PVNISSSDLTG	0	S/T
CSNK1D	CK1	S384	VNISSSDLTGR	0	S/T
CSNK1D	CK1	S398	SRMSTSQIPGR	0	S/T
CSNK1D	CK1	S356	HTANTSPRPVS	0	S/T
CSNK1D	CK1	T397	TSRMSTSQIPG	0	S/T
CSNK1E	CK1	S363	PAGNTSPRAIS	0	S/T
CSNK1E	CK1	S389	APANVSSSDLT	0	S/T
CSNK1E	CK1	S405	SRIPASQTSVP	0	S/T
CSNK1E	CK1	S408	PASQTSVPFDH	0	S/T
CSNK1E	CK1	S343	ANRLRSA----	0	S/T
CSNK1E	CK1	S323	GQLRGSATRAL	0	S/T
CSNK1E	CK1	T407	IPASQTSVPFD	0	S/T
CSNK1E	CK1	T362	QPAGNTSPRAI	0	S/T
CSNK1E	CK1	T325	LRGSATRALPP	0	S/T
CSNK1E	CK1	S354	ASTPASRIQPA	0	S/T
CSNK1G1	CK1	S361	HRDRPS-----	0	S/T
CSNK1G1	CK1	S344	SVHVDSGASAI	0	S/T
CSNK1G1	CK1	S22	PMAQRSAHCSR	0	S/T
CSNK1G1	CK1	S31	SRPSGSSSSSG	0	S/T
CSNK1G2	CK1	S366	NQALNSTNGEL	0	S/T
CSNK1G2	CK1	T367	QALNSTNGELN	0	S/T
CSNK1G2	CK1	S26	AGGGRSSHGIR	0	S/T
CSNK1G2	CK1	S33	GIR-SSG-TSS	0	S/T
CSNK1G2	CK1	S359	KTQPHSKNQAL	0	S/T
CSNK1G2	CK1	S381	PTAGHSNAPIT	0	S/T
CSNK1G3	CK1	S366	NQSADHRAAWD	0	S/T
CSNK1G3	CK1	S413	PTAGRSNAPIT	0	S/T
CSNK1G3	CK1	T29	HNTRGTGS-SS	0	S/T
CSNK1G3	CK1	T367	QSADHRAAWDS	0	S/T
CSNK1G3	CK1	S31	TRGTGS-SSSG	0	S/T
CSNK1G3	CK1	S344	QDPALSS-NRE	0	S/T
CSNK1G3	CK1	S345	DPALSS-NREA	0	S/T
CSNK1G3	CK1	S365	KNQSADHRAAW	0	S/T
CSNK2A1	CK2	S370	GPLAGSPVIAA	0	S/T
DAPK1	DAPK	S308	KKWKQSVR---	0	S/T
DAPK1	DAPK	S319	----LSRSF--	0	S/T
DAPK1	DAPK	S333	MSVARSDDT--	0	S/T
DAPK1	DAPK	S326	--LSRSNMSVA	0	S/T
DAPK1	DAPK	S762	SVRSRSMMFEP	0	S/T
DAPK1	DAPK	S734	SRFPPSPLASK	0	S/T
DAPK1	DAPK	S321	--LSRSF----	0	S/T
DAPK1	DAPK	Y490	AAWHGYYSVAK	0	S/T
DAPK1	DAPK	Y491	AWHGYYSVAKA	0	S/T
DAPK2	DAPK	S349	LRNCESDTEED	0	S/T
DAPK2	DAPK	S318	RRWKLSFS---	0	S/T
DAPK2	DAPK	S320	WKLSFS-----	0	S/T
DAPK2	DAPK	S8	QASMRSPNMEP	0	S/T
DAPK3	DAPK	S312	IKSHSSLPPNN	0	S/T
DAPK3	DAPK	S311	TIKSHSSLPPN	0	S/T
DAPK3	DAPK	T299	-RRLKTTRL--	0	S/T
DAPK3	DAPK	S309	EYTIKSHSSLP	0	S/T
DAPK3	DAPK	T306	-K-EYTIKSHS	0	S/T
DAPK3	DAPK	S407	ALLGTSGLK--	0	S/T
DCLK1	DCAMKL	S32	VNGLPSPTHSA	0	S/T
DCLK2	DCAMKL	S6	MASTRSIELEH	0	S/T
DCLK2	DCAMKL	T61	FYRTRTLQALS	0	S/T
DCLK2	DCAMKL	S47	NGLIPSPAHSA	0	S/T
DCLK3	DCAMKL	S158	ERERLSLGTSE	0	S/T
DDR1	DDR	Y513	LSNPAYRLLLA	0	Y
DDR1	DDR	Y484	REPPPYQEPRP	0	Y
DMPK	DMPK	S540	----PSPRATD	0	S/T
DYRK1A	DYRK	S758	VCVQQSPVASS	0	Dual
DYRK1A	DYRK	S748	ADREESPMTG-	0	Dual
DYRK1A	DYRK	S529	SGRARSDPTHQ	0	Dual
DYRK1A	DYRK	S538	HQHRHSG----	0	Dual
DYRK1A	DYRK	S555	TH---SPQVRQ	0	Dual
DYRK1B	DYRK	Y63	--NEVYYAKKK	0	Dual
DYRK1B	DYRK	S576	GPADCSPPHPA	0	Dual
DYRK2	DYRK	S30	RQLQASPGLGA	0	Dual
DYRK2	DYRK	S48	GTGPPSPIA--	0	Dual
DYRK2	DYRK	S483	-----RRGKLR	0	Dual
DYRK2	DYRK	S489	RGKLRG---PP	0	Dual
DYRK2	DYRK	T32	LQASPGLGAGA	0	Dual
DYRK3	DYRK	S480	--PPGSKDWGT	0	Dual
EGFR	EGFR	Y1172	LDNPDYQQDFF	0	Y
EIF2AK1	PEK	S258	SLEVLSDQEED	0	S/T
EIF2AK1	PEK	S295	KRFGESDTENQ	0	S/T
EIF2AK1	PEK	S274	KNDE-SSSSSI	0	S/T
EIF2AK1	PEK	S6	MQGGNSGVRKR	0	S/T
EIF2AK1	PEK	S144	PCEDIS-----	0	S/T
EIF2AK1	PEK	S253	AIELPSLEVLS	0	S/T
EIF2AK1	PEK	S275	NDE-SSSSSII	0	S/T
EIF2AK1	PEK	S276	DE-SSSSSIIF	0	S/T
EIF2AK1	PEK	T285	IFAEPTPEKEK	0	S/T
EIF2AK2	PEK	S83	EKKAVSPLLLT	0	S/T
EIF2AK2	PEK	S242	RKAKRSLAPRF	0	S/T
EIF2AK2	PEK	S6	MAGDLSAGFFM	0	S/T
EIF2AK2	PEK	S97	SSEGLSMGNYI	0	S/T
EIF2AK3	PEK	S715	EIIAPSPQRSR	0	S/T
EIF2AK3	PEK	S1094	RQRSRSLSSSG	0	S/T
EIF2AK3	PEK	T705	MDPFATKEHIE	0	S/T
EIF2AK3	PEK	S856	ATLSISPPRPT	0	S/T
EIF2AK3	PEK	S1096	RSRSLSSSGTK	0	S/T
EIF2AK3	PEK	S688	PLSSPSPMDA-	0	S/T
EIF2AK3	PEK	S719	PSPQRSRSFSV	0	S/T
EIF2AK4	PEK	T667	PAGPGT-----	0	S/T
EIF2AK4	PEK	S230	ILHGGSPDFVG	0	S/T
EIF2AK4	PEK	S254	RERQYSVCNSE	0	S/T
EIF2AK4	PEK	S672	-PPPDSGPLA-	0	S/T
EPHA1	EPH	S906	TLRLPS-----	0	Y
EPHA1	EPH	S908	----LSGSDGI	0	Y
EPHA2	EPH	S897	SIRLPS-----	0	Y
EPHA2	EPH	Y575	SPEDVYFSKSE	0	Y
EPHA2	EPH	S899	----TSGSEGV	0	Y
EPHA5	EPH	S960	----HSPLGSG	0	Y
EPHB1	EPH	S583	KLQHYSTGR--	0	Y
EPHB1	EPH	S588	----GSPGMKI	0	Y
EPHB2	EPH	T585	KLQHYTSGH--	0	Y
EPHB2	EPH	T590	----MTPGMKI	0	Y
EPHB3	EPH	Y600	EKLQQYI----	0	Y
EPHB4	EPH	Y987	GPAPQY-----	0	Y
EPHB4	EPH	T976	QAKPGTPGGTG	0	Y
EPHB4	EPH	Y581	DKHGQYLIGH-	0	Y
ERBB2	EGFR	S1054	--STRSGGGDL	0	Y
ERBB3	EGFR	Y1307	APHVHYARLKT	0	Y
ERBB3	EGFR	Y1276	GPGGDYAAMGA	0	Y
ERBB3	EGFR	Y1159	EDVNGYVMPDT	0	Y
ERBB3	EGFR	Y1222	LEELGYEYMDV	0	Y
ERBB3	EGFR	Y1054	SPSSGYMPMNQ	0	Y
ERBB4	EGFR	Y1056	SPPPAYTPMSG	0	Y
FGR	SRC	Y34	GAADHYGPDPT	0	Y
FGR	SRC	Y28	--FRSYGAADH	0	Y
FLT1	VEGFR	Y1333	NSVVLYSTPPI	0	Y
FRK	SRC	S37	-----SPQSQR	0	Y
FYN	SRC	S21	EERDGSL----	0	Y
FYN	SRC	S257	RLTDLSVKTKD	0	Y
FYN	SRC	Y28	NQSSGYRYGTD	0	Y
GAK	NAK	S826	EDRDESEVSD-	0	S/T
GAK	NAK	S1176	QKPKVSENDFE	0	S/T
GAK	NAK	S1168	GVRAPSFAQKP	0	S/T
GAK	NAK	T794	SRFLHTLDWQE	0	S/T
GRK2	GRK	S670	KNKPRSPVVEL	0	S/T
GRK2	GRK	S685	LVQRGSANGL--	0	S/T
GRK3	GRK	S685	LCHRNSNGL---	0	S/T
GRK3	GRK	T672	KPRSGTVELPK	0	S/T
GRK5	GRK	S586	HVSSNSTGSS-	0	S/T
GRK6	GRK	S566	-CGNCSDSEEE	0	S/T
GRK6	GRK	S568	GNCSDSEEELP	0	S/T
GRK6	GRK	S573	SEEELPTRL--	0	S/T
GSK3A	GSK	S21	RARTSSFAEPG	0	S/T
GSK3A	GSK	S2	----MSGGGPS	0	S/T
GSK3A	GSK	S39	GGPGGSASGPG	0	S/T
GSK3A	GSK	T19	SGRARTSSFAE	0	S/T
GSK3A	GSK	S20	GRARTSSFAEP	0	S/T
GSK3A	GSK	S41	PGGSASGPGGT	0	S/T
GUCY2C	RGC	S1052	PRRVASYKKGT	0	Dual
HCK	SRC	T36	----NTFSKTE	0	Y
HCK	SRC	Y51	PHCPVYVPDPT	0	Y
HIPK1	DYRK	S967	RGNSGSVLEGP	0	S/T
HIPK1	DYRK	S1200	TGYPLSPTKIS	0	S/T
HIPK1	DYRK	S872	--VGSSPLRTT	0	S/T
HIPK1	DYRK	S9	QLQVFSPPS--	0	S/T
HIPK1	DYRK	T1027	-GCCITPTGYR	0	S/T
HIPK1	DYRK	S1063	SQERSSNPAPR	0	S/T
HIPK2	DYRK	S827	SQAISSPQRSK	0	S/T
HIPK2	DYRK	T838	RVKENTPPRCA	0	S/T
HIPK2	DYRK	S668	QGLQASPSKHA	0	S/T
HIPK2	DYRK	T566	VNQSKTPFITH	0	S/T
HIPK2	DYRK	S441	NRDTDS-PYPL	0	S/T
HIPK3	DYRK	S772	-NRGILVKLME	0	S/T
HIPK4	DYRK	Y392	EDGTPYYCLAE	0	S/T
HIPK4	DYRK	Y393	DGTPYYCLAEE	0	S/T
HIPK4	DYRK	T381	EGKPPTPVVAA	0	S/T
HIPK4	DYRK	T390	AAEDGTPYYCL	0	S/T
HUNK	CAMKL	S585	YRILNSPVS--	0	S/T
HUNK	CAMKL	S561	LDMVRSFESVD	0	S/T
IGF1R	INSR	T1366	LPQSSTC-----	0	Y
IGF1R	INSR	S1339	LVLRASFDERQ	0	Y
IGF1R	INSR	Y1346	DERQPYAHMNG	0	Y
IKBKE	IKK	S522	QESLSSLNREL	0	S/T
ILK	MLK	T181	RPRNGTLNKHS	0	S/T
ILK	MLK	T173	FWKGTTRT---	0	S/T
ILK	MLK	S232	TR--KSRDFNE	0	S/T
ILK	MLK	T172	TFWKGTTRT--	0	S/T
ILK	MLK	S343	ADVKFSFQCP-	0	S/T
INSR	INSR	Y1361	EEHIPYTHMNG	0	Y
INSR	INSR	Y1355	GFKRSYEEHIP	0	Y
INSR	INSR	S1354	LGFKRSYEEHI	0	Y
IRAK1	IRAK	S131	EAEAWSPRKLP	0	S/T
IRAK1	IRAK	S371	RFAGSSPSQSS	0	S/T
IRAK1	IRAK	S556	TGRAHSGAAPW	0	S/T
IRAK1	IRAK	S601	SAALRSWHL--	0	S/T
IRAK1	IRAK	S376	SPSQSSMVART	0	S/T
IRAK2	IRAK	S144	PGPGSSPARAH	0	S/T
IRAK2	IRAK	S143	FPGPGSSPARA	0	S/T
IRAK3	IRAK	S110	YGAVLS-----	0	S/T
IRAK3	IRAK	S467	SFRCPSPLFLE	0	S/T
IRAK3	IRAK	S484	VEDDESQNNNL	0	S/T
IRAK3	IRAK	S510	TPFECSQSEVM	0	S/T
IRAK3	IRAK	S512	FECSQSEVMFL	0	S/T
IRAK4	IRAK	T342	EKFAQTVM---	0	S/T
IRAK4	IRAK	S157	-----SLEVSD	0	S/T
IRAK4	IRAK	T6	MNKPIT-----	0	S/T
IRAK4	IRAK	S114	ANTLPSKEAIT	0	S/T
ITK	TEC	Y146	-----YDP---	0	Y
JAK1	JAK	S333	KPNVVSVEKEK	0	Y
JAK2	JAK	Y570	REVGDY-----	0	Y
JAK2	JAK	S518	RTNGVSDVPTS	0	Y
JAK2	JAK	S523	SDVPTSPTLQR	0	Y
KALRN	TRIO	S1773	KKWLTSPVRRL	0	S/T
KALRN	TRIO	S1799	RDGRKSFDLGS	0	S/T
KALRN	TRIO	S1817	TPQGDSADEK-	0	S/T
KIT	PDGFR	S959	-----SVGSTA	0	Y
KSR1	RAF	T425	EPHFGTLPKA-	0	S/T
KSR1	RAF	S267	PRALHSFITPP	0	S/T
KSR2	RAF	T260	RHAVRTPPRTP	0	S/T
KSR2	RAF	T269	TPNIVTTVTPP	0	S/T
LATS1	NDR	S464	PVRSNSFNNPL	0	S/T
LATS1	NDR	T246	QVRSVTPPPPP	0	S/T
LATS1	NDR	S278	QTKRYSGNMEY	0	S/T
LATS1	NDR	T255	---GQTPPPRG	0	S/T
LATS1	NDR	S462	-IPVRSNSFNN	0	S/T
LATS1	NDR	T17	QMRPKTFPASN	0	S/T
LATS2	NDR	S380	LARRDSLQKPG	0	S/T
LATS2	NDR	S408	PSRTNSFNSHQ	0	S/T
LATS2	NDR	S83	REIRYSLLPFA	0	S/T
LATS2	NDR	S172	VTRRPSFEGTG	0	S/T
LATS2	NDR	S274	VQRSPSFQSK-	0	S/T
LCK	SRC	S42	LIRNGSEV---	0	Y
LIMK1	LISK	S210	DPGCMSPDVKN	0	S/T
LIMK1	LISK	T229	LEINGTPIRNV	0	S/T
LIMK2	LISK	S191	NRMHISPNNRN	0	S/T
LIMK2	LISK	T494	TTKKRTLRKND	0	S/T
LMTK2	LMR	S1450	TSKYFSPPPPA	0	Dual
LMTK2	LMR	S1111	FSDNDSEPE--	0	Dual
LMTK2	LMR	S1291	EEDENSDDSDE	0	Dual
LRRK1	LRRK	S1074	QRNRCSTFRVK	0	S/T
LRRK1	LRRK	T1075	RNRCSTFRVKR	0	S/T
LRRK1	LRRK	T1295	RHLRATDAMKN	0	S/T
LYN	SRC	S13	GKDSLS-----	0	Y
LYN	SRC	S11	SKGKDSLS---	0	Y
LYN	SRC	Y32	TERTIYVRDPT	0	Y
MAP2K1	STE7	S298	PGRPLSSYGMD	0	Dual
MAP2K1	STE7	T292	PPRPRTPGRPL	0	Dual
MAP2K1	STE7	T286	GDAAETPPRPR	0	Dual
MAP2K1	STE7	T386	LNQPSTPTHAA	0	Dual
MAP2K1	STE7	Y300	RPLSSYGMDSR	0	Dual
MAP2K1	STE7	T388	QPSTPTHAAGV	0	Dual
MAP2K2	STE7	T394	LNQPGTPTRTA	0	Dual
MAP2K2	STE7	T396	QPGTPTRTAV-	0	Dual
MAP2K2	STE7	S295	EPHSISPRPRP	0	Dual
MAP2K2	STE7	S306	PGRPVSGHGMD	0	Dual
MAP2K2	STE7	S23	IAEGPSPTSEG	0	Dual
MAP2K2	STE7	S293	EGEPHSISPRP	0	Dual
MAP2K2	STE7	S26	GPSPTSEG---	0	Dual
MAP2K3	STE7	S3	---MESPASSQ	0	Dual
MAP2K3	STE7	T39	-----TPPRNL	0	Dual
MAP2K3	STE7	S15	ASMPQSKGKSK	0	Dual
MAP2K3	STE7	S28	KDLRISCMSKP	0	Dual
MAP2K4	STE7	S26	PGPVGSPAPGH	0	Dual
MAP2K4	STE7	S394	A-TPSSPMYVD	0	Dual
MAP2K4	STE7	S393	PA-TPSSPMYV	0	Dual
MAP2K4	STE7	T391	QMPA-TPSSPM	0	Dual
MAP2K5	STE7	S133	PSQHSSPAVSD	0	Dual
MAP2K5	STE7	S129	TRAGPSQHSSP	0	Dual
MAP2K5	STE7	S137	SSPAVSDS---	0	Dual
MAP2K6	STE7	T28	-----TPPRDL	0	Dual
MAP2K6	STE7	S27	QPQTSS-----	0	Dual
MAP2K7	STE7	T66	SPQHPTPPAR-	0	Dual
MAP2K7	STE7	S35	--LDISPQRPR	0	Dual
MAP2K7	STE7	S411	TSGVLSQPHLP	0	Dual
MAP2K7	STE7	S86	LFTPRS-----	0	Dual
MAP2K7	STE7	S403	MAKTES-PRTS	0	Dual
MAP2K7	STE7	S61	PSSESSPQHPT	0	Dual
MAP2K7	STE7	S89	---MESIEID-	0	Dual
MAP2K7	STE7	T401	DVMAKTES-PR	0	Dual
MAP3K1	STE11	S292	PRRAPSPDGFS	0	S/T
MAP3K1	STE11	S21	GARATSPEAGG	0	S/T
MAP3K1	STE11	S275	RRKRVSPVPFQ	0	S/T
MAP3K1	STE11	S507	SHELSSPVDSP	0	S/T
MAP3K1	STE11	S1018	RIPSAS-----	0	S/T
MAP3K1	STE11	S1157	EVAVLSPEKAE	0	S/T
MAP3K1	STE11	S266	TVKSESPGVRR	0	S/T
MAP3K1	STE11	S35	----SSAPAAA	0	S/T
MAP3K10	MLK	S489	ITVQASPTLDK	0	S/T
MAP3K10	MLK	S830	HRRTPSDGALG	0	S/T
MAP3K10	MLK	S502	--DGASPPASP	0	S/T
MAP3K10	MLK	S506	ASPPASPSIIP	0	S/T
MAP3K10	MLK	S498	DKRKGS--DGA	0	S/T
MAP3K10	MLK	S508	PPASPSIIPRL	0	S/T
MAP3K10	MLK	S722	FPRGLSPPARP	0	S/T
MAP3K11	MLK	S524	--PGDSPTFPR	0	S/T
MAP3K11	MLK	S793	----PSPQPAP	0	S/T
MAP3K11	MLK	S507	ITVQASPGLDR	0	S/T
MAP3K11	MLK	S758	PGTPRSPPLGL	0	S/T
MAP3K11	MLK	S789	AGPRPS-----	0	S/T
MAP3K11	MLK	S740	RGGTVSPPPGT	0	S/T
MAP3K11	MLK	S548	AWGRQSPRRLE	0	S/T
MAP3K11	MLK	S705	LKTPDSPPTPA	0	S/T
MAP3K11	MLK	S748	PGTSRSAPGTP	0	S/T
MAP3K11	MLK	S770	-RPRPSPLRSR	0	S/T
MAP3K12	MLK	S500	VPQKLSP----	0	S/T
MAP3K12	MLK	S634	AGDPGS-----	0	S/T
MAP3K12	MLK	S695	GSRAGSQHLTP	0	S/T
MAP3K12	MLK	S536	PKGPPSPG-RS	0	S/T
MAP3K12	MLK	S11	TP---SPSFGG	0	S/T
MAP3K12	MLK	S477	LKPHPS-----	0	S/T
MAP3K12	MLK	S609	RKMSSSSPDLL	0	S/T
MAP3K12	MLK	S615	SPDLLSAALGS	0	S/T
MAP3K13	MLK	S681	AAALRSPLSNH	0	S/T
MAP3K13	MLK	T797	TSHLGTPPALP	0	S/T
MAP3K13	MLK	S59	TELIESVHSPV	0	S/T
MAP3K13	MLK	S921	VKTQMSLGKLC	0	S/T
MAP3K13	MLK	T54	--MVRTELIES	0	S/T
MAP3K14	STE-UNIQUE	S814	SEKNPSKASQS	0	S/T
MAP3K14	STE-UNIQUE	S817	NPSKASQSSRD	0	S/T
MAP3K14	STE-UNIQUE	S820	KASQSSRDTLS	0	S/T
MAP3K14	STE-UNIQUE	S261	HPFPYSRLPHP	0	S/T
MAP3K14	STE-UNIQUE	Y40	KQSSVYKLEAV	0	S/T
MAP3K15	STE11	S71	VRSESSQGGAA	0	S/T
MAP3K15	STE11	S994	RGLASSPEDRD	0	S/T
MAP3K19	STE11	S417	-----SKRVSL	0	S/T
MAP3K2	STE11	S239	----QSYPDNH	0	S/T
MAP3K2	STE11	S331	IRRRGSDIDNP	0	S/T
MAP3K2	STE11	S344	----ISPPSRS	0	S/T
MAP3K2	STE11	S26	---ALSLQETR	0	S/T
MAP3K2	STE11	S514	QTICLSGTG--	0	S/T
MAP3K20	MLK	S637	-----SP--TQ	0	S/T
MAP3K20	MLK	S727	LNPHQSPDFK-	0	S/T
MAP3K20	MLK	S633	TPVNQSRSS--	0	S/T
MAP3K20	MLK	S648	LTKNFS--SLH	0	S/T
MAP3K20	MLK	S733	----RSPRDLH	0	S/T
MAP3K20	MLK	S687	GRGSISLNSSP	0	S/T
MAP3K20	MLK	S691	ISLNSSPRGRY	0	S/T
MAP3K20	MLK	T628	----ITPVNQS	0	S/T
MAP3K20	MLK	S593	LQRSQSNPILG	0	S/T
MAP3K21	MLK	S528	ITVQASPNLDK	0	S/T
MAP3K21	MLK	S614	I-RPLSDGNSP	0	S/T
MAP3K21	MLK	S514	----ISLP---	0	S/T
MAP3K21	MLK	S543	NSSSSSPPSSP	0	S/T
MAP3K21	MLK	S111	-----SRPSSP	0	S/T
MAP3K21	MLK	S517	-----SDFQHK	0	S/T
MAP3K3	STE11	S340	LRSADSENALS	0	S/T
MAP3K3	STE11	S337	-GRLRSADSEN	0	S/T
MAP3K3	STE11	S250	----QSFPDNR	0	S/T
MAP3K3	STE11	S147	IKASQS-----	0	S/T
MAP3K5	STE11	S1033	HSAPPSPEEKD	0	S/T
MAP3K5	STE11	S83	RGRGSSVGGG-	0	S/T
MAP3K5	STE11	S966	YLRSISLPVPV	0	S/T
MAP3K5	STE11	S1029	NFEDHSAPPSP	0	S/T
MAP3K5	STE11	S958	ALSAGSNEYLR	0	S/T
MAP3K5	STE11	S56	PGSFWNVESAA	0	S/T
MAP3K5	STE11	S55	PPGSFWNVESA	0	S/T
MAP3K5	STE11	T1109	KIIATTLSKLK	0	S/T
MAP3K6	STE11	S984	-EEPASPEESS	0	S/T
MAP3K6	STE11	S964	PKRCLSYGGTS	0	S/T
MAP3K6	STE11	S1129	EKEAVSPRS--	0	S/T
MAP3K6	STE11	S251	ARERFSG----	0	S/T
MAP3K6	STE11	S1149	----QSPLPVE	0	S/T
MAP3K6	STE11	S912	QPGKRSRSPS-	0	S/T
MAP3K6	STE11	S917	-----SPRHAP	0	S/T
MAP3K7	MLK	S439	RR--RSIQDLT	0	S/T
MAP3K7	MLK	S389	EGKRMSADMSE	0	S/T
MAP3K7	MLK	S455	PGQVSSRSSSP	0	S/T
MAP3K7	MLK	S367	ESGRLSLGASR	0	S/T
MAP3K7	MLK	S371	LSLGASRGSSV	0	S/T
MAP3K7	MLK	S454	EPGQVSSRSSS	0	S/T
MAP4K1	STE 20	S421	---QLSPGVLV	0	S/T
MAP4K1	STE 20	S586	----ISPHRLL	0	S/T
MAP4K1	STE 20	S376	----ESSD-DD	0	S/T
MAP4K1	STE 20	S377	---ESSD-DDY	0	S/T
MAP4K1	STE 20	S405	-----SPSD--	0	S/T
MAP4K1	STE 20	S407	---SPSD--EG	0	S/T
MAP4K1	STE 20	S413	---PGSMGDDG	0	S/T
MAP4K1	STE 20	T165	-----TL--AR	0	S/T
MAP4K2	STE 20	S394	D----SP----	0	S/T
MAP4K2	STE 20	S328	---TPSEIQFH	0	S/T
MAP4K2	STE 20	S298	GT--PSPED--	0	S/T
MAP4K2	STE 20	T326	-----TPSEIQ	0	S/T
MAP4K2	STE 20	S367	----GS----L	0	S/T
MAP4K2	STE 20	S385	----RS-----	0	S/T
MAP4K3	STE 20	S398	--LLKSVEEEL	0	S/T
MAP4K3	STE 20	S329	---TRSEITFG	0	S/T
MAP4K3	STE 20	S616	NNCLLSI-S--	0	S/T
MAP4K3	STE 20	S618	LLSI-S-----	0	S/T
MAP4K3	STE 20	S661	LPRKFSVS---	0	S/T
MAP4K3	STE 20	S507	GERDGS-----	0	S/T
MAP4K4	STE 20	S639	LSRRDSPLQGS	0	S/T
MAP4K4	STE 20	S631	-TTSRSPVLSR	0	S/T
MAP4K4	STE 20	S805	-SLNLSNGET-	0	S/T
MAP4K4	STE 20	S629	---TTSRSPVL	0	S/T
MAP4K4	STE 20	S900	--RKGSVVNVN	0	S/T
MAP4K4	STE 20	S673	-----P-----	0	S/T
MAP4K4	STE 20	S625	--QVPVR----	0	S/T
MAP4K4	STE 20	S715	SKSEGSPSQRL	0	S/T
MAP4K4	STE 20	S558	APEPKAHYEPA	0	S/T
MAP4K5	STE 20	S335	---TASEINFD	0	S/T
MAP4K5	STE 20	S433	ILRRQSSPSC-	0	S/T
MAP4K5	STE 20	S845	AGHENSY----	0	S/T
MAP4K5	STE 20	T333	-----TASEIN	0	S/T
MAP4K5	STE 20	Y401	----SYPE--D	0	S/T
MAP4K5	STE 20	S399	PKPRIS-----	0	S/T
MAP4K5	STE 20	S400	-----SYPE--	0	S/T
MAP4K5	STE 20	S421	HCP-DSESRA-	0	S/T
MAPK1	MAPK	T181	PDHDHTGFLTE	0	S/T
MAPK10	MAPK	S217	-----SFMMTP	0	S/T
MAPK10	MAPK	T216	ARTAGT-----	0	S/T
MAPK10	MAPK	S415	VKGQPSPSGAA	0	S/T
MAPK10	MAPK	S417	GQPSPSGAAVN	0	S/T
MAPK11	MAPK	S359	PKPPGSLEIEQ	0	S/T
MAPK12	MAPK	S3	---MSSPPPAR	0	S/T
MAPK12	MAPK	S362	LGARVSKETPL	0	S/T
MAPK14	MAPK	S2	----MSQERPT	0	S/T
MAPK14	MAPK	T7	SQERPTFYRQE	0	S/T
MAPK15	MAPK	S415	VPRQNSAPLLQ	0	S/T
MAPK15	MAPK	S362	GPEGVSP---S	0	S/T
MAPK15	MAPK	S379	DPQLPS-----	0	S/T
MAPK15	MAPK	T352	GGSSGTSREKG	0	S/T
MAPK15	MAPK	T381	----RTPVQGP	0	S/T
MAPK3	MAPK	T198	PEHDHTGFLTE	0	S/T
MAPK4	MAPK	S434	DYKVGSPSYLD	0	S/T
MAPK4	MAPK	S386	--RAGSAPL-A	0	S/T
MAPK4	MAPK	S412	FLEQ-SH----	0	S/T
MAPK4	MAPK	S427	ADYGRSCDYKV	0	S/T
MAPK6	MAPK	S386	--RALSDVTDE	0	S/T
MAPK6	MAPK	S665	GFLNNSGEFLF	0	S/T
MAPK6	MAPK	T389	ALSDVTDEEEV	0	S/T
MAPK6	MAPK	S684	IPQFHSPVGSP	0	S/T
MAPK6	MAPK	S688	HSPVGSPLKSI	0	S/T
MAPK6	MAPK	S363	---QFSEHDWP	0	S/T
MAPK6	MAPK	S452	KTRSSSYLDNL	0	S/T
MAPK6	MAPK	S705	SAMKSSPQIPH	0	S/T
MAPK6	MAPK	T698	IQATLTPSAMK	0	S/T
MAPK7	MAPK	T733	PVFSGTPKGSG	0	S/T
MAPK7	MAPK	S731	LPPVFSGTPKG	0	S/T
MAPK7	MAPK	S496	LRDGPSAPLEA	0	S/T
MAPK7	MAPK	S720	QQLSKSQVEDP	0	S/T
MAPK7	MAPK	S803	EIQMDSPMLLA	0	S/T
MAPK7	MAPK	S486	AALLKSLRSRL	0	S/T
MAPK7	MAPK	S567	SDNDRSLLERW	0	S/T
MAPK7	MAPK	S421	DVEMPS---PW	0	S/T
MAPK8	MAPK	S377	IRGQPSPLGAA	0	S/T
MAPK8	MAPK	T178	ARTAGT-----	0	S/T
MAPK8	MAPK	S179	-----SFMMTP	0	S/T
MAPK9	MAPK	S407	EQTLASDTDSS	0	S/T
MAPK9	MAPK	T404	---EQTLASDT	0	S/T
MAPKAPK2	MAPKAPK	S9	NSQGQSP----	0	S/T
MAPKAPK2	MAPKAPK	T25	PPQPPTPA---	0	S/T
MAPKAPK3	MAPKAPK	T5	-MDGETAEEQ-	0	S/T
MAPKAPK5	MAPKAPK	S472	TTSHESQ-----	0	S/T
MAPKAPK5	MAPKAPK	S212	GIIPTSPTPYT	0	S/T
MAPKAPK5	MAPKAPK	S469	EEQTTSHESQ--	0	S/T
MAPKAPK5	MAPKAPK	S348	QDLKVS-----	0	S/T
MAPKAPK5	MAPKAPK	S386	NGAEDSNVALE	0	S/T
MARK1	CAMKL	S588	RVPAASPSAHS	0	S/T
MARK1	CAMKL	S633	NGPPASPSHET	0	S/T
MARK1	CAMKL	S403	NSTLQSPA--H	0	S/T
MARK1	CAMKL	S423	-QRRFSDHA-G	0	S/T
MARK1	CAMKL	S475	----ASPLVG-	0	S/T
MARK1	CAMKL	S468	-----SKSEMT	0	S/T
MARK1	CAMKL	S590	PAASPSAHSI-	0	S/T
MARK1	CAMKL	S612	GSSSRSTFHGE	0	S/T
MARK2	CAMKL	S456	----ASPLPG-	0	S/T
MARK2	CAMKL	S486	---RNSPLLER	0	S/T
MARK2	CAMKL	S619	GVTPASPSG--	0	S/T
MARK2	CAMKL	S40	-RGRNSATSAD	0	S/T
MARK2	CAMKL	S569	RVPVASPSAHN	0	S/T
MARK2	CAMKL	S571	PVASPSAHNIS	0	S/T
MARK2	CAMKL	S631	-RRGASGSIFS	0	S/T
MARK2	CAMKL	T596	VSSRSTFHAGQ	0	S/T
MARK2	CAMKL	S376	-----K-PRP-	0	S/T
MARK3	CAMKL	S469	----ASPMLGN	0	S/T
MARK3	CAMKL	S419	-QRRYSDHA-G	0	S/T
MARK3	CAMKL	T507	---RNTYVCSE	0	S/T
MARK3	CAMKL	S540	RTPVAST-HSI	0	S/T
MARK3	CAMKL	S583	NGPPASPSLSH	0	S/T
MARK3	CAMKL	S601	-RSRGSTNLFS	0	S/T
MARK3	CAMKL	S400	NSTGQSP---H	0	S/T
MARK3	CAMKL	S543	AST-HSIS---	0	S/T
MARK4	CAMKL	S438	---KRSPTSTG	0	S/T
MARK4	CAMKL	S423	RQRRHSDFCGP	0	S/T
MARK4	CAMKL	S26	LGSGRS-SDKG	0	S/T
MARK4	CAMKL	S594	NGPPASPTLAH	0	S/T
MARK4	CAMKL	T511	---RNTYVCTE	0	S/T
MARK4	CAMKL	S391	VRA-PSDTTNG	0	S/T
MARK4	CAMKL	S45	--CRNSIASCP	0	S/T
MAST1	MAST	S1252	-PRPKSAEPPR	0	S/T
MAST1	MAST	S1413	AKAALSPVQEH	0	S/T
MAST2	MAST	S74	LFRKLSNPDIF	0	S/T
MAST2	MAST	S148	QSLGQSAPSLT	0	S/T
MAST2	MAST	S1032	RHRLLSGDS-T	0	S/T
MAST2	MAST	S66	VVTGVSPLLFR	0	S/T
MAST2	MAST	S1381	TKLHLSPPLGR	0	S/T
MAST2	MAST	S876	TKRSLSEEKED	0	S/T
MAST3	MAST	S747	YGRRLSADIRL	0	S/T
MAST3	MAST	S728	AERSFSEDREE	0	S/T
MAST4	MAST	S1779	LVAPESPVRKS	0	S/T
MAST4	MAST	S2520	MTKSDSLPSFR	0	S/T
MAST4	MAST	S1419	PSKMHSPPTIV	0	S/T
MAST4	MAST	S2442	MKRSPSATGQS	0	S/T
MASTL	MAST	S370	LELALSPIHNS	0	S/T
MASTL	MAST	S453	ELVDSSPCKKI	0	S/T
MASTL	MAST	S512	ENIVNSFTDKQ	0	S/T
MASTL	MAST	T519	TDKQQTPEKLP	0	S/T
MASTL	MAST	S452	FELVDSSPCKK	0	S/T
MASTL	MAST	S657	AVAFRSFNSHI	0	S/T
MASTL	MAST	S293	SNLLQSRKRLA	0	S/T
MASTL	MAST	S631	PAVQESNQKML	0	S/T
MATK	CSK	S501	ADGSTSPRSQE	0	Y
MATK	CSK	S26	ELPRVSPRFLR	0	Y
MATK	CSK	T500	DADGSTSPRSQ	0	Y
MATK	CSK	S504	STSPRSQEP---	0	Y
MELK	CAMKL	S505	ERRCRSVELDL	0	Dual
MELK	CAMKL	S356	KSNNWSLEDVT	0	Dual
MELK	CAMKL	S529	AKVFGSL----	0	Dual
MELK	CAMKL	S498	MTGVISPERRC	0	Dual
MELK	CAMKL	Y438	VKNEEYFMFPE	0	Dual
MELK	CAMKL	T478	QCLKETP----	0	Dual
MELK	CAMKL	T460	REILTTPNRYT	0	Dual
MELK	CAMKL	T518	AHMEETPKRKG	0	Dual
MELK	CAMKL	T409	-SKSLTPALCR	0	Dual
MELK	CAMKL	T415	PALCRTPANKL	0	Dual
MINK1	STE 20	S763	LPQAGSLERNR	0	S/T
MINK1	STE 20	S778	SKPDSSPVLSP	0	S/T
MINK1	STE 20	S601	VPRSQSLQDQP	0	S/T
MINK1	STE 20	S782	SSPVLSPGNKA	0	S/T
MINK1	STE 20	S641	VIRQNSDPTSE	0	S/T
MINK1	STE 20	S701	RPRSNSAWQIY	0	S/T
MINK1	STE 20	Y906	ADSNGYT----	0	S/T
MINK1	STE 20	S674	---TSSIATAL	0	S/T
MINK1	STE 20	S699	RARPRSNSAWQ	0	S/T
MKNK1	MAPKAPK	S460	RGEDRSPPTAL	0	S/T
MYLK	MLCK	S1776	KSSTGSPTSPL	0	S/T
MYLK	MLCK	S1779	TGSPTSPLNAE	0	S/T
MYLK	MLCK	S1773	SGRKSSTGSPT	0	S/T
MYLK	MLCK	S947	ERKVHSPQQVD	0	S/T
MYLK	MLCK	S343	LQKTSSSITLQ	0	S/T
MYLK	MLCK	S305	PQRGGSPPWAA	0	S/T
MYLK	MLCK	Y464	GSIEVYEDAGS	0	S/T
MYLK	MLCK	S1772	LSGRKSSTGSP	0	S/T
MYLK3	MLCK	S401	GARELSPLQES	0	S/T
MYO3A	STE 20	T178	-----TR--HR	0	S/T
MYO3A	STE 20	S177	SAQLTS-----	0	S/T
MYO3A	STE 20	T908	LAKGDTGEATR	0	S/T
MYO3A	STE 20	T919	----TTN--MK	0	S/T
MYO3A	STE 20	Y1125	DQEFDYKKNFE	0	S/T
MYO3A	STE 20	S1355	AVFIQSKYRGY	0	S/T
MYO3B	STE 20	S1135	SSGPHSPVA--	0	S/T
MYO3B	STE 20	S979	-AQLRSTGILE	0	S/T
MYO3B	STE 20	T980	AQLRSTGILET	0	S/T
NEK1	NEK	S1052	MLRTCSLPDLS	0	S/T
NEK1	NEK	S1126	PGEEYSEEEES	0	S/T
NEK1	NEK	S837	-RSEISPE---	0	S/T
NEK1	NEK	S868	SAIVDSPVETK	0	S/T
NEK1	NEK	S653	KSSDVSPPLGQ	0	S/T
NEK1	NEK	S806	RAWGKSPTDSV	0	S/T
NEK1	NEK	S418	LSAGGSGEVKA	0	S/T
NEK1	NEK	S414	WRNVLSAGGSG	0	S/T
NEK1	NEK	S798	LGPNGSPRRAW	0	S/T
NEK1	NEK	S881	EFSEASPQMSL	0	S/T
NEK11	NEK	S387	NFQQLSVDVL-	0	S/T
NEK2	NEK	S296	PE--KSQDSSP	0	S/T
NEK2	NEK	S300	KSQDSSPV-LS	0	S/T
NEK2	NEK	S356	LLKNYSLLKER	0	S/T
NEK2	NEK	S365	ERKFLSLASNP	0	S/T
NEK2	NEK	S406	ESQLTSKSKCK	0	S/T
NEK2	NEK	S397	ENIMRSENSES	0	S/T
NEK2	NEK	S438	---LKSRQ-IL	0	S/T
NEK3	NEK	T479	-----TDFEEE	0	S/T
NEK3	NEK	S355	K--ASSPNLHR	0	S/T
NEK3	NEK	S354	RK--ASSPNLH	0	S/T
NEK3	NEK	S319	QDRKGSHTDLE	0	S/T
NEK3	NEK	S394	DDRGGSVIKYS	0	S/T
NEK3	NEK	S47	-NTQNSR----	0	S/T
NEK3	NEK	T402	KYSKNTT----	0	S/T
NEK4	NEK	S563	FAFQESPPR--	0	S/T
NEK4	NEK	S461	AL---SPKLEC	0	S/T
NEK4	NEK	S340	SGLLKSPA---	0	S/T
NEK4	NEK	S661	PARRLSSDCSV	0	S/T
NEK4	NEK	S484	-----SPAS--	0	S/T
NEK4	NEK	S639	SVRKASLSVAG	0	S/T
NEK4	NEK	S677	QIHCLSED---	0	S/T
NEK4	NEK	S343	-----SLK---	0	S/T
NEK4	NEK	S526	LQPHNSGSEPS	0	S/T
NEK5	NEK	Y477	IRQQ-YHNDMK	0	S/T
NEK6	NEK	S37	----LSFRCSL	0	S/T
NEK6	NEK	T35	QRHPNT----L	0	S/T
NEK6	NEK	S41	LSFRCSLADFQ	0	S/T
NEK7	NEK	S5	-MDEQSQGMQG	0	S/T
NEK9	NEK	T333	RPRSSTVTEAP	0	S/T
NEK9	NEK	S869	QVEASSPRLNP	0	S/T
NEK9	NEK	S29	--GDSSPGPSA	0	S/T
NEK9	NEK	S868	PQVEASSPRLN	0	S/T
NEK9	NEK	S944	-VGMHSKGTQT	0	S/T
NEK9	NEK	T886	KGTPLTPPACA	0	S/T
NEK9	NEK	S332	KRPRSSTVTEA	0	S/T
NEK9	NEK	S331	-KRPRSSTVTE	0	S/T
NEK9	NEK	S2	----MSVLGEY	0	S/T
NEK9	NEK	S978	--CRPSL----	0	S/T
NLK	MAPK	S522	SEMPPSPLVWE	0	S/T
NLK	MAPK	Y434	EGRLRYHTCMC	0	S/T
NPR1	RGC	S542	---YGSLLTTE	0	Dual
NPR1	RGC	T545	YGSLLTTEGQF	0	Dual
NPR2	RGC	S526	---YGSLMTAH	0	Dual
NPR2	RGC	T529	YGSLMTAHGKY	0	Dual
NRBP1	NRBP	S2	----MSEGESQ	0	S/T
NRBP1	NRBP	S14	VLSSGSDPKVE	0	S/T
NRBP1	NRBP	S11	SQTVLSSGSDP	0	S/T
NRBP1	NRBP	S12	QTVLSSGSDPK	0	S/T
NRK	STE 20	S855	RRSQSSPPYST	0	S/T
NRK	STE 20	S881	KVGKISPPVYL	0	S/T
NRK	STE 20	S1084	GEENCSETDGP	0	S/T
NRK	STE 20	S1027	-TANRSHGGSA	0	S/T
NRK	STE 20	S1031	RSHGGSAA---	0	S/T
NRK	STE 20	S1034	-----SEDNAA	0	S/T
NRK	STE 20	S1057	---RGSEGD-G	0	S/T
NRK	STE 20	S709	FRAKSSWRPEK	0	S/T
NUAK1	CAMKL	S455	---KLSPKQSA	0	S/T
NUAK1	CAMKL	S22	LGAPGSP----	0	S/T
NUAK1	CAMKL	S445	VLLPSSPEAEV	0	S/T
NUAK1	CAMKL	S600	RQRIRSCV--S	0	S/T
NUAK1	CAMKL	S476	TQQRESGYYSS	0	S/T
NUAK1	CAMKL	S480	ESGYYSS---P	0	S/T
NUAK1	CAMKL	S388	DAVPESPSKLS	0	S/T
NUAK1	CAMKL	S444	GVLLPSSPEAE	0	S/T
NUAK1	CAMKL	S518	TSHSLSCRRKG	0	S/T
NUAK2	CAMKL	S30	EGLIKSPKPLM	0	S/T
NUAK2	CAMKL	S435	SPIPASPG---	0	S/T
NUAK2	CAMKL	S462	SGYYSS---PE	0	S/T
NUAK2	CAMKL	S523	---FGSLDELA	0	S/T
NUAK2	CAMKL	S544	PSGAVSEDSIL	0	S/T
NUAK2	CAMKL	S547	AVSEDSIL---	0	S/T
NUAK2	CAMKL	S553	--SSESF--DQ	0	S/T
OBSCN	TRIO	S5563	VPGGDSDEDSK	0	S/T
OBSCN	TRIO	S6162	LSEPRSGLLVL	0	S/T
OBSCN	TRIO	S4076	KTRLQSLEQET	0	S/T
OBSCN	TRIO	S5669	RRLKLSPEWGA	0	S/T
OBSCN	TRIO	S136	CRVGGSPRPAV	0	S/T
OBSCN	TRIO	S6808	-----SLPPSP	0	S/T
OBSCN	TRIO	S7244	AE---SPLPQV	0	S/T
OBSCN	TRIO	S1115	DGKKLSSSSKV	0	S/T
OXSR1	STE 20	S339	GGWEWSDDEFD	0	S/T
OXSR1	STE 20	S427	----GS-----	0	S/T
OXSR1	STE 20	S325	----SSGRLHK	0	S/T
OXSR1	STE 20	S359	----RSPRVKE	0	S/T
OXSR1	STE 20	S324	-----SSGRLH	0	S/T
OXSR1	STE 20	S355	GKAAISQL---	0	S/T
OXSR1	STE 20	T331	GRLHKTEDGGW	0	S/T
OXSR1	STE 20	S347	EFDEESEEGKA	0	S/T
PAK1	STE 20	S144	---YMSFTDKS	0	S/T
PAK1	STE 20	T212	EPLPVTPTRDV	0	S/T
PAK1	STE 20	S174	----VSEDED-	0	S/T
PAK1	STE 20	S204	SVYTRSVIEPL	0	S/T
PAK1	STE 20	S223	---PISPT---	0	S/T
PAK1	STE 20	T230	---NTTPPDAL	0	S/T
PAK1	STE 20	Y153	---EDY-----	0	S/T
PAK1	STE 20	S199	PEHTKSVYTRS	0	S/T
PAK2	STE 20	S141	---YLSFTPPE	0	S/T
PAK2	STE 20	S2	----MSDNGEL	0	S/T
PAK2	STE 20	T169	-----TEEE--	0	S/T
PAK2	STE 20	S197	SIYTRSVIDPV	0	S/T
PAK2	STE 20	T143	-YLSFTPPEK-	0	S/T
PAK2	STE 20	S20	PVRMSSTIFST	0	S/T
PAK2	STE 20	S58	S-I-FSGTEKG	0	S/T
PAK2	STE 20	S55	RHKIIS-I-FS	0	S/T
PAK2	STE 20	S64	GTEKGSKKKEK	0	S/T
PAK2	STE 20	T154	--PSGTPALNA	0	S/T
PAK3	STE 20	S154	---YMSFTSGD	0	S/T
PAK3	STE 20	S50	ARL-RSIFPGG	0	S/T
PAK3	STE 20	S259	RQRKKSKMTDE	0	S/T
PAK3	STE 20	S186	----VSEEEDE	0	S/T
PAK3	STE 20	S220	SIYTRSVVESI	0	S/T
PAK3	STE 20	S2	----MSDGLDN	0	S/T
PAK4	STE 20	S181	DKRPLSGPD--	0	S/T
PAK4	STE 20	S104	SLRRDSPPPPA	0	S/T
PAK4	STE 20	S291	PPGPRSPQREP	0	S/T
PAK4	STE 20	T207	GRPFNTYPRAD	0	S/T
PAK4	STE 20	S148	EAGGGSGDRRR	0	S/T
PAK4	STE 20	T187	--V-GTPQ---	0	S/T
PAK4	STE 20	S99	VTRSNSLRRDS	0	S/T
PAK4	STE 20	S267	LGPHASEP---	0	S/T
PAK4	STE 20	S167	SSREGSGGPQE	0	S/T
PAK5	STE 20	S288	RQRSRSGSGLQ	0	S/T
PAK5	STE 20	S99	VTRSNSLRKES	0	S/T
PAK5	STE 20	S183	GEAYYSEVKPL	0	S/T
PAK5	STE 20	S226	RASSSSPLDYS	0	S/T
PAK5	STE 20	S286	TMRQRSRSGSG	0	S/T
PAK5	STE 20	S290	RSRSGSGLQEP	0	S/T
PAK5	STE 20	Y159	DDLDPYYRGSH	0	S/T
PAK5	STE 20	Y182	HGEAYYSEVKP	0	S/T
PAK6	STE 20	S113	RRRAQSLGLLG	0	S/T
PAK6	STE 20	T99	VISSNTLRGRS	0	S/T
PAK6	STE 20	S165	WPEPQSPR---	0	S/T
PAK6	STE 20	S346	QLPGRSSPAGS	0	S/T
PAK6	STE 20	T326	LTTSDTSSPQK	0	S/T
PAK6	STE 20	S179	AAKAQSL-GPA	0	S/T
PAK6	STE 20	S248	GEGSPSPKTRE	0	S/T
PAK6	STE 20	S308	VAKAQSLPSDQ	0	S/T
PASK	CAMKL	S1280	VLSAASLEMG-	0	S/T
PASK	CAMKL	S939	HSQRDSAARTR	0	S/T
PASK	CAMKL	S949	RLFLASLPGST	0	S/T
PASK	CAMKL	S109	SVSCCSLLRGL	0	S/T
PASK	CAMKL	S1277	ESGVLSAASLE	0	S/T
PASK	CAMKL	S524	PVAIESPGQDL	0	S/T
PASK	CAMKL	S106	PRGSVSCCSLL	0	S/T
PASK	CAMKL	S953	ASLPGSTHST-	0	S/T
PASK	CAMKL	S956	PGSTHST----	0	S/T
PASK	CAMKL	T640	GLSFGTPTLDE	0	S/T
PDGFRA	PDGFR	Y762	IQRSLYDRPAS	0	Y
PDGFRA	PDGFR	Y1018	SADSGYIIPLP	0	Y
PDGFRA	PDGFR	Y768	DRPASYKKKSM	0	Y
PDGFRA	PDGFR	Y720	ESTRSYVILSF	0	Y
PDGFRA	PDGFR	Y754	KEVSKYSDIQR	0	Y
PDGFRB	PDGFR	Y771	IESSNYMAPYD	0	Y
PDGFRB	PDGFR	Y1009	L----YTAVQP	0	Y
PDGFRB	PDGFR	Y1021	EGDNDYIIPLP	0	Y
PDGFRB	PDGFR	Y763	KGDVKYADIES	0	Y
PDK1	PDHK	T346	P-RVET-----	0	S/T
PDPK1	PDHK	T37	QTESSTPPGIP	0	S/T
PDPK1	PDHK	Y9	TTSQLYDAVPI	0	S/T
PDPK1	PDHK	T513	AKNFKTFFVHT	0	S/T
PDPK1	PDHK	S25	LCSCPSPSMVR	0	S/T
PDPK1	PDHK	T245	NSFVGTAQYVS	0	S/T
PEAK1	NKF3	S572	KSAPTSPTATN	0	S/T
PEAK1	NKF3	S281	RANTLSPVRFF	0	S/T
PEAK1	NKF3	S568	KNCHKSAPTSP	0	S/T
PEAK1	NKF3	S1036	KRSHSSPSQIP	0	S/T
PKMYT1	WEE	T495	SLFEDTLDPT--	0	Dual
PKMYT1	WEE	S469	DALDLSDINSE	0	Dual
PKMYT1	WEE	T17	MPTEGTPPPLS	0	Dual
PKN2	PKN	S583	PPRASSLGEID	0	S/T
PKN2	PKN	S306	ASPTLSPRQSM	0	S/T
PKN2	PKN	S582	APPRASSLGEI	0	S/T
PKN2	PKN	S302	SLVAASPTLSP	0	S/T
PKN3	PKN	S307	AALASSPSEGW	0	S/T
PKN3	PKN	S488	TLREASDPA--	0	S/T
PLK2	PLK	T6	MELLRTITYQP	0	S/T
PLK2	PLK	T8	LLRTITYQPAA	0	S/T
PLK3	PLK	S433	----ESALCAL	0	S/T
PLK3	PLK	T348	LFAKVT-----	0	S/T
PLK3	PLK	Y615	RSACTY-----	0	S/T
PLK4	PLK	S421	NEERYSPTDNN	0	S/T
PLK4	PLK	S592	LRSITSPLVAH	0	S/T
PLK4	PLK	S665	ADRPPSPTDNI	0	S/T
PLK4	PLK	S817	SPKALSPPPSV	0	S/T
PLK4	PLK	S291	GHATISTAITA	0	S/T
PLK4	PLK	S297	TAITASSSTSI	0	S/T
PRAG1	NKF3	S696	MSKSASFAFEF	0	S/T
PRKAA1	CAMKL	S496	-QRSGSVSNYR	0	S/T
PRKAA1	CAMKL	T490	KSGTATP----	0	S/T
PRKAA1	CAMKL	S486	ITEAKSGTATP	0	S/T
PRKAA1	CAMKL	T382	FLVAETPRARH	0	S/T
PRKAA1	CAMKL	S508	CQRSDSDAEA-	0	S/T
PRKAA1	CAMKL	S360	--P-DS-FLDD	0	S/T
PRKAA1	CAMKL	S356	FYLATSP----	0	S/T
PRKAA2	CAMKL	S377	PLIADSPKARC	0	S/T
PRKAA2	CAMKL	S491	-QRSCSAAGLH	0	S/T
PRKAA2	CAMKL	S484	QRSGSSTP---	0	S/T
PRKAA2	CAMKL	Y436	KVVNAYH----	0	S/T
PRKACB	PKA	S339	EDIRVSI--TE	0	S/T
PRKCA	PKC	S226	PQWNESFTFKL	0	S/T
PRKCA	PKC	S319	GNKVISPS---	0	S/T
PRKCA	PKC	Y195	GLSDPYVKLKL	0	S/T
PRKCA	PKC	T228	WNESFTFKLKP	0	S/T
PRKCB	PKC	T314	KISQGTKVPEE	0	S/T
PRKCD	PKC	S304	----DSASSEP	0	S/T
PRKCD	PKC	Y334	-----YGKIWE	0	S/T
PRKCD	PKC	S302	RASRRS-----	0	S/T
PRKCD	PKC	S299	VTQRASRRS--	0	S/T
PRKCE	PKC	S368	IRKALSFDNRG	0	S/T
PRKCE	PKC	S346	EDRSKSAPTSP	0	S/T
PRKCE	PKC	S329	IAGAESPQPA-	0	S/T
PRKCE	PKC	S350	KSAPTSPCDQE	0	S/T
PRKCE	PKC	S337	--SGSSPSEED	0	S/T
PRKCG	PKC	Y195	GLSDPYVKLKL	0	S/T
PRKCG	PKC	S264	MSFGVSELLKA	0	S/T
PRKCH	PKC	S317	YERVRMGPSSS	0	S/T
PRKCH	PKC	S249	VWDWDR---TS	0	S/T
PRKCH	PKC	S320	VRMGPSSSPIP	0	S/T
PRKCH	PKC	S324	PSSSPIPSPSP	0	S/T
PRKCH	PKC	S326	SSPIPSPSPSP	0	S/T
PRKCI	PKC	S19	VAGGGSGDHSH	0	S/T
PRKCI	PKC	S222	----PSS----	0	S/T
PRKCI	PKC	S223	---PSS-----	0	S/T
PRKCI	PKC	S226	-----S-LD--	0	S/T
PRKCI	PKC	S44	THFEPSISFEG	0	S/T
PRKCQ	PKC	S348	GISWESPLDEV	0	S/T
PRKCQ	PKC	Y90	---ELYSLAER	0	S/T
PRKCQ	PKC	T219	INSRETMFHKE	0	S/T
PRKCQ	PKC	T307	--LRDTEQIFR	0	S/T
PRKCZ	PKC	S223	-----SIKD--	0	S/T
PRKCZ	PKC	S228	----DSEDLKP	0	S/T
PRKD1	PKD	S910	LGERVSIL----	0	S/T
PRKD2	PKD	S214	LGTSESLPCTA	0	S/T
PRKD2	PKD	S876	LAERISVL----	0	S/T
PRKG2	PKG	S110	VHRKTSGLVSL	0	S/T
PRKG2	PKG	S11	VKPKHSKHPDG	0	S/T
PRKG2	PKG	S431	LSKALSLEMIQ	0	S/T
PRPF4B	DYRK	S277	KDRKKSPIINE	0	S/T
PRPF4B	DYRK	S294	GKKSRSPVDLR	0	S/T
PRPF4B	DYRK	S366	DKSRRSRSPLL	0	S/T
PRPF4B	DYRK	S368	SRRSRSPLLND	0	S/T
PRPF4B	DYRK	S431	RSKDASPINRW	0	S/T
PRPF4B	DYRK	S578	STRTRSPSPDD	0	S/T
PRPF4B	DYRK	S580	RTRSPSPDDIL	0	S/T
PRPF4B	DYRK	S292	DRGKKSRSPVD	0	S/T
PRPF4B	DYRK	S32	ENGEVSEDQSQ	0	S/T
RAF1	RAF	S296	---SSS-----	0	S/T
RAF1	RAF	S301	---NLSPTGWS	0	S/T
RAF1	RAF	S642	CTLTTSPRLPV	0	S/T
RIPK1	RIPK	S320	VKRMQSLQLDC	0	S/T
RIPK1	RIPK	Y384	QDEANYHLYGS	0	S/T
RIPK1	RIPK	Y387	ANYHLYGSRMD	0	S/T
RIPK1	RIPK	S389	YHLYGSRMDRQ	0	S/T
RIPK1	RIPK	S333	VPSSRSNSATE	0	S/T
RIPK1	RIPK	S330	CVAVPSSRSNS	0	S/T
RIPK2	RIPK	S531	VSRSPSLNLLQ	0	Dual
RIPK2	RIPK	S363	PETSRSLPAPQ	0	Dual
RIPK2	RIPK	S527	EILVVSRSPSL	0	Dual
RIPK2	RIPK	Y474	IMKEDYELVS-	0	Dual
RIPK2	RIPK	S529	LVVSRSPSLNL	0	Dual
RIPK2	RIPK	S539	LLQNKSM----	0	Dual
RIPK3	RIPK	S339	IENQHSRNDVM	0	S/T
RIPK3	RIPK	S320	FSIPESGQGGT	0	S/T
RIPK4	RIPK	S420	----LSGVSSV	0	S/T
RIPK4	RIPK	S438	GSLSLSFERE-	0	S/T
RIPK4	RIPK	S431	DSAFSSRGSLS	0	S/T
RNASEL	Other unique	S315	-----SLVKVL	0	S/T
RNASEL	Other unique	S507	ADFDKSIKWAG	0	S/T
RNASEL	Other unique	S610	IKTRKSESEIL	0	S/T
RNASEL	Other unique	S738	ASGLASPGC---	0	S/T
ROCK1	DMPK	S1105	STSVASFPSAD	0	S/T
ROCK1	DMPK	S1102	--DSTSVASFP	0	S/T
ROCK1	DMPK	S1108	VASFPSAD---	0	S/T
ROCK2	DMPK	S1137	SSSIGSGPGDA	0	S/T
ROCK2	DMPK	Y722	DKNKIYESIEE	0	S/T
ROCK2	DMPK	S1366	SSPRTSMKIQQ	0	S/T
ROCK2	DMPK	S1134	--DSSSIGSGP	0	S/T
ROCK2	DMPK	S1133	---DSSSIGSG	0	S/T
RPS6KA1	RSK	T733	RKLPSTTL---	0	S/T
RPS6KA1	RSK	S732	VRKLPSTTL--	0	S/T
RPS6KA2	RSK	S546	RDESGSPESIR	0	S/T
RPS6KA3	RSK	S715	RNQ--SPVLEP	0	S/T
RPS6KA4	RSK	T687	SPPLRTPDVLE	0	S/T
RPS6KA4	RSK	S745	ASRRGSPAPAN	0	S/T
RPS6KA4	RSK	S678	WLQDGSARSSP	0	S/T
RPS6KA4	RSK	S682	GSARSSPPLRT	0	S/T
RPS6KA4	RSK	S721	GFFLKSVENAP	0	S/T
RPS6KA4	RSK	S737	KQKLRSATASR	0	S/T
RPS6KA4	RSK	T542	LYADDTPGA-P	0	S/T
RPS6KA5	RSK	S750	KMKKTSTSTET	0	S/T
RPS6KA5	RSK	S758	TETRSSSSESS	0	S/T
RPS6KA5	RSK	S752	KKTSTSTETRS	0	S/T
RPS6KB1	RSK	T444	IGSPRTPVSPV	0	S/T
RPS6KB1	RSK	S441	-RFIGSPRTPV	0	S/T
RPS6KB2	RSK	S417	-RLNSSPRAPV	0	S/T
RPS6KB2	RSK	S416	--RLNSSPRAP	0	S/T
RPS6KB2	RSK	S473	---KKSK----	0	S/T
RPS6KB2	RSK	S24	GEPELSPA--D	0	S/T
RPS6KC1	RSKL	S427	RSPEESFDIKE	0	S/T
RPS6KC1	RSKL	S664	TISRGSDDSVP	0	S/T
RPS6KC1	RSKL	S872	ETKGESGLVLE	0	S/T
RPS6KC1	RSKL	S528	KIEPGSLNEEP	0	S/T
RPS6KC1	RSKL	S667	RGSDDSVPVIS	0	S/T
RPS6KC1	RSKL	T659	FKAQDTISRGS	0	S/T
RPS6KC1	RSKL	S605	FFRIDSKDSAS	0	S/T
SCYL2	SCY1	S677	KHKRASL----	0	S/T
SCYL3	SCY1	S568	LDVEESSWDDC	0	S/T
SGK3	SGK	S126	SPKHQSDPSED	0	S/T
SGK3	SGK	S121	FLQMDSPKHQS	0	S/T
SGK3	SGK	T32	KKKRFTVYKVL	0	S/T
SIK1	CAMKL	S575	EGRRASDTSLT	0	S/T
SIK1	CAMKL	S435	RPRPVSPSS--	0	S/T
SIK1	CAMKL	T473	TGRRHTLAEVS	0	S/T
SIK1	CAMKL	S626	----LSPFHA-	0	S/T
SIK1	CAMKL	S534	-LGACSPVRLA	0	S/T
SIK1	CAMKL	S634	--PAQSPGLHG	0	S/T
SIK1	CAMKL	S370	-SSDLSGLEVP	0	S/T
SIK1	CAMKL	S437	RPVSPSS----	0	S/T
SIK1	CAMKL	S516	---SKSPAGLS	0	S/T
SIK1B	CAMKL	S575	EGRRASDTSLT	0	S/T
SIK2	CAMKL	S587	EGRRASDTSLT	0	S/T
SIK2	CAMKL	S534	LEDNPSLKDIM	0	S/T
SIK2	CAMKL	S358	-RR-PSTIAEQ	0	S/T
SIK2	CAMKL	T484	GQRRHTLSEVT	0	S/T
SIK2	CAMKL	S379	PVTMHSPNMRL	0	S/T
SIK2	CAMKL	S576	-VHNRSPVSFR	0	S/T
SIK2	CAMKL	S545	LANQPSPRMTS	0	S/T
SIK3	CAMKL	S626	PVRRFSDG--A	0	S/T
SIK3	CAMKL	S551	-GRRASDGG--	0	S/T
SIK3	CAMKL	S866	LSKQLSADSAE	0	S/T
SIK3	CAMKL	T469	SMRRHTVGVAD	0	S/T
SIK3	CAMKL	S974	LQGLLSPRHSL	0	S/T
SIK3	CAMKL	S978	LSPRHSLTGHS	0	S/T
SIK3	CAMKL	S620	PTERFSPVRRF	0	S/T
SIK3	CAMKL	S731	----SSPPPNH	0	S/T
SIK3	CAMKL	S748	RQPSNSPPPMS	0	S/T
SLK	STE 20	S571	AEDTQSNDGKE	0	S/T
SLK	STE 20	S779	K-DSGSISLQE	0	S/T
SLK	STE 20	S347	----AS-----	0	S/T
SLK	STE 20	S348	-----SEEDKL	0	S/T
SLK	STE 20	S565	KVDEDSAEDTQ	0	S/T
SLK	STE 20	S340	SKR-ASSDLSI	0	S/T
SLK	STE 20	T569	DSAEDTQSNDG	0	S/T
SLK	STE 20	S818	VTDSDSKTEE-	0	S/T
SLK	STE 20	S777	KTK-DSGSISL	0	S/T
SNRK	CAMKL	S518	KMNIASPG---	0	S/T
SNRK	CAMKL	S390	-----SPARAA	0	S/T
SNRK	CAMKL	S607	NAGGGSPSSGS	0	S/T
SNRK	CAMKL	S351	QTRSASPSNIK	0	S/T
SNRK	CAMKL	S362	QFR-QSWPTKI	0	S/T
SNRK	CAMKL	S569	WHRRDSS----	0	S/T
SNRK	CAMKL	S495	FEEGESDDEFD	0	S/T
SNRK	CAMKL	S563	SGFTYSWHRRD	0	S/T
SNRK	CAMKL	S639	---SRSAGELV	0	S/T
SPEG	TRIO	S390	SALGRSPRLVR	0	S/T
SPEG	TRIO	S313	LLPPPSPRVGK	0	S/T
SPEG	TRIO	S549	TSRAVSPAAAQ	0	S/T
SPEG	TRIO	S1172	LEKMPSIPEEP	0	S/T
SPEG	TRIO	S2037	LHKAASVELPQ	0	S/T
SRC	SRC	S17	R----SL-E--	0	Y
SRC	SRC	S75	SDTVTSPQRAG	0	Y
SRC	SRC	S51	GHRGPSAAFAP	0	Y
SRPK1	SRPK	S311	QEESESPVERP	0	S/T
SRPK1	SRPK	S309	NKQEESESPVE	0	S/T
SRPK1	SRPK	T326	PPNKMTQEKLE	0	S/T
SRPK1	SRPK	S333	EKLEESSTIGQ	0	S/T
SRPK1	SRPK	S334	KLEESSTIGQD	0	S/T
SRPK2	SRPK	S494	R--TVSASSTG	0	S/T
SRPK2	SRPK	T492	RSR--TVSASS	0	S/T
SRPK2	SRPK	Y319	DQDGEYCPEVK	0	S/T
STK10	STE 20	S438	QGGDLSPAANR	0	S/T
STK10	STE 20	S454	QSRPNSSALET	0	S/T
STK10	STE 20	S450	QKASQSRPNSS	0	S/T
STK10	STE 20	T952	CPNPSTP----	0	S/T
STK10	STE 20	S13	RILRLSTFEKR	0	S/T
STK10	STE 20	T185	-----TL--QK	0	S/T
STK10	STE 20	S514	K-EMGSLSIKD	0	S/T
STK10	STE 20	S455	SRPNSSALETL	0	S/T
STK10	STE 20	T14	ILRLSTFEKRK	0	S/T
STK11	CAMKL	S428	KIRRLSACKQQ	0	S/T
STK11	CAMKL	S31	IHRIDSTEVIY	0	S/T
STK11	CAMKL	T32	HRIDSTEVIYQ	0	S/T
STK11	CAMKL	S334	KDRWRSMTVVP	0	S/T
STK11	CAMKL	S401	EAAQLSTKSRA	0	S/T
STK11	CAMKL	S404	QLSTKSRAEGR	0	S/T
STK11	CAMKL	Y36	STEVIYQPRRK	0	S/T
STK11	CAMKL	S399	GTEAAQLSTKS	0	S/T
STK17A	DAPK	S28	AGRGLSGPCRP	0	S/T
STK17A	DAPK	S9	LEKPGSGGSSP	0	S/T
STK17A	DAPK	S13	GSGGSSPGATS	0	S/T
STK17A	DAPK	S12	PGSGGSSPGAT	0	S/T
STK17A	DAPK	S18	SPGATSGSGRA	0	S/T
STK17A	DAPK	S348	LQEGHSVPEIN	0	S/T
STK17A	DAPK	S354	VPEINSDTDKS	0	S/T
STK17B	DAPK	S12	---SISGLLTT	0	S/T
STK17B	DAPK	S10	-----SISGLL	0	S/T
STK24	STE 20	S4	----SRAQLWG	0	S/T
STK24	STE 20	T184	-----TQ--IK	0	S/T
STK24	STE 20	S315	QSHDDSSSEDS	0	S/T
STK24	STE 20	S316	SHDDSSSEDSD	0	S/T
STK24	STE 20	S317	HDDSSSEDSD-	0	S/T
STK24	STE 20	S381	--TIISPLFAE	0	S/T
STK24	STE 20	S8	SRAQLWGLALN	0	S/T
STK25	STE 20	T168	-----TQ--IK	0	S/T
STK25	STE 20	S342	TALHSSQK---	0	S/T
STK26	STE 20	S4	--MAHSPVA--	0	S/T
STK26	STE 20	S300	KAEGHSDDESD	0	S/T
STK26	STE 20	T172	-----TQ--IK	0	S/T
STK26	STE 20	S304	HSDDESDSEGS	0	S/T
STK26	STE 20	S306	DDESDSEGS--	0	S/T
STK26	STE 20	S309	SDSEGS----D	0	S/T
STK26	STE 20	T327	PEWSFTT----	0	S/T
STK26	STE 20	T328	EWSFTT----V	0	S/T
STK3	STE 20	S316	-EE-NSDEDEL	0	S/T
STK3	STE 20	S385	RNA-TSPQVQR	0	S/T
STK3	STE 20	T384	KRNA-TSPQVQ	0	S/T
STK3	STE 20	T336	VESVGTMRATS	0	S/T
STK3	STE 20	S444	-LKNLSLE---	0	S/T
STK3	STE 20	S406	DFKNKSHENCN	0	S/T
STK3	STE 20	T174	-----TM--AK	0	S/T
STK31	Other unique	Y449	MQQKLYMSVED	0	S/T
STK31	Other unique	Y777	ERAATYHRAWR	0	S/T
STK32C	YANK	S18	AASPGSPPPGR	0	S/T
STK32C	YANK	S10	AERRGSSAAAS	0	S/T
STK32C	YANK	S11	ERRGSSAAASP	0	S/T
STK32C	YANK	S15	SSAAASPGSPP	0	S/T
STK32C	YANK	S70	KKRMGSSMSAA	0	S/T
STK35	NKF4	S6	MGHQESPLARA	0	S/T
STK36	ULK	S1288	SLGNQSLPHSS	0	S/T
STK36	ULK	S1293	SLPHSSPRPAS	0	S/T
STK36	ULK	S1314	LRPAHSM-----	0	S/T
STK36	ULK	Y1181	VGNAAYQAGPL	0	S/T
STK39	STE 20	S385	GDWEWSDDEMD	0	S/T
STK39	STE 20	S371	----SSGHLHK	0	S/T
STK39	STE 20	S370	-----SSGHLH	0	S/T
STK39	STE 20	S401	GKAAFSQE---	0	S/T
STK4	STE 20	S320	-DEENSEEDEM	0	S/T
STK4	STE 20	Y433	-----YEF---	0	S/T
STK4	STE 20	S410	ENQINSF---G	0	S/T
STK4	STE 20	T340	GDEMGTVRVAS	0	S/T
STK4	STE 20	S414	---GKSVPGP-	0	S/T
STK4	STE 20	T387	RRD-ETMQPAK	0	S/T
STK4	STE 20	T177	-----TM--AK	0	S/T
STK4	STE 20	S438	---LKSWTVE-	0	S/T
STK4	STE 20	T367	--QLGT----M	0	S/T
STRADA	STE 20	S46	KTNDASSESIA	0	S/T
STRADA	STE 20	S2	----MSFLVSK	0	S/T
STRADA	STE 20	S52	SESIASFSKQE	0	S/T
STRADA	STE 20	T329	SDSLTT-STPR	0	S/T
STRADA	STE 20	T419	---LVTNLEEL	0	S/T
STRADA	STE 20	S313	EELTMSPSRSV	0	S/T
STRADA	STE 20	S387	IKRRASEALPE	0	S/T
STRADA	STE 20	S47	TNDASSESIAS	0	S/T
STRADA	STE 20	S49	DASSESIASFS	0	S/T
STRADB	STE 20	S306	MKNSQSGVDSG	0	S/T
STRADB	STE 20	S315	SGIGESVLVSS	0	S/T
SYK	SYK	S297	RIKSYSFPKPG	0	Y
SYK	SYK	Y296	SRIKSYSFPKP	0	Y
SYK	SYK	S295	ISRIKSYSFPK	0	Y
TAOK1	STE 20	S421	-SDPQSPPQVS	0	S/T
TAOK1	STE 20	S9	TNRAGSLK---	0	S/T
TAOK1	STE 20	S965	-GVRNS-----	0	S/T
TAOK1	STE 20	S445	TIRTASL----	0	S/T
TAOK1	STE 20	S417	--RA-SDPQSP	0	S/T
TAOK1	STE 20	T440	-----TIRTAS	0	S/T
TAOK1	STE 20	Y610	--QRQYLELEC	0	S/T
TAOK1	STE 20	T443	--TIRTASL--	0	S/T
TAOK1	STE 20	S426	SPPQVSRHKSH	0	S/T
TAOK2	STE 20	S9	GGRAGSLK---	0	S/T
TAOK2	STE 20	S827	GAPSPSPQKHG	0	S/T
TAOK2	STE 20	S825	-SGAPSPSPQK	0	S/T
TAOK2	STE 20	S473	TIRTASL----	0	S/T
TAOK2	STE 20	S656	LLARHSLDQDL	0	S/T
TAOK2	STE 20	S1002	VGLGASYLLLC	0	S/T
TAOK2	STE 20	S486	EHEQDSA----	0	S/T
TAOK2	STE 20	S1011	A---LHLPSSL	0	S/T
TAOK2	STE 20	S1014	-LHLPSSLFLL	0	S/T
TAOK3	STE 20	S324	GPLNESQEDEE	0	S/T
TAOK3	STE 20	S331	EDEEDSEHGTS	0	S/T
TAOK3	STE 20	S442	TIKSASL----	0	S/T
TAOK3	STE 20	Y305	LDNLQYRKMKK	0	S/T
TAOK3	STE 20	S462	---QMSGYKRM	0	S/T
TAOK3	STE 20	S359	VST-GSQSSSV	0	S/T
TAOK3	STE 20	S551	TTFLESQKKQY	0	S/T
TAOK3	STE 20	T335	DSEHGTSLNRE	0	S/T
TESK1	LISK	S437	ARRCRSLPSSP	0	Dual
TESK1	LISK	S441	RSLPSSPELPR	0	Dual
TESK1	LISK	S603	NCEAGSLLCHR	0	Dual
TESK1	LISK	S540	NRAQHSLPRAA	0	Dual
TESK1	LISK	T616	HAKPPTPSLQL	0	Dual
TESK1	LISK	S342	-----SATLPR	0	Dual
TESK1	LISK	S357	LSRSRSDLFLP	0	Dual
TESK1	LISK	S553	ERTEPSPPPSA	0	Dual
TESK1	LISK	T344	---SATLPRPD	0	Dual
TESK2	LISK	S369	LSRSQSDIFSR	0	Dual
TESK2	LISK	S367	IWLSRSQSDIF	0	Dual
TESK2	LISK	S456	IRRWRSLPGSP	0	Dual
TESK2	LISK	S346	VKRLSSLDDKI	0	Dual
TESK2	LISK	S460	RSLPGSPEFLH	0	Dual
TESK2	LISK	S381	PPRTVSVLDPY	0	Dual
TGFBR1	STKR	S165	NEEDPSLDR--	0	S/T
TGFBR1	STKR	S172	--PFISEGTTL	0	S/T
TGFBR2	STKR	S548	HLDRLSGRSCS	0	S/T
TGFBR2	STKR	S553	SGRSCSEEK--	0	S/T
TGFBR2	STKR	S409	LDPTLS-----	0	S/T
TGFBR2	STKR	S551	RLSGRSCSEEK	0	S/T
TGFBR2	STKR	S562	IPEDGSLNTTK	0	S/T
TGFBR2	STKR	S213	KLMEFSEHCAI	0	S/T
TLK1	TLK	T38	SLLNHTPPSGR	0	S/T
TLK1	TLK	S33	AAAARSLLNHT	0	S/T
TLK1	TLK	S77	SGSTGSTGSCS	0	S/T
TLK2	TLK	S134	YGLDGSAAKEA	0	S/T
TNIK	STE 20	S680	-TTSISPALAR	0	S/T
TNIK	STE 20	S769	SKSEGSPVLPH	0	S/T
TNIK	STE 20	S640	MPRQNSDPTSE	0	S/T
TNIK	STE 20	S707	QPIRASNP---	0	S/T
TNIK	STE 20	S678	---TTSISPAL	0	S/T
TNIK	STE 20	S764	RVRANSKSEGS	0	S/T
TNIK	STE 20	S688	LARKNSPGNGS	0	S/T
TNIK	STE 20	S720	----ESPLQR-	0	S/T
TNIK	STE 20	S766	RANSKSEGSPV	0	S/T
TNIK	STE 20	T581	VQPARTPPMLR	0	S/T
TNK2	ACK	Y859	VSSTHYYLLPE	0	Y
TNK2	ACK	Y518	VKKPTYDPVSE	0	Y
TNK2	ACK	Y827	ASDPKYATPQV	0	Y
TNK2	ACK	Y860	SSTHYYLLPER	0	Y
TNK2	ACK	S724	QAPAGSPAPSP	0	Y
TNK2	ACK	S728	GSPAPSPSPGG	0	Y
TNK2	ACK	Y635	PPPPAYDDVAQ	0	Y
TNK2	ACK	S730	PAPSPSPGGDD	0	Y
TRIO	TRIO	S2455	RAGAASPLNSP	0	S/T
TRIO	TRIO	S2459	ASPLNSP----	0	S/T
TRIO	TRIO	S1779	RKWLTSPVRRL	0	S/T
TRIO	TRIO	S2477	PFPPSSPLQKG	0	S/T
TRIO	TRIO	S2417	----ESPRKGA	0	S/T
TRIO	TRIO	S2429	NASGSSPDAPA	0	S/T
TTBK1	TTBK	S1041	KVATISPRRHA	0	S/T
TTBK2	TTBK	S428	PIRVRSEITQP	0	S/T
TYK2	JAK	Y292	EGEPCYIRDSG	0	Y
TYK2	JAK	S499	D-GMQSLRLRK	0	Y
ULK1	ULK	S758	VFTVGSPPSGS	0	S/T
ULK1	ULK	S556	GCRLHSAPNL-	0	S/T
ULK1	ULK	S450	ERNLQSPTQ--	0	S/T
ULK1	ULK	S638	FPKTPS-----	0	S/T
ULK1	ULK	S479	ARASPS--P--	0	S/T
ULK1	ULK	S477	GFARASPS--P	0	S/T
ULK1	ULK	S623	PPILGSPTKAV	0	S/T
ULK1	ULK	S317	LASPPSLGEMQ	0	S/T
ULK2	ULK	S600	PTIIGSPTKTT	0	S/T
ULK2	ULK	S729	LFTVGSPPHSA	0	S/T
ULK2	ULK	S323	---LSS----P	0	S/T
ULK2	ULK	S430	TNVHGSPR--S	0	S/T
ULK2	ULK	S528	GARLQSAPTL-	0	S/T
ULK2	ULK	S771	RVCVGSPPGPG	0	S/T
ULK2	ULK	T425	----GTNVHGS	0	S/T
ULK2	ULK	T531	LQSAPTL--TD	0	S/T
ULK2	ULK	Y331	LGPPNYLQVSK	0	S/T
ULK3	ULK	S300	----DSAAALS	0	S/T
ULK3	ULK	S350	AIVS-SSNQAL	0	S/T
ULK3	ULK	S384	ALEVASAAMAK	0	S/T
ULK3	ULK	S449	VKMRESRWEAD	0	S/T
ULK4	ULK	S385	--THCSPQKTS	0	S/T
ULK4	ULK	T1021	TEHNPTFTRLV	0	S/T
ULK4	ULK	T1023	HNPTFTRLVEE	0	S/T
ULK4	ULK	S335	QPLGHSFRLEN	0	S/T
ULK4	ULK	S390	SPQKTSPLTKI	0	S/T
ULK4	ULK	T382	DM---THCSPQ	0	S/T
ULK4	ULK	T389	CSPQKTSPLTK	0	S/T
ULK4	ULK	T393	KTSPLTKITS-	0	S/T
VRK1	VRK	S376	EDTEWSNTQTE	0	S/T
VRK1	VRK	T378	TEWSNTQTEEA	0	S/T
VRK1	VRK	T355	KAKTITKKRKK	0	S/T
VRK1	VRK	T386	----QTRSRTR	0	S/T
VRK2	VRK	T336	SINVHTPNSQK	0	S/T
VRK2	VRK	S447	FKKSRSPSWYK	0	S/T
VRK2	VRK	S339	VHTPNSQKVDS	0	S/T
VRK2	VRK	S449	KSRSPSWYKYT	0	S/T
VRK2	VRK	S369	VHSERSAESCA	0	S/T
VRK2	VRK	S406	QKYQESQEPLN	0	S/T
VRK2	VRK	S445	DIFKKSRSPSW	0	S/T
VRK2	VRK	S438	HQDFTSPDIFK	0	S/T
VRK3	VRK	S59	SSFETSPKKVK	0	S/T
VRK3	VRK	S83	SDGDSSESEDT	0	S/T
VRK3	VRK	S82	FSDGDSSESED	0	S/T
VRK3	VRK	S122	QVTRGSPQKTS	0	S/T
VRK3	VRK	S136	QKTRQSPQTLK	0	S/T
VRK3	VRK	S55	RGLNSSFETSP	0	S/T
VRK3	VRK	S115	QKTRKSPQVTR	0	S/T
VRK3	VRK	S85	GDSSESEDTLS	0	S/T
VRK3	VRK	S108	PTPKSSPQKTR	0	S/T
VRK3	VRK	T104	GSRPPTPKSSP	0	S/T
WEE1	WEE	S165	GEGRRSPRPDH	0	Dual
WEE1	WEE	S127	SSPVKSPAAPY	0	Dual
WEE1	WEE	S642	MNRSVS-----	0	Dual
WEE1	WEE	S150	GPGDASPRGCG	0	Dual
WNK1	WNK	S2012	LNGPSSDPEAA	0	S/T
WNK1	WNK	S1978	EGPVASPPFMD	0	S/T
WNK1	WNK	S2372	LQKSISNPPGS	0	S/T
WNK2	WNK	S1817	LDEAPSSPDVK	0	S/T
WNK2	WNK	S1818	DEAPSSPDVKL	0	S/T
WNK2	WNK	S1862	---QASLPVSG	0	S/T
WNK2	WNK	S560	-----SPDKAR	0	S/T
WNK2	WNK	S1798	EWTLASPHSLR	0	S/T
WNK3	WNK	S1471	GKQPSSDSEFS	0	S/T
WNK3	WNK	S734	KQRRASCPRPE	0	S/T
WNK3	WNK	S1395	-KTSFSYEKLQ	0	S/T
WNK3	WNK	S1576	DSKTQSTEIPL	0	S/T
WNK4	WNK	S1217	--RRNSLSGSS	0	S/T
WNK4	WNK	S575	F-RHAS----Y	0	S/T
YES1	SRC	S40	EPTTVSPCPSS	0	Y
YES1	SRC	S11	SKENKSPAIKY	0	Y
YES1	SRC	Y32	TSVSHYGAEPT	0	Y
CIT	DMPK	S433	LGRSESVVSGL	0.01	S/T
EPHA2	EPH	S570	R---QSPEDVY	0.01	Y
FRK	SRC	Y497	TD-SSYSDANN	0.01	Y
KSR2	RAF	S347	HSSVGSCENIP	0.01	S/T
MAP3K2	STE11	S163	-SRDRSSPPPG	0.01	S/T
MAP3K7	MLK	T184	DIQ--THMTNN	0.01	S/T
MASTL	MAST	S878	TVSGFSL----	0.01	S/T
PRKACB	PKA	T341	VSI--TEKCAK	0.01	S/T
RIPK3	RIPK	S316	SNRRFSIPESG	0.01	S/T
STK3	STE 20	S15	--KKLSEDSLT	0.01	S/T
CDK7	CDK	S217	FLPGDS-D---	0.02	S/T
CSNK1G2	CK1	T35	-SSG-TSSGVL	0.02	S/T
KSR1	RAF	T274	ITPPTTPQLRR	0.02	S/T
MAP3K7	MLK	T444	SIQDLT---VT	0.02	S/T
MAST3	MAST	S793	KFAFSSEDEGV	0.02	S/T
PAK3	STE 20	T428	FCAQITP----	0.02	S/T
PRKCD	PKC	Y313	V--GIYQGFEK	0.02	S/T
RAF1	RAF	S29	GSSCISPTIVQ	0.02	S/T
ROCK2	DMPK	S1361	DPFARSSPRTS	0.02	S/T
RPS6KA5	RSK	T581	NQPLKTPCFTL	0.02	S/T
CDC42BPB	DMPK	T423	-MQSNTLTKDE	0.03	S/T
CDK6	CDK	S155	T----SSGQIK	0.03	S/T
DCLK1	DCAMKL	S330	-----SPSPSP	0.03	S/T
EPHB1	EPH	Y582	DKLQHYSTGR-	0.03	Y
EPHB2	EPH	Y584	DKLQHYTSGH-	0.03	Y
ERBB4	EGFR	Y1202	-AEDEYVNEPL	0.03	Y
LRRK2	LRRK	S910	KKKSNSISVGE	0.03	S/T
MAP3K3	STE11	S166	RSRHLSVSSQ-	0.03	S/T
MKNK1	MAPKAPK	T250	CTPITTPELTT	0.03	S/T
PRKACA	PKA	S339	EEIRVSI--NE	0.03	S/T
ROCK2	DMPK	S1379	SIRRPSRQLAP	0.03	S/T
ROCK2	DMPK	S1362	PFARSSPRTSM	0.03	S/T
RPS6KA2	RSK	S628	LARIGSGKYAL	0.03	S/T
STK25	STE 20	T166	VAGQLTD----	0.03	S/T
TYRO3	AXL	S869	EHQPESP----	0.03	Y
WEE1	WEE	S139	LGSSFSPVRCG	0.03	Dual
WNK1	WNK	S167	KDRPVSQ----	0.03	S/T
CDK2	CDK	T39	KIRLDTE---T	0.04	S/T
CSNK1G3	CK1	S32	GTGS-SSSGVL	0.04	S/T
DAPK2	DAPK	T369	RRRSSTS----	0.04	S/T
IKBKB	IKK	S675	GSPD-S-----	0.04	S/T
KSR1	RAF	T270	LHSFITPPTTP	0.04	S/T
MAP3K3	STE11	T294	SDGRRTFPRIR	0.04	S/T
MAPK1	MAPK	S360	QPGYRS-----	0.04	S/T
MAST3	MAST	S792	PKFAFSSEDEG	0.04	S/T
RIPK4	RIPK	S353	DLDVKSP-PEP	0.04	S/T
ROCK1	DMPK	S1341	STANQSFRKVV	0.04	S/T
ROCK1	DMPK	S1328	GFVRASPRTLS	0.04	S/T
TGFBR1	STKR	T186	IYDMTTSGSGS	0.04	S/T
ULK3	ULK	S305	SAAALSLYCKA	0.04	S/T
WNK1	WNK	S1261	RRFIVSPVPES	0.04	S/T
WNK4	WNK	S97	PGPARSPPPSS	0.04	S/T
AAK1	NAK	T606	PKVQTTPPPAV	0.05	S/T
ARAF	RAF	T253	-GSDGTPRGSP	0.05	S/T
BRAF	RAF	T401	-GLSATPPASL	0.05	S/T
CSNK1A1	CK1	S313	QAASSSG----	0.05	S/T
GAK	NAK	S829	DESEVSD---E	0.05	S/T
RPS6KB1	RSK	S447	PRTPVSPVKFS	0.05	S/T
TGFBR1	STKR	S187	YDMTTSGSGSG	0.05	S/T
TYRO3	AXL	S818	--AGGSL----	0.05	Y
ULK2	ULK	S1027	IERRLSALCHS	0.05	S/T
ULK3	ULK	S361	LRQGTSARDLL	0.05	S/T
WNK2	WNK	S1889	PSRAGS--L--	0.05	S/T
CDK1	CDK	S39	KIRLESE---E	0.06	S/T
CDK11A	CDK	S577	AREYGS----P	0.06	S/T
CDK11B	CDK	S589	AREYGS----P	0.06	S/T
CDK6	CDK	S223	LFRGSS-D---	0.06	S/T
ERBB2	EGFR	Y1248	AENPEYLGLDV	0.06	Y
ERBB3	EGFR	Y1197	DEDEEYEYMNR	0.06	Y
ERBB4	EGFR	Y1284	AENPEYLSEFS	0.06	Y
MAP2K5	STE7	S142	---LPSNSLKK	0.06	Dual
MAP3K10	MLK	S589	KQWSSSAPNLG	0.06	S/T
MAP4K3	STE 20	S280	HL-TRSL-AIE	0.06	S/T
MAST2	MAST	S900	SWVIGSPEILR	0.06	S/T
PLK1	PLK	S331	---PSSLDPSN	0.06	S/T
PRKCE	PKC	S316	DKITNSGQRRK	0.06	S/T
RPS6KB2	RSK	S423	PRAPVSPLKFS	0.06	S/T
SRPK2	SRPK	S496	-TVSASSTGDL	0.06	S/T
TGFBR1	STKR	T185	LIYDMTTSGSG	0.06	S/T
TYK2	JAK	S884	-----SPASDP	0.06	Y
AXL	AXL	S884	PADRGSPAAPG	0.07	Y
CDK7	CDK	S164	AKSFGS----P	0.07	S/T
EGFR	EGFR	Y1197	AENAEYLRVAP	0.07	Y
EPHA7	EPH	Y597	GDEELY----F	0.07	Y
FLT3	PDGFR	Y768	EDEIEYENQKR	0.07	Y
FRK	SRC	Y387	DNEDIYESRHE	0.07	Y
GRK1	GRK	S5	-MDFGSLETVV	0.07	S/T
MAP3K1	STE11	S1043	DSDKLSP----	0.07	S/T
MAP3K12	MLK	S555	ASAKGSCGDLP	0.07	S/T
MAPKAPK5	MAPKAPK	T368	RKLLGTKPKDS	0.07	S/T
PDK1	PDHK	S347	-----SRAVPL	0.07	S/T
RIPK4	RIPK	S415	PSS-GSGKR--	0.07	S/T
ROCK1	DMPK	S1333	SPRTLSTRSTA	0.07	S/T
ROCK2	DMPK	S1374	QQ-NQSIRRPS	0.07	S/T
TEC	TEC	Y228	EG---YIPS--	0.07	Y
FLT3	PDGFR	Y969	ECPHTYQNRRP	0.08	Y
INSR	INSR	S1348	RDGGSSLGFKR	0.08	Y
MAP3K2	STE11	S164	SRDRSSPPPGY	0.08	S/T
MAP3K21	MLK	S618	LSDGNSPWSTI	0.08	S/T
MAP3K3	STE11	S176	NPGRSSPPPGY	0.08	S/T
PRKAA2	CAMKL	S165	LSNMMSD---G	0.08	S/T
PRKG1	PKG	S51	-----STHIGP	0.08	S/T
RIPK2	RIPK	Y381	-AQDCYFMKL-	0.08	Dual
RPS6KB1	RSK	S434	EPKIRSPR---	0.08	S/T
RPS6KB2	RSK	S410	QPKLRSPR---	0.08	S/T
SCYL3	SCY1	T153	KVSQATPEFLR	0.08	S/T
TLK1	TLK	S74	GVASGSTGSTG	0.08	S/T
EGFR	EGFR	S1166	GSHQISLDNPD	0.09	Y
EPHB2	EPH	Y780	TSDPTYTSALG	0.09	Y
EPHB2	EPH	S575	FERADSE--YT	0.09	Y
MAST3	MAST	S146	EGG-RSPRLRP	0.09	S/T
MOK	RCK	S298	KRALGSH----	0.09	S/T
PKN3	PKN	T492	DPA--TPSNFL	0.09	S/T
PLK3	PLK	T614	NRSACTY----	0.09	S/T
PRKCE	PKC	T309	ADLGVTPDKIT	0.09	S/T
PTK2B	FAK	T842	DKSPLT-----	0.09	Y
ROCK1	DMPK	T1334	PRTLSTRSTAN	0.09	S/T
WEE1	WEE	Y132	SPAAPYFLGSS	0.09	Dual
WNK3	WNK	S1329	RCKAMSGSFQR	0.09	S/T
CDC42BPG	DMPK	S888	PRSFPSPTKCL	0.1	S/T
FRK	SRC	S40	--SPQSQRHGH	0.1	Y
GAK	NAK	S780	---SDSPPSSS	0.1	S/T
GRK2	GRK	S247	MLSLVSTGDCP	0.1	S/T
IRAK3	IRAK	S115	-PSEKSYQEGG	0.1	S/T
KALRN	TRIO	S487	LQRPLSPGNSE	0.1	S/T
MAP3K2	STE11	S153	RKKRLSIIGPT	0.1	S/T
RIPK2	RIPK	S178	MSLSQSRS---	0.1	Dual
SIK2	CAMKL	S343	KSHRSSFPVEQ	0.1	S/T
STK25	STE 20	S278	YTKKTSF-LTE	0.1	S/T
TEC	TEC	T5	-MNFNTILEEI	0.1	Y
TESK2	LISK	S8	RSKRNSIAGFP	0.1	Dual
ULK4	ULK	Y448	LHLPTYSVDKL	0.1	S/T
WNK1	WNK	S2027	DVDDGS--G--	0.1	S/T
CDK9	CDK	S56	NE---KEGFPI	0.11	S/T
DDR2	DDR	S675	-----SSSDVR	0.11	Y
EPHA1	EPH	Y781	DGT--YE-TQG	0.11	Y
EPHA1	EPH	S910	--LSGSDGIPY	0.11	Y
KALRN	TRIO	S2396	ESSDGSIKKSC	0.11	S/T
PKN1	PKN	S205	DDTQGSPDLGA	0.11	S/T
ROCK1	DMPK	T1180	V-RPVTQGDVY	0.11	S/T
SGK3	SGK	S129	HQSDPSEDEDE	0.11	S/T
TNK1	ACK	S468	-----SIDGDR	0.11	Y
AXL	AXL	S875	-----SPAQPA	0.12	Y
CDK3	CDK	S207	LFPGDS-E---	0.12	S/T
CSNK2A2	CK2	S343	DNAVLS-----	0.12	S/T
EPHA2	EPH	S901	--TSGSEGVPF	0.12	Y
EPHB1	EPH	Y575	EAV--YSDKLQ	0.12	Y
ERN1	IRE	S548	ASKAGSSPSLE	0.12	S/T
MAP2K4	STE7	S80	RLRTHSIESSG	0.12	Dual
MAP3K1	STE11	S923	TKLSASSEDIS	0.12	S/T
MAST4	MAST	S1467	CSRKHSLEVTQ	0.12	S/T
NPR1	RGC	S505	EKELASELW--	0.12	Dual
WEE1	WEE	T173	PDHPGTPPHKT	0.12	Dual
CDKL2	CDKL	S359	FKIKGSKIDGE	0.13	S/T
EPHB4	EPH	Y574	EAE--YSDKHG	0.13	Y
FLT1	VEGFR	Y1327	--PPDYNSVVL	0.13	Y
LCK	SRC	S59	---PASPLQDN	0.13	Y
LMTK2	LMR	S886	NRSQDSPGESE	0.13	Dual
PDK1	PDHK	Y136	DAKAIYDFTDT	0.13	S/T
PKN3	PKN	S544	TRRGPSP----	0.13	S/T
PRKCZ	PKC	S206	DADLPSE----	0.13	S/T
PRKD1	PKD	S237	QKS-PSESFIG	0.13	S/T
RPS6KA1	RSK	T573	NGLLMTPCYTA	0.13	S/T
RPS6KA2	RSK	T570	NGLLMTPCYTA	0.13	S/T
RPS6KA3	RSK	T577	NGLLMTPCYTA	0.13	S/T
RPS6KA6	RSK	T581	NGLLLTPCYTA	0.13	S/T
BRAF	RAF	S151	RSNPKSPQKPI	0.14	S/T
CSK	CSK	S2	----MSAIQAA	0.14	Y
KIT	PDGFR	S746	SVRIGSYIER-	0.14	Y
MAP3K21	MLK	S115	-SRPSSPVHVA	0.14	S/T
PRAG1	NKF3	S740	-----SAESLS	0.14	S/T
TGFBR1	STKR	T176	ISEGTTLKDLI	0.14	S/T
WEE1	WEE	T187	LRLFDTPHTPK	0.14	Dual
BMPR1B	STKR	S175	IPPGESLRDLI	0.15	S/T
CHEK1	CAMKL	S331	SLWDTSP----	0.15	S/T
DCLK2	DCAMKL	S355	---QISAHGRS	0.15	S/T
EPHB1	EPH	Y778	TSDPTYTSSLG	0.15	Y
EPHB4	EPH	Y774	SSDPTYTSSLG	0.15	Y
GUCY2C	RGC	Y256	----LYKLKGD	0.15	Dual
MAP3K8	STE-UNIQUE	S141	YRNIGSDFIPR	0.15	S/T
MAP3K8	STE-UNIQUE	S125	RYQIDSDVLLI	0.15	S/T
NPR2	RGC	S523	SLRGSS-----	0.15	Dual
PLK1	PLK	S326	IPPRFSIA---	0.15	S/T
RPS6KA3	RSK	S415	----NSIQFTD	0.15	S/T
SPEG	TRIO	S476	----ASLDERT	0.15	S/T
SRMS	SRC	S94	FARRLS-----	0.15	Y
WNK1	WNK	S2029	--G--SPHSPH	0.15	S/T
DCLK2	DCAMKL	S362	HGRSSSNV---	0.16	S/T
EPHB2	EPH	Y577	DSE--YTDKLQ	0.16	Y
ERBB4	EGFR	Y1188	--NPEY-HNAS	0.16	Y
KIT	PDGFR	S943	--ANCSPNRQ-	0.16	Y
MAP3K3	STE11	S355	NVPTKSPSAPI	0.16	S/T
PAK6	STE 20	S616	KRLRDSP--PP	0.16	S/T
TRIO	TRIO	S1785	PVRRLSSG-KA	0.16	S/T
EIF2AK4	PEK	Y560	SEGQDYVETVI	0.17	S/T
IRAK4	IRAK	T345	-----TSRIVG	0.17	S/T
MAP3K12	MLK	S551	RHRKASAKGSC	0.17	S/T
MAP3K8	STE-UNIQUE	S334	KRYPRSAYPSY	0.17	S/T
MKNK2	MAPKAPK	S452	RRQRAS-----	0.17	S/T
OBSCN	TRIO	S6831	--PSASLPEEA	0.17	S/T
PAK3	STE 20	S272	-EKLRSIVSVG	0.17	S/T
PRKCI	PKC	S591	NPLLMSAEECV	0.17	S/T
PRKCQ	PKC	S323	IGLPCSIKNEA	0.17	S/T
PTK6	SRC	Y342	--EDVYLS-HD	0.17	Y
SRPK1	SRPK	S33	TQHRGSAPHSE	0.17	S/T
AURKB	AUR	S45	VLMSRSNV--Q	0.18	S/T
BMPR1B	STKR	S92	--QRRSIECCT	0.18	S/T
BMX	TEC	Y40	KTNLSYYEYDK	0.18	Y
DDR1	DDR	Y520	LLLATYARPPR	0.18	Y
DDR2	DDR	Y481	-----YQEPSR	0.18	Y
DDR2	DDR	Y471	GSNSTYD----	0.18	Y
EPHB3	EPH	Y792	PSDPTYTSSLG	0.18	Y
FLT1	VEGFR	Y1213	DDVR-YVNAF-	0.18	Y
IKBKE	IKK	S519	TETQESLSSLN	0.18	S/T
LIMK2	LISK	S287	---RRSNSISK	0.18	S/T
MAP3K3	STE11	S526	---MRSVTGTP	0.18	S/T
MAPKAPK2	MAPKAPK	S272	---AISPGMKT	0.18	S/T
MAST3	MAST	S134	SKHFRSSENVL	0.18	S/T
NRK	STE 20	S325	HV-VESLTRHL	0.18	S/T
SRPK2	SRPK	S497	TVSASSTGDLP	0.18	S/T
ULK3	ULK	S464	L--SESVRSSC	0.18	S/T
WNK2	WNK	T2157	NNKKGTFTDDL	0.18	S/T
BLK	SRC	Y501	ATERQYELQP-	0.19	Y
ERBB2	EGFR	T1166	-PAGATLERPK	0.19	Y
LIMK2	LISK	S283	TLRRRSL----	0.19	S/T
MAP3K2	STE11	S520	---MKSVTGTP	0.19	S/T
MAP3K2	STE11	S349	SPPSRSPRAPT	0.19	S/T
MAPKAPK3	MAPKAPK	S251	---AISPGMKR	0.19	S/T
MASTL	MAST	S875	QHLTVSGFSL-	0.19	S/T
TGFBR1	STKR	S189	MTTSGSGSGLP	0.19	S/T
CDC42BPG	DMPK	S646	ENRRLSREQER	0.2	S/T
CSNK2A1	CK2	S362	SVPTPSPLGPL	0.2	S/T
DYRK1B	DYRK	S49	PLRKLSVDLIK	0.2	Dual
EIF2AK2	PEK	T255	PDMKETKYTVD	0.2	S/T
IRAK4	IRAK	S8	----PSTYVRC	0.2	S/T
MAP3K3	STE11	S237	DRSADSPSFRK	0.2	S/T
MAST1	MAST	S139	SKHFGSTESIT	0.2	S/T
MAST3	MAST	S1215	PAPARSPRLRR	0.2	S/T
MKNK1	MAPKAPK	S39	GRATDSLPGKF	0.2	S/T
NEK3	NEK	S253	ATTLLSRG--I	0.2	S/T
NUAK2	CAMKL	Y267	SNG-AYREPP-	0.2	S/T
PKN3	PKN	S548	---PASPTRKP	0.2	S/T
PLK2	PLK	S358	LS---SPAKNF	0.2	S/T
PRAG1	NKF3	S285	-----SPTCWE	0.2	S/T
RIPK3	RIPK	S410	RNQMPSPTSTG	0.2	S/T
SCYL1	SCY1	S462	SYLSASTRHRV	0.2	S/T
BTK	TEC	S55	GSKKGSIDVEK	0.21	Y
CDK7	CDK	T110	--LVLTPSHIK	0.21	S/T
EGFR	EGFR	Y1110	--NPVY-HNQP	0.21	Y
FLT3	PDGFR	Y955	E-EAMYQNVDG	0.21	Y
MKNK2	MAPKAPK	S74	GRATDSFSGRF	0.21	S/T
PRKCB	PKC	S11	AGPPPSEGE--	0.21	S/T
RPS6KB2	RSK	Y45	EPVGHYEEVEL	0.21	S/T
SPEG	TRIO	S2458	-RRRLSFTL--	0.21	S/T
CSNK1G3	CK1	S34	GS-SSSGVLMV	0.22	S/T
DYRK3	DYRK	T485	SKDWGTALKG-	0.22	Dual
FGR	SRC	Y523	SAEPQYQPGDQ	0.22	Y
IRAK1	IRAK	S173	WPPPPSPAPSS	0.22	S/T
IRAK3	IRAK	S49	LAERLSS----	0.22	S/T
KIT	PDGFR	Y730	KPGVSYVVPTK	0.22	Y
LMTK2	LMR	S883	SLDNRSQDSPG	0.22	Dual
MAP3K15	STE11	T808	----ETFTGTL	0.22	S/T
MAP3K5	STE11	T838	----ETFTGTL	0.22	S/T
MAP3K6	STE11	T806	----ETFTGTL	0.22	S/T
MAP3K7	MLK	T187	--THMTNNKGS	0.22	S/T
MAST1	MAST	S1113	RSLS-SLNRSL	0.22	S/T
OXSR1	STE 20	T310	LQRAPTISERA	0.22	S/T
ROCK2	DMPK	S425	LLLSDSPSCRE	0.22	S/T
CLK2	CLK	S50	RRREDSYHVRS	0.23	Dual
DAPK1	DAPK	S289	LSRKASAVNME	0.23	S/T
EPHB4	EPH	S769	FLEENSSDPTY	0.23	Y
IRAK1	IRAK	S144	ASTFLSPAFPG	0.23	S/T
LRRK1	LRRK	S249	PS---SYPGKT	0.23	S/T
PTK2	FAK	Y861	GNQHIYQPVGK	0.23	Y
PTK2	FAK	S910	QPQEISPPPTA	0.23	Y
SRMS	SRC	Y380	--DDIYSPSSS	0.23	Y
SRPK1	SRPK	S37	GSAPHSESDLP	0.23	S/T
STRADA	STE 20	T398	LLRPVTPITNF	0.23	S/T
TRIO	TRIO	S1786	VRRLSSG-KAD	0.23	S/T
DAPK2	DAPK	S299	MVRRESVVNLE	0.24	S/T
DYRK2	DYRK	S499	REWGNALKG-C	0.24	Dual
HCK	SRC	Y522	ATESQYQQQP-	0.24	Y
INSR	INSR	Y1011	FPCSVYVPDEW	0.24	Y
MAP3K20	MLK	S302	LERDLSFKEQE	0.24	S/T
MAPK14	MAPK	T175	GLARHTDD---	0.24	S/T
MAST1	MAST	S1110	LHTSRSLS-SL	0.24	S/T
PRKCG	PKC	S342	CFFGASPGRLH	0.24	S/T
PTK6	SRC	S159	YHRAQSLSHGL	0.24	Y
RIPK3	RIPK	S227	LPTEPSLVYEA	0.24	S/T
SCYL1	SCY1	S558	DVHAASSPGMG	0.24	S/T
SPEG	TRIO	S488	QRSPASDLE--	0.24	S/T
ABL1	ABL	S718	FLRSCSASCVP	0.76	Y
ABL2	ABL	S620	QASSGSPALPR	0.76	Y
BRAF	RAF	S465	GQRIGSGSFGT	0.76	S/T
BUB1	BUB	S655	RDGKFSPIQEK	0.76	S/T
CHUK	IKK	T23	RERLGTGGFGN	0.76	S/T
CILK1	RCK	S254	LIPNASSEAVQ	0.76	S/T
CSK	CSK	S10	QAAWPSGTECI	0.76	Y
DCLK2	DCAMKL	S347	PTSPGSFRGLK	0.76	S/T
EPHA7	EPH	S780	SDFGLSRVIED	0.76	Y
FGFR1	FGFR	Y583	PPGLEYCYNPS	0.76	Y
FGFR3	FGFR	Y577	PPGLDYSFDTC	0.76	Y
GRK4	GRK	S430	LTKNPSKRLGC	0.76	S/T
LRRK2	LRRK	T1343	MIVGNTGSGKT	0.76	S/T
MAP2K6	STE7	S207	GYLVDSVAKTI	0.76	Dual
NRBP1	NRBP	T232	NNHVKTCREEQ	0.76	S/T
PEAK1	NKF3	T1151	NASQPTPPPLP	0.76	S/T
PHKG2	PHK	S324	GRVALSTHRVR	0.76	S/T
PKN2	PKN	T958	EAPILTPPREP	0.76	S/T
PLK1	PLK	S224	APEVLSKKGHS	0.76	S/T
PLK3	PLK	Y136	DADNIYIFLEL	0.76	S/T
PRKCG	PKC	T674	DFQGFTYVNPD	0.76	S/T
ROR1	ROR	Y828	PIPPGYAAFPA	0.76	Y
STK38	NDR	T74	HARKETEFLRL	0.76	S/T
STK38L	NDR	T75	HARKETEFLRL	0.76	S/T
TTBK1	TTBK	S463	ESERLSTADGR	0.76	S/T
TYK2	JAK	Y1054	PEGHEYYRVRE	0.76	Y
WNK3	WNK	T541	AECEETEVDQH	0.76	S/T
AURKB	AUR	S331	WVRANSRRVLP	0.77	S/T
BTK	TEC	Y375	ISRLKYPVSQQ	0.77	Y
CDK1	CDK	Y19	TYGVVYKGRHK	0.77	S/T
CDK5	CDK	S47	EGVPSSALREI	0.77	S/T
CDK6	CDK	Y24	IGEGAYGKVFK	0.77	S/T
CSK	CSK	T200	LKLLQTIGKGE	0.77	Y
EGFR	EGFR	T693	LVEPLTPSGEA	0.77	Y
EPHA3	EPH	S768	SDFGLSRVLED	0.77	Y
EPHA5	EPH	S822	SDFGLSRVLED	0.77	Y
EPHA6	EPH	S820	SDFGLSRVLED	0.77	Y
EPHA7	EPH	Y614	IDPETYEDPNR	0.77	Y
EPHA8	EPH	S782	SDFGLSRVLED	0.77	Y
EPHB1	EPH	S164	NTEVRSFGPLT	0.77	Y
JAK3	JAK	Y980	PLDKDYYVVRE	0.77	Y
MAPKAPK2	MAPKAPK	Y225	LTTPCYTPYYV	0.77	S/T
MAPKAPK2	MAPKAPK	T226	TTPCYTPYYVA	0.77	S/T
PNCK	CAMK1	T171	GNMLGTACGTP	0.77	S/T
PRKCA	PKC	S657	DFEGFSYVNPQ	0.77	S/T
PRKCA	PKC	S651	ANIDQSDFEGF	0.77	S/T
PRKCH	PKC	S675	FQGFTYVNPDF	0.77	S/T
PRKD3	PKD	S216	RLSNVSLPGPG	0.77	S/T
RPS6KA1	RSK	S380	LFRGFSFVATG	0.77	S/T
RPS6KA1	RSK	T359	EFTSRTPKDSP	0.77	S/T
RPS6KA3	RSK	T365	EFTAKTPKDSP	0.77	S/T
SGK3	SGK	T318	AISDTTTTFCG	0.77	S/T
STK32C	YANK	S322	YVPTWSKEMVA	0.77	S/T
AKT3	AKT	S476	FSYSASGRE---	0.78	S/T
AURKA	AUR	S342	TYKRISRVEFT	0.78	S/T
CAMK1D	CAMK1	S154	NLLYYSQDEES	0.78	S/T
CSNK1G1	CK1	Y69	LYTNEYVAIKL	0.78	S/T
CSNK1G2	CK1	Y71	LYTNEYVAIKL	0.78	S/T
CSNK2A2	CK2	S18	YAEVNSLRSRE	0.78	S/T
EPHA3	EPH	Y602	VDPHTYEDPTQ	0.78	Y
ERBB4	EGFR	T699	LVEPLTPSGTA	0.78	Y
FER	FER	S113	QQVKKSYIGVH	0.78	Y
FES	FER	T409	DDRHSTSSSEQ	0.78	Y
FES	FER	Y261	QPEAEYQGFLR	0.78	Y
FGFR1	FGFR	S777	PLDQYSPSFPD	0.78	Y
FGFR3	FGFR	Y760	TSTDEYLDLSA	0.78	Y
FYN	SRC	Y213	LDNGGYYITTR	0.78	Y
FYN	SRC	Y440	PEAALYGRFTI	0.78	Y
GRK3	GRK	T353	HASVGTHGYMA	0.78	S/T
KIT	PDGFR	Y570	GNNYVYIDPTQ	0.78	Y
LATS1	NDR	T1079	AFYEFTFRRFF	0.78	S/T
LATS2	NDR	T1041	AFYEFTFRRFF	0.78	S/T
LCK	SRC	S158	IRESESTAGSF	0.78	Y
LRRK1	LRRK	Y971	QTEEQYFQFLA	0.78	S/T
LYN	SRC	Y193	LDNGGYYISPR	0.78	Y
MARK1	CAMKL	S219	DTFCGSPPYAA	0.78	S/T
MARK4	CAMKL	S218	DTFCGSPPYAA	0.78	S/T
NEK6	NEK	T210	HSLVGTPYYMS	0.78	S/T
NEK7	NEK	T199	HSLVGTPYYMS	0.78	S/T
PLK4	PLK	T170	HEKHYTLCGTP	0.78	S/T
PRKACA	PKA	S260	KVRFPSHFSSD	0.78	S/T
PRKACB	PKA	S260	KVRFPSHFSSD	0.78	S/T
ROR1	ROR	S576	SDVGCSSDEDG	0.78	Y
ROR1	ROR	S577	DVGCSSDEDGT	0.78	Y
RPS6KB2	RSK	S254	AVDWWSLGALM	0.78	S/T
SRC	SRC	Y439	PEAALYGRFTI	0.78	Y
STK32C	YANK	S299	PYDIHSSNAVE	0.78	S/T
SYK	SYK	Y323	VSFNPYEPELA	0.78	Y
TTBK2	TTBK	S288	SIKTFGVIESD	0.78	S/T
TYRO3	AXL	S543	KQEDGSFVKVA	0.78	Y
VRK1	VRK	T153	RFSRKTVLQLS	0.78	S/T
WEE1	WEE	S312	SGEFGSVFKCV	0.78	Dual
YES1	SRC	Y222	LDNGGYYITTR	0.78	Y
YES1	SRC	Y446	PEAALYGRFTI	0.78	Y
ZAP70	SYK	T293	NSDGYTPEPAR	0.78	Y
ABL1	ABL	T852	AAEPVTPTSKA	0.79	Y
ABL2	ABL	S783	FPRSNSTSSMS	0.79	Y
CAMK2D	CAMK2	S472	FHRSGSPTVPI	0.79	S/T
CAMK2G	CAMK2	S315	VSRNFSAAKSL	0.79	S/T
CHUK	IKK	Y168	IIDLGYAKDVD	0.79	S/T
CSNK1G1	CK1	Y194	GLAKEYIDPET	0.79	S/T
CSNK1G1	CK1	Y88	QLHLEYRFYKQ	0.79	S/T
EGFR	EGFR	Y1016	VDADEYLIPQQ	0.79	Y
EPHB3	EPH	T971	LRIGVTLAGHQ	0.79	Y
EPHB4	EPH	T953	LRIGVTLAGHQ	0.79	Y
FGFR2	FGFR	S780	PLEQYSPSYPD	0.79	Y
IKBKE	IKK	Y179	YGTEEYLHPDM	0.79	S/T
JAK2	JAK	Y1008	QDKEYYKVKEP	0.79	Y
JAK3	JAK	Y637	AYALNYLEDKG	0.79	Y
LCK	SRC	S162	ESTAGSFSLSV	0.79	Y
LRRK2	LRRK	S1292	EMGKLSKIWDL	0.79	S/T
LRRK2	LRRK	T1410	HPHFMTQRALY	0.79	S/T
NEK8	NEK	T131	HRDLKTQNILL	0.79	S/T
PDGFRB	PDGFR	Y857	MRDSNYISKGS	0.79	Y
PDK1	PDHK	Y357	LAGFGYGLPIS	0.79	S/T
PKMYT1	WEE	S141	YAVKRSMSPFR	0.79	Dual
PKN1	PKN	S916	EAPTLSPPRDA	0.79	S/T
PRKD1	PKD	S208	RLSNVSLTGVS	0.79	S/T
PTK2	FAK	Y925	SNDKVYENVTG	0.79	Y
PTK2B	FAK	Y881	TDDLVYLNVME	0.79	Y
PTK2B	FAK	S399	SCSIESDIYAE	0.79	Y
TBK1	IKK	Y179	YGTEEYLHPDM	0.79	S/T
TSSK4	TSSK	S165	ENVKISDFGFA	0.79	S/T
ZAP70	SYK	Y493	ADDSYYTARSA	0.79	Y
ZAP70	SYK	Y492	GADDSYYTARS	0.79	Y
ZAP70	SYK	Y248	ADGLIYCLKEA	0.79	Y
BRAF	RAF	T599	DFGLATVKSRW	0.8	S/T
CAMK1D	CAMK1	T180	GDVMSTACGTP	0.8	S/T
CDK3	CDK	Y19	TYGVVYKAKNR	0.8	S/T
CILK1	RCK	S17	DGTYGSVLLGR	0.8	S/T
CSK	CSK	S136	IMYHASKLSID	0.8	Y
CSNK1A1	CK1	T169	YRDNRTRQHIP	0.8	S/T
EPHA3	EPH	T601	YVDPHTYEDPT	0.8	Y
EPHA5	EPH	T708	PVAIKTLKVGY	0.8	Y
EPHA7	EPH	T666	AVAIKTLKVGY	0.8	Y
EPHA7	EPH	Y671	TLKVGYTEKQR	0.8	Y
EPHB1	EPH	Y634	EFGEVYKGRLK	0.8	Y
HCK	SRC	Y501	NRPEERPTFEY	0.8	Y
LRRK1	LRRK	T1427	LGVEGTPGYQA	0.8	S/T
MAP3K14	STE-UNIQUE	S643	PIHRVSAAELG	0.8	S/T
MAP3K8	STE-UNIQUE	S368	ELIEASLERNP	0.8	S/T
MAP4K1	STE 20	T175	LSFIGTPYWMA	0.8	S/T
MAPK10	MAPK	S182	IKHLHSAGIIH	0.8	S/T
MAPK9	MAPK	S144	IKHLHSAGIIH	0.8	S/T
MYO3A	STE 20	T188	NTSVGTPFWMA	0.8	S/T
PDGFRA	PDGFR	Y849	MHDSNYVSKGS	0.8	Y
PIM1	PIM	S65	DNLPVAIKHVE	0.8	S/T
PRAG1	NKF3	Y413	QPEPIYAESTK	0.8	S/T
PRKCZ	PKC	S409	PGDTTSTFCGT	0.8	S/T
PRKG1	PKG	S65	RAQGISAEPQT	0.8	S/T
RPS6KA3	RSK	S386	LFRGFSFVAIT	0.8	S/T
RPS6KB1	RSK	T412	VFLGFTYVAPS	0.8	S/T
STK38	NDR	T444	VFINYTYKRFE	0.8	S/T
STK38L	NDR	T442	VFLNYTYKRFE	0.8	S/T
STK38L	NDR	Y443	FLNYTYKRFEG	0.8	S/T
TEC	TEC	S378	MRELGSGLFGV	0.8	Y
TEK	TIE	S1119	AGIDCSAEEAA	0.8	Y
AKT1	AKT	S129	SPSDNSGAEEM	0.81	S/T
AKT3	AKT	T447	QTITITPPEKY	0.81	S/T
CAMK1	CAMK1	T177	GSVLSTACGTP	0.81	S/T
CAMK2G	CAMK2	S384	KGSTESCNTTT	0.81	S/T
CSNK1A1	CK1	S105	LFNFCSRRFTM	0.81	S/T
CSNK2A1	CK2	S7	GP-VPSRARVY	0.81	S/T
EPHA3	EPH	T654	SVAIKTLKVGY	0.81	Y
FER	FER	Y402	PPVVNYEEDAR	0.81	Y
FER	FER	S408	EEDARSVTSME	0.81	Y
FES	FER	S408	QDDRHSTSSSE	0.81	Y
FGFR2	FGFR	S782	EQYSPSYPDTR	0.81	Y
JAK3	JAK	Y633	VKQLAYALNYL	0.81	Y
LMTK3	LMR	S169	KELRASAGPLE	0.81	Dual
MAP2K4	STE7	S257	GQLVDSIAKTR	0.81	Dual
MERTK	AXL	S613	QEDGTSLKVAV	0.81	Y
PLK4	PLK	S22	LLGKGSFAGVY	0.81	S/T
PRKCH	PKC	T513	PGTTTRTFCGT	0.81	S/T
PRKD2	PKD	S198	KRRLSSTSLAS	0.81	S/T
SYK	SYK	S178	ISREESEQIVL	0.81	Y
TTBK1	TTBK	S1232	PPAPRSPRLPA	0.81	S/T
TYK2	JAK	S415	RAAALSFVSLV	0.81	Y
ZAP70	SYK	Y292	LNSDGYTPEPA	0.81	Y
AKT2	AKT	T451	QSITITPPDRY	0.82	S/T
AKT3	AKT	S474	PQFSYSASGRE	0.82	S/T
CAMK1D	CAMK1	S122	TEKDASTLIRQ	0.82	S/T
CDK2	CDK	Y19	TYGVVYKARNK	0.82	S/T
CDK2	CDK	T165	THEVVTLWYRA	0.82	S/T
CLK4	CLK	S136	HRRKRSRSIED	0.82	Dual
CSNK1A1	CK1	S156	NKLFLIDFGLA	0.82	S/T
DAPK3	DAPK	T225	ETKQETLTNIS	0.82	S/T
EPHA10	EPH	S756	LPGLASAMKYL	0.82	Y
EPHA2	EPH	Y594	VDPHTYEDPNQ	0.82	Y
FGR	SRC	Y180	TTKGAYSLSIR	0.82	Y
FLT4	VEGFR	Y833	CEYLSYDASQW	0.82	Y
FYN	SRC	Y185	TTKGAYSLSIR	0.82	Y
GRK4	GRK	T256	AYAYETKDALC	0.82	S/T
GUCY2C	RGC	S665	KGDVYSYGIIA	0.82	Dual
GUCY2D	RGC	S645	WMFKSSLLLDL	0.82	Dual
GUCY2F	RGC	S649	WMFKSSLLLDL	0.82	Dual
IKBKB	IKK	Y188	VGTLQYLAPEL	0.82	S/T
JAK2	JAK	Y1007	PQDKEYYKVKE	0.82	Y
JAK2	JAK	Y119	YRIRFYFPRWY	0.82	Y
KIT	PDGFR	Y823	KNDSNYVVKGN	0.82	Y
MAP3K10	MLK	S225	HRDLKSINILI	0.82	S/T
MAP3K14	STE-UNIQUE	S410	RLGRGSFGEVH	0.82	S/T
MST1R	MET	Y1353	LLGDHYVQLPA	0.82	Y
NRBP1	NRBP	T431	PPSVKTPTPEP	0.82	S/T
NRBP2	NRBP	T409	VQKAKTPTPEP	0.82	S/T
PRKACA	PKA	T49	FERIKTLGTGS	0.82	S/T
PTK2	FAK	Y576	MEDSTYYKASK	0.82	Y
PTK2	FAK	Y577	EDSTYYKASKG	0.82	Y
PTK2B	FAK	Y580	EDEDYYKASVT	0.82	Y
RPS6KA5	RSK	S199	TDFGLSKEFVA	0.82	S/T
SYK	SYK	Y525	RADENYYKAQT	0.82	Y
SYK	SYK	Y526	ADENYYKAQTH	0.82	Y
TLK1	TLK	S741	PHMRRSNSSGN	0.82	S/T
TYK2	JAK	Y433	ADSSHYLCHEV	0.82	Y
YES1	SRC	Y194	TTKGAYSLSIR	0.82	Y
AATK	LMR	S1340	SRFTVSPAPTS	0.83	Dual
AURKA	AUR	S284	VHAPSSRRTTL	0.83	S/T
CAMK2A	CAMK2	T276	ISHRSTVASCM	0.83	S/T
CDK10	CDK	T49	RIGEGTYGIVY	0.83	S/T
CDK16	CDK	T175	KLGEGTYATVY	0.83	S/T
CDK17	CDK	T202	KLGEGTYATVY	0.83	S/T
CLK1	CLK	T138	HRRKRTRSVED	0.83	Dual
DYRK1A	DYRK	S324	YQYIQSRFYRS	0.83	Dual
DYRK1B	DYRK	S276	YQYIQSRFYRS	0.83	Dual
EPHA4	EPH	Y602	VDPFTYEDPNQ	0.83	Y
EPHA5	EPH	Y656	IDPHTYEDPNQ	0.83	Y
EPHB1	EPH	Y600	IDPFTYEDPNE	0.83	Y
EPHB2	EPH	Y602	IDPFTYEDPNE	0.83	Y
EPHB3	EPH	Y614	IDPFTYEDPNE	0.83	Y
EPHB4	EPH	Y596	IDPFTYEDPNE	0.83	Y
FGFR1	FGFR	Y463	AGVSEYELPED	0.83	Y
FGFR3	FGFR	Y724	CTHDLYMIMRE	0.83	Y
FGR	SRC	S181	TKGAYSLSIRD	0.83	Y
FGR	SRC	S341	FMCHGSLLDFL	0.83	Y
FLT3	PDGFR	Y842	MSDSNYVVRGN	0.83	Y
FLT4	VEGFR	Y830	EEQCEYLSYDA	0.83	Y
FLT4	VEGFR	Y853	GRVLGYGAFGK	0.83	Y
HCK	SRC	T202	HYKIRTLDNGG	0.83	Y
HIPK1	DYRK	S355	STYLQSRYYRA	0.83	S/T
HIPK2	DYRK	S364	STYLQSRYYRA	0.83	S/T
HIPK3	DYRK	S362	STYLQSRYYRA	0.83	S/T
IGF1R	INSR	Y1280	REVSFYYSEEN	0.83	Y
INSRR	INSR	S775	ERAVLSGLRHF	0.83	Y
JAK3	JAK	Y841	VELCRYDPLGD	0.83	Y
MAP2K1	STE7	S231	TRSYMSPERLQ	0.83	Dual
MAPK10	MAPK	S193	RDLKPSNIVVK	0.83	S/T
MAPK9	MAPK	S155	RDLKPSNIVVK	0.83	S/T
PRKCI	PKC	T412	GDTTSTFCGTP	0.83	S/T
PRKCZ	PKC	T410	GDTTSTFCGTP	0.83	S/T
PRKD1	PKD	S401	ISPSTSNNIPL	0.83	S/T
PRKD2	PKD	S197	RKRRLSSTSLA	0.83	S/T
PRKD3	PKD	S395	ISPSTSNNIPL	0.83	S/T
RPS6KA5	RSK	S376	LFQGYSFVAPS	0.83	S/T
SRPK1	SRPK	S587	VAGKYSKEFFT	0.83	S/T
WNK4	WNK	Y1164	EIEDLYSRLGK	0.83	S/T
CDK1	CDK	T14	KIGEGTYGVVY	0.84	S/T
CDK10	CDK	Y50	IGEGTYGIVYR	0.84	S/T
CDK14	CDK	Y146	LGEGSYATVYK	0.84	S/T
CDK15	CDK	Y114	LGEGSYATVYK	0.84	S/T
CDK18	CDK	Y155	LGEGTYATVFK	0.84	S/T
CDK2	CDK	T14	KIGEGTYGVVY	0.84	S/T
CDK3	CDK	T14	KIGEGTYGVVY	0.84	S/T
CDK5	CDK	T14	KIGEGTYGTVF	0.84	S/T
CDKL5	CDKL	Y171	ANYTEYVATRW	0.84	S/T
DCLK3	DCAMKL	S390	KIIDKSRLKGK	0.84	S/T
ERN1	IRE	S724	AVGRHSFSRRS	0.84	S/T
FGFR1	FGFR	Y766	TSNQEYLDLSM	0.84	Y
FGFR1	FGFR	Y730	CTNELYMMMRD	0.84	Y
FGFR2	FGFR	Y769	TTNEEYLDLSQ	0.84	Y
FGFR2	FGFR	Y655	DINNIDYYKKT	0.84	Y
MAPK1	MAPK	T190	TEYVATRWYRA	0.84	S/T
MAPK11	MAPK	T185	TGYVATRWYRA	0.84	S/T
MAPK14	MAPK	T185	TGYVATRWYRA	0.84	S/T
MAPK3	MAPK	T207	TEYVATRWYRA	0.84	S/T
MAPK9	MAPK	T188	TPYVVTRYYRA	0.84	S/T
MET	MET	Y1234	MYDKEYYSVHN	0.84	Y
PKN1	PKN	T914	TGEAPTLSPPR	0.84	S/T
PLK1	PLK	T210	GERKKTLCGTP	0.84	S/T
PRKAA2	CAMKL	Y179	CGSPNYAAPEV	0.84	S/T
PRKCA	PKC	T497	GVTTRTFCGTP	0.84	S/T
PRKCB	PKC	T500	GVTTKTFCGTP	0.84	S/T
PRKCE	PKC	T566	GVTTTTFCGTP	0.84	S/T
RPS6KA2	RSK	S377	LFRGFSFVASS	0.84	S/T
RPS6KA6	RSK	S389	LFKGFSFVATS	0.84	S/T
RPS6KL1	RSKL	S531	GEGGVSKLKSH	0.84	S/T
STK24	STE 20	T194	NTFVGTPFWMA	0.84	S/T
STK25	STE 20	T178	NTFVGTPFWMA	0.84	S/T
STK26	STE 20	T182	NTFVGTPFWMA	0.84	S/T
TEC	TEC	T520	LDDQYTSSSGA	0.84	Y
TNK1	ACK	S255	NLLLASPRTIK	0.84	Y
TTBK2	TTBK	S293	GVIESDPFDWE	0.84	S/T
CAMK2D	CAMK2	S315	ATRNFSAAKSL	0.85	S/T
CDK16	CDK	Y176	LGEGTYATVYK	0.85	S/T
CDK17	CDK	Y203	LGEGTYATVYK	0.85	S/T
CDK5	CDK	T17	EGTYGTVFKAK	0.85	S/T
CLK1	CLK	S140	RKRTRSVEDDE	0.85	Dual
CLK4	CLK	S138	RKRSRSIEDDE	0.85	Dual
CSK	CSK	Y184	AQDEFYRSGWA	0.85	Y
CSNK1A1	CK1	S242	SEKKMSTPVEV	0.85	S/T
[truncated: 363 more rows]

## Sheet: Unique_phosphosites
Gene	Kinase_Family	Phosphosite	Extracted_Window	Conservation_Score	Type of Kinase
AAK1	NAK	T606	PKVQTTPPPAV	0.05	S/T
AAK1	NAK	T620	KVGSLTPPSSP	0	S/T
AAK1	NAK	S637	HRRILSDV---	0	S/T
AAK1	NAK	S624	LTPPSSPKTQR	0	S/T
AAK1	NAK	S623	SLTPPSSPKTQ	0	S/T
AAK1	NAK	S618	GQKVGSLTPPS	0	S/T
ABL2	ABL	S936	VPVLISPTLKH	0	Y
ACVR1B	STKR	S168	DMEDPSC-E--	0	S/T
ACVR2B	STKR	S19	SLCAGSGR---	0	S/T
ACVRL1	STKR	S161	ELGESSLILKA	0	S/T
ACVRL1	STKR	S160	SELGESSLILK	0	S/T
ACVRL1	STKR	S155	QRGLHSELGES	0	S/T
ANKK1	RIPK	T694	NKVGWTPAHLA	0	S/T
ANKK1	RIPK	T6	MAADPTELRLG	0	S/T
ARAF	RAF	T253	-GSDGTPRGSP	0.05	S/T
ARAF	RAF	S257	GTPRGSPSP--	0	S/T
ARAF	RAF	S259	PRGSPSP----	0	S/T
AURKA	AUR	S51	RVLCPSNSSQR	0	S/T
AURKA	AUR	S41	PLPVNSGQAQR	0	S/T
AURKA	AUR	S4	--MDRSKENCI	0	S/T
AURKB	AUR	S7	AQKENSYPWPY	0	S/T
AXL	AXL	S884	PADRGSPAAPG	0.07	Y
BLK	SRC	S24	DKGQWSPLKVS	0	Y
BMP2K	NAK	S1029	VGRRDS-----	0	S/T
BMP2K	NAK	S1032	---QSSNEFLT	0	S/T
BMP2K	NAK	S1107	RPRQNSLHGSF	0	S/T
BMP2K	NAK	S1031	----QSSNEFL	0	S/T
BMP2K	NAK	S1111	NSLHGSFHSA-	0	S/T
BMP2K	NAK	S979	SLQKLSSRQRR	0	S/T
BMP2K	NAK	S1076	AKPFHSPDLSW	0	S/T
BMP2K	NAK	T1014	KPTYRTPER--	0	S/T
BMP2K	NAK	S949	TSKSESNEDLF	0	S/T
BMPR2	STKR	S757	PKRPTSLPLNT	0	S/T
BMPR2	STKR	S863	LNINSSPDEHE	0	S/T
BMPR2	STKR	S586	EKNRNSINYER	0	S/T
BMPR2	STKR	T977	KKRVKTPYSLK	0	S/T
BMPR2	STKR	Y708	SSSLLYPLIKL	0	S/T
BMPR2	STKR	S515	RNKSVSPTVNP	0	S/T
BMPR2	STKR	S862	RLNINSSPDEH	0	S/T
BMPR2	STKR	S680	KNLKESSDENL	0	S/T
BMPR2	STKR	S681	NLKESSDENLM	0	S/T
BMX	TEC	S254	LKSSSSSEDVA	0	Y
BRAF	RAF	T401	-GLSATPPASL	0.05	S/T
BRSK1	CAMKL	S563	NSFLGSPRFHR	0	S/T
BRSK1	CAMKL	S508	PGPPGSPRSSG	0	S/T
BRSK1	CAMKL	S384	RKRVDS-----	0	S/T
BRSK1	CAMKL	S399	--ERKSMEVLS	0	S/T
BRSK1	CAMKL	S579	PTAEEM-----	0	S/T
BRSK1	CAMKL	S413	AGGGGSPVPTR	0	S/T
BRSK1	CAMKL	S404	SMEVLSITDAG	0	S/T
BRSK2	CAMKL	S489	NSFLGSPRFHR	0	S/T
BRSK2	CAMKL	S393	--DGGSPVPAR	0	S/T
BRSK2	CAMKL	S382	--ERKSMEVLS	0	S/T
BRSK2	CAMKL	S423	SGLSTSP----	0	S/T
BRSK2	CAMKL	S367	RKRVDS-----	0	S/T
BRSK2	CAMKL	S416	RSISGA-----	0	S/T
BRSK2	CAMKL	T509	--SNLTPESSP	0	S/T
BRSK2	CAMKL	S427	---LSSP----	0	S/T
BRSK2	CAMKL	S435	VTPHPSPRGSP	0	S/T
BRSK2	CAMKL	S513	LTPESSPELAK	0	S/T
BTK	TEC	S180	-----SHRKTK	0	Y
BUB1	BUB	S314	EDLPASQERSE	0	S/T
BUB1	BUB	S459	SKVQPSPTVHT	0	S/T
CAMK1	CAMK1	S363	PGTELSPTLPH	0	S/T
CAMK1D	CAMK1	S355	PSTLCSFISSS	0	S/T
CAMK1D	CAMK1	S382	VTAVHSGSK--	0	S/T
CAMK1D	CAMK1	S384	AVHSGSK----	0	S/T
CAMK2B	CAMK2	S423	SVRRGSGAPEA	0	S/T
CAMK2B	CAMK2	S504	SVRRGSGTPEA	0	S/T
CAMK2G	CAMK2	S419	MQPQPSLCSSA	0	S/T
CAMK2G	CAMK2	S325	LLNKKSDGGVK	0	S/T
CAMK4	CAMK1	S12	PSCSASSCSSV	0	S/T
CAMK4	CAMK1	S13	SCSASSCSSVT	0	S/T
CAMKK1	CAMKK	S74	SARKLSLQERP	0	S/T
CAMKK1	CAMKK	S475	SM---SAPGNL	0	S/T
CAMKK1	CAMKK	S492	----KSPELPG	0	S/T
CAMKK1	CAMKK	S52	RARAASVIPGS	0	S/T
CAMKK1	CAMKK	S67	LPARPSLSARK	0	S/T
CAMKK1	CAMKK	S100	PASHISPRAWR	0	S/T
CAMKK1	CAMKK	T108	AWRRPTIESHH	0	S/T
CAMKK2	CAMKK	S511	SL---SAPGNL	0	S/T
CAMKK2	CAMKK	S100	SGRKLSLQERS	0	S/T
CAMKK2	CAMKK	S129	PSLPYSPVSSP	0	S/T
CAMKK2	CAMKK	S133	YSPVSSPQSSP	0	S/T
CAMKK2	CAMKK	S522	LTKKPTRECE-	0	S/T
CAMKK2	CAMKK	S137	SSPQSSPRLPR	0	S/T
CAMKK2	CAMKK	T85	VPL-DTSGSQA	0	S/T
CAMKK2	CAMKK	S114	LAAGGSLDMNG	0	S/T
CAMKK2	CAMKK	S509	RREERSL---S	0	S/T
CDC42BPA	DMPK	S1651	LKREFSGGSYS	0	S/T
CDC42BPA	DMPK	S1654	EFSGGSYSAKR	0	S/T
CDC42BPA	DMPK	S1719	PRKTKSLSLES	0	S/T
CDC42BPA	DMPK	S1721	KTKSLSLESTD	0	S/T
CDC42BPA	DMPK	S1629	PGRSMSASSGL	0	S/T
CDC42BPA	DMPK	S1545	NKRRYSFRVPE	0	S/T
CDC42BPA	DMPK	S1635	ASSGLS--ARS	0	S/T
CDC42BPA	DMPK	S1613	FSGSVSIPSIT	0	S/T
CDC42BPA	DMPK	S1724	SLSLESTDRGS	0	S/T
CDC42BPA	DMPK	S674	--ISYSPGVCS	0	S/T
CDC42BPB	DMPK	T423	-MQSNTLTKDE	0.03	S/T
CDC42BPB	DMPK	S1690	PSGPPSPNSPH	0	S/T
CDC42BPB	DMPK	S1693	PPSPNSPHRS-	0	S/T
CDC42BPB	DMPK	S1686	NSSNPSGPPSP	0	S/T
CDC42BPB	DMPK	T676	GA-GATLEHQQ	0	S/T
CDC42BPB	DMPK	S868	--VRRSQKLDM	0	S/T
CDC42BPB	DMPK	S481	-ALSNSNRDKE	0	S/T
CDC42BPB	DMPK	S1659	---SMSDPDQD	0	S/T
CDC42BPB	DMPK	S1680	KHSTPSNSSNP	0	S/T
CDC42BPB	DMPK	S1640	NKPYISWPSSG	0	S/T
CDC42BPG	DMPK	S1482	PQRPHSFSEAL	0	S/T
CDC42BPG	DMPK	S1540	---PRSLPLSP	0	S/T
CDC42BPG	DMPK	S1484	RPHSFSEALR-	0	S/T
CDC42BPG	DMPK	S1492	----ASMGSEG	0	S/T
CDC42BPG	DMPK	S1544	RSLPLSPELES	0	S/T
CDC42BPG	DMPK	S1550	PELESSP----	0	S/T
CDC42BPG	DMPK	S1462	GARDKS--PAP	0	S/T
CDC42BPG	DMPK	S480	GPPAGSPGQDS	0	S/T
CDK1	CDK	S39	KIRLESE---E	0.06	S/T
CDK10	CDK	T133	-----TPFSEA	0	S/T
CDK11A	CDK	S577	AREYGS----P	0.06	S/T
CDK11A	CDK	S271	DLQDISDSERK	0	S/T
CDK11A	CDK	S740	VKRGTSP----	0	S/T
CDK11A	CDK	T739	RVKRGTSP---	0	S/T
CDK11A	CDK	S47	DSKRDSLEEGE	0	S/T
CDK11A	CDK	S265	----LSDLQDI	0	S/T
CDK11A	CDK	S65	ITIRNSPYRRE	0	S/T
CDK11A	CDK	S222	SHWSRSPPRPP	0	S/T
CDK11A	CDK	S72	YRREDSMEDRG	0	S/T
CDK11B	CDK	S589	AREYGS----P	0.06	S/T
CDK11B	CDK	S283	DLQDISDSERK	0	S/T
CDK11B	CDK	S752	VKRGTSP----	0	S/T
CDK11B	CDK	T751	RVKRGTSP---	0	S/T
CDK11B	CDK	S47	DSKRDSLEEGE	0	S/T
CDK11B	CDK	S234	SHWSRSPPRPP	0	S/T
CDK11B	CDK	S277	----LSDLQDI	0	S/T
CDK11B	CDK	S65	ITIRNSPYRRE	0	S/T
CDK11B	CDK	S763	GGLGYSQLGDD	0	S/T
CDK12	CDK	S681	PGGDLSPPDSP	0	S/T
CDK12	CDK	S685	LSPPDSPEPKA	0	S/T
CDK12	CDK	S385	RHSSISPVRLP	0	S/T
CDK12	CDK	S423	KESKGSPVFLP	0	S/T
CDK12	CDK	S1083	PVKNSSPAPPQ	0	S/T
CDK12	CDK	S383	RSRHSSISPVR	0	S/T
CDK12	CDK	S274	TSRRQSVSPPY	0	S/T
CDK12	CDK	S276	RRQSVSPPYKE	0	S/T
CDK12	CDK	T692	EPKAITPPQQP	0	S/T
CDK13	CDK	T1246	RILELTPEPDR	0	S/T
CDK13	CDK	S383	RGGDVSPSPYS	0	S/T
CDK13	CDK	S317	RRRSLSPLGGR	0	S/T
CDK13	CDK	S437	RSRHSSISPST	0	S/T
CDK13	CDK	S439	RHSSISPSTLT	0	S/T
CDK13	CDK	S315	YRRRRSLSPLG	0	S/T
CDK13	CDK	S325	-----SPVSHR	0	S/T
CDK13	CDK	S400	SRSPYSPVLRR	0	S/T
CDK13	CDK	S525	-----SPSSGG	0	S/T
CDK14	CDK	S24	LRRTLSESFSR	0	S/T
CDK14	CDK	S95	-----SENNAC	0	S/T
CDK14	CDK	S78	---TQSTFDPF	0	S/T
CDK14	CDK	S119	KVRRHS-----	0	S/T
CDK14	CDK	S123	--SPSSPTSPK	0	S/T
CDK14	CDK	S112	STGKESPKVRR	0	S/T
CDK14	CDK	S120	-----SPSSPT	0	S/T
CDK14	CDK	S122	---SPSSPTSP	0	S/T
CDK15	CDK	T343	P----TPRSLH	0	S/T
CDK16	CDK	S119	NK-RLSLPADI	0	S/T
CDK16	CDK	S153	--RRVSLSEIG	0	S/T
CDK16	CDK	S138	KLTLNSPIFDK	0	S/T
CDK16	CDK	S110	PPRKISTEDIN	0	S/T
CDK16	CDK	S12	IKRQLSMTLRG	0	S/T
CDK16	CDK	S95	SDEVQSPV---	0	S/T
CDK16	CDK	S78	-LKMGSD----	0	S/T
CDK16	CDK	S65	----SSAPEIV	0	S/T
CDK17	CDK	S146	NK-RLSLPADI	0	S/T
CDK17	CDK	S180	--RRASLSEIG	0	S/T
CDK17	CDK	S137	IHRRISMEDLN	0	S/T
CDK17	CDK	S9	FKRRLSLTLRG	0	S/T
CDK17	CDK	S165	KLQINSPPFDQ	0	S/T
CDK17	CDK	S122	SDEVQSPT---	0	S/T
CDK17	CDK	S92	----GSRLDIV	0	S/T
CDK17	CDK	S75	----HSVIGGS	0	S/T
CDK18	CDK	S132	--RRASLSDIG	0	S/T
CDK18	CDK	S89	NQRRFSMEDVS	0	S/T
CDK18	CDK	S14	FKRRFSLSVPR	0	S/T
CDK18	CDK	S98	SK-RLSLPMDI	0	S/T
CDK18	CDK	S117	KLQMESPDLPK	0	S/T
CDK18	CDK	S134	RRASLSDIGFG	0	S/T
CDK18	CDK	S74	EPGQLSPG---	0	S/T
CDK18	CDK	S16	RRFSLSVPRTE	0	S/T
CDK19	CDK	S449	PSGANSG----	0	S/T
CDK2	CDK	T39	KIRLDTE---T	0.04	S/T
CDK5	CDK	S72	HDVLHS-----	0	S/T
CDK6	CDK	S223	LFRGSS-D---	0.06	S/T
CDK6	CDK	S155	T----SSGQIK	0.03	S/T
CDK6	CDK	T49	RVRVQTG---E	0	S/T
CDK6	CDK	S317	-L-PPSQNTSE	0	S/T
CDK6	CDK	S86	DVCTVS-----	0	S/T
CDK7	CDK	S164	AKSFGS----P	0.07	S/T
CDK7	CDK	S217	FLPGDS-D---	0.02	S/T
CDK7	CDK	S321	TLKEQSNPALA	0	S/T
CDK7	CDK	S7	ALDVKSRAKRY	0	S/T
CDK7	CDK	T332	-KRKRTEALEQ	0	S/T
CDK7	CDK	S106	IIKDNS-----	0	S/T
CDK8	CDK	S413	PPTTTSG----	0	S/T
CDK8	CDK	T360	KREFLTEEEPD	0	S/T
CDK9	CDK	S347	PRRKGSQITQQ	0	S/T
CDK9	CDK	S175	LARAFSLAKNS	0	S/T
CDK9	CDK	S353	QITQQSTNQ--	0	S/T
CDK9	CDK	S90	CRTKASP--YN	0	S/T
CDK9	CDK	Y338	--MFEYLAPPR	0	S/T
CDK9	CDK	T54	KVLMENE---K	0	S/T
CDKL5	CDKL	S407	IPHLLSPKEAK	0	S/T
CDKL5	CDKL	S720	FYRVPSPRPDN	0	S/T
CDKL5	CDKL	S543	-----SPSGRN	0	S/T
CDKL5	CDKL	S479	PQSSRSPSYRT	0	S/T
CDKL5	CDKL	S641	AARANSLQLLS	0	S/T
CDKL5	CDKL	S529	LNSPTSPTPTR	0	S/T
CDKL5	CDKL	S681	---QKSEGGVY	0	S/T
CHEK1	CAMKL	S345	QGISFSQPTCP	0	S/T
CHEK1	CAMKL	S317	-KYSSSQPEPR	0	S/T
CHEK1	CAMKL	S296	---IQSN--LD	0	S/T
CHEK1	CAMKL	S280	RPRVTSGGVSE	0	S/T
CHEK1	CAMKL	S301	--LDFSPVNSA	0	S/T
CHEK1	CAMKL	S286	GGVSESPSGFS	0	S/T
CHEK1	CAMKL	S305	FSPVNSA-S-S	0	S/T
CHEK1	CAMKL	S467	--DIVSSQKIW	0	S/T
CHEK1	CAMKL	S468	-DIVSSQKIWL	0	S/T
CHUK	IKK	S473	TLISASQQLKA	0	S/T
CILK1	RCK	T478	YQRRDTPTLRS	0	S/T
CILK1	RCK	S520	PPNPWSSSGLS	0	S/T
CILK1	RCK	S585	SPGYSSLKAM-	0	S/T
CIT	DMPK	S433	LGRSESVVSGL	0.01	S/T
CIT	DMPK	S440	VSGLDSPAK--	0	S/T
CIT	DMPK	S1971	LRRDKSPGRPL	0	S/T
CIT	DMPK	S1993	TRRERSPGRLF	0	S/T
CIT	DMPK	S1432	RDKMNSPGLQT	0	S/T
CIT	DMPK	S1322	---VRSPEHQP	0	S/T
CIT	DMPK	S699	EELEEKHREAQ	0	S/T
CIT	DMPK	S1940	-RVASSPAPPE	0	S/T
CLK2	CLK	S493	NKLWDSSRDIS	0	Dual
CLK2	CLK	S498	SSRDISR-----	0	Dual
CLK3	CLK	S9	LSARRRELADH	0	Dual
CLK3	CLK	S76	PGTSLLGRGAR	0	Dual
CLK3	CLK	S78	TSLLGRGARRS	0	Dual
CLK3	CLK	S135	GRGARSGEWGL	0	Dual
CLK3	CLK	S51	LSGRGTYVRRD	0	Dual
CLK3	CLK	S49	AHLSGRGTYVR	0	Dual
CLK3	CLK	S67	PGQARPLGPPG	0	Dual
CLK3	CLK	Y7	PVLSARRRELA	0	Dual
CLK3	CLK	S133	GSGRGARSGEW	0	Dual
CLK3	CLK	S132	AGSGRGARSGE	0	Dual
CSF1R	PDGFR	Y708	HLEKKYVRRDS	0	Y
CSF1R	PDGFR	S713	YVRRDSGFSSQ	0	Y
CSF1R	PDGFR	S716	RDSGFSSQGVD	0	Y
CSNK1A1	CK1	S313	QAASSSG----	0.05	S/T
CSNK1A1	CK1	T321	--QAQTPTGKQ	0	S/T
CSNK1A1	CK1	S332	TDKTKSNMKGF	0	S/T
CSNK1D	CK1	S382	APVNISSSDLT	0	S/T
CSNK1D	CK1	S331	LPSTAS-----	0	S/T
CSNK1D	CK1	S401	STSQIPGRVAS	0	S/T
CSNK1D	CK1	T347	PPTPLTPTSHT	0	S/T
CSNK1D	CK1	S328	TRGLPSTAS--	0	S/T
CSNK1D	CK1	S383	PVNISSSDLTG	0	S/T
CSNK1D	CK1	S384	VNISSSDLTGR	0	S/T
CSNK1D	CK1	S398	SRMSTSQIPGR	0	S/T
CSNK1D	CK1	S356	HTANTSPRPVS	0	S/T
CSNK1D	CK1	T397	TSRMSTSQIPG	0	S/T
CSNK1E	CK1	S363	PAGNTSPRAIS	0	S/T
CSNK1E	CK1	S389	APANVSSSDLT	0	S/T
CSNK1E	CK1	S405	SRIPASQTSVP	0	S/T
CSNK1E	CK1	S408	PASQTSVPFDH	0	S/T
CSNK1E	CK1	S343	ANRLRSA----	0	S/T
CSNK1E	CK1	S323	GQLRGSATRAL	0	S/T
CSNK1E	CK1	T407	IPASQTSVPFD	0	S/T
CSNK1E	CK1	T362	QPAGNTSPRAI	0	S/T
CSNK1E	CK1	T325	LRGSATRALPP	0	S/T
CSNK1E	CK1	S354	ASTPASRIQPA	0	S/T
CSNK1G1	CK1	S361	HRDRPS-----	0	S/T
CSNK1G1	CK1	S344	SVHVDSGASAI	0	S/T
CSNK1G1	CK1	S22	PMAQRSAHCSR	0	S/T
CSNK1G1	CK1	S31	SRPSGSSSSSG	0	S/T
CSNK1G2	CK1	T35	-SSG-TSSGVL	0.02	S/T
CSNK1G2	CK1	S366	NQALNSTNGEL	0	S/T
CSNK1G2	CK1	T367	QALNSTNGELN	0	S/T
CSNK1G2	CK1	S26	AGGGRSSHGIR	0	S/T
CSNK1G2	CK1	S33	GIR-SSG-TSS	0	S/T
CSNK1G2	CK1	S359	KTQPHSKNQAL	0	S/T
CSNK1G2	CK1	S381	PTAGHSNAPIT	0	S/T
CSNK1G3	CK1	S32	GTGS-SSSGVL	0.04	S/T
CSNK1G3	CK1	S366	NQSADHRAAWD	0	S/T
CSNK1G3	CK1	S413	PTAGRSNAPIT	0	S/T
CSNK1G3	CK1	T29	HNTRGTGS-SS	0	S/T
CSNK1G3	CK1	T367	QSADHRAAWDS	0	S/T
CSNK1G3	CK1	S31	TRGTGS-SSSG	0	S/T
CSNK1G3	CK1	S344	QDPALSS-NRE	0	S/T
CSNK1G3	CK1	S345	DPALSS-NREA	0	S/T
CSNK1G3	CK1	S365	KNQSADHRAAW	0	S/T
CSNK2A1	CK2	S370	GPLAGSPVIAA	0	S/T
DAPK1	DAPK	S308	KKWKQSVR---	0	S/T
DAPK1	DAPK	S319	----LSRSF--	0	S/T
DAPK1	DAPK	S333	MSVARSDDT--	0	S/T
DAPK1	DAPK	S326	--LSRSNMSVA	0	S/T
DAPK1	DAPK	S762	SVRSRSMMFEP	0	S/T
DAPK1	DAPK	S734	SRFPPSPLASK	0	S/T
DAPK1	DAPK	S321	--LSRSF----	0	S/T
DAPK1	DAPK	Y490	AAWHGYYSVAK	0	S/T
DAPK1	DAPK	Y491	AWHGYYSVAKA	0	S/T
DAPK2	DAPK	T369	RRRSSTS----	0.04	S/T
DAPK2	DAPK	S349	LRNCESDTEED	0	S/T
DAPK2	DAPK	S318	RRWKLSFS---	0	S/T
DAPK2	DAPK	S320	WKLSFS-----	0	S/T
DAPK2	DAPK	S8	QASMRSPNMEP	0	S/T
DAPK3	DAPK	S312	IKSHSSLPPNN	0	S/T
DAPK3	DAPK	S311	TIKSHSSLPPN	0	S/T
DAPK3	DAPK	T299	-RRLKTTRL--	0	S/T
DAPK3	DAPK	S309	EYTIKSHSSLP	0	S/T
DAPK3	DAPK	T306	-K-EYTIKSHS	0	S/T
DAPK3	DAPK	S407	ALLGTSGLK--	0	S/T
DCLK1	DCAMKL	S330	-----SPSPSP	0.03	S/T
DCLK1	DCAMKL	S32	VNGLPSPTHSA	0	S/T
DCLK2	DCAMKL	S6	MASTRSIELEH	0	S/T
DCLK2	DCAMKL	T61	FYRTRTLQALS	0	S/T
DCLK2	DCAMKL	S47	NGLIPSPAHSA	0	S/T
DCLK3	DCAMKL	S158	ERERLSLGTSE	0	S/T
DDR1	DDR	Y513	LSNPAYRLLLA	0	Y
DDR1	DDR	Y484	REPPPYQEPRP	0	Y
DMPK	DMPK	S540	----PSPRATD	0	S/T
DYRK1A	DYRK	S758	VCVQQSPVASS	0	Dual
DYRK1A	DYRK	S748	ADREESPMTG-	0	Dual
DYRK1A	DYRK	S529	SGRARSDPTHQ	0	Dual
DYRK1A	DYRK	S538	HQHRHSG----	0	Dual
DYRK1A	DYRK	S555	TH---SPQVRQ	0	Dual
DYRK1B	DYRK	Y63	--NEVYYAKKK	0	Dual
DYRK1B	DYRK	S576	GPADCSPPHPA	0	Dual
DYRK2	DYRK	S30	RQLQASPGLGA	0	Dual
DYRK2	DYRK	S48	GTGPPSPIA--	0	Dual
DYRK2	DYRK	S483	-----RRGKLR	0	Dual
DYRK2	DYRK	S489	RGKLRG---PP	0	Dual
DYRK2	DYRK	T32	LQASPGLGAGA	0	Dual
DYRK3	DYRK	S480	--PPGSKDWGT	0	Dual
EGFR	EGFR	S1166	GSHQISLDNPD	0.09	Y
EGFR	EGFR	Y1197	AENAEYLRVAP	0.07	Y
EGFR	EGFR	Y1172	LDNPDYQQDFF	0	Y
EIF2AK1	PEK	S258	SLEVLSDQEED	0	S/T
EIF2AK1	PEK	S295	KRFGESDTENQ	0	S/T
EIF2AK1	PEK	S274	KNDE-SSSSSI	0	S/T
EIF2AK1	PEK	S6	MQGGNSGVRKR	0	S/T
EIF2AK1	PEK	S144	PCEDIS-----	0	S/T
EIF2AK1	PEK	S253	AIELPSLEVLS	0	S/T
EIF2AK1	PEK	S275	NDE-SSSSSII	0	S/T
EIF2AK1	PEK	S276	DE-SSSSSIIF	0	S/T
EIF2AK1	PEK	T285	IFAEPTPEKEK	0	S/T
EIF2AK2	PEK	S83	EKKAVSPLLLT	0	S/T
EIF2AK2	PEK	S242	RKAKRSLAPRF	0	S/T
EIF2AK2	PEK	S6	MAGDLSAGFFM	0	S/T
EIF2AK2	PEK	S97	SSEGLSMGNYI	0	S/T
EIF2AK3	PEK	S715	EIIAPSPQRSR	0	S/T
EIF2AK3	PEK	S1094	RQRSRSLSSSG	0	S/T
EIF2AK3	PEK	T705	MDPFATKEHIE	0	S/T
EIF2AK3	PEK	S856	ATLSISPPRPT	0	S/T
EIF2AK3	PEK	S1096	RSRSLSSSGTK	0	S/T
EIF2AK3	PEK	S688	PLSSPSPMDA-	0	S/T
EIF2AK3	PEK	S719	PSPQRSRSFSV	0	S/T
EIF2AK4	PEK	T667	PAGPGT-----	0	S/T
EIF2AK4	PEK	S230	ILHGGSPDFVG	0	S/T
EIF2AK4	PEK	S254	RERQYSVCNSE	0	S/T
EIF2AK4	PEK	S672	-PPPDSGPLA-	0	S/T
EPHA1	EPH	S906	TLRLPS-----	0	Y
EPHA1	EPH	S908	----LSGSDGI	0	Y
EPHA2	EPH	S570	R---QSPEDVY	0.01	Y
EPHA2	EPH	S897	SIRLPS-----	0	Y
EPHA2	EPH	Y575	SPEDVYFSKSE	0	Y
EPHA2	EPH	S899	----TSGSEGV	0	Y
EPHA5	EPH	S960	----HSPLGSG	0	Y
EPHA7	EPH	Y597	GDEELY----F	0.07	Y
EPHB1	EPH	Y582	DKLQHYSTGR-	0.03	Y
EPHB1	EPH	S583	KLQHYSTGR--	0	Y
EPHB1	EPH	S588	----GSPGMKI	0	Y
EPHB2	EPH	Y780	TSDPTYTSALG	0.09	Y
EPHB2	EPH	S575	FERADSE--YT	0.09	Y
EPHB2	EPH	Y584	DKLQHYTSGH-	0.03	Y
EPHB2	EPH	T585	KLQHYTSGH--	0	Y
EPHB2	EPH	T590	----MTPGMKI	0	Y
EPHB3	EPH	Y600	EKLQQYI----	0	Y
EPHB4	EPH	Y987	GPAPQY-----	0	Y
EPHB4	EPH	T976	QAKPGTPGGTG	0	Y
EPHB4	EPH	Y581	DKHGQYLIGH-	0	Y
ERBB2	EGFR	Y1248	AENPEYLGLDV	0.06	Y
ERBB2	EGFR	S1054	--STRSGGGDL	0	Y
ERBB3	EGFR	Y1197	DEDEEYEYMNR	0.06	Y
ERBB3	EGFR	Y1307	APHVHYARLKT	0	Y
ERBB3	EGFR	Y1276	GPGGDYAAMGA	0	Y
ERBB3	EGFR	Y1159	EDVNGYVMPDT	0	Y
ERBB3	EGFR	Y1222	LEELGYEYMDV	0	Y
ERBB3	EGFR	Y1054	SPSSGYMPMNQ	0	Y
ERBB4	EGFR	Y1284	AENPEYLSEFS	0.06	Y
ERBB4	EGFR	Y1202	-AEDEYVNEPL	0.03	Y
ERBB4	EGFR	Y1056	SPPPAYTPMSG	0	Y
FGR	SRC	Y34	GAADHYGPDPT	0	Y
FGR	SRC	Y28	--FRSYGAADH	0	Y
FLT1	VEGFR	Y1333	NSVVLYSTPPI	0	Y
FLT3	PDGFR	Y969	ECPHTYQNRRP	0.08	Y
FLT3	PDGFR	Y768	EDEIEYENQKR	0.07	Y
FRK	SRC	Y387	DNEDIYESRHE	0.07	Y
FRK	SRC	Y497	TD-SSYSDANN	0.01	Y
FRK	SRC	S37	-----SPQSQR	0	Y
FYN	SRC	S21	EERDGSL----	0	Y
FYN	SRC	S257	RLTDLSVKTKD	0	Y
FYN	SRC	Y28	NQSSGYRYGTD	0	Y
GAK	NAK	S829	DESEVSD---E	0.05	S/T
GAK	NAK	S826	EDRDESEVSD-	0	S/T
GAK	NAK	S1176	QKPKVSENDFE	0	S/T
GAK	NAK	S1168	GVRAPSFAQKP	0	S/T
GAK	NAK	T794	SRFLHTLDWQE	0	S/T
GRK1	GRK	S5	-MDFGSLETVV	0.07	S/T
GRK2	GRK	S670	KNKPRSPVVEL	0	S/T
GRK2	GRK	S685	LVQRGSANGL--	0	S/T
GRK3	GRK	S685	LCHRNSNGL---	0	S/T
GRK3	GRK	T672	KPRSGTVELPK	0	S/T
GRK5	GRK	S586	HVSSNSTGSS-	0	S/T
GRK6	GRK	S566	-CGNCSDSEEE	0	S/T
GRK6	GRK	S568	GNCSDSEEELP	0	S/T
GRK6	GRK	S573	SEEELPTRL--	0	S/T
GSK3A	GSK	S21	RARTSSFAEPG	0	S/T
GSK3A	GSK	S2	----MSGGGPS	0	S/T
GSK3A	GSK	S39	GGPGGSASGPG	0	S/T
GSK3A	GSK	T19	SGRARTSSFAE	0	S/T
GSK3A	GSK	S20	GRARTSSFAEP	0	S/T
GSK3A	GSK	S41	PGGSASGPGGT	0	S/T
GUCY2C	RGC	S1052	PRRVASYKKGT	0	Dual
HCK	SRC	T36	----NTFSKTE	0	Y
HCK	SRC	Y51	PHCPVYVPDPT	0	Y
HIPK1	DYRK	S967	RGNSGSVLEGP	0	S/T
HIPK1	DYRK	S1200	TGYPLSPTKIS	0	S/T
HIPK1	DYRK	S872	--VGSSPLRTT	0	S/T
HIPK1	DYRK	S9	QLQVFSPPS--	0	S/T
HIPK1	DYRK	T1027	-GCCITPTGYR	0	S/T
HIPK1	DYRK	S1063	SQERSSNPAPR	0	S/T
HIPK2	DYRK	S827	SQAISSPQRSK	0	S/T
HIPK2	DYRK	T838	RVKENTPPRCA	0	S/T
HIPK2	DYRK	S668	QGLQASPSKHA	0	S/T
HIPK2	DYRK	T566	VNQSKTPFITH	0	S/T
HIPK2	DYRK	S441	NRDTDS-PYPL	0	S/T
HIPK3	DYRK	S772	-NRGILVKLME	0	S/T
HIPK4	DYRK	Y392	EDGTPYYCLAE	0	S/T
HIPK4	DYRK	Y393	DGTPYYCLAEE	0	S/T
HIPK4	DYRK	T381	EGKPPTPVVAA	0	S/T
HIPK4	DYRK	T390	AAEDGTPYYCL	0	S/T
HUNK	CAMKL	S585	YRILNSPVS--	0	S/T
HUNK	CAMKL	S561	LDMVRSFESVD	0	S/T
IGF1R	INSR	T1366	LPQSSTC-----	0	Y
IGF1R	INSR	S1339	LVLRASFDERQ	0	Y
IGF1R	INSR	Y1346	DERQPYAHMNG	0	Y
IKBKB	IKK	S675	GSPD-S-----	0.04	S/T
IKBKE	IKK	S522	QESLSSLNREL	0	S/T
ILK	MLK	T181	RPRNGTLNKHS	0	S/T
ILK	MLK	T173	FWKGTTRT---	0	S/T
ILK	MLK	S232	TR--KSRDFNE	0	S/T
ILK	MLK	T172	TFWKGTTRT--	0	S/T
ILK	MLK	S343	ADVKFSFQCP-	0	S/T
INSR	INSR	S1348	RDGGSSLGFKR	0.08	Y
INSR	INSR	Y1361	EEHIPYTHMNG	0	Y
INSR	INSR	Y1355	GFKRSYEEHIP	0	Y
INSR	INSR	S1354	LGFKRSYEEHI	0	Y
IRAK1	IRAK	S131	EAEAWSPRKLP	0	S/T
IRAK1	IRAK	S371	RFAGSSPSQSS	0	S/T
IRAK1	IRAK	S556	TGRAHSGAAPW	0	S/T
IRAK1	IRAK	S601	SAALRSWHL--	0	S/T
IRAK1	IRAK	S376	SPSQSSMVART	0	S/T
IRAK2	IRAK	S144	PGPGSSPARAH	0	S/T
IRAK2	IRAK	S143	FPGPGSSPARA	0	S/T
IRAK3	IRAK	S110	YGAVLS-----	0	S/T
IRAK3	IRAK	S467	SFRCPSPLFLE	0	S/T
IRAK3	IRAK	S484	VEDDESQNNNL	0	S/T
IRAK3	IRAK	S510	TPFECSQSEVM	0	S/T
IRAK3	IRAK	S512	FECSQSEVMFL	0	S/T
IRAK4	IRAK	T342	EKFAQTVM---	0	S/T
IRAK4	IRAK	S157	-----SLEVSD	0	S/T
IRAK4	IRAK	T6	MNKPIT-----	0	S/T
IRAK4	IRAK	S114	ANTLPSKEAIT	0	S/T
ITK	TEC	Y146	-----YDP---	0	Y
JAK1	JAK	S333	KPNVVSVEKEK	0	Y
JAK2	JAK	Y570	REVGDY-----	0	Y
JAK2	JAK	S518	RTNGVSDVPTS	0	Y
JAK2	JAK	S523	SDVPTSPTLQR	0	Y
KALRN	TRIO	S1773	KKWLTSPVRRL	0	S/T
KALRN	TRIO	S1799	RDGRKSFDLGS	0	S/T
KALRN	TRIO	S1817	TPQGDSADEK-	0	S/T
KIT	PDGFR	S959	-----SVGSTA	0	Y
KSR1	RAF	T270	LHSFITPPTTP	0.04	S/T
KSR1	RAF	T274	ITPPTTPQLRR	0.02	S/T
KSR1	RAF	T425	EPHFGTLPKA-	0	S/T
KSR1	RAF	S267	PRALHSFITPP	0	S/T
KSR2	RAF	S347	HSSVGSCENIP	0.01	S/T
KSR2	RAF	T260	RHAVRTPPRTP	0	S/T
KSR2	RAF	T269	TPNIVTTVTPP	0	S/T
LATS1	NDR	S464	PVRSNSFNNPL	0	S/T
LATS1	NDR	T246	QVRSVTPPPPP	0	S/T
LATS1	NDR	S278	QTKRYSGNMEY	0	S/T
LATS1	NDR	T255	---GQTPPPRG	0	S/T
LATS1	NDR	S462	-IPVRSNSFNN	0	S/T
LATS1	NDR	T17	QMRPKTFPASN	0	S/T
LATS2	NDR	S380	LARRDSLQKPG	0	S/T
LATS2	NDR	S408	PSRTNSFNSHQ	0	S/T
LATS2	NDR	S83	REIRYSLLPFA	0	S/T
LATS2	NDR	S172	VTRRPSFEGTG	0	S/T
LATS2	NDR	S274	VQRSPSFQSK-	0	S/T
LCK	SRC	S42	LIRNGSEV---	0	Y
LIMK1	LISK	S210	DPGCMSPDVKN	0	S/T
LIMK1	LISK	T229	LEINGTPIRNV	0	S/T
LIMK2	LISK	S191	NRMHISPNNRN	0	S/T
LIMK2	LISK	T494	TTKKRTLRKND	0	S/T
LMTK2	LMR	S1450	TSKYFSPPPPA	0	Dual
LMTK2	LMR	S1111	FSDNDSEPE--	0	Dual
LMTK2	LMR	S1291	EEDENSDDSDE	0	Dual
LRRK1	LRRK	S1074	QRNRCSTFRVK	0	S/T
LRRK1	LRRK	T1075	RNRCSTFRVKR	0	S/T
LRRK1	LRRK	T1295	RHLRATDAMKN	0	S/T
LRRK2	LRRK	S910	KKKSNSISVGE	0.03	S/T
LYN	SRC	S13	GKDSLS-----	0	Y
LYN	SRC	S11	SKGKDSLS---	0	Y
LYN	SRC	Y32	TERTIYVRDPT	0	Y
MAP2K1	STE7	S298	PGRPLSSYGMD	0	Dual
MAP2K1	STE7	T292	PPRPRTPGRPL	0	Dual
MAP2K1	STE7	T286	GDAAETPPRPR	0	Dual
MAP2K1	STE7	T386	LNQPSTPTHAA	0	Dual
MAP2K1	STE7	Y300	RPLSSYGMDSR	0	Dual
MAP2K1	STE7	T388	QPSTPTHAAGV	0	Dual
MAP2K2	STE7	T394	LNQPGTPTRTA	0	Dual
MAP2K2	STE7	T396	QPGTPTRTAV-	0	Dual
MAP2K2	STE7	S295	EPHSISPRPRP	0	Dual
MAP2K2	STE7	S306	PGRPVSGHGMD	0	Dual
MAP2K2	STE7	S23	IAEGPSPTSEG	0	Dual
MAP2K2	STE7	S293	EGEPHSISPRP	0	Dual
MAP2K2	STE7	S26	GPSPTSEG---	0	Dual
MAP2K3	STE7	S3	---MESPASSQ	0	Dual
MAP2K3	STE7	T39	-----TPPRNL	0	Dual
MAP2K3	STE7	S15	ASMPQSKGKSK	0	Dual
MAP2K3	STE7	S28	KDLRISCMSKP	0	Dual
MAP2K4	STE7	S26	PGPVGSPAPGH	0	Dual
MAP2K4	STE7	S394	A-TPSSPMYVD	0	Dual
MAP2K4	STE7	S393	PA-TPSSPMYV	0	Dual
MAP2K4	STE7	T391	QMPA-TPSSPM	0	Dual
MAP2K5	STE7	S142	---LPSNSLKK	0.06	Dual
MAP2K5	STE7	S133	PSQHSSPAVSD	0	Dual
MAP2K5	STE7	S129	TRAGPSQHSSP	0	Dual
MAP2K5	STE7	S137	SSPAVSDS---	0	Dual
MAP2K6	STE7	T28	-----TPPRDL	0	Dual
MAP2K6	STE7	S27	QPQTSS-----	0	Dual
MAP2K7	STE7	T66	SPQHPTPPAR-	0	Dual
MAP2K7	STE7	S35	--LDISPQRPR	0	Dual
MAP2K7	STE7	S411	TSGVLSQPHLP	0	Dual
MAP2K7	STE7	S86	LFTPRS-----	0	Dual
MAP2K7	STE7	S403	MAKTES-PRTS	0	Dual
MAP2K7	STE7	S61	PSSESSPQHPT	0	Dual
MAP2K7	STE7	S89	---MESIEID-	0	Dual
MAP2K7	STE7	T401	DVMAKTES-PR	0	Dual
MAP3K1	STE11	S1043	DSDKLSP----	0.07	S/T
MAP3K1	STE11	S292	PRRAPSPDGFS	0	S/T
MAP3K1	STE11	S21	GARATSPEAGG	0	S/T
MAP3K1	STE11	S275	RRKRVSPVPFQ	0	S/T
MAP3K1	STE11	S507	SHELSSPVDSP	0	S/T
MAP3K1	STE11	S1018	RIPSAS-----	0	S/T
MAP3K1	STE11	S1157	EVAVLSPEKAE	0	S/T
MAP3K1	STE11	S266	TVKSESPGVRR	0	S/T
MAP3K1	STE11	S35	----SSAPAAA	0	S/T
MAP3K10	MLK	S589	KQWSSSAPNLG	0.06	S/T
MAP3K10	MLK	S489	ITVQASPTLDK	0	S/T
MAP3K10	MLK	S830	HRRTPSDGALG	0	S/T
MAP3K10	MLK	S502	--DGASPPASP	0	S/T
MAP3K10	MLK	S506	ASPPASPSIIP	0	S/T
MAP3K10	MLK	S498	DKRKGS--DGA	0	S/T
MAP3K10	MLK	S508	PPASPSIIPRL	0	S/T
MAP3K10	MLK	S722	FPRGLSPPARP	0	S/T
MAP3K11	MLK	S524	--PGDSPTFPR	0	S/T
MAP3K11	MLK	S793	----PSPQPAP	0	S/T
MAP3K11	MLK	S507	ITVQASPGLDR	0	S/T
MAP3K11	MLK	S758	PGTPRSPPLGL	0	S/T
MAP3K11	MLK	S789	AGPRPS-----	0	S/T
MAP3K11	MLK	S740	RGGTVSPPPGT	0	S/T
MAP3K11	MLK	S548	AWGRQSPRRLE	0	S/T
MAP3K11	MLK	S705	LKTPDSPPTPA	0	S/T
MAP3K11	MLK	S748	PGTSRSAPGTP	0	S/T
MAP3K11	MLK	S770	-RPRPSPLRSR	0	S/T
MAP3K12	MLK	S555	ASAKGSCGDLP	0.07	S/T
MAP3K12	MLK	S500	VPQKLSP----	0	S/T
MAP3K12	MLK	S634	AGDPGS-----	0	S/T
MAP3K12	MLK	S695	GSRAGSQHLTP	0	S/T
MAP3K12	MLK	S536	PKGPPSPG-RS	0	S/T
MAP3K12	MLK	S11	TP---SPSFGG	0	S/T
MAP3K12	MLK	S477	LKPHPS-----	0	S/T
MAP3K12	MLK	S609	RKMSSSSPDLL	0	S/T
MAP3K12	MLK	S615	SPDLLSAALGS	0	S/T
MAP3K13	MLK	S681	AAALRSPLSNH	0	S/T
MAP3K13	MLK	T797	TSHLGTPPALP	0	S/T
MAP3K13	MLK	S59	TELIESVHSPV	0	S/T
MAP3K13	MLK	S921	VKTQMSLGKLC	0	S/T
MAP3K13	MLK	T54	--MVRTELIES	0	S/T
MAP3K14	STE-UNIQUE	S814	SEKNPSKASQS	0	S/T
MAP3K14	STE-UNIQUE	S817	NPSKASQSSRD	0	S/T
MAP3K14	STE-UNIQUE	S820	KASQSSRDTLS	0	S/T
MAP3K14	STE-UNIQUE	S261	HPFPYSRLPHP	0	S/T
MAP3K14	STE-UNIQUE	Y40	KQSSVYKLEAV	0	S/T
MAP3K15	STE11	S71	VRSESSQGGAA	0	S/T
MAP3K15	STE11	S994	RGLASSPEDRD	0	S/T
MAP3K19	STE11	S417	-----SKRVSL	0	S/T
MAP3K2	STE11	S164	SRDRSSPPPGY	0.08	S/T
MAP3K2	STE11	S163	-SRDRSSPPPG	0.01	S/T
MAP3K2	STE11	S239	----QSYPDNH	0	S/T
MAP3K2	STE11	S331	IRRRGSDIDNP	0	S/T
MAP3K2	STE11	S344	----ISPPSRS	0	S/T
MAP3K2	STE11	S26	---ALSLQETR	0	S/T
MAP3K2	STE11	S514	QTICLSGTG--	0	S/T
MAP3K20	MLK	S637	-----SP--TQ	0	S/T
MAP3K20	MLK	S727	LNPHQSPDFK-	0	S/T
MAP3K20	MLK	S633	TPVNQSRSS--	0	S/T
MAP3K20	MLK	S648	LTKNFS--SLH	0	S/T
MAP3K20	MLK	S733	----RSPRDLH	0	S/T
MAP3K20	MLK	S687	GRGSISLNSSP	0	S/T
MAP3K20	MLK	S691	ISLNSSPRGRY	0	S/T
MAP3K20	MLK	T628	----ITPVNQS	0	S/T
MAP3K20	MLK	S593	LQRSQSNPILG	0	S/T
MAP3K21	MLK	S618	LSDGNSPWSTI	0.08	S/T
MAP3K21	MLK	S528	ITVQASPNLDK	0	S/T
MAP3K21	MLK	S614	I-RPLSDGNSP	0	S/T
MAP3K21	MLK	S514	----ISLP---	0	S/T
MAP3K21	MLK	S543	NSSSSSPPSSP	0	S/T
MAP3K21	MLK	S111	-----SRPSSP	0	S/T
MAP3K21	MLK	S517	-----SDFQHK	0	S/T
MAP3K3	STE11	S176	NPGRSSPPPGY	0.08	S/T
MAP3K3	STE11	T294	SDGRRTFPRIR	0.04	S/T
MAP3K3	STE11	S166	RSRHLSVSSQ-	0.03	S/T
MAP3K3	STE11	S340	LRSADSENALS	0	S/T
MAP3K3	STE11	S337	-GRLRSADSEN	0	S/T
MAP3K3	STE11	S250	----QSFPDNR	0	S/T
MAP3K3	STE11	S147	IKASQS-----	0	S/T
MAP3K5	STE11	S1033	HSAPPSPEEKD	0	S/T
MAP3K5	STE11	S83	RGRGSSVGGG-	0	S/T
MAP3K5	STE11	S966	YLRSISLPVPV	0	S/T
MAP3K5	STE11	S1029	NFEDHSAPPSP	0	S/T
MAP3K5	STE11	S958	ALSAGSNEYLR	0	S/T
MAP3K5	STE11	S56	PGSFWNVESAA	0	S/T
MAP3K5	STE11	S55	PPGSFWNVESA	0	S/T
MAP3K5	STE11	T1109	KIIATTLSKLK	0	S/T
MAP3K6	STE11	S984	-EEPASPEESS	0	S/T
MAP3K6	STE11	S964	PKRCLSYGGTS	0	S/T
MAP3K6	STE11	S1129	EKEAVSPRS--	0	S/T
MAP3K6	STE11	S251	ARERFSG----	0	S/T
MAP3K6	STE11	S1149	----QSPLPVE	0	S/T
MAP3K6	STE11	S912	QPGKRSRSPS-	0	S/T
MAP3K6	STE11	S917	-----SPRHAP	0	S/T
MAP3K7	MLK	T444	SIQDLT---VT	0.02	S/T
MAP3K7	MLK	T184	DIQ--THMTNN	0.01	S/T
MAP3K7	MLK	S439	RR--RSIQDLT	0	S/T
MAP3K7	MLK	S389	EGKRMSADMSE	0	S/T
MAP3K7	MLK	S455	PGQVSSRSSSP	0	S/T
MAP3K7	MLK	S367	ESGRLSLGASR	0	S/T
MAP3K7	MLK	S371	LSLGASRGSSV	0	S/T
MAP3K7	MLK	S454	EPGQVSSRSSS	0	S/T
MAP4K1	STE 20	S421	---QLSPGVLV	0	S/T
MAP4K1	STE 20	S586	----ISPHRLL	0	S/T
MAP4K1	STE 20	S376	----ESSD-DD	0	S/T
MAP4K1	STE 20	S377	---ESSD-DDY	0	S/T
MAP4K1	STE 20	S405	-----SPSD--	0	S/T
MAP4K1	STE 20	S407	---SPSD--EG	0	S/T
MAP4K1	STE 20	S413	---PGSMGDDG	0	S/T
MAP4K1	STE 20	T165	-----TL--AR	0	S/T
MAP4K2	STE 20	S394	D----SP----	0	S/T
MAP4K2	STE 20	S328	---TPSEIQFH	0	S/T
MAP4K2	STE 20	S298	GT--PSPED--	0	S/T
MAP4K2	STE 20	T326	-----TPSEIQ	0	S/T
MAP4K2	STE 20	S367	----GS----L	0	S/T
MAP4K2	STE 20	S385	----RS-----	0	S/T
MAP4K3	STE 20	S280	HL-TRSL-AIE	0.06	S/T
MAP4K3	STE 20	S398	--LLKSVEEEL	0	S/T
MAP4K3	STE 20	S329	---TRSEITFG	0	S/T
MAP4K3	STE 20	S616	NNCLLSI-S--	0	S/T
MAP4K3	STE 20	S618	LLSI-S-----	0	S/T
MAP4K3	STE 20	S661	LPRKFSVS---	0	S/T
MAP4K3	STE 20	S507	GERDGS-----	0	S/T
MAP4K4	STE 20	S639	LSRRDSPLQGS	0	S/T
MAP4K4	STE 20	S631	-TTSRSPVLSR	0	S/T
MAP4K4	STE 20	S805	-SLNLSNGET-	0	S/T
MAP4K4	STE 20	S629	---TTSRSPVL	0	S/T
MAP4K4	STE 20	S900	--RKGSVVNVN	0	S/T
MAP4K4	STE 20	S673	-----P-----	0	S/T
MAP4K4	STE 20	S625	--QVPVR----	0	S/T
MAP4K4	STE 20	S715	SKSEGSPSQRL	0	S/T
MAP4K4	STE 20	S558	APEPKAHYEPA	0	S/T
MAP4K5	STE 20	S335	---TASEINFD	0	S/T
MAP4K5	STE 20	S433	ILRRQSSPSC-	0	S/T
MAP4K5	STE 20	S845	AGHENSY----	0	S/T
MAP4K5	STE 20	T333	-----TASEIN	0	S/T
MAP4K5	STE 20	Y401	----SYPE--D	0	S/T
MAP4K5	STE 20	S399	PKPRIS-----	0	S/T
MAP4K5	STE 20	S400	-----SYPE--	0	S/T
MAP4K5	STE 20	S421	HCP-DSESRA-	0	S/T
MAPK1	MAPK	S360	QPGYRS-----	0.04	S/T
MAPK1	MAPK	T181	PDHDHTGFLTE	0	S/T
MAPK10	MAPK	S217	-----SFMMTP	0	S/T
MAPK10	MAPK	T216	ARTAGT-----	0	S/T
MAPK10	MAPK	S415	VKGQPSPSGAA	0	S/T
MAPK10	MAPK	S417	GQPSPSGAAVN	0	S/T
MAPK11	MAPK	S359	PKPPGSLEIEQ	0	S/T
MAPK12	MAPK	S3	---MSSPPPAR	0	S/T
MAPK12	MAPK	S362	LGARVSKETPL	0	S/T
MAPK14	MAPK	S2	----MSQERPT	0	S/T
MAPK14	MAPK	T7	SQERPTFYRQE	0	S/T
MAPK15	MAPK	S415	VPRQNSAPLLQ	0	S/T
MAPK15	MAPK	S362	GPEGVSP---S	0	S/T
MAPK15	MAPK	S379	DPQLPS-----	0	S/T
MAPK15	MAPK	T352	GGSSGTSREKG	0	S/T
MAPK15	MAPK	T381	----RTPVQGP	0	S/T
MAPK3	MAPK	T198	PEHDHTGFLTE	0	S/T
MAPK4	MAPK	S434	DYKVGSPSYLD	0	S/T
MAPK4	MAPK	S386	--RAGSAPL-A	0	S/T
MAPK4	MAPK	S412	FLEQ-SH----	0	S/T
MAPK4	MAPK	S427	ADYGRSCDYKV	0	S/T
MAPK6	MAPK	S386	--RALSDVTDE	0	S/T
MAPK6	MAPK	S665	GFLNNSGEFLF	0	S/T
MAPK6	MAPK	T389	ALSDVTDEEEV	0	S/T
MAPK6	MAPK	S684	IPQFHSPVGSP	0	S/T
MAPK6	MAPK	S688	HSPVGSPLKSI	0	S/T
MAPK6	MAPK	S363	---QFSEHDWP	0	S/T
MAPK6	MAPK	S452	KTRSSSYLDNL	0	S/T
MAPK6	MAPK	S705	SAMKSSPQIPH	0	S/T
MAPK6	MAPK	T698	IQATLTPSAMK	0	S/T
MAPK7	MAPK	T733	PVFSGTPKGSG	0	S/T
MAPK7	MAPK	S731	LPPVFSGTPKG	0	S/T
MAPK7	MAPK	S496	LRDGPSAPLEA	0	S/T
MAPK7	MAPK	S720	QQLSKSQVEDP	0	S/T
MAPK7	MAPK	S803	EIQMDSPMLLA	0	S/T
MAPK7	MAPK	S486	AALLKSLRSRL	0	S/T
MAPK7	MAPK	S567	SDNDRSLLERW	0	S/T
MAPK7	MAPK	S421	DVEMPS---PW	0	S/T
MAPK8	MAPK	S377	IRGQPSPLGAA	0	S/T
MAPK8	MAPK	T178	ARTAGT-----	0	S/T
MAPK8	MAPK	S179	-----SFMMTP	0	S/T
MAPK9	MAPK	S407	EQTLASDTDSS	0	S/T
MAPK9	MAPK	T404	---EQTLASDT	0	S/T
MAPKAPK2	MAPKAPK	S9	NSQGQSP----	0	S/T
MAPKAPK2	MAPKAPK	T25	PPQPPTPA---	0	S/T
MAPKAPK3	MAPKAPK	T5	-MDGETAEEQ-	0	S/T
MAPKAPK5	MAPKAPK	T368	RKLLGTKPKDS	0.07	S/T
MAPKAPK5	MAPKAPK	S472	TTSHESQ-----	0	S/T
MAPKAPK5	MAPKAPK	S212	GIIPTSPTPYT	0	S/T
MAPKAPK5	MAPKAPK	S469	EEQTTSHESQ--	0	S/T
MAPKAPK5	MAPKAPK	S348	QDLKVS-----	0	S/T
MAPKAPK5	MAPKAPK	S386	NGAEDSNVALE	0	S/T
MARK1	CAMKL	S588	RVPAASPSAHS	0	S/T
MARK1	CAMKL	S633	NGPPASPSHET	0	S/T
MARK1	CAMKL	S403	NSTLQSPA--H	0	S/T
MARK1	CAMKL	S423	-QRRFSDHA-G	0	S/T
MARK1	CAMKL	S475	----ASPLVG-	0	S/T
MARK1	CAMKL	S468	-----SKSEMT	0	S/T
MARK1	CAMKL	S590	PAASPSAHSI-	0	S/T
MARK1	CAMKL	S612	GSSSRSTFHGE	0	S/T
MARK2	CAMKL	S456	----ASPLPG-	0	S/T
MARK2	CAMKL	S486	---RNSPLLER	0	S/T
MARK2	CAMKL	S619	GVTPASPSG--	0	S/T
MARK2	CAMKL	S40	-RGRNSATSAD	0	S/T
MARK2	CAMKL	S569	RVPVASPSAHN	0	S/T
MARK2	CAMKL	S571	PVASPSAHNIS	0	S/T
MARK2	CAMKL	S631	-RRGASGSIFS	0	S/T
MARK2	CAMKL	T596	VSSRSTFHAGQ	0	S/T
MARK2	CAMKL	S376	-----K-PRP-	0	S/T
MARK3	CAMKL	S469	----ASPMLGN	0	S/T
MARK3	CAMKL	S419	-QRRYSDHA-G	0	S/T
MARK3	CAMKL	T507	---RNTYVCSE	0	S/T
MARK3	CAMKL	S540	RTPVAST-HSI	0	S/T
MARK3	CAMKL	S583	NGPPASPSLSH	0	S/T
MARK3	CAMKL	S601	-RSRGSTNLFS	0	S/T
MARK3	CAMKL	S400	NSTGQSP---H	0	S/T
MARK3	CAMKL	S543	AST-HSIS---	0	S/T
MARK4	CAMKL	S438	---KRSPTSTG	0	S/T
MARK4	CAMKL	S423	RQRRHSDFCGP	0	S/T
MARK4	CAMKL	S26	LGSGRS-SDKG	0	S/T
MARK4	CAMKL	S594	NGPPASPTLAH	0	S/T
MARK4	CAMKL	T511	---RNTYVCTE	0	S/T
MARK4	CAMKL	S391	VRA-PSDTTNG	0	S/T
MARK4	CAMKL	S45	--CRNSIASCP	0	S/T
MAST1	MAST	S1252	-PRPKSAEPPR	0	S/T
MAST1	MAST	S1413	AKAALSPVQEH	0	S/T
MAST2	MAST	S900	SWVIGSPEILR	0.06	S/T
MAST2	MAST	S74	LFRKLSNPDIF	0	S/T
MAST2	MAST	S148	QSLGQSAPSLT	0	S/T
MAST2	MAST	S1032	RHRLLSGDS-T	0	S/T
MAST2	MAST	S66	VVTGVSPLLFR	0	S/T
MAST2	MAST	S1381	TKLHLSPPLGR	0	S/T
MAST2	MAST	S876	TKRSLSEEKED	0	S/T
MAST3	MAST	S146	EGG-RSPRLRP	0.09	S/T
MAST3	MAST	S792	PKFAFSSEDEG	0.04	S/T
MAST3	MAST	S793	KFAFSSEDEGV	0.02	S/T
MAST3	MAST	S747	YGRRLSADIRL	0	S/T
MAST3	MAST	S728	AERSFSEDREE	0	S/T
MAST4	MAST	S1779	LVAPESPVRKS	0	S/T
MAST4	MAST	S2520	MTKSDSLPSFR	0	S/T
MAST4	MAST	S1419	PSKMHSPPTIV	0	S/T
MAST4	MAST	S2442	MKRSPSATGQS	0	S/T
MASTL	MAST	S878	TVSGFSL----	0.01	S/T
MASTL	MAST	S370	LELALSPIHNS	0	S/T
MASTL	MAST	S453	ELVDSSPCKKI	0	S/T
MASTL	MAST	S512	ENIVNSFTDKQ	0	S/T
MASTL	MAST	T519	TDKQQTPEKLP	0	S/T
MASTL	MAST	S452	FELVDSSPCKK	0	S/T
MASTL	MAST	S657	AVAFRSFNSHI	0	S/T
MASTL	MAST	S293	SNLLQSRKRLA	0	S/T
MASTL	MAST	S631	PAVQESNQKML	0	S/T
MATK	CSK	S501	ADGSTSPRSQE	0	Y
MATK	CSK	S26	ELPRVSPRFLR	0	Y
MATK	CSK	T500	DADGSTSPRSQ	0	Y
MATK	CSK	S504	STSPRSQEP---	0	Y
MELK	CAMKL	S505	ERRCRSVELDL	0	Dual
MELK	CAMKL	S356	KSNNWSLEDVT	0	Dual
MELK	CAMKL	S529	AKVFGSL----	0	Dual
MELK	CAMKL	S498	MTGVISPERRC	0	Dual
MELK	CAMKL	Y438	VKNEEYFMFPE	0	Dual
MELK	CAMKL	T478	QCLKETP----	0	Dual
MELK	CAMKL	T460	REILTTPNRYT	0	Dual
MELK	CAMKL	T518	AHMEETPKRKG	0	Dual
MELK	CAMKL	T409	-SKSLTPALCR	0	Dual
MELK	CAMKL	T415	PALCRTPANKL	0	Dual
MINK1	STE 20	S763	LPQAGSLERNR	0	S/T
MINK1	STE 20	S778	SKPDSSPVLSP	0	S/T
MINK1	STE 20	S601	VPRSQSLQDQP	0	S/T
MINK1	STE 20	S782	SSPVLSPGNKA	0	S/T
MINK1	STE 20	S641	VIRQNSDPTSE	0	S/T
MINK1	STE 20	S701	RPRSNSAWQIY	0	S/T
MINK1	STE 20	Y906	ADSNGYT----	0	S/T
MINK1	STE 20	S674	---TSSIATAL	0	S/T
MINK1	STE 20	S699	RARPRSNSAWQ	0	S/T
MKNK1	MAPKAPK	T250	CTPITTPELTT	0.03	S/T
MKNK1	MAPKAPK	S460	RGEDRSPPTAL	0	S/T
MOK	RCK	S298	KRALGSH----	0.09	S/T
MYLK	MLCK	S1776	KSSTGSPTSPL	0	S/T
MYLK	MLCK	S1779	TGSPTSPLNAE	0	S/T
MYLK	MLCK	S1773	SGRKSSTGSPT	0	S/T
MYLK	MLCK	S947	ERKVHSPQQVD	0	S/T
MYLK	MLCK	S343	LQKTSSSITLQ	0	S/T
MYLK	MLCK	S305	PQRGGSPPWAA	0	S/T
MYLK	MLCK	Y464	GSIEVYEDAGS	0	S/T
MYLK	MLCK	S1772	LSGRKSSTGSP	0	S/T
MYLK3	MLCK	S401	GARELSPLQES	0	S/T
MYO3A	STE 20	T178	-----TR--HR	0	S/T
MYO3A	STE 20	S177	SAQLTS-----	0	S/T
MYO3A	STE 20	T908	LAKGDTGEATR	0	S/T
MYO3A	STE 20	T919	----TTN--MK	0	S/T
MYO3A	STE 20	Y1125	DQEFDYKKNFE	0	S/T
MYO3A	STE 20	S1355	AVFIQSKYRGY	0	S/T
MYO3B	STE 20	S1135	SSGPHSPVA--	0	S/T
MYO3B	STE 20	S979	-AQLRSTGILE	0	S/T
MYO3B	STE 20	T980	AQLRSTGILET	0	S/T
NEK1	NEK	S1052	MLRTCSLPDLS	0	S/T
NEK1	NEK	S1126	PGEEYSEEEES	0	S/T
NEK1	NEK	S837	-RSEISPE---	0	S/T
NEK1	NEK	S868	SAIVDSPVETK	0	S/T
NEK1	NEK	S653	KSSDVSPPLGQ	0	S/T
NEK1	NEK	S806	RAWGKSPTDSV	0	S/T
NEK1	NEK	S418	LSAGGSGEVKA	0	S/T
NEK1	NEK	S414	WRNVLSAGGSG	0	S/T
NEK1	NEK	S798	LGPNGSPRRAW	0	S/T
NEK1	NEK	S881	EFSEASPQMSL	0	S/T
NEK11	NEK	S387	NFQQLSVDVL-	0	S/T
NEK2	NEK	S296	PE--KSQDSSP	0	S/T
NEK2	NEK	S300	KSQDSSPV-LS	0	S/T
NEK2	NEK	S356	LLKNYSLLKER	0	S/T
NEK2	NEK	S365	ERKFLSLASNP	0	S/T
NEK2	NEK	S406	ESQLTSKSKCK	0	S/T
NEK2	NEK	S397	ENIMRSENSES	0	S/T
NEK2	NEK	S438	---LKSRQ-IL	0	S/T
NEK3	NEK	T479	-----TDFEEE	0	S/T
NEK3	NEK	S355	K--ASSPNLHR	0	S/T
NEK3	NEK	S354	RK--ASSPNLH	0	S/T
NEK3	NEK	S319	QDRKGSHTDLE	0	S/T
NEK3	NEK	S394	DDRGGSVIKYS	0	S/T
NEK3	NEK	S47	-NTQNSR----	0	S/T
NEK3	NEK	T402	KYSKNTT----	0	S/T
NEK4	NEK	S563	FAFQESPPR--	0	S/T
NEK4	NEK	S461	AL---SPKLEC	0	S/T
NEK4	NEK	S340	SGLLKSPA---	0	S/T
NEK4	NEK	S661	PARRLSSDCSV	0	S/T
NEK4	NEK	S484	-----SPAS--	0	S/T
NEK4	NEK	S639	SVRKASLSVAG	0	S/T
NEK4	NEK	S677	QIHCLSED---	0	S/T
NEK4	NEK	S343	-----SLK---	0	S/T
NEK4	NEK	S526	LQPHNSGSEPS	0	S/T
NEK5	NEK	Y477	IRQQ-YHNDMK	0	S/T
NEK6	NEK	S37	----LSFRCSL	0	S/T
NEK6	NEK	T35	QRHPNT----L	0	S/T
NEK6	NEK	S41	LSFRCSLADFQ	0	S/T
NEK7	NEK	S5	-MDEQSQGMQG	0	S/T
NEK9	NEK	T333	RPRSSTVTEAP	0	S/T
NEK9	NEK	S869	QVEASSPRLNP	0	S/T
NEK9	NEK	S29	--GDSSPGPSA	0	S/T
NEK9	NEK	S868	PQVEASSPRLN	0	S/T
NEK9	NEK	S944	-VGMHSKGTQT	0	S/T
NEK9	NEK	T886	KGTPLTPPACA	0	S/T
NEK9	NEK	S332	KRPRSSTVTEA	0	S/T
NEK9	NEK	S331	-KRPRSSTVTE	0	S/T
NEK9	NEK	S2	----MSVLGEY	0	S/T
NEK9	NEK	S978	--CRPSL----	0	S/T
NLK	MAPK	S522	SEMPPSPLVWE	0	S/T
NLK	MAPK	Y434	EGRLRYHTCMC	0	S/T
NPR1	RGC	S542	---YGSLLTTE	0	Dual
NPR1	RGC	T545	YGSLLTTEGQF	0	Dual
NPR2	RGC	S526	---YGSLMTAH	0	Dual
NPR2	RGC	T529	YGSLMTAHGKY	0	Dual
NRBP1	NRBP	S2	----MSEGESQ	0	S/T
NRBP1	NRBP	S14	VLSSGSDPKVE	0	S/T
NRBP1	NRBP	S11	SQTVLSSGSDP	0	S/T
NRBP1	NRBP	S12	QTVLSSGSDPK	0	S/T
NRK	STE 20	S855	RRSQSSPPYST	0	S/T
NRK	STE 20	S881	KVGKISPPVYL	0	S/T
NRK	STE 20	S1084	GEENCSETDGP	0	S/T
NRK	STE 20	S1027	-TANRSHGGSA	0	S/T
NRK	STE 20	S1031	RSHGGSAA---	0	S/T
NRK	STE 20	S1034	-----SEDNAA	0	S/T
NRK	STE 20	S1057	---RGSEGD-G	0	S/T
NRK	STE 20	S709	FRAKSSWRPEK	0	S/T
NUAK1	CAMKL	S455	---KLSPKQSA	0	S/T
NUAK1	CAMKL	S22	LGAPGSP----	0	S/T
NUAK1	CAMKL	S445	VLLPSSPEAEV	0	S/T
NUAK1	CAMKL	S600	RQRIRSCV--S	0	S/T
NUAK1	CAMKL	S476	TQQRESGYYSS	0	S/T
NUAK1	CAMKL	S480	ESGYYSS---P	0	S/T
NUAK1	CAMKL	S388	DAVPESPSKLS	0	S/T
NUAK1	CAMKL	S444	GVLLPSSPEAE	0	S/T
NUAK1	CAMKL	S518	TSHSLSCRRKG	0	S/T
NUAK2	CAMKL	S30	EGLIKSPKPLM	0	S/T
NUAK2	CAMKL	S435	SPIPASPG---	0	S/T
NUAK2	CAMKL	S462	SGYYSS---PE	0	S/T
NUAK2	CAMKL	S523	---FGSLDELA	0	S/T
NUAK2	CAMKL	S544	PSGAVSEDSIL	0	S/T
NUAK2	CAMKL	S547	AVSEDSIL---	0	S/T
NUAK2	CAMKL	S553	--SSESF--DQ	0	S/T
OBSCN	TRIO	S5563	VPGGDSDEDSK	0	S/T
OBSCN	TRIO	S6162	LSEPRSGLLVL	0	S/T
OBSCN	TRIO	S4076	KTRLQSLEQET	0	S/T
OBSCN	TRIO	S5669	RRLKLSPEWGA	0	S/T
OBSCN	TRIO	S136	CRVGGSPRPAV	0	S/T
OBSCN	TRIO	S6808	-----SLPPSP	0	S/T
OBSCN	TRIO	S7244	AE---SPLPQV	0	S/T
OBSCN	TRIO	S1115	DGKKLSSSSKV	0	S/T
OXSR1	STE 20	S339	GGWEWSDDEFD	0	S/T
OXSR1	STE 20	S427	----GS-----	0	S/T
OXSR1	STE 20	S325	----SSGRLHK	0	S/T
OXSR1	STE 20	S359	----RSPRVKE	0	S/T
OXSR1	STE 20	S324	-----SSGRLH	0	S/T
OXSR1	STE 20	S355	GKAAISQL---	0	S/T
OXSR1	STE 20	T331	GRLHKTEDGGW	0	S/T
OXSR1	STE 20	S347	EFDEESEEGKA	0	S/T
PAK1	STE 20	S144	---YMSFTDKS	0	S/T
PAK1	STE 20	T212	EPLPVTPTRDV	0	S/T
PAK1	STE 20	S174	----VSEDED-	0	S/T
PAK1	STE 20	S204	SVYTRSVIEPL	0	S/T
PAK1	STE 20	S223	---PISPT---	0	S/T
PAK1	STE 20	T230	---NTTPPDAL	0	S/T
PAK1	STE 20	Y153	---EDY-----	0	S/T
PAK1	STE 20	S199	PEHTKSVYTRS	0	S/T
PAK2	STE 20	S141	---YLSFTPPE	0	S/T
PAK2	STE 20	S2	----MSDNGEL	0	S/T
PAK2	STE 20	T169	-----TEEE--	0	S/T
PAK2	STE 20	S197	SIYTRSVIDPV	0	S/T
PAK2	STE 20	T143	-YLSFTPPEK-	0	S/T
PAK2	STE 20	S20	PVRMSSTIFST	0	S/T
PAK2	STE 20	S58	S-I-FSGTEKG	0	S/T
PAK2	STE 20	S55	RHKIIS-I-FS	0	S/T
PAK2	STE 20	S64	GTEKGSKKKEK	0	S/T
PAK2	STE 20	T154	--PSGTPALNA	0	S/T
PAK3	STE 20	T428	FCAQITP----	0.02	S/T
PAK3	STE 20	S154	---YMSFTSGD	0	S/T
PAK3	STE 20	S50	ARL-RSIFPGG	0	S/T
PAK3	STE 20	S259	RQRKKSKMTDE	0	S/T
PAK3	STE 20	S186	----VSEEEDE	0	S/T
PAK3	STE 20	S220	SIYTRSVVESI	0	S/T
PAK3	STE 20	S2	----MSDGLDN	0	S/T
PAK4	STE 20	S181	DKRPLSGPD--	0	S/T
PAK4	STE 20	S104	SLRRDSPPPPA	0	S/T
PAK4	STE 20	S291	PPGPRSPQREP	0	S/T
PAK4	STE 20	T207	GRPFNTYPRAD	0	S/T
PAK4	STE 20	S148	EAGGGSGDRRR	0	S/T
PAK4	STE 20	T187	--V-GTPQ---	0	S/T
PAK4	STE 20	S99	VTRSNSLRRDS	0	S/T
PAK4	STE 20	S267	LGPHASEP---	0	S/T
PAK4	STE 20	S167	SSREGSGGPQE	0	S/T
PAK5	STE 20	S288	RQRSRSGSGLQ	0	S/T
PAK5	STE 20	S99	VTRSNSLRKES	0	S/T
PAK5	STE 20	S183	GEAYYSEVKPL	0	S/T
PAK5	STE 20	S226	RASSSSPLDYS	0	S/T
PAK5	STE 20	S286	TMRQRSRSGSG	0	S/T
PAK5	STE 20	S290	RSRSGSGLQEP	0	S/T
PAK5	STE 20	Y159	DDLDPYYRGSH	0	S/T
PAK5	STE 20	Y182	HGEAYYSEVKP	0	S/T
PAK6	STE 20	S113	RRRAQSLGLLG	0	S/T
PAK6	STE 20	T99	VISSNTLRGRS	0	S/T
PAK6	STE 20	S165	WPEPQSPR---	0	S/T
PAK6	STE 20	S346	QLPGRSSPAGS	0	S/T
PAK6	STE 20	T326	LTTSDTSSPQK	0	S/T
PAK6	STE 20	S179	AAKAQSL-GPA	0	S/T
PAK6	STE 20	S248	GEGSPSPKTRE	0	S/T
PAK6	STE 20	S308	VAKAQSLPSDQ	0	S/T
PASK	CAMKL	S1280	VLSAASLEMG-	0	S/T
PASK	CAMKL	S939	HSQRDSAARTR	0	S/T
PASK	CAMKL	S949	RLFLASLPGST	0	S/T
PASK	CAMKL	S109	SVSCCSLLRGL	0	S/T
PASK	CAMKL	S1277	ESGVLSAASLE	0	S/T
PASK	CAMKL	S524	PVAIESPGQDL	0	S/T
PASK	CAMKL	S106	PRGSVSCCSLL	0	S/T
PASK	CAMKL	S953	ASLPGSTHST-	0	S/T
PASK	CAMKL	S956	PGSTHST----	0	S/T
PASK	CAMKL	T640	GLSFGTPTLDE	0	S/T
PDGFRA	PDGFR	Y762	IQRSLYDRPAS	0	Y
PDGFRA	PDGFR	Y1018	SADSGYIIPLP	0	Y
PDGFRA	PDGFR	Y768	DRPASYKKKSM	0	Y
PDGFRA	PDGFR	Y720	ESTRSYVILSF	0	Y
PDGFRA	PDGFR	Y754	KEVSKYSDIQR	0	Y
PDGFRB	PDGFR	Y771	IESSNYMAPYD	0	Y
PDGFRB	PDGFR	Y1009	L----YTAVQP	0	Y
PDGFRB	PDGFR	Y1021	EGDNDYIIPLP	0	Y
PDGFRB	PDGFR	Y763	KGDVKYADIES	0	Y
PDK1	PDHK	S347	-----SRAVPL	0.07	S/T
PDK1	PDHK	T346	P-RVET-----	0	S/T
PDPK1	PDHK	T37	QTESSTPPGIP	0	S/T
PDPK1	PDHK	Y9	TTSQLYDAVPI	0	S/T
PDPK1	PDHK	T513	AKNFKTFFVHT	0	S/T
PDPK1	PDHK	S25	LCSCPSPSMVR	0	S/T
PDPK1	PDHK	T245	NSFVGTAQYVS	0	S/T
PEAK1	NKF3	S572	KSAPTSPTATN	0	S/T
PEAK1	NKF3	S281	RANTLSPVRFF	0	S/T
PEAK1	NKF3	S568	KNCHKSAPTSP	0	S/T
PEAK1	NKF3	S1036	KRSHSSPSQIP	0	S/T
PKMYT1	WEE	T495	SLFEDTLDPT--	0	Dual
PKMYT1	WEE	S469	DALDLSDINSE	0	Dual
PKMYT1	WEE	T17	MPTEGTPPPLS	0	Dual
PKN2	PKN	S583	PPRASSLGEID	0	S/T
PKN2	PKN	S306	ASPTLSPRQSM	0	S/T
PKN2	PKN	S582	APPRASSLGEI	0	S/T
PKN2	PKN	S302	SLVAASPTLSP	0	S/T
PKN3	PKN	T492	DPA--TPSNFL	0.09	S/T
PKN3	PKN	S307	AALASSPSEGW	0	S/T
PKN3	PKN	S488	TLREASDPA--	0	S/T
PLK1	PLK	S331	---PSSLDPSN	0.06	S/T
PLK2	PLK	T6	MELLRTITYQP	0	S/T
PLK2	PLK	T8	LLRTITYQPAA	0	S/T
PLK3	PLK	T614	NRSACTY----	0.09	S/T
PLK3	PLK	S433	----ESALCAL	0	S/T
PLK3	PLK	T348	LFAKVT-----	0	S/T
PLK3	PLK	Y615	RSACTY-----	0	S/T
PLK4	PLK	S421	NEERYSPTDNN	0	S/T
PLK4	PLK	S592	LRSITSPLVAH	0	S/T
PLK4	PLK	S665	ADRPPSPTDNI	0	S/T
PLK4	PLK	S817	SPKALSPPPSV	0	S/T
PLK4	PLK	S291	GHATISTAITA	0	S/T
PLK4	PLK	S297	TAITASSSTSI	0	S/T
PRAG1	NKF3	S696	MSKSASFAFEF	0	S/T
PRKAA1	CAMKL	S496	-QRSGSVSNYR	0	S/T
PRKAA1	CAMKL	T490	KSGTATP----	0	S/T
PRKAA1	CAMKL	S486	ITEAKSGTATP	0	S/T
PRKAA1	CAMKL	T382	FLVAETPRARH	0	S/T
PRKAA1	CAMKL	S508	CQRSDSDAEA-	0	S/T
PRKAA1	CAMKL	S360	--P-DS-FLDD	0	S/T
PRKAA1	CAMKL	S356	FYLATSP----	0	S/T
PRKAA2	CAMKL	S165	LSNMMSD---G	0.08	S/T
PRKAA2	CAMKL	S377	PLIADSPKARC	0	S/T
PRKAA2	CAMKL	S491	-QRSCSAAGLH	0	S/T
PRKAA2	CAMKL	S484	QRSGSSTP---	0	S/T
PRKAA2	CAMKL	Y436	KVVNAYH----	0	S/T
PRKACA	PKA	S339	EEIRVSI--NE	0.03	S/T
PRKACB	PKA	T341	VSI--TEKCAK	0.01	S/T
PRKACB	PKA	S339	EDIRVSI--TE	0	S/T
PRKCA	PKC	S226	PQWNESFTFKL	0	S/T
PRKCA	PKC	S319	GNKVISPS---	0	S/T
PRKCA	PKC	Y195	GLSDPYVKLKL	0	S/T
PRKCA	PKC	T228	WNESFTFKLKP	0	S/T
PRKCB	PKC	T314	KISQGTKVPEE	0	S/T
PRKCD	PKC	Y313	V--GIYQGFEK	0.02	S/T
PRKCD	PKC	S304	----DSASSEP	0	S/T
PRKCD	PKC	Y334	-----YGKIWE	0	S/T
PRKCD	PKC	S302	RASRRS-----	0	S/T
PRKCD	PKC	S299	VTQRASRRS--	0	S/T
PRKCE	PKC	T309	ADLGVTPDKIT	0.09	S/T
PRKCE	PKC	S316	DKITNSGQRRK	0.06	S/T
PRKCE	PKC	S368	IRKALSFDNRG	0	S/T
PRKCE	PKC	S346	EDRSKSAPTSP	0	S/T
PRKCE	PKC	S329	IAGAESPQPA-	0	S/T
PRKCE	PKC	S350	KSAPTSPCDQE	0	S/T
PRKCE	PKC	S337	--SGSSPSEED	0	S/T
PRKCG	PKC	Y195	GLSDPYVKLKL	0	S/T
PRKCG	PKC	S264	MSFGVSELLKA	0	S/T
PRKCH	PKC	S317	YERVRMGPSSS	0	S/T
PRKCH	PKC	S249	VWDWDR---TS	0	S/T
PRKCH	PKC	S320	VRMGPSSSPIP	0	S/T
PRKCH	PKC	S324	PSSSPIPSPSP	0	S/T
PRKCH	PKC	S326	SSPIPSPSPSP	0	S/T
PRKCI	PKC	S19	VAGGGSGDHSH	0	S/T
PRKCI	PKC	S222	----PSS----	0	S/T
PRKCI	PKC	S223	---PSS-----	0	S/T
PRKCI	PKC	S226	-----S-LD--	0	S/T
PRKCI	PKC	S44	THFEPSISFEG	0	S/T
PRKCQ	PKC	S348	GISWESPLDEV	0	S/T
PRKCQ	PKC	Y90	---ELYSLAER	0	S/T
PRKCQ	PKC	T219	INSRETMFHKE	0	S/T
PRKCQ	PKC	T307	--LRDTEQIFR	0	S/T
PRKCZ	PKC	S223	-----SIKD--	0	S/T
PRKCZ	PKC	S228	----DSEDLKP	0	S/T
PRKD1	PKD	S910	LGERVSIL----	0	S/T
PRKD2	PKD	S214	LGTSESLPCTA	0	S/T
PRKD2	PKD	S876	LAERISVL----	0	S/T
PRKG1	PKG	S51	-----STHIGP	0.08	S/T
PRKG2	PKG	S110	VHRKTSGLVSL	0	S/T
PRKG2	PKG	S11	VKPKHSKHPDG	0	S/T
PRKG2	PKG	S431	LSKALSLEMIQ	0	S/T
PRPF4B	DYRK	S277	KDRKKSPIINE	0	S/T
PRPF4B	DYRK	S294	GKKSRSPVDLR	0	S/T
PRPF4B	DYRK	S366	DKSRRSRSPLL	0	S/T
PRPF4B	DYRK	S368	SRRSRSPLLND	0	S/T
PRPF4B	DYRK	S431	RSKDASPINRW	0	S/T
PRPF4B	DYRK	S578	STRTRSPSPDD	0	S/T
PRPF4B	DYRK	S580	RTRSPSPDDIL	0	S/T
PRPF4B	DYRK	S292	DRGKKSRSPVD	0	S/T
PRPF4B	DYRK	S32	ENGEVSEDQSQ	0	S/T
PTK2B	FAK	T842	DKSPLT-----	0.09	Y
RAF1	RAF	S29	GSSCISPTIVQ	0.02	S/T
RAF1	RAF	S296	---SSS-----	0	S/T
RAF1	RAF	S301	---NLSPTGWS	0	S/T
RAF1	RAF	S642	CTLTTSPRLPV	0	S/T
RIPK1	RIPK	S320	VKRMQSLQLDC	0	S/T
RIPK1	RIPK	Y384	QDEANYHLYGS	0	S/T
RIPK1	RIPK	Y387	ANYHLYGSRMD	0	S/T
RIPK1	RIPK	S389	YHLYGSRMDRQ	0	S/T
RIPK1	RIPK	S333	VPSSRSNSATE	0	S/T
RIPK1	RIPK	S330	CVAVPSSRSNS	0	S/T
RIPK2	RIPK	Y381	-AQDCYFMKL-	0.08	Dual
RIPK2	RIPK	S531	VSRSPSLNLLQ	0	Dual
RIPK2	RIPK	S363	PETSRSLPAPQ	0	Dual
RIPK2	RIPK	S527	EILVVSRSPSL	0	Dual
RIPK2	RIPK	Y474	IMKEDYELVS-	0	Dual
RIPK2	RIPK	S529	LVVSRSPSLNL	0	Dual
RIPK2	RIPK	S539	LLQNKSM----	0	Dual
RIPK3	RIPK	S316	SNRRFSIPESG	0.01	S/T
RIPK3	RIPK	S339	IENQHSRNDVM	0	S/T
RIPK3	RIPK	S320	FSIPESGQGGT	0	S/T
RIPK4	RIPK	S415	PSS-GSGKR--	0.07	S/T
RIPK4	RIPK	S353	DLDVKSP-PEP	0.04	S/T
RIPK4	RIPK	S420	----LSGVSSV	0	S/T
RIPK4	RIPK	S438	GSLSLSFERE-	0	S/T
RIPK4	RIPK	S431	DSAFSSRGSLS	0	S/T
RNASEL	Other unique	S315	-----SLVKVL	0	S/T
RNASEL	Other unique	S507	ADFDKSIKWAG	0	S/T
RNASEL	Other unique	S610	IKTRKSESEIL	0	S/T
RNASEL	Other unique	S738	ASGLASPGC---	0	S/T
ROCK1	DMPK	T1334	PRTLSTRSTAN	0.09	S/T
ROCK1	DMPK	S1333	SPRTLSTRSTA	0.07	S/T
ROCK1	DMPK	S1341	STANQSFRKVV	0.04	S/T
ROCK1	DMPK	S1328	GFVRASPRTLS	0.04	S/T
ROCK1	DMPK	S1105	STSVASFPSAD	0	S/T
ROCK1	DMPK	S1102	--DSTSVASFP	0	S/T
ROCK1	DMPK	S1108	VASFPSAD---	0	S/T
ROCK2	DMPK	S1374	QQ-NQSIRRPS	0.07	S/T
ROCK2	DMPK	S1379	SIRRPSRQLAP	0.03	S/T
ROCK2	DMPK	S1362	PFARSSPRTSM	0.03	S/T
ROCK2	DMPK	S1361	DPFARSSPRTS	0.02	S/T
ROCK2	DMPK	S1137	SSSIGSGPGDA	0	S/T
ROCK2	DMPK	Y722	DKNKIYESIEE	0	S/T
ROCK2	DMPK	S1366	SSPRTSMKIQQ	0	S/T
ROCK2	DMPK	S1134	--DSSSIGSGP	0	S/T
ROCK2	DMPK	S1133	---DSSSIGSG	0	S/T
RPS6KA1	RSK	T733	RKLPSTTL---	0	S/T
RPS6KA1	RSK	S732	VRKLPSTTL--	0	S/T
RPS6KA2	RSK	S628	LARIGSGKYAL	0.03	S/T
RPS6KA2	RSK	S546	RDESGSPESIR	0	S/T
RPS6KA3	RSK	S715	RNQ--SPVLEP	0	S/T
RPS6KA4	RSK	T687	SPPLRTPDVLE	0	S/T
RPS6KA4	RSK	S745	ASRRGSPAPAN	0	S/T
RPS6KA4	RSK	S678	WLQDGSARSSP	0	S/T
RPS6KA4	RSK	S682	GSARSSPPLRT	0	S/T
RPS6KA4	RSK	S721	GFFLKSVENAP	0	S/T
RPS6KA4	RSK	S737	KQKLRSATASR	0	S/T
RPS6KA4	RSK	T542	LYADDTPGA-P	0	S/T
RPS6KA5	RSK	T581	NQPLKTPCFTL	0.02	S/T
RPS6KA5	RSK	S750	KMKKTSTSTET	0	S/T
RPS6KA5	RSK	S758	TETRSSSSESS	0	S/T
RPS6KA5	RSK	S752	KKTSTSTETRS	0	S/T
RPS6KB1	RSK	S434	EPKIRSPR---	0.08	S/T
RPS6KB1	RSK	S447	PRTPVSPVKFS	0.05	S/T
RPS6KB1	RSK	T444	IGSPRTPVSPV	0	S/T
RPS6KB1	RSK	S441	-RFIGSPRTPV	0	S/T
RPS6KB2	RSK	S410	QPKLRSPR---	0.08	S/T
RPS6KB2	RSK	S423	PRAPVSPLKFS	0.06	S/T
RPS6KB2	RSK	S417	-RLNSSPRAPV	0	S/T
RPS6KB2	RSK	S416	--RLNSSPRAP	0	S/T
RPS6KB2	RSK	S473	---KKSK----	0	S/T
RPS6KB2	RSK	S24	GEPELSPA--D	0	S/T
RPS6KC1	RSKL	S427	RSPEESFDIKE	0	S/T
RPS6KC1	RSKL	S664	TISRGSDDSVP	0	S/T
RPS6KC1	RSKL	S872	ETKGESGLVLE	0	S/T
RPS6KC1	RSKL	S528	KIEPGSLNEEP	0	S/T
RPS6KC1	RSKL	S667	RGSDDSVPVIS	0	S/T
RPS6KC1	RSKL	T659	FKAQDTISRGS	0	S/T
RPS6KC1	RSKL	S605	FFRIDSKDSAS	0	S/T
SCYL2	SCY1	S677	KHKRASL----	0	S/T
SCYL3	SCY1	T153	KVSQATPEFLR	0.08	S/T
SCYL3	SCY1	S568	LDVEESSWDDC	0	S/T
SGK3	SGK	S126	SPKHQSDPSED	0	S/T
SGK3	SGK	S121	FLQMDSPKHQS	0	S/T
SGK3	SGK	T32	KKKRFTVYKVL	0	S/T
SIK1	CAMKL	S575	EGRRASDTSLT	0	S/T
SIK1	CAMKL	S435	RPRPVSPSS--	0	S/T
SIK1	CAMKL	T473	TGRRHTLAEVS	0	S/T
SIK1	CAMKL	S626	----LSPFHA-	0	S/T
SIK1	CAMKL	S534	-LGACSPVRLA	0	S/T
SIK1	CAMKL	S634	--PAQSPGLHG	0	S/T
SIK1	CAMKL	S370	-SSDLSGLEVP	0	S/T
SIK1	CAMKL	S437	RPVSPSS----	0	S/T
SIK1	CAMKL	S516	---SKSPAGLS	0	S/T
SIK1B	CAMKL	S575	EGRRASDTSLT	0	S/T
SIK2	CAMKL	S587	EGRRASDTSLT	0	S/T
SIK2	CAMKL	S534	LEDNPSLKDIM	0	S/T
SIK2	CAMKL	S358	-RR-PSTIAEQ	0	S/T
SIK2	CAMKL	T484	GQRRHTLSEVT	0	S/T
SIK2	CAMKL	S379	PVTMHSPNMRL	0	S/T
SIK2	CAMKL	S576	-VHNRSPVSFR	0	S/T
SIK2	CAMKL	S545	LANQPSPRMTS	0	S/T
SIK3	CAMKL	S626	PVRRFSDG--A	0	S/T
SIK3	CAMKL	S551	-GRRASDGG--	0	S/T
SIK3	CAMKL	S866	LSKQLSADSAE	0	S/T
SIK3	CAMKL	T469	SMRRHTVGVAD	0	S/T
SIK3	CAMKL	S974	LQGLLSPRHSL	0	S/T
SIK3	CAMKL	S978	LSPRHSLTGHS	0	S/T
SIK3	CAMKL	S620	PTERFSPVRRF	0	S/T
SIK3	CAMKL	S731	----SSPPPNH	0	S/T
SIK3	CAMKL	S748	RQPSNSPPPMS	0	S/T
SLK	STE 20	S571	AEDTQSNDGKE	0	S/T
SLK	STE 20	S779	K-DSGSISLQE	0	S/T
SLK	STE 20	S347	----AS-----	0	S/T
SLK	STE 20	S348	-----SEEDKL	0	S/T
SLK	STE 20	S565	KVDEDSAEDTQ	0	S/T
SLK	STE 20	S340	SKR-ASSDLSI	0	S/T
SLK	STE 20	T569	DSAEDTQSNDG	0	S/T
SLK	STE 20	S818	VTDSDSKTEE-	0	S/T
SLK	STE 20	S777	KTK-DSGSISL	0	S/T
SNRK	CAMKL	S518	KMNIASPG---	0	S/T
SNRK	CAMKL	S390	-----SPARAA	0	S/T
SNRK	CAMKL	S607	NAGGGSPSSGS	0	S/T
SNRK	CAMKL	S351	QTRSASPSNIK	0	S/T
SNRK	CAMKL	S362	QFR-QSWPTKI	0	S/T
SNRK	CAMKL	S569	WHRRDSS----	0	S/T
SNRK	CAMKL	S495	FEEGESDDEFD	0	S/T
SNRK	CAMKL	S563	SGFTYSWHRRD	0	S/T
SNRK	CAMKL	S639	---SRSAGELV	0	S/T
SPEG	TRIO	S390	SALGRSPRLVR	0	S/T
SPEG	TRIO	S313	LLPPPSPRVGK	0	S/T
SPEG	TRIO	S549	TSRAVSPAAAQ	0	S/T
SPEG	TRIO	S1172	LEKMPSIPEEP	0	S/T
SPEG	TRIO	S2037	LHKAASVELPQ	0	S/T
SRC	SRC	S17	R----SL-E--	0	Y
SRC	SRC	S75	SDTVTSPQRAG	0	Y
SRC	SRC	S51	GHRGPSAAFAP	0	Y
SRPK1	SRPK	S311	QEESESPVERP	0	S/T
SRPK1	SRPK	S309	NKQEESESPVE	0	S/T
SRPK1	SRPK	T326	PPNKMTQEKLE	0	S/T
SRPK1	SRPK	S333	EKLEESSTIGQ	0	S/T
SRPK1	SRPK	S334	KLEESSTIGQD	0	S/T
SRPK2	SRPK	S496	-TVSASSTGDL	0.06	S/T
SRPK2	SRPK	S494	R--TVSASSTG	0	S/T
SRPK2	SRPK	T492	RSR--TVSASS	0	S/T
SRPK2	SRPK	Y319	DQDGEYCPEVK	0	S/T
STK10	STE 20	S438	QGGDLSPAANR	0	S/T
STK10	STE 20	S454	QSRPNSSALET	0	S/T
STK10	STE 20	S450	QKASQSRPNSS	0	S/T
STK10	STE 20	T952	CPNPSTP----	0	S/T
STK10	STE 20	S13	RILRLSTFEKR	0	S/T
STK10	STE 20	T185	-----TL--QK	0	S/T
STK10	STE 20	S514	K-EMGSLSIKD	0	S/T
STK10	STE 20	S455	SRPNSSALETL	0	S/T
STK10	STE 20	T14	ILRLSTFEKRK	0	S/T
STK11	CAMKL	S428	KIRRLSACKQQ	0	S/T
STK11	CAMKL	S31	IHRIDSTEVIY	0	S/T
STK11	CAMKL	T32	HRIDSTEVIYQ	0	S/T
STK11	CAMKL	S334	KDRWRSMTVVP	0	S/T
STK11	CAMKL	S401	EAAQLSTKSRA	0	S/T
STK11	CAMKL	S404	QLSTKSRAEGR	0	S/T
STK11	CAMKL	Y36	STEVIYQPRRK	0	S/T
STK11	CAMKL	S399	GTEAAQLSTKS	0	S/T
STK17A	DAPK	S28	AGRGLSGPCRP	0	S/T
STK17A	DAPK	S9	LEKPGSGGSSP	0	S/T
STK17A	DAPK	S13	GSGGSSPGATS	0	S/T
STK17A	DAPK	S12	PGSGGSSPGAT	0	S/T
STK17A	DAPK	S18	SPGATSGSGRA	0	S/T
STK17A	DAPK	S348	LQEGHSVPEIN	0	S/T
STK17A	DAPK	S354	VPEINSDTDKS	0	S/T
STK17B	DAPK	S12	---SISGLLTT	0	S/T
STK17B	DAPK	S10	-----SISGLL	0	S/T
STK24	STE 20	S4	----SRAQLWG	0	S/T
STK24	STE 20	T184	-----TQ--IK	0	S/T
STK24	STE 20	S315	QSHDDSSSEDS	0	S/T
STK24	STE 20	S316	SHDDSSSEDSD	0	S/T
STK24	STE 20	S317	HDDSSSEDSD-	0	S/T
STK24	STE 20	S381	--TIISPLFAE	0	S/T
STK24	STE 20	S8	SRAQLWGLALN	0	S/T
STK25	STE 20	T166	VAGQLTD----	0.03	S/T
STK25	STE 20	T168	-----TQ--IK	0	S/T
STK25	STE 20	S342	TALHSSQK---	0	S/T
STK26	STE 20	S4	--MAHSPVA--	0	S/T
STK26	STE 20	S300	KAEGHSDDESD	0	S/T
STK26	STE 20	T172	-----TQ--IK	0	S/T
STK26	STE 20	S304	HSDDESDSEGS	0	S/T
STK26	STE 20	S306	DDESDSEGS--	0	S/T
STK26	STE 20	S309	SDSEGS----D	0	S/T
STK26	STE 20	T327	PEWSFTT----	0	S/T
STK26	STE 20	T328	EWSFTT----V	0	S/T
STK3	STE 20	S15	--KKLSEDSLT	0.01	S/T
STK3	STE 20	S316	-EE-NSDEDEL	0	S/T
STK3	STE 20	S385	RNA-TSPQVQR	0	S/T
STK3	STE 20	T384	KRNA-TSPQVQ	0	S/T
STK3	STE 20	T336	VESVGTMRATS	0	S/T
STK3	STE 20	S444	-LKNLSLE---	0	S/T
STK3	STE 20	S406	DFKNKSHENCN	0	S/T
STK3	STE 20	T174	-----TM--AK	0	S/T
STK31	Other unique	Y449	MQQKLYMSVED	0	S/T
STK31	Other unique	Y777	ERAATYHRAWR	0	S/T
STK32C	YANK	S18	AASPGSPPPGR	0	S/T
STK32C	YANK	S10	AERRGSSAAAS	0	S/T
STK32C	YANK	S11	ERRGSSAAASP	0	S/T
STK32C	YANK	S15	SSAAASPGSPP	0	S/T
STK32C	YANK	S70	KKRMGSSMSAA	0	S/T
STK35	NKF4	S6	MGHQESPLARA	0	S/T
STK36	ULK	S1288	SLGNQSLPHSS	0	S/T
STK36	ULK	S1293	SLPHSSPRPAS	0	S/T
STK36	ULK	S1314	LRPAHSM-----	0	S/T
STK36	ULK	Y1181	VGNAAYQAGPL	0	S/T
STK39	STE 20	S385	GDWEWSDDEMD	0	S/T
STK39	STE 20	S371	----SSGHLHK	0	S/T
STK39	STE 20	S370	-----SSGHLH	0	S/T
STK39	STE 20	S401	GKAAFSQE---	0	S/T
STK4	STE 20	S320	-DEENSEEDEM	0	S/T
STK4	STE 20	Y433	-----YEF---	0	S/T
STK4	STE 20	S410	ENQINSF---G	0	S/T
STK4	STE 20	T340	GDEMGTVRVAS	0	S/T
STK4	STE 20	S414	---GKSVPGP-	0	S/T
STK4	STE 20	T387	RRD-ETMQPAK	0	S/T
STK4	STE 20	T177	-----TM--AK	0	S/T
STK4	STE 20	S438	---LKSWTVE-	0	S/T
STK4	STE 20	T367	--QLGT----M	0	S/T
STRADA	STE 20	S46	KTNDASSESIA	0	S/T
STRADA	STE 20	S2	----MSFLVSK	0	S/T
STRADA	STE 20	S52	SESIASFSKQE	0	S/T
STRADA	STE 20	T329	SDSLTT-STPR	0	S/T
STRADA	STE 20	T419	---LVTNLEEL	0	S/T
STRADA	STE 20	S313	EELTMSPSRSV	0	S/T
STRADA	STE 20	S387	IKRRASEALPE	0	S/T
STRADA	STE 20	S47	TNDASSESIAS	0	S/T
STRADA	STE 20	S49	DASSESIASFS	0	S/T
STRADB	STE 20	S306	MKNSQSGVDSG	0	S/T
STRADB	STE 20	S315	SGIGESVLVSS	0	S/T
SYK	SYK	S297	RIKSYSFPKPG	0	Y
SYK	SYK	Y296	SRIKSYSFPKP	0	Y
SYK	SYK	S295	ISRIKSYSFPK	0	Y
TAOK1	STE 20	S421	-SDPQSPPQVS	0	S/T
TAOK1	STE 20	S9	TNRAGSLK---	0	S/T
TAOK1	STE 20	S965	-GVRNS-----	0	S/T
TAOK1	STE 20	S445	TIRTASL----	0	S/T
TAOK1	STE 20	S417	--RA-SDPQSP	0	S/T
TAOK1	STE 20	T440	-----TIRTAS	0	S/T
TAOK1	STE 20	Y610	--QRQYLELEC	0	S/T
TAOK1	STE 20	T443	--TIRTASL--	0	S/T
TAOK1	STE 20	S426	SPPQVSRHKSH	0	S/T
TAOK2	STE 20	S9	GGRAGSLK---	0	S/T
TAOK2	STE 20	S827	GAPSPSPQKHG	0	S/T
TAOK2	STE 20	S825	-SGAPSPSPQK	0	S/T
TAOK2	STE 20	S473	TIRTASL----	0	S/T
TAOK2	STE 20	S656	LLARHSLDQDL	0	S/T
TAOK2	STE 20	S1002	VGLGASYLLLC	0	S/T
TAOK2	STE 20	S486	EHEQDSA----	0	S/T
TAOK2	STE 20	S1011	A---LHLPSSL	0	S/T
TAOK2	STE 20	S1014	-LHLPSSLFLL	0	S/T
TAOK3	STE 20	S324	GPLNESQEDEE	0	S/T
TAOK3	STE 20	S331	EDEEDSEHGTS	0	S/T
TAOK3	STE 20	S442	TIKSASL----	0	S/T
TAOK3	STE 20	Y305	LDNLQYRKMKK	0	S/T
TAOK3	STE 20	S462	---QMSGYKRM	0	S/T
TAOK3	STE 20	S359	VST-GSQSSSV	0	S/T
TAOK3	STE 20	S551	TTFLESQKKQY	0	S/T
TAOK3	STE 20	T335	DSEHGTSLNRE	0	S/T
TEC	TEC	Y228	EG---YIPS--	0.07	Y
TESK1	LISK	S437	ARRCRSLPSSP	0	Dual
TESK1	LISK	S441	RSLPSSPELPR	0	Dual
TESK1	LISK	S603	NCEAGSLLCHR	0	Dual
TESK1	LISK	S540	NRAQHSLPRAA	0	Dual
TESK1	LISK	T616	HAKPPTPSLQL	0	Dual
TESK1	LISK	S342	-----SATLPR	0	Dual
TESK1	LISK	S357	LSRSRSDLFLP	0	Dual
TESK1	LISK	S553	ERTEPSPPPSA	0	Dual
TESK1	LISK	T344	---SATLPRPD	0	Dual
TESK2	LISK	S369	LSRSQSDIFSR	0	Dual
TESK2	LISK	S367	IWLSRSQSDIF	0	Dual
TESK2	LISK	S456	IRRWRSLPGSP	0	Dual
TESK2	LISK	S346	VKRLSSLDDKI	0	Dual
TESK2	LISK	S460	RSLPGSPEFLH	0	Dual
TESK2	LISK	S381	PPRTVSVLDPY	0	Dual
TGFBR1	STKR	T185	LIYDMTTSGSG	0.06	S/T
TGFBR1	STKR	S187	YDMTTSGSGSG	0.05	S/T
TGFBR1	STKR	T186	IYDMTTSGSGS	0.04	S/T
TGFBR1	STKR	S165	NEEDPSLDR--	0	S/T
TGFBR1	STKR	S172	--PFISEGTTL	0	S/T
TGFBR2	STKR	S548	HLDRLSGRSCS	0	S/T
TGFBR2	STKR	S553	SGRSCSEEK--	0	S/T
TGFBR2	STKR	S409	LDPTLS-----	0	S/T
TGFBR2	STKR	S551	RLSGRSCSEEK	0	S/T
TGFBR2	STKR	S562	IPEDGSLNTTK	0	S/T
TGFBR2	STKR	S213	KLMEFSEHCAI	0	S/T
TLK1	TLK	S74	GVASGSTGSTG	0.08	S/T
TLK1	TLK	T38	SLLNHTPPSGR	0	S/T
TLK1	TLK	S33	AAAARSLLNHT	0	S/T
TLK1	TLK	S77	SGSTGSTGSCS	0	S/T
TLK2	TLK	S134	YGLDGSAAKEA	0	S/T
TNIK	STE 20	S680	-TTSISPALAR	0	S/T
TNIK	STE 20	S769	SKSEGSPVLPH	0	S/T
TNIK	STE 20	S640	MPRQNSDPTSE	0	S/T
TNIK	STE 20	S707	QPIRASNP---	0	S/T
TNIK	STE 20	S678	---TTSISPAL	0	S/T
TNIK	STE 20	S764	RVRANSKSEGS	0	S/T
TNIK	STE 20	S688	LARKNSPGNGS	0	S/T
TNIK	STE 20	S720	----ESPLQR-	0	S/T
TNIK	STE 20	S766	RANSKSEGSPV	0	S/T
TNIK	STE 20	T581	VQPARTPPMLR	0	S/T
TNK2	ACK	Y859	VSSTHYYLLPE	0	Y
TNK2	ACK	Y518	VKKPTYDPVSE	0	Y
TNK2	ACK	Y827	ASDPKYATPQV	0	Y
TNK2	ACK	Y860	SSTHYYLLPER	0	Y
TNK2	ACK	S724	QAPAGSPAPSP	0	Y
TNK2	ACK	S728	GSPAPSPSPGG	0	Y
TNK2	ACK	Y635	PPPPAYDDVAQ	0	Y
TNK2	ACK	S730	PAPSPSPGGDD	0	Y
TRIO	TRIO	S2455	RAGAASPLNSP	0	S/T
TRIO	TRIO	S2459	ASPLNSP----	0	S/T
TRIO	TRIO	S1779	RKWLTSPVRRL	0	S/T
TRIO	TRIO	S2477	PFPPSSPLQKG	0	S/T
TRIO	TRIO	S2417	----ESPRKGA	0	S/T
TRIO	TRIO	S2429	NASGSSPDAPA	0	S/T
TTBK1	TTBK	S1041	KVATISPRRHA	0	S/T
TTBK2	TTBK	S428	PIRVRSEITQP	0	S/T
TYK2	JAK	S884	-----SPASDP	0.06	Y
TYK2	JAK	Y292	EGEPCYIRDSG	0	Y
TYK2	JAK	S499	D-GMQSLRLRK	0	Y
TYRO3	AXL	S818	--AGGSL----	0.05	Y
TYRO3	AXL	S869	EHQPESP----	0.03	Y
ULK1	ULK	S758	VFTVGSPPSGS	0	S/T
ULK1	ULK	S556	GCRLHSAPNL-	0	S/T
ULK1	ULK	S450	ERNLQSPTQ--	0	S/T
ULK1	ULK	S638	FPKTPS-----	0	S/T
ULK1	ULK	S479	ARASPS--P--	0	S/T
ULK1	ULK	S477	GFARASPS--P	0	S/T
ULK1	ULK	S623	PPILGSPTKAV	0	S/T
ULK1	ULK	S317	LASPPSLGEMQ	0	S/T
ULK2	ULK	S1027	IERRLSALCHS	0.05	S/T
ULK2	ULK	S600	PTIIGSPTKTT	0	S/T
ULK2	ULK	S729	LFTVGSPPHSA	0	S/T
ULK2	ULK	S323	---LSS----P	0	S/T
ULK2	ULK	S430	TNVHGSPR--S	0	S/T
ULK2	ULK	S528	GARLQSAPTL-	0	S/T
ULK2	ULK	S771	RVCVGSPPGPG	0	S/T
ULK2	ULK	T425	----GTNVHGS	0	S/T
ULK2	ULK	T531	LQSAPTL--TD	0	S/T
ULK2	ULK	Y331	LGPPNYLQVSK	0	S/T
ULK3	ULK	S361	LRQGTSARDLL	0.05	S/T
ULK3	ULK	S305	SAAALSLYCKA	0.04	S/T
ULK3	ULK	S300	----DSAAALS	0	S/T
ULK3	ULK	S350	AIVS-SSNQAL	0	S/T
ULK3	ULK	S384	ALEVASAAMAK	0	S/T
ULK3	ULK	S449	VKMRESRWEAD	0	S/T
ULK4	ULK	S385	--THCSPQKTS	0	S/T
ULK4	ULK	T1021	TEHNPTFTRLV	0	S/T
ULK4	ULK	T1023	HNPTFTRLVEE	0	S/T
ULK4	ULK	S335	QPLGHSFRLEN	0	S/T
ULK4	ULK	S390	SPQKTSPLTKI	0	S/T
ULK4	ULK	T382	DM---THCSPQ	0	S/T
ULK4	ULK	T389	CSPQKTSPLTK	0	S/T
ULK4	ULK	T393	KTSPLTKITS-	0	S/T
VRK1	VRK	S376	EDTEWSNTQTE	0	S/T
VRK1	VRK	T378	TEWSNTQTEEA	0	S/T
VRK1	VRK	T355	KAKTITKKRKK	0	S/T
VRK1	VRK	T386	----QTRSRTR	0	S/T
VRK2	VRK	T336	SINVHTPNSQK	0	S/T
VRK2	VRK	S447	FKKSRSPSWYK	0	S/T
VRK2	VRK	S339	VHTPNSQKVDS	0	S/T
VRK2	VRK	S449	KSRSPSWYKYT	0	S/T
VRK2	VRK	S369	VHSERSAESCA	0	S/T
VRK2	VRK	S406	QKYQESQEPLN	0	S/T
VRK2	VRK	S445	DIFKKSRSPSW	0	S/T
VRK2	VRK	S438	HQDFTSPDIFK	0	S/T
VRK3	VRK	S59	SSFETSPKKVK	0	S/T
VRK3	VRK	S83	SDGDSSESEDT	0	S/T
VRK3	VRK	S82	FSDGDSSESED	0	S/T
VRK3	VRK	S122	QVTRGSPQKTS	0	S/T
VRK3	VRK	S136	QKTRQSPQTLK	0	S/T
VRK3	VRK	S55	RGLNSSFETSP	0	S/T
VRK3	VRK	S115	QKTRKSPQVTR	0	S/T
VRK3	VRK	S85	GDSSESEDTLS	0	S/T
VRK3	VRK	S108	PTPKSSPQKTR	0	S/T
VRK3	VRK	T104	GSRPPTPKSSP	0	S/T
WEE1	WEE	Y132	SPAAPYFLGSS	0.09	Dual
WEE1	WEE	S139	LGSSFSPVRCG	0.03	Dual
WEE1	WEE	S165	GEGRRSPRPDH	0	Dual
WEE1	WEE	S127	SSPVKSPAAPY	0	Dual
WEE1	WEE	S642	MNRSVS-----	0	Dual
WEE1	WEE	S150	GPGDASPRGCG	0	Dual
WNK1	WNK	S1261	RRFIVSPVPES	0.04	S/T
WNK1	WNK	S167	KDRPVSQ----	0.03	S/T
WNK1	WNK	S2012	LNGPSSDPEAA	0	S/T
WNK1	WNK	S1978	EGPVASPPFMD	0	S/T
WNK1	WNK	S2372	LQKSISNPPGS	0	S/T
WNK2	WNK	S1889	PSRAGS--L--	0.05	S/T
WNK2	WNK	S1817	LDEAPSSPDVK	0	S/T
WNK2	WNK	S1818	DEAPSSPDVKL	0	S/T
WNK2	WNK	S1862	---QASLPVSG	0	S/T
WNK2	WNK	S560	-----SPDKAR	0	S/T
WNK2	WNK	S1798	EWTLASPHSLR	0	S/T
WNK3	WNK	S1329	RCKAMSGSFQR	0.09	S/T
WNK3	WNK	S1471	GKQPSSDSEFS	0	S/T
WNK3	WNK	S734	KQRRASCPRPE	0	S/T
WNK3	WNK	S1395	-KTSFSYEKLQ	0	S/T
WNK3	WNK	S1576	DSKTQSTEIPL	0	S/T
WNK4	WNK	S97	PGPARSPPPSS	0.04	S/T
WNK4	WNK	S1217	--RRNSLSGSS	0	S/T
WNK4	WNK	S575	F-RHAS----Y	0	S/T
YES1	SRC	S40	EPTTVSPCPSS	0	Y
YES1	SRC	S11	SKENKSPAIKY	0	Y
YES1	SRC	Y32	TSVSHYGAEPT	0	Y

## Sheet: Exp_validated_upstream kinases
Gene	Kinase_Family	Phosphosite	Extracted_Window	Conservation_Score	Type of Kinase	Kinase_site	Upstreamkinase	Functional relevance	ON_FUNCTION
ABL1	ABL	Y257	QYGEVYEGVWK	0.95	Y	ABL1_Y257	BCR/ABL	Other functions	intracellular localization; protein conformation
ABL1	ABL	Y253	LGGGQYGEVYE	0.95	Y	ABL1_Y253	BCR/ABL	Activation site	intracellular localization; protein conformation; enzymatic activity, induced
ABL1	ABL	Y393	MTGDTYTAHAG	1	Y	ABL1_Y393	HCK	Activation site	enzymatic activity, induced
ABL1	ABL	Y226	NKPTVYGVSPN	0.95	Y	ABL1_Y226	HCK	Activation site	enzymatic activity, induced
ABL1	ABL	Y185	SDGKLYVSSES	0.95	Y	ABL1_Y185	HCK	Orphan sites
ABL2	ABL	Y439	MTGDTYTAHAG	1	Y	ABL2_Y439	PDGFRB	Other functions	protein degradation
ABL2	ABL	S936	VPVLISPTLKH	0	Y	ABL2_S936		Orphan sites
ABL1	ABL	T852	AAEPVTPTSKA	0.79	Y	ABL1_T852		Orphan sites
ABL1	ABL	S718	FLRSCSASCVP	0.76	Y	ABL1_S718		Orphan sites
ABL1	ABL	S569	HEPAVSPLLPR	0.73	Y	ABL1_S569		Orphan sites
ABL1	ABL	S917	GKPSQSPSQEA	0.69	Y	ABL1_S917		Orphan sites
ABL1	ABL	S16	CKSKKGLSSSS	0.61	Y	ABL1_S16		Orphan sites
ABL2	ABL	S783	FPRSNSTSSMS	0.79	Y	ABL2_S783		Orphan sites
ABL2	ABL	S620	QASSGSPALPR	0.76	Y	ABL2_S620		Orphan sites
ABL2	ABL	S631	KQRDKSPSSLL	0.73	Y	ABL2_S631		Orphan sites
ABL2	ABL	S915	QPGWPSPAKAA	0.73	Y	ABL2_S915		Orphan sites
ABL2	ABL	S655	GGFFSSFMKK-	0.69	Y	ABL2_S655		Orphan sites
ABL2	ABL	Y718	VPPKCYGGSFA	0.67	Y	ABL2_Y718		Orphan sites
ABL2	ABL	S817	LERTVSTSSQP	0.6	Y	ABL2_S817		Orphan sites
ABL2	ABL	S820	TVSTSSQPEEN	0.52	Y	ABL2_S820		Orphan sites
TNK2	ACK	Y859	VSSTHYYLLPE	0	Y	TNK2_Y859	BMX	Activity Altered	enzymatic activity, inhibited; protein conformation; phosphorylation; enzymatic activity, induced
TNK2	ACK	Y860	SSTHYYLLPER	0	Y	TNK2_Y860	BMX	Activity Altered	enzymatic activity, inhibited; protein conformation; phosphorylation; enzymatic activity, induced
TNK1	ACK	S502	KGISRSLESVL	0.64	Y	TNK1_S502	CHEK1	Inhibition sites	molecular association, regulation; intracellular localization; enzymatic activity, inhibited; phosphorylation
TNK2	ACK	Y635	PPPPAYDDVAQ	0	Y	TNK2_Y635	PDGFRB	Activation site	molecular association, regulation; enzymatic activity, induced
TNK2	ACK	Y284	QNDDHYVMQEH	0.67	Y	TNK2_Y284	TNK2	Activation site	phosphorylation; enzymatic activity, induced
TNK1	ACK	S468	-----SIDGDR	0.11	Y	TNK1_S468		Orphan sites
TNK2	ACK	Y518	VKKPTYDPVSE	0	Y	TNK2_Y518		Orphan sites
TNK2	ACK	Y827	ASDPKYATPQV	0	Y	TNK2_Y827		Orphan sites
TNK2	ACK	S724	QAPAGSPAPSP	0	Y	TNK2_S724		Orphan sites
TNK2	ACK	S728	GSPAPSPSPGG	0	Y	TNK2_S728		Orphan sites
TNK2	ACK	S730	PAPSPSPGGDD	0	Y	TNK2_S730		Orphan sites
TNK1	ACK	S255	NLLLASPRTIK	0.84	Y	TNK1_S255		Orphan sites
TNK1	ACK	Y661	SAASRYVLARP	0.69	Y	TNK1_Y661		Orphan sites
TNK1	ACK	S519	TGGGSSPPEIR	0.68	Y	TNK1_S519		Orphan sites
TNK1	ACK	Y277	GARGRYVMGGP	0.67	Y	TNK1_Y277		Activation site	enzymatic activity, induced
TNK1	ACK	T514	LGPRPTGGGSS	0.55	Y	TNK1_T514		Orphan sites
TNK1	ACK	S508	LESVLSLGPRP	0.55	Y	TNK1_S508		Orphan sites
TNK1	ACK	S411	TVIEGSSSFHS	0.4	Y	TNK1_S411		Orphan sites
TNK1	ACK	S96	TLPSDSPR---	0.36	Y	TNK1_S96		Orphan sites
TNK2	ACK	S785	PREPLSPQGSR	0.55	Y	TNK2_S785		Orphan sites
AKT1	AKT	S477	FSYSASGTA---	0.74	S/T	AKT1_S477	CDK2	Activation site	molecular association, regulation; phosphorylation; enzymatic activity, induced
AKT1	AKT	T479	YSASGTA-----	0.67	S/T	AKT1_T479	CDK2	Activation site	molecular association, regulation; phosphorylation; enzymatic activity, induced
AKT1	AKT	S129	SPSDNSGAEEM	0.81	S/T	AKT1_S129	CSNK2A1	Activation site	molecular association, regulation; phosphorylation; enzymatic activity, induced
AKT1	AKT	T450	QMITITPPDQ-	0.75	S/T	AKT1_T450	MTOR	Activity Altered	protein stabilization; molecular association, regulation; enzymatic activity, inhibited; phosphorylation; enzymatic activity, induced; activity, induced; ubiquitination; protein conformation
AKT2	AKT	T309	GATMKTFCGTP	0.99	S/T	AKT2_T309	PDPK1	Activation site	intracellular localization; enzymatic activity, induced
AKT3	AKT	T305	AATMKTFCGTP	0.98	S/T	AKT3_T305	PDPK1	Other functions	phosphorylation
AKT1	AKT	Y315	CGTPEYLAPEV	1	S/T	AKT1_Y315	RET	Activation site	phosphorylation; enzymatic activity, induced
AKT1	AKT	T308	GATMKTFCGTP	0.99	S/T	AKT1_T308	TBK1	Activation site	receptor desensitization, induced; protein degradation; protein stabilization; molecular association, regulation; phosphorylation; enzymatic activity, induced; activity, induced; sumoylation; ubiquitination; methylation; intracellular localization; protein conformation
AKT1	AKT	S473	HFPQFSYSASG	0.97	S/T	AKT1_S473	TBK1	Activity Altered	protein degradation; protein stabilization; molecular association, regulation; enzymatic activity, inhibited; phosphorylation; enzymatic activity, induced; activity, induced; sumoylation; ubiquitination; intracellular localization; protein conformation
AKT1	AKT	S124	DFRSGSPSDNS	0.74	S/T	AKT1_S124		Activation site	enzymatic activity, induced
AKT1	AKT	S122	EMDFRSGSPSD	0.72	S/T	AKT1_S122		Orphan sites
AKT1	AKT	S126	RSGSPSDNSGA	0.7	S/T	AKT1_S126		Orphan sites
AKT2	AKT	S34	LKSDGSFIGYK	0.95	S/T	AKT2_S34		Orphan sites
AKT2	AKT	S302	CKEGISDGATM	0.95	S/T	AKT2_S302		Orphan sites
AKT2	AKT	S474	HFPQFSYSASI	0.94	S/T	AKT2_S474		Activation site	molecular association, regulation; intracellular localization; enzymatic activity, induced
AKT2	AKT	Y438	EVDTRYFDDEF	0.92	S/T	AKT2_Y438		Orphan sites
AKT2	AKT	Y475	FPQFSYSASIR	0.91	S/T	AKT2_Y475		Orphan sites
AKT2	AKT	T451	QSITITPPDRY	0.82	S/T	AKT2_T451		Orphan sites
AKT2	AKT	S478	FSYSASIR----	0.74	S/T	AKT2_S478		Orphan sites
AKT2	AKT	S126	DYKCGSPSDSS	0.69	S/T	AKT2_S126		Orphan sites
AKT2	AKT	S128	KCGSPSDSSTT	0.64	S/T	AKT2_S128		Other functions	phosphorylation
AKT3	AKT	S472	HFPQFSYSASG	0.97	S/T	AKT3_S472		Other functions	phosphorylation
AKT3	AKT	S34	LKTDGSFIGYK	0.95	S/T	AKT3_S34		Orphan sites
AKT3	AKT	T298	CKEGITDAATM	0.94	S/T	AKT3_T298		Orphan sites
AKT3	AKT	T302	ITDAATMKTFC	0.94	S/T	AKT3_T302		Orphan sites
AKT3	AKT	S474	PQFSYSASGRE	0.82	S/T	AKT3_S474		Orphan sites
AKT3	AKT	T447	QTITITPPEKY	0.81	S/T	AKT3_T447		Orphan sites
AKT3	AKT	S476	FSYSASGRE---	0.78	S/T	AKT3_S476		Orphan sites
AKT3	AKT	S120	ERMNCSPTSQI	0.55	S/T	AKT3_S120		Orphan sites
AKT3	AKT	S123	NCSPTSQIDNI	0.55	S/T	AKT3_S123		Orphan sites
LTK	ALK	Y672	MARDIYRASYY	1	Y	LTK_Y672		Orphan sites
LTK	ALK	Y676	IYRASYYRRGD	0.94	Y	LTK_Y676		Orphan sites
LTK	ALK	Y677	YRASYYRRGDR	0.9	Y	LTK_Y677		Orphan sites
LTK	ALK	S475	SKLRTSAIRTA	0.86	Y	LTK_S475		Orphan sites
AURKA	AUR	S41	PLPVNSGQAQR	0	S/T	AURKA_S41	AURKA	Orphan sites
AURKA	AUR	Y148	KFGNVYLAREK	0.97	S/T	AURKA_Y148	AURKA	Other functions	intracellular localization
AURKA	AUR	S266	NLLLGSAGELK	0.87	S/T	AURKA_S266	AURKA	Orphan sites
AURKA	AUR	T288	SSRRTTLCGTL	0.86	S/T	AURKA_T288	AURKA	Activation site	intracellular localization; protein conformation; phosphorylation; enzymatic activity, induced
AURKA	AUR	T287	PSSRRTTLCGT	0.86	S/T	AURKA_T287	AURKA	Activity Altered	enzymatic activity, inhibited; enzymatic activity, induced
AURKA	AUR	S342	TYKRISRVEFT	0.78	S/T	AURKA_S342	AURKA	Activation site	protein degradation; ubiquitination; enzymatic activity, induced
AURKB	AUR	S7	AQKENSYPWPY	0	S/T	AURKB_S7	AURKB	Orphan sites
AURKB	AUR	T232	SLRRKTMCGTL	0.91	S/T	AURKB_T232	AURKB	Activation site	intracellular localization; phosphorylation; enzymatic activity, induced
AURKB	AUR	S331	WVRANSRRVLP	0.77	S/T	AURKB_S331	CHEK1	Activation site	molecular association, regulation; intracellular localization; enzymatic activity, induced
AURKB	AUR	T236	KTMCGTLDYLP	0.94	S/T	AURKB_T236	PLK1	Activation site	protein conformation; phosphorylation; enzymatic activity, induced
AURKB	AUR	S227	SVHAPSLRRKT	0.91	S/T	AURKB_S227	PRKCE	Other functions	molecular association, regulation; intracellular localization; phosphorylation
AURKA	AUR	S51	RVLCPSNSSQR	0	S/T	AURKA_S51		Other functions	protein stabilization
AURKA	AUR	S4	--MDRSKENCI	0	S/T	AURKA_S4		Orphan sites
AURKB	AUR	S45	VLMSRSNV--Q	0.18	S/T	AURKB_S45		Orphan sites
AURKA	AUR	T292	TTLCGTLDYLP	0.92	S/T	AURKA_T292		Orphan sites
AURKA	AUR	S284	VHAPSSRRTTL	0.83	S/T	AURKA_S284		Activation site	protein degradation; ubiquitination; enzymatic activity, induced
AURKB	AUR	T64	ENSSGTPDILT	0.44	S/T	AURKB_T64		Orphan sites
AURKB	AUR	S61	KVMENSSGTPD	0.44	S/T	AURKB_S61		Orphan sites
AURKB	AUR	S62	VMENSSGTPDI	0.44	S/T	AURKB_S62		Orphan sites
AURKB	AUR	T35	RKEPVTPSALV	0.34	S/T	AURKB_T35		Orphan sites
AURKC	AUR	Y205	CGTLDYLPPEM	1	S/T	AURKC_Y205		Orphan sites
AURKC	AUR	T202	KTMCGTLDYLP	0.94	S/T	AURKC_T202		Activation site	enzymatic activity, induced
AURKC	AUR	Y58	KFGNVYLARLK	0.94	S/T	AURKC_Y58		Orphan sites
AURKC	AUR	T164	DKKVIHRDIKP	0.93	S/T	AURKC_T164		Activation site	enzymatic activity, induced
AURKC	AUR	T198	SLRRKTMCGTL	0.91	S/T	AURKC_T198		Activation site	enzymatic activity, induced
MERTK	AXL	Y749	LSKKIYSGDYY	0.96	Y	MERTK_Y749	MERTK	Activation site	enzymatic activity, induced
MERTK	AXL	Y753	IYSGDYYRQGR	0.94	Y	MERTK_Y753	MERTK	Activation site	enzymatic activity, induced
MERTK	AXL	Y754	YSGDYYRQGRI	0.91	Y	MERTK_Y754	MERTK	Activation site	enzymatic activity, induced
AXL	AXL	S875	-----SPAQPA	0.12	Y	AXL_S875		Orphan sites
AXL	AXL	S884	PADRGSPAAPG	0.07	Y	AXL_S884		Orphan sites
TYRO3	AXL	S818	--AGGSL----	0.05	Y	TYRO3_S818		Orphan sites
TYRO3	AXL	S869	EHQPESP----	0.03	Y	TYRO3_S869		Orphan sites
AXL	AXL	Y698	LSKKIYNGDYY	0.97	Y	AXL_Y698		Orphan sites
AXL	AXL	Y702	IYNGDYYRQGR	0.95	Y	AXL_Y702		Orphan sites
AXL	AXL	Y703	YNGDYYRQGRI	0.92	Y	AXL_Y703		Orphan sites
AXL	AXL	S515	EATLNSLGISE	0.91	Y	AXL_S515		Orphan sites
AXL	AXL	Y779	CLDGLYALMSR	0.72	Y	AXL_Y779		Orphan sites
AXL	AXL	Y866	HPAGRYVLCPS	0.7	Y	AXL_Y866		Orphan sites
AXL	AXL	Y821	PDEILYVNMDE	0.64	Y	AXL_Y821		Other functions	molecular association, regulation; phosphorylation
AXL	AXL	S100	DWIVVSQLRIT	0.46	Y	AXL_S100		Orphan sites
MERTK	AXL	S745	ADFGLSKKIYS	0.96	Y	MERTK_S745		Orphan sites
MERTK	AXL	S613	QEDGTSLKVAV	0.81	Y	MERTK_S613		Orphan sites
MERTK	AXL	Y929	PHEGRYILNGG	0.74	Y	MERTK_Y929		Orphan sites
MERTK	AXL	Y549	ELVVNYIAKKS	0.73	Y	MERTK_Y549		Orphan sites
MERTK	AXL	S543	--EEDSELVVN	0.47	Y	MERTK_S543		Orphan sites
MERTK	AXL	S935	ILNGGSEEWED	0.42	Y	MERTK_S935		Orphan sites
MERTK	AXL	T458	HNATCTVRIAA	0.4	Y	MERTK_T458		Orphan sites
TYRO3	AXL	Y681	LSRKIYSGDYY	0.95	Y	TYRO3_Y681		Orphan sites
TYRO3	AXL	Y685	IYSGDYYRQGC	0.91	Y	TYRO3_Y685		Orphan sites
TYRO3	AXL	Y686	YSGDYYRQGCA	0.85	Y	TYRO3_Y686		Orphan sites
TYRO3	AXL	S543	KQEDGSFVKVA	0.78	Y	TYRO3_S543		Orphan sites
TYRO3	AXL	S466	GQAFDSVMARG	0.49	Y	TYRO3_S466		Orphan sites
TYRO3	AXL	Y828	GRDQPYSGAGD	0.37	Y	TYRO3_Y828		Orphan sites
BUB1	BUB	S314	EDLPASQERSE	0	S/T	BUB1_S314	ATM	Activation site	enzymatic activity, induced
BUB1	BUB	S563	-SRLPSKPKEE	0.52	S/T	BUB1_S563	BUB1	Orphan sites
BUB1	BUB	S511	KNVRSSGAWGV	0.3	S/T	BUB1_S511	BUB1	Orphan sites
BUB1	BUB	S593	KTLAPSPKSPG	0.67	S/T	BUB1_S593	CDK1	Orphan sites
BUB1	BUB	S459	SKVQPSPTVHT	0	S/T	BUB1_S459		Orphan sites
BUB1	BUB	S655	RDGKFSPIQEK	0.76	S/T	BUB1_S655		Orphan sites
BUB1	BUB	S596	APSPKSPGDFT	0.71	S/T	BUB1_S596		Orphan sites
BUB1	BUB	S661	PIQEKSPKQAL	0.68	S/T	BUB1_S661		Orphan sites
BUB1	BUB	S307	QVVETSHEDLP	0.47	S/T	BUB1_S307		Orphan sites
BUB1	BUB	S331	GPSVGSQQELR	0.41	S/T	BUB1_S331		Orphan sites
CAMK1	CAMK1	T177	GSVLSTACGTP	0.81	S/T	CAMK1_T177	CAMK1	Activation site	enzymatic activity, induced
CAMK4	CAMK1	T200	QVLMKTVCGTP	0.66	S/T	CAMK4_T200	CAMK1	Activation site	molecular association, regulation; enzymatic activity, induced
CAMK4	CAMK1	S12	PSCSASSCSSV	0	S/T	CAMK4_S12	CAMKK1	Orphan sites
CAMK4	CAMK1	S13	SCSASSCSSVT	0	S/T	CAMK4_S13	CAMKK1	Orphan sites
CAMK1D	CAMK1	T180	GDVMSTACGTP	0.8	S/T	CAMK1D_T180	CAMKK2	Orphan sites
CAMK1	CAMK1	S363	PGTELSPTLPH	0	S/T	CAMK1_S363		Orphan sites
CAMK1D	CAMK1	S355	PSTLCSFISSS	0	S/T	CAMK1D_S355		Orphan sites
CAMK1D	CAMK1	S382	VTAVHSGSK--	0	S/T	CAMK1D_S382		Orphan sites
CAMK1D	CAMK1	S384	AVHSGSK----	0	S/T	CAMK1D_S384		Orphan sites
CAMK1	CAMK1	Y235	ILKAEYEFDSP	0.88	S/T	CAMK1_Y235		Orphan sites
CAMK1	CAMK1	Y20	DIRDIYDFRDV	0.63	S/T	CAMK1_Y20		Orphan sites
CAMK1	CAMK1	T323	KLQLGTSQEGQ	0.6	S/T	CAMK1_T323		Orphan sites
CAMK1	CAMK1	S324	LQLGTSQEGQG	0.54	S/T	CAMK1_S324		Orphan sites
CAMK1D	CAMK1	S122	TEKDASTLIRQ	0.82	S/T	CAMK1D_S122		Orphan sites
CAMK1D	CAMK1	S154	NLLYYSQDEES	0.78	S/T	CAMK1D_S154		Orphan sites
CAMK1D	CAMK1	S179	KGDVMSTACGT	0.75	S/T	CAMK1D_S179		Orphan sites
CAMK1D	CAMK1	S327	LHLGSSLDSSN	0.6	S/T	CAMK1D_S327		Orphan sites
CAMK4	CAMK1	S189	ADFGLSKIVEH	0.7	S/T	CAMK4_S189		Orphan sites
CAMK4	CAMK1	S345	GSASSSHGSIQ	0.53	S/T	CAMK4_S345		Orphan sites
CAMK4	CAMK1	S360	ASRDPSPIQDG	0.52	S/T	CAMK4_S360		Orphan sites
CAMK4	CAMK1	S341	SSRLGSASSSH	0.52	S/T	CAMK4_S341		Orphan sites
CAMK4	CAMK1	S348	SSSHGSIQESH	0.35	S/T	CAMK4_S348		Orphan sites
CAMK4	CAMK1	S352	GSIQESHKASR	0.33	S/T	CAMK4_S352		Orphan sites
CAMK4	CAMK1	S356	ESHKASRDPSP	0.3	S/T	CAMK4_S356		Orphan sites
PNCK	CAMK1	T171	GNMLGTACGTP	0.77	S/T	PNCK_T171		Activity Altered	enzymatic activity, inhibited; enzymatic activity, induced
CAMK2A	CAMK2	T286	MHRQETVDCLK	0.98	S/T	CAMK2A_T286	CAMK2A	Activation site	molecular association, regulation; intracellular localization; protein conformation; enzymatic activity, induced
CAMK2A	CAMK2	T305	KGAILTTMLAT	0.97	S/T	CAMK2A_T305	CAMK2A	Inhibition sites	molecular association, regulation; intracellular localization; enzymatic activity, inhibited; phosphorylation
CAMK2A	CAMK2	T306	GAILTTMLATR	0.97	S/T	CAMK2A_T306	CAMK2A	Inhibition sites	molecular association, regulation; enzymatic activity, inhibited; intracellular localization
CAMK2G	CAMK2	T287	MHRQETVECLR	0.97	S/T	CAMK2G_T287	CAMK2B	Activation site	protein stabilization; intracellular localization; enzymatic activity, induced
CAMK2D	CAMK2	T287	MHRQETVDCLK	0.98	S/T	CAMK2D_T287	CAMK2D	Activation site	molecular association, regulation; intracellular localization; enzymatic activity, induced
CAMK2G	CAMK2	S280	RSTVASMMHRQ	0.98	S/T	CAMK2G_S280	CAMK2G	Orphan sites
CAMK2G	CAMK2	S319	FSAAKSLLNKK	0.7	S/T	CAMK2G_S319	CAMK2G	Orphan sites
CAMK2A	CAMK2	S332	VKESSESTNTT	0.92	S/T	CAMK2A_S332	CAMK4	Other functions	intracellular localization
CAMK2B	CAMK2	S423	SVRRGSGAPEA	0	S/T	CAMK2B_S423		Orphan sites
CAMK2B	CAMK2	S504	SVRRGSGTPEA	0	S/T	CAMK2B_S504		Orphan sites
CAMK2G	CAMK2	S419	MQPQPSLCSSA	0	S/T	CAMK2G_S419		Orphan sites
CAMK2G	CAMK2	S325	LLNKKSDGGVK	0	S/T	CAMK2G_S325		Orphan sites
CAMK2A	CAMK2	S279	RSTVASCMHRQ	0.93	S/T	CAMK2A_S279		Orphan sites
CAMK2A	CAMK2	S333	KESSESTNTTI	0.91	S/T	CAMK2A_S333		Orphan sites
CAMK2A	CAMK2	S334	ESSESTNTTIE	0.91	S/T	CAMK2A_S334		Orphan sites
CAMK2A	CAMK2	T276	ISHRSTVASCM	0.83	S/T	CAMK2A_T276		Orphan sites
CAMK2B	CAMK2	T287	MHRQETVECLK	0.98	S/T	CAMK2B_T287		Other functions	molecular association, regulation
CAMK2B	CAMK2	S280	RSTVASMMHRQ	0.98	S/T	CAMK2B_S280		Orphan sites
CAMK2B	CAMK2	T306	KGAILTTMLAT	0.97	S/T	CAMK2B_T306		Other functions	molecular association, regulation
CAMK2B	CAMK2	T307	GAILTTMLATR	0.97	S/T	CAMK2B_T307		Other functions	molecular association, regulation
CAMK2B	CAMK2	S276	WVCQRSTVASM	0.93	S/T	CAMK2B_S276		Orphan sites
CAMK2B	CAMK2	S315	ATRNFSVGRQT	0.73	S/T	CAMK2B_S315		Orphan sites
CAMK2B	CAMK2	S319	FSVGRQTTAPA	0.44	S/T	CAMK2B_S319		Orphan sites
CAMK2D	CAMK2	T337	ESSNTTIEDED	0.95	S/T	CAMK2D_T337		Other functions	enzymatic activity, altered
CAMK2D	CAMK2	T336	TESSNTTIEDE	0.94	S/T	CAMK2D_T336		Other functions	enzymatic activity, altered
CAMK2D	CAMK2	T331	GVKESTESSNT	0.92	S/T	CAMK2D_T331		Orphan sites
CAMK2D	CAMK2	S330	DGVKESTESSN	0.92	S/T	CAMK2D_S330		Orphan sites
CAMK2D	CAMK2	S333	KESTESSNTTI	0.91	S/T	CAMK2D_S333		Orphan sites
CAMK2D	CAMK2	S334	ESTESSNTTIE	0.91	S/T	CAMK2D_S334		Orphan sites
CAMK2D	CAMK2	S315	ATRNFSAAKSL	0.85	S/T	CAMK2D_S315		Orphan sites
CAMK2D	CAMK2	S472	FHRSGSPTVPI	0.79	S/T	CAMK2D_S472		Orphan sites
CAMK2D	CAMK2	S319	FSAAKSLL-KK	0.68	S/T	CAMK2D_S319		Orphan sites
CAMK2G	CAMK2	S311	TTMLVSRNFSA	0.88	S/T	CAMK2G_S311		Orphan sites
CAMK2G	CAMK2	S382	GIKGSTESCNT	0.86	S/T	CAMK2G_S382		Orphan sites
CAMK2G	CAMK2	S384	KGSTESCNTTT	0.81	S/T	CAMK2G_S384		Orphan sites
CAMK2G	CAMK2	S315	VSRNFSAAKSL	0.79	S/T	CAMK2G_S315		Orphan sites
CAMK2G	CAMK2	S321	AAKSLLNKKSD	0.51	S/T	CAMK2G_S321		Orphan sites
CAMKK2	CAMKK	T85	VPL-DTSGSQA	0	S/T	CAMKK2_T85	CAMKK2	Activation site	phosphorylation; enzymatic activity, induced
CAMKK1	CAMKK	S74	SARKLSLQERP	0	S/T	CAMKK1_S74	PRKACA	Activity Altered	molecular association, regulation; enzymatic activity, inhibited; enzymatic activity, induced
CAMKK1	CAMKK	S475	SM---SAPGNL	0	S/T	CAMKK1_S475	PRKACA	Inhibition sites	molecular association, regulation; enzymatic activity, inhibited
CAMKK1	CAMKK	T108	AWRRPTIESHH	0	S/T	CAMKK1_T108	PRKACA	Activity Altered	enzymatic activity, inhibited; enzymatic activity, induced
CAMKK2	CAMKK	S511	SL---SAPGNL	0	S/T	CAMKK2_S511	PRKACA	Inhibition sites	molecular association, regulation; enzymatic activity, inhibited; phosphorylation
CAMKK2	CAMKK	S100	SGRKLSLQERS	0	S/T	CAMKK2_S100	PRKACA	Inhibition sites	molecular association, regulation; enzymatic activity, inhibited; phosphorylation
CAMKK2	CAMKK	S495	MIRKRS-FGNP	0.3	S/T	CAMKK2_S495	PRKACA	Inhibition sites	molecular association, regulation; enzymatic activity, inhibited
CAMKK1	CAMKK	S492	----KSPELPG	0	S/T	CAMKK1_S492		Orphan sites
CAMKK1	CAMKK	S52	RARAASVIPGS	0	S/T	CAMKK1_S52		Orphan sites
CAMKK1	CAMKK	S67	LPARPSLSARK	0	S/T	CAMKK1_S67		Orphan sites
CAMKK1	CAMKK	S100	PASHISPRAWR	0	S/T	CAMKK1_S100		Orphan sites
CAMKK2	CAMKK	S129	PSLPYSPVSSP	0	S/T	CAMKK2_S129		Orphan sites
CAMKK2	CAMKK	S133	YSPVSSPQSSP	0	S/T	CAMKK2_S133		Orphan sites
CAMKK2	CAMKK	S522	LTKKPTRECE-	0	S/T	CAMKK2_S522		Orphan sites
CAMKK2	CAMKK	S137	SSPQSSPRLPR	0	S/T	CAMKK2_S137		Orphan sites
CAMKK2	CAMKK	S114	LAAGGSLDMNG	0	S/T	CAMKK2_S114		Orphan sites
CAMKK2	CAMKK	S509	RREERSL---S	0	S/T	CAMKK2_S509		Orphan sites
CAMK1G	CAMKK	S168	TDFGLSKME-Q	0.58	S/T	CAMK1G_S168		Orphan sites
CAMKK1	CAMKK	S443	VRLIPSWTTVI	0.45	S/T	CAMKK1_S443		Orphan sites
CAMKK1	CAMKK	S452	VILVKSMLRKR	0.39	S/T	CAMKK1_S452		Orphan sites
CAMKK1	CAMKK	S458	MLRKRS-FGNP	0.3	S/T	CAMKK1_S458		Inhibition sites	enzymatic activity, inhibited
NUAK1	CAMKL	S600	RQRIRSCV--S	0	S/T	NUAK1_S600	AKT1	Activation site	activity, induced
CHEK1	CAMKL	S345	QGISFSQPTCP	0	S/T	CHEK1_S345	ATR	Activation site	protein degradation; protein stabilization; molecular association, regulation; phosphorylation; enzymatic activity, induced; activity, induced; ubiquitination; intracellular localization
CHEK1	CAMKL	S317	-KYSSSQPEPR	0	S/T	CHEK1_S317	ATR	Activity Altered	protein stabilization; molecular association, regulation; enzymatic activity, inhibited; phosphorylation; enzymatic activity, induced
BRSK1	CAMKL	S209	-EKYDGRRADM	0.32	S/T	BRSK1_S209	BRSK1	Orphan sites
BRSK1	CAMKL	T205	VIKG-EKYDGR	0.4	S/T	BRSK1_T205	CAMKK1	Orphan sites
CHEK1	CAMKL	S301	--LDFSPVNSA	0	S/T	CHEK1_S301	CDK1	Other functions	intracellular localization
CHEK1	CAMKL	S286	GGVSESPSGFS	0	S/T	CHEK1_S286	CDK1	Other functions	intracellular localization
MARK2	CAMKL	S456	----ASPLPG-	0	S/T	MARK2_S456	CDK1	Orphan sites
MARK2	CAMKL	S619	GVTPASPSG--	0	S/T	MARK2_S619	CDK1	Orphan sites
MARK2	CAMKL	S569	RVPVASPSAHN	0	S/T	MARK2_S569	CDK1	Orphan sites
NUAK1	CAMKL	S445	VLLPSSPEAEV	0	S/T	NUAK1_S445	CDK1	Orphan sites
CHEK1	CAMKL	S296	---IQSN--LD	0	S/T	CHEK1_S296	CHEK1	Activation site	activity, induced; molecular association, regulation; intracellular localization; enzymatic activity, induced
PRKAA2	CAMKL	Y436	KVVNAYH----	0	S/T	PRKAA2_Y436	FYN	Inhibition sites	enzymatic activity, inhibited
PRKAA1	CAMKL	T490	KSGTATP----	0	S/T	PRKAA1_T490	GSK3A	Other functions	protein conformation; phosphorylation
MARK3	CAMKL	S601	-RSRGSTNLFS	0	S/T	MARK3_S601	MARK3	Orphan sites
MELK	CAMKL	S505	ERRCRSVELDL	0	Dual	MELK_S505	MELK	Orphan sites
MELK	CAMKL	S356	KSNNWSLEDVT	0	Dual	MELK_S356	MELK	Orphan sites
MELK	CAMKL	S529	AKVFGSL----	0	Dual	MELK_S529	MELK	Orphan sites
MELK	CAMKL	Y438	VKNEEYFMFPE	0	Dual	MELK_Y438	MELK	Orphan sites
MELK	CAMKL	T409	-SKSLTPALCR	0	Dual	MELK_T409	MELK	Orphan sites
PASK	CAMKL	S949	RLFLASLPGST	0	S/T	PASK_S949	MTOR	Orphan sites
PASK	CAMKL	S953	ASLPGSTHST-	0	S/T	PASK_S953	MTOR	Orphan sites
PASK	CAMKL	S956	PGSTHST----	0	S/T	PASK_S956	MTOR	Orphan sites
PASK	CAMKL	T640	GLSFGTPTLDE	0	S/T	PASK_T640	MTOR	Orphan sites
NUAK1	CAMKL	S476	TQQRESGYYSS	0	S/T	NUAK1_S476	PLK1	Other functions	molecular association, regulation
NUAK1	CAMKL	S480	ESGYYSS---P	0	S/T	NUAK1_S480	PLK1	Other functions	molecular association, regulation
PRKAA2	CAMKL	T172	GEFLRTSCGSP	0.68	S/T	PRKAA2_T172	PLK1	Activation site	activity, induced; protein degradation; molecular association, regulation; intracellular localization; phosphorylation; enzymatic activity, induced
PRKAA1	CAMKL	S496	-QRSGSVSNYR	0	S/T	PRKAA1_S496	PRKAA1	Inhibition sites	enzymatic activity, inhibited
PRKAA1	CAMKL	S486	ITEAKSGTATP	0	S/T	PRKAA1_S486	PRKAA1	Orphan sites
PRKAA1	CAMKL	S360	--P-DS-FLDD	0	S/T	PRKAA1_S360	PRKAA1	Orphan sites
PRKAA1	CAMKL	T183	GEFLRTSCGSP	0.68	S/T	PRKAA1_T183	PRKAA1	Activation site	molecular association, regulation; intracellular localization; phosphorylation; enzymatic activity, induced
MARK3	CAMKL	T507	---RNTYVCSE	0	S/T	MARK3_T507	PRKACA	Orphan sites
SIK2	CAMKL	S358	-RR-PSTIAEQ	0	S/T	SIK2_S358	PRKACA	Other functions	molecular association, regulation; intracellular localization
SIK3	CAMKL	S626	PVRRFSDG--A	0	S/T	SIK3_S626	PRKACA	Other functions	molecular association, regulation
SIK3	CAMKL	S551	-GRRASDGG--	0	S/T	SIK3_S551	PRKACA	Other functions	molecular association, regulation
SIK3	CAMKL	T469	SMRRHTVGVAD	0	S/T	SIK3_T469	PRKACA	Other functions	molecular association, regulation
STK11	CAMKL	S428	KIRRLSACKQQ	0	S/T	STK11_S428	PRKACA	Activation site	molecular association, regulation; intracellular localization; phosphorylation; enzymatic activity, induced
MARK2	CAMKL	T596	VSSRSTFHAGQ	0	S/T	MARK2_T596	PRKCD	Activity Altered	molecular association, regulation; intracellular localization; enzymatic activity, inhibited; phosphorylation; enzymatic activity, induced
STK11	CAMKL	S399	GTEAAQLSTKS	0	S/T	STK11_S399	PRKCZ	Activation site	intracellular localization; enzymatic activity, induced
STK11	CAMKL	S307	QIRQHSWFRKK	0.43	S/T	STK11_S307	PRKCZ	Other functions	molecular association, regulation; intracellular localization
CHEK1	CAMKL	S280	RPRVTSGGVSE	0	S/T	CHEK1_S280	RPS6KA1	Activity Altered	protein degradation; molecular association, regulation; intracellular localization; enzymatic activity, inhibited; enzymatic activity, induced
SIK2	CAMKL	S343	KSHRSSFPVEQ	0.1	S/T	SIK2_S343	SIK2	Activation site	enzymatic activity, induced
SIK2	CAMKL	S90	ET--KSMLYLV	0.33	S/T	SIK2_S90	SIK2	Activation site	enzymatic activity, induced
PRKAA2	CAMKL	Y179	CGSPNYAAPEV	0.84	S/T	PRKAA2_Y179	SRC	Inhibition sites	enzymatic activity, inhibited; phosphorylation
BRSK1	CAMKL	T189	DSLLETSCGSP	0.63	S/T	BRSK1_T189	STK11	Orphan sites
MARK1	CAMKL	T215	GNKLDTFCGSP	0.71	S/T	MARK1_T215	STK11	Orphan sites
MARK2	CAMKL	T208	GNKLDTFCGSP	0.71	S/T	MARK2_T208	STK11	Activation site	molecular association, regulation; protein conformation; enzymatic activity, induced
MARK3	CAMKL	T211	GGKLDTFCGSP	0.67	S/T	MARK3_T211	STK11	Activation site	enzymatic activity, induced
MARK4	CAMKL	T214	GSKLDTFCGSP	0.68	S/T	MARK4_T214	STK11	Orphan sites
NUAK2	CAMKL	T208	GKFLQTFCGSP	0.7	S/T	NUAK2_T208	STK11	Orphan sites
STK11	CAMKL	T189	TT-GGTLKISD	0.37	S/T	STK11_T189	STK11	Orphan sites
SIK1	CAMKL	T182	GEPLSTWCGSP	0.67	S/T	SIK1_T182	STK24	Orphan sites
SIK2	CAMKL	T175	GELLATWCGSP	0.67	S/T	SIK2_T175	STK24	Activation site	enzymatic activity, induced
SIK3	CAMKL	T221	GQLLKTWCGSP	0.68	S/T	SIK3_T221	STK24	Activation site	protein stabilization; molecular association, regulation; phosphorylation; enzymatic activity, induced
NUAK1	CAMKL	T211	DKFLQTFCGSP	0.67	S/T	NUAK1_T211	STK38L	Activation site	enzymatic activity, induced
BRSK1	CAMKL	S563	NSFLGSPRFHR	0	S/T	BRSK1_S563		Orphan sites
BRSK1	CAMKL	S508	PGPPGSPRSSG	0	S/T	BRSK1_S508		Orphan sites
BRSK1	CAMKL	S384	RKRVDS-----	0	S/T	BRSK1_S384		Orphan sites
BRSK1	CAMKL	S399	--ERKSMEVLS	0	S/T	BRSK1_S399		Orphan sites
BRSK1	CAMKL	S579	PTAEEM-----	0	S/T	BRSK1_S579		Orphan sites
BRSK1	CAMKL	S413	AGGGGSPVPTR	0	S/T	BRSK1_S413		Orphan sites
BRSK1	CAMKL	S404	SMEVLSITDAG	0	S/T	BRSK1_S404		Orphan sites
BRSK2	CAMKL	S489	NSFLGSPRFHR	0	S/T	BRSK2_S489		Orphan sites
BRSK2	CAMKL	S393	--DGGSPVPAR	0	S/T	BRSK2_S393		Orphan sites
BRSK2	CAMKL	S382	--ERKSMEVLS	0	S/T	BRSK2_S382		Orphan sites
BRSK2	CAMKL	S423	SGLSTSP----	0	S/T	BRSK2_S423		Orphan sites
BRSK2	CAMKL	S367	RKRVDS-----	0	S/T	BRSK2_S367		Orphan sites
BRSK2	CAMKL	S416	RSISGA-----	0	S/T	BRSK2_S416		Orphan sites
BRSK2	CAMKL	T509	--SNLTPESSP	0	S/T	BRSK2_T509		Orphan sites
BRSK2	CAMKL	S427	---LSSP----	0	S/T	BRSK2_S427		Orphan sites
BRSK2	CAMKL	S435	VTPHPSPRGSP	0	S/T	BRSK2_S435		Orphan sites
BRSK2	CAMKL	S513	LTPESSPELAK	0	S/T	BRSK2_S513		Orphan sites
CHEK1	CAMKL	S331	SLWDTSP----	0.15	S/T	CHEK1_S331		Orphan sites
CHEK1	CAMKL	S305	FSPVNSA-S-S	0	S/T	CHEK1_S305		Orphan sites
CHEK1	CAMKL	S467	--DIVSSQKIW	0	S/T	CHEK1_S467		Orphan sites
CHEK1	CAMKL	S468	-DIVSSQKIWL	0	S/T	CHEK1_S468		Orphan sites
HUNK	CAMKL	S585	YRILNSPVS--	0	S/T	HUNK_S585		Orphan sites
HUNK	CAMKL	S561	LDMVRSFESVD	0	S/T	HUNK_S561		Orphan sites
MARK1	CAMKL	S588	RVPAASPSAHS	0	S/T	MARK1_S588		Orphan sites
MARK1	CAMKL	S633	NGPPASPSHET	0	S/T	MARK1_S633		Orphan sites
MARK1	CAMKL	S403	NSTLQSPA--H	0	S/T	MARK1_S403		Orphan sites
MARK1	CAMKL	S423	-QRRFSDHA-G	0	S/T	MARK1_S423		Orphan sites
MARK1	CAMKL	S475	----ASPLVG-	0	S/T	MARK1_S475		Orphan sites
MARK1	CAMKL	S468	-----SKSEMT	0	S/T	MARK1_S468		Orphan sites
MARK1	CAMKL	S590	PAASPSAHSI-	0	S/T	MARK1_S590		Orphan sites
MARK1	CAMKL	S612	GSSSRSTFHGE	0	S/T	MARK1_S612		Orphan sites
MARK2	CAMKL	S486	---RNSPLLER	0	S/T	MARK2_S486		Orphan sites
MARK2	CAMKL	S40	-RGRNSATSAD	0	S/T	MARK2_S40		Orphan sites
MARK2	CAMKL	S571	PVASPSAHNIS	0	S/T	MARK2_S571		Orphan sites
MARK2	CAMKL	S631	-RRGASGSIFS	0	S/T	MARK2_S631		Orphan sites
MARK2	CAMKL	S376	-----K-PRP-	0	S/T	MARK2_S376		Orphan sites
MARK3	CAMKL	S469	----ASPMLGN	0	S/T	MARK3_S469		Orphan sites
MARK3	CAMKL	S419	-QRRYSDHA-G	0	S/T	MARK3_S419		Orphan sites
MARK3	CAMKL	S540	RTPVAST-HSI	0	S/T	MARK3_S540		Orphan sites
MARK3	CAMKL	S583	NGPPASPSLSH	0	S/T	MARK3_S583		Orphan sites
MARK3	CAMKL	S400	NSTGQSP---H	0	S/T	MARK3_S400		Orphan sites
MARK3	CAMKL	S543	AST-HSIS---	0	S/T	MARK3_S543		Orphan sites
MARK4	CAMKL	S438	---KRSPTSTG	0	S/T	MARK4_S438		Orphan sites
MARK4	CAMKL	S423	RQRRHSDFCGP	0	S/T	MARK4_S423		Orphan sites
MARK4	CAMKL	S26	LGSGRS-SDKG	0	S/T	MARK4_S26		Orphan sites
MARK4	CAMKL	S594	NGPPASPTLAH	0	S/T	MARK4_S594		Orphan sites
MARK4	CAMKL	T511	---RNTYVCTE	0	S/T	MARK4_T511		Orphan sites
MARK4	CAMKL	S391	VRA-PSDTTNG	0	S/T	MARK4_S391		Orphan sites
MARK4	CAMKL	S45	--CRNSIASCP	0	S/T	MARK4_S45		Orphan sites
MELK	CAMKL	S498	MTGVISPERRC	0	Dual	MELK_S498		Orphan sites
MELK	CAMKL	T478	QCLKETP----	0	Dual	MELK_T478		Other functions	molecular association, regulation
MELK	CAMKL	T460	REILTTPNRYT	0	Dual	MELK_T460		Orphan sites
MELK	CAMKL	T518	AHMEETPKRKG	0	Dual	MELK_T518		Orphan sites
MELK	CAMKL	T415	PALCRTPANKL	0	Dual	MELK_T415		Orphan sites
NUAK1	CAMKL	S455	---KLSPKQSA	0	S/T	NUAK1_S455		Orphan sites
NUAK1	CAMKL	S22	LGAPGSP----	0	S/T	NUAK1_S22		Orphan sites
NUAK1	CAMKL	S388	DAVPESPSKLS	0	S/T	NUAK1_S388		Orphan sites
NUAK1	CAMKL	S444	GVLLPSSPEAE	0	S/T	NUAK1_S444		Orphan sites
NUAK1	CAMKL	S518	TSHSLSCRRKG	0	S/T	NUAK1_S518		Orphan sites
NUAK2	CAMKL	Y267	SNG-AYREPP-	0.2	S/T	NUAK2_Y267		Orphan sites
NUAK2	CAMKL	S30	EGLIKSPKPLM	0	S/T	NUAK2_S30		Orphan sites
NUAK2	CAMKL	S435	SPIPASPG---	0	S/T	NUAK2_S435		Orphan sites
NUAK2	CAMKL	S462	SGYYSS---PE	0	S/T	NUAK2_S462		Orphan sites
NUAK2	CAMKL	S523	---FGSLDELA	0	S/T	NUAK2_S523		Orphan sites
NUAK2	CAMKL	S544	PSGAVSEDSIL	0	S/T	NUAK2_S544		Orphan sites
NUAK2	CAMKL	S547	AVSEDSIL---	0	S/T	NUAK2_S547		Orphan sites
NUAK2	CAMKL	S553	--SSESF--DQ	0	S/T	NUAK2_S553		Orphan sites
PASK	CAMKL	S1280	VLSAASLEMG-	0	S/T	PASK_S1280		Orphan sites
PASK	CAMKL	S939	HSQRDSAARTR	0	S/T	PASK_S939		Orphan sites
PASK	CAMKL	S109	SVSCCSLLRGL	0	S/T	PASK_S109		Orphan sites
PASK	CAMKL	S1277	ESGVLSAASLE	0	S/T	PASK_S1277		Orphan sites
PASK	CAMKL	S524	PVAIESPGQDL	0	S/T	PASK_S524		Orphan sites
PASK	CAMKL	S106	PRGSVSCCSLL	0	S/T	PASK_S106		Orphan sites
PRKAA1	CAMKL	T382	FLVAETPRARH	0	S/T	PRKAA1_T382		Orphan sites
PRKAA1	CAMKL	S508	CQRSDSDAEA-	0	S/T	PRKAA1_S508		Orphan sites
PRKAA1	CAMKL	S356	FYLATSP----	0	S/T	PRKAA1_S356		Orphan sites
PRKAA2	CAMKL	S165	LSNMMSD---G	0.08	S/T	PRKAA2_S165		Orphan sites
PRKAA2	CAMKL	S377	PLIADSPKARC	0	S/T	PRKAA2_S377		Orphan sites
PRKAA2	CAMKL	S491	-QRSCSAAGLH	0	S/T	PRKAA2_S491		Orphan sites
PRKAA2	CAMKL	S484	QRSGSSTP---	0	S/T	PRKAA2_S484		Orphan sites
SIK1	CAMKL	S575	EGRRASDTSLT	0	S/T	SIK1_S575		Other functions	intracellular localization
SIK1	CAMKL	S435	RPRPVSPSS--	0	S/T	SIK1_S435		Inhibition sites	protein degradation; molecular association, regulation; ubiquitination; intracellular localization; enzymatic activity, inhibited; phosphorylation
SIK1	CAMKL	T473	TGRRHTLAEVS	0	S/T	SIK1_T473		Orphan sites
SIK1	CAMKL	S626	----LSPFHA-	0	S/T	SIK1_S626		Orphan sites
SIK1	CAMKL	S534	-LGACSPVRLA	0	S/T	SIK1_S534		Orphan sites
SIK1	CAMKL	S634	--PAQSPGLHG	0	S/T	SIK1_S634		Orphan sites
SIK1	CAMKL	S370	-SSDLSGLEVP	0	S/T	SIK1_S370		Orphan sites
SIK1	CAMKL	S437	RPVSPSS----	0	S/T	SIK1_S437		Orphan sites
SIK1	CAMKL	S516	---SKSPAGLS	0	S/T	SIK1_S516		Orphan sites
SIK1B	CAMKL	S575	EGRRASDTSLT	0	S/T	SIK1B_S575		Orphan sites
SIK2	CAMKL	S587	EGRRASDTSLT	0	S/T	SIK2_S587		Inhibition sites	enzymatic activity, inhibited
SIK2	CAMKL	S534	LEDNPSLKDIM	0	S/T	SIK2_S534		Orphan sites
SIK2	CAMKL	T484	GQRRHTLSEVT	0	S/T	SIK2_T484		Other functions	protein stabilization
SIK2	CAMKL	S379	PVTMHSPNMRL	0	S/T	SIK2_S379		Orphan sites
SIK2	CAMKL	S576	-VHNRSPVSFR	0	S/T	SIK2_S576		Orphan sites
SIK2	CAMKL	S545	LANQPSPRMTS	0	S/T	SIK2_S545		Orphan sites
SIK3	CAMKL	S866	LSKQLSADSAE	0	S/T	SIK3_S866		Orphan sites
SIK3	CAMKL	S974	LQGLLSPRHSL	0	S/T	SIK3_S974		Orphan sites
SIK3	CAMKL	S978	LSPRHSLTGHS	0	S/T	SIK3_S978		Orphan sites
SIK3	CAMKL	S620	PTERFSPVRRF	0	S/T	SIK3_S620		Orphan sites
SIK3	CAMKL	S731	----SSPPPNH	0	S/T	SIK3_S731		Orphan sites
SIK3	CAMKL	S748	RQPSNSPPPMS	0	S/T	SIK3_S748		Orphan sites
SNRK	CAMKL	S518	KMNIASPG---	0	S/T	SNRK_S518		Orphan sites
SNRK	CAMKL	S390	-----SPARAA	0	S/T	SNRK_S390		Orphan sites
SNRK	CAMKL	S607	NAGGGSPSSGS	0	S/T	SNRK_S607		Orphan sites
SNRK	CAMKL	S351	QTRSASPSNIK	0	S/T	SNRK_S351		Orphan sites
SNRK	CAMKL	S362	QFR-QSWPTKI	0	S/T	SNRK_S362		Orphan sites
SNRK	CAMKL	S569	WHRRDSS----	0	S/T	SNRK_S569		Orphan sites
SNRK	CAMKL	S495	FEEGESDDEFD	0	S/T	SNRK_S495		Orphan sites
SNRK	CAMKL	S563	SGFTYSWHRRD	0	S/T	SNRK_S563		Orphan sites
SNRK	CAMKL	S639	---SRSAGELV	0	S/T	SNRK_S639		Orphan sites
STK11	CAMKL	S31	IHRIDSTEVIY	0	S/T	STK11_S31		Orphan sites
STK11	CAMKL	T32	HRIDSTEVIYQ	0	S/T	STK11_T32		Orphan sites
STK11	CAMKL	S334	KDRWRSMTVVP	0	S/T	STK11_S334		Orphan sites
STK11	CAMKL	S401	EAAQLSTKSRA	0	S/T	STK11_S401		Orphan sites
STK11	CAMKL	S404	QLSTKSRAEGR	0	S/T	STK11_S404		Orphan sites
STK11	CAMKL	Y36	STEVIYQPRRK	0	S/T	STK11_Y36		Orphan sites
MARK1	CAMKL	S219	DTFCGSPPYAA	0.78	S/T	MARK1_S219		Orphan sites
MARK3	CAMKL	T61	RLL-KTIGKGN	0.53	S/T	MARK3_T61		Orphan sites
MARK4	CAMKL	S218	DTFCGSPPYAA	0.78	S/T	MARK4_S218		Orphan sites
MARK4	CAMKL	T64	RLL-RTIGKGN	0.53	S/T	MARK4_T64		Orphan sites
PRKAA1	CAMKL	S187	RTSCGSPNYAA	0.72	S/T	PRKAA1_S187		Orphan sites
PRKAA1	CAMKL	S172	ADFGLSNMMSD	0.58	S/T	PRKAA1_S172		Activation site	activity, induced; enzymatic activity, induced
PRKAA2	CAMKL	S176	RTSCGSPNYAA	0.72	S/T	PRKAA2_S176		Orphan sites
PRKAA2	CAMKL	S173	EFLRTSCGSPN	0.63	S/T	PRKAA2_S173		Orphan sites
PRKAA2	CAMKL	S161	ADFGLSNMMSD	0.58	S/T	PRKAA2_S161		Orphan sites
SNRK	CAMKL	S162	TDFGFSNKFQP	0.64	S/T	SNRK_S162		Orphan sites
CDK5	CDK	Y15	IGEGTYGTVFK	0.86	S/T	CDK5_Y15	ABL1	Other functions	phosphorylation
CDK2	CDK	T39	KIRLDTE---T	0.04	S/T	CDK2_T39	AKT1	Other functions	intracellular localization
CDK16	CDK	S138	KLTLNSPIFDK	0	S/T	CDK16_S138	CDK2	Orphan sites
CDK7	CDK	S164	AKSFGS----P	0.07	S/T	CDK7_S164	CDK2	Activation site	molecular association, regulation; protein conformation; phosphorylation; enzymatic activity, altered; enzymatic activity, induced
CDK9	CDK	S90	CRTKASP--YN	0	S/T	CDK9_S90	CDK2	Orphan sites
CDK7	CDK	T170	PNRAYTHQVVT	0.62	S/T	CDK7_T170	CDK2	Activation site	protein conformation; enzymatic activity, induced; enzymatic activity, altered
CDK16	CDK	S95	SDEVQSPV---	0	S/T	CDK16_S95	CDK20	Orphan sites
CDK5	CDK	S47	EGVPSSALREI	0.77	S/T	CDK5_S47	CDK5	Inhibition sites	molecular association, regulation; enzymatic activity, inhibited
CDK9	CDK	S175	LARAFSLAKNS	0	S/T	CDK9_S175	CDK7	Activity Altered	molecular association, regulation; intracellular localization; enzymatic activity, inhibited; enzymatic activity, induced
CDK1	CDK	T161	PIRVYTHEVVT	0.6	S/T	CDK1_T161	CDK7	Activation site	molecular association, regulation; intracellular localization; enzymatic activity, induced
CDK11B	CDK	T595	PLKAYTPVVVT	0.61	S/T	CDK11B_T595	CDK7	Orphan sites
CDK12	CDK	T893	-SRPYTNKVIT	0.51	S/T	CDK12_T893	CDK7	Activation site	protein conformation; enzymatic activity, induced
CDK2	CDK	Y168	VVTLWYRAPEI	0.92	S/T	CDK2_Y168	CDK7	Orphan sites
CDK2	CDK	T165	THEVVTLWYRA	0.82	S/T	CDK2_T165	CDK7	Orphan sites
CDK2	CDK	S46	TEGVPSTAIRE	0.67	S/T	CDK2_S46	CDK7	Orphan sites
CDK2	CDK	T160	PVRTYTHEVVT	0.65	S/T	CDK2_T160	CDK7	Activation site	activity, induced; protein conformation; enzymatic activity, induced
CDK4	CDK	T172	Q-MALTPVVVT	0.44	S/T	CDK4_T172	CDK7	Activation site	enzymatic activity, induced
CDK6	CDK	T177	Q-MALTSVVVT	0.42	S/T	CDK6_T177	CDK7	Orphan sites
CDK9	CDK	S353	QITQQSTNQ--	0	S/T	CDK9_S353	CDK9	Orphan sites
CDK9	CDK	T186	QPNRYTNRVVT	0.45	S/T	CDK9_T186	CDK9	Activation site	protein stabilization; molecular association, regulation; intracellular localization; enzymatic activity, induced
CDK13	CDK	S437	RSRHSSISPST	0	S/T	CDK13_S437	CHEK1	Orphan sites
CDK11B	CDK	S752	VKRGTSP----	0	S/T	CDK11B_S752	CHEK2	Other functions	molecular association, regulation
CDK5	CDK	S159	PVRCYSAEVVT	0.61	S/T	CDK5_S159	CSNK1A1	Activation site	enzymatic activity, induced
CDK1	CDK	S39	KIRLESE---E	0.06	S/T	CDK1_S39	CSNK2A1	Orphan sites
CDK1	CDK	Y4	--MEDYTKIEK	0.34	S/T	CDK1_Y4	EIF2AK2	Other functions	protein degradation; ubiquitination
CDK7	CDK	S161	FGLAKSFGS--	0.43	S/T	CDK7_S161	NEK6	Orphan sites
CDK1	CDK	T14	KIGEGTYGVVY	0.84	S/T	CDK1_T14	PKMYT1	Inhibition sites	intracellular localization; enzymatic activity, inhibited; phosphorylation
CDK16	CDK	S119	NK-RLSLPADI	0	S/T	CDK16_S119	PRKACA	Other functions	molecular association, regulation
CDK16	CDK	S153	--RRVSLSEIG	0	S/T	CDK16_S153	PRKACA	Inhibition sites	molecular association, regulation; intracellular localization; enzymatic activity, inhibited
CDK16	CDK	S110	PPRKISTEDIN	0	S/T	CDK16_S110	PRKACA	Orphan sites
CDK16	CDK	S12	IKRQLSMTLRG	0	S/T	CDK16_S12	PRKACA	Orphan sites
CDK9	CDK	S347	PRRKGSQITQQ	0	S/T	CDK9_S347	PRKACA	Other functions	molecular association, regulation
CDK1	CDK	Y15	IGEGTYGVVYK	0.87	S/T	CDK1_Y15	WEE1	Inhibition sites	molecular association, regulation; intracellular localization; enzymatic activity, inhibited; activity, inhibited; phosphorylation; enzymatic activity, altered
CDK2	CDK	Y15	IGEGTYGVVYK	0.87	S/T	CDK2_Y15	WEE1	Inhibition sites	protein stabilization; enzymatic activity, inhibited; protein conformation
CDK4	CDK	Y17	IGVGAYGTVYK	0.74	S/T	CDK4_Y17	YES1	Orphan sites
CDK10	CDK	T133	-----TPFSEA	0	S/T	CDK10_T133		Other functions	molecular association, regulation
CDK11A	CDK	S577	AREYGS----P	0.06	S/T	CDK11A_S577		Orphan sites
CDK11A	CDK	S271	DLQDISDSERK	0	S/T	CDK11A_S271		Orphan sites
CDK11A	CDK	S740	VKRGTSP----	0	S/T	CDK11A_S740		Orphan sites
CDK11A	CDK	T739	RVKRGTSP---	0	S/T	CDK11A_T739		Orphan sites
CDK11A	CDK	S47	DSKRDSLEEGE	0	S/T	CDK11A_S47		Orphan sites
CDK11A	CDK	S265	----LSDLQDI	0	S/T	CDK11A_S265		Orphan sites
CDK11A	CDK	S65	ITIRNSPYRRE	0	S/T	CDK11A_S65		Orphan sites
CDK11A	CDK	S222	SHWSRSPPRPP	0	S/T	CDK11A_S222		Orphan sites
CDK11A	CDK	S72	YRREDSMEDRG	0	S/T	CDK11A_S72		Orphan sites
CDK11B	CDK	S589	AREYGS----P	0.06	S/T	CDK11B_S589		Orphan sites
CDK11B	CDK	S283	DLQDISDSERK	0	S/T	CDK11B_S283		Orphan sites
CDK11B	CDK	T751	RVKRGTSP---	0	S/T	CDK11B_T751		Orphan sites
CDK11B	CDK	S47	DSKRDSLEEGE	0	S/T	CDK11B_S47		Orphan sites
CDK11B	CDK	S234	SHWSRSPPRPP	0	S/T	CDK11B_S234		Orphan sites
CDK11B	CDK	S277	----LSDLQDI	0	S/T	CDK11B_S277		Orphan sites
CDK11B	CDK	S65	ITIRNSPYRRE	0	S/T	CDK11B_S65		Orphan sites
CDK11B	CDK	S763	GGLGYSQLGDD	0	S/T	CDK11B_S763		Orphan sites
CDK12	CDK	S681	PGGDLSPPDSP	0	S/T	CDK12_S681		Orphan sites
CDK12	CDK	S685	LSPPDSPEPKA	0	S/T	CDK12_S685		Orphan sites
CDK12	CDK	S385	RHSSISPVRLP	0	S/T	CDK12_S385		Orphan sites
CDK12	CDK	S423	KESKGSPVFLP	0	S/T	CDK12_S423		Orphan sites
CDK12	CDK	S1083	PVKNSSPAPPQ	0	S/T	CDK12_S1083		Orphan sites
CDK12	CDK	S383	RSRHSSISPVR	0	S/T	CDK12_S383		Orphan sites
CDK12	CDK	S274	TSRRQSVSPPY	0	S/T	CDK12_S274		Orphan sites
CDK12	CDK	S276	RRQSVSPPYKE	0	S/T	CDK12_S276		Orphan sites
CDK12	CDK	T692	EPKAITPPQQP	0	S/T	CDK12_T692		Orphan sites
CDK13	CDK	T1246	RILELTPEPDR	0	S/T	CDK13_T1246		Orphan sites
CDK13	CDK	S383	RGGDVSPSPYS	0	S/T	CDK13_S383		Orphan sites
CDK13	CDK	S317	RRRSLSPLGGR	0	S/T	CDK13_S317		Orphan sites
CDK13	CDK	S439	RHSSISPSTLT	0	S/T	CDK13_S439		Orphan sites
CDK13	CDK	S315	YRRRRSLSPLG	0	S/T	CDK13_S315		Orphan sites
CDK13	CDK	S325	-----SPVSHR	0	S/T	CDK13_S325		Orphan sites
CDK13	CDK	S400	SRSPYSPVLRR	0	S/T	CDK13_S400		Orphan sites
CDK13	CDK	S525	-----SPSSGG	0	S/T	CDK13_S525		Orphan sites
CDK14	CDK	S24	LRRTLSESFSR	0	S/T	CDK14_S24		Orphan sites
CDK14	CDK	S95	-----SENNAC	0	S/T	CDK14_S95		Orphan sites
CDK14	CDK	S78	---TQSTFDPF	0	S/T	CDK14_S78		Orphan sites
CDK14	CDK	S119	KVRRHS-----	0	S/T	CDK14_S119		Orphan sites
CDK14	CDK	S123	--SPSSPTSPK	0	S/T	CDK14_S123		Orphan sites
CDK14	CDK	S112	STGKESPKVRR	0	S/T	CDK14_S112		Orphan sites
CDK14	CDK	S120	-----SPSSPT	0	S/T	CDK14_S120		Orphan sites
CDK14	CDK	S122	---SPSSPTSP	0	S/T	CDK14_S122		Orphan sites
CDK15	CDK	T343	P----TPRSLH	0	S/T	CDK15_T343		Orphan sites
CDK16	CDK	S78	-LKMGSD----	0	S/T	CDK16_S78		Orphan sites
CDK16	CDK	S65	----SSAPEIV	0	S/T	CDK16_S65		Orphan sites
CDK17	CDK	S146	NK-RLSLPADI	0	S/T	CDK17_S146		Orphan sites
CDK17	CDK	S180	--RRASLSEIG	0	S/T	CDK17_S180		Orphan sites
CDK17	CDK	S137	IHRRISMEDLN	0	S/T	CDK17_S137		Orphan sites
CDK17	CDK	S9	FKRRLSLTLRG	0	S/T	CDK17_S9		Orphan sites
CDK17	CDK	S165	KLQINSPPFDQ	0	S/T	CDK17_S165		Orphan sites
CDK17	CDK	S122	SDEVQSPT---	0	S/T	CDK17_S122		Orphan sites
CDK17	CDK	S92	----GSRLDIV	0	S/T	CDK17_S92		Orphan sites
CDK17	CDK	S75	----HSVIGGS	0	S/T	CDK17_S75		Orphan sites
CDK18	CDK	S132	--RRASLSDIG	0	S/T	CDK18_S132		Orphan sites
CDK18	CDK	S89	NQRRFSMEDVS	0	S/T	CDK18_S89		Orphan sites
CDK18	CDK	S14	FKRRFSLSVPR	0	S/T	CDK18_S14		Orphan sites
CDK18	CDK	S98	SK-RLSLPMDI	0	S/T	CDK18_S98		Orphan sites
CDK18	CDK	S117	KLQMESPDLPK	0	S/T	CDK18_S117		Orphan sites
CDK18	CDK	S134	RRASLSDIGFG	0	S/T	CDK18_S134		Orphan sites
CDK18	CDK	S74	EPGQLSPG---	0	S/T	CDK18_S74		Orphan sites
CDK18	CDK	S16	RRFSLSVPRTE	0	S/T	CDK18_S16		Orphan sites
CDK19	CDK	S449	PSGANSG----	0	S/T	CDK19_S449		Orphan sites
CDK3	CDK	S207	LFPGDS-E---	0.12	S/T	CDK3_S207		Orphan sites
CDK5	CDK	S72	HDVLHS-----	0	S/T	CDK5_S72		Orphan sites
CDK6	CDK	S223	LFRGSS-D---	0.06	S/T	CDK6_S223		Orphan sites
CDK6	CDK	S155	T----SSGQIK	0.03	S/T	CDK6_S155		Orphan sites
CDK6	CDK	T49	RVRVQTG---E	0	S/T	CDK6_T49		Orphan sites
CDK6	CDK	S317	-L-PPSQNTSE	0	S/T	CDK6_S317		Orphan sites
CDK6	CDK	S86	DVCTVS-----	0	S/T	CDK6_S86		Orphan sites
CDK7	CDK	T110	--LVLTPSHIK	0.21	S/T	CDK7_T110		Orphan sites
CDK7	CDK	S217	FLPGDS-D---	0.02	S/T	CDK7_S217		Orphan sites
CDK7	CDK	S321	TLKEQSNPALA	0	S/T	CDK7_S321		Orphan sites
CDK7	CDK	S7	ALDVKSRAKRY	0	S/T	CDK7_S7		Orphan sites
CDK7	CDK	T332	-KRKRTEALEQ	0	S/T	CDK7_T332		Orphan sites
CDK7	CDK	S106	IIKDNS-----	0	S/T	CDK7_S106		Orphan sites
CDK8	CDK	S413	PPTTTSG----	0	S/T	CDK8_S413		Orphan sites
CDK8	CDK	T360	KREFLTEEEPD	0	S/T	CDK8_T360		Orphan sites
CDK9	CDK	S56	NE---KEGFPI	0.11	S/T	CDK9_S56		Orphan sites
CDK9	CDK	Y338	--MFEYLAPPR	0	S/T	CDK9_Y338		Orphan sites
CDK9	CDK	T54	KVLMENE---K	0	S/T	CDK9_T54		Orphan sites
CDK1	CDK	Y19	TYGVVYKGRHK	0.77	S/T	CDK1_Y19		Orphan sites
CDK1	CDK	T222	FRALGTPNNEV	0.63	S/T	CDK1_T222		Orphan sites
CDK1	CDK	Y160	-PIRVYTHEVV	0.44	S/T	CDK1_Y160		Orphan sites
CDK1	CDK	T5	-MEDYTKIEKI	0.44	S/T	CDK1_T5		Orphan sites
CDK1	CDK	T141	--DKGTIKLAD	0.43	S/T	CDK1_T141		Orphan sites
CDK10	CDK	Y204	VVTLWYRAPEL	0.93	S/T	CDK10_Y204		Orphan sites
CDK10	CDK	Y50	IGEGTYGIVYR	0.84	S/T	CDK10_Y50		Orphan sites
CDK10	CDK	T49	RIGEGTYGIVY	0.83	S/T	CDK10_T49		Orphan sites
CDK10	CDK	Y54	TYGIVYRARDT	0.72	S/T	CDK10_Y54		Orphan sites
CDK10	CDK	T196	PVKPMTPKVVT	0.52	S/T	CDK10_T196		Orphan sites
CDK11A	CDK	T583	PLKAYTPVVVT	0.61	S/T	CDK11A_T583		Orphan sites
CDK13	CDK	T871	-SRPYTNKVIT	0.51	S/T	CDK13_T871		Orphan sites
CDK14	CDK	Y146	LGEGSYATVYK	0.84	S/T	CDK14_Y146		Orphan sites
CDK14	CDK	S134	FGKADSYEKLE	0.28	S/T	CDK14_S134		Orphan sites
CDK15	CDK	Y114	LGEGSYATVYK	0.84	S/T	CDK15_Y114		Orphan sites
CDK15	CDK	Y118	SYATVYKGISR	0.67	S/T	CDK15_Y118		Orphan sites
CDK16	CDK	Y176	LGEGTYATVYK	0.85	S/T	CDK16_Y176		Orphan sites
CDK16	CDK	T175	KLGEGTYATVY	0.83	S/T	CDK16_T175		Orphan sites
CDK17	CDK	Y203	LGEGTYATVYK	0.85	S/T	CDK17_Y203		Orphan sites
CDK17	CDK	T202	KLGEGTYATVY	0.83	S/T	CDK17_T202		Orphan sites
CDK18	CDK	Y155	LGEGTYATVFK	0.84	S/T	CDK18_Y155		Orphan sites
CDK2	CDK	T14	KIGEGTYGVVY	0.84	S/T	CDK2_T14		Inhibition sites	protein stabilization; enzymatic activity, inhibited; protein conformation
CDK2	CDK	Y19	TYGVVYKARNK	0.82	S/T	CDK2_Y19		Orphan sites
CDK2	CDK	Y159	-PVRTYTHEVV	0.48	S/T	CDK2_Y159		Orphan sites
CDK2	CDK	T158	--PVRTYTHEV	0.32	S/T	CDK2_T158		Orphan sites
CDK3	CDK	Y15	IGEGTYGVVYK	0.87	S/T	CDK3_Y15		Inhibition sites	enzymatic activity, inhibited
CDK3	CDK	T14	KIGEGTYGVVY	0.84	S/T	CDK3_T14		Orphan sites
CDK3	CDK	Y19	TYGVVYKAKNR	0.8	S/T	CDK3_Y19		Orphan sites
CDK3	CDK	T160	PLRTYTHEVVT	0.65	S/T	CDK3_T160		Orphan sites
CDK3	CDK	Y159	-PLRTYTHEVV	0.48	S/T	CDK3_Y159		Orphan sites
CDK3	CDK	T158	--PLRTYTHEV	0.32	S/T	CDK3_T158		Orphan sites
CDK4	CDK	T277	LLEMLTFNPHK	0.51	S/T	CDK4_T277		Orphan sites
CDK5	CDK	T17	EGTYGTVFKAK	0.85	S/T	CDK5_T17		Orphan sites
CDK5	CDK	T14	KIGEGTYGTVF	0.84	S/T	CDK5_T14		Orphan sites
CDK5	CDK	S46	DEGVPSSALRE	0.66	S/T	CDK5_S46		Orphan sites
CDK5	CDK	S105	PEIVKSFLFQL	0.63	S/T	CDK5_S105		Orphan sites
CDK5	CDK	S229	EEQWPSMTKLP	0.56	S/T	CDK5_S229		Orphan sites
CDK5	CDK	T231	QWPSMTKLPDY	0.55	S/T	CDK5_T231		Orphan sites
CDK6	CDK	Y24	IGEGAYGKVFK	0.77	S/T	CDK6_Y24		Inhibition sites	molecular association, regulation; enzymatic activity, inhibited; activity, inhibited
CDK6	CDK	S57	EGMPLSTIREV	0.73	S/T	CDK6_S57		Orphan sites
CDK6	CDK	S290	PAKRISAYSAL	0.66	S/T	CDK6_S290		Orphan sites
CDK6	CDK	Y13	RADQQYECVAE	0.26	S/T	CDK6_Y13		Orphan sites
CDK7	CDK	Y169	-PNRAYTHQVV	0.45	S/T	CDK7_Y169		Orphan sites
CDK9	CDK	S35	FGEVFKARHRK	0.66	S/T	CDK9_S35		Orphan sites
CDK9	CDK	S317	HDFFWSDPMPS	0.41	S/T	CDK9_S317		Orphan sites
CDKL5	CDKL	Y171	ANYTEYVATRW	0.84	S/T	CDKL5_Y171	CDKL5	Orphan sites
CDKL5	CDKL	S308	LDRSPSRSAKR	0.42	S/T	CDKL5_S308	DYRK1A	Other functions	intracellular localization
CDKL2	CDKL	S359	FKIKGSKIDGE	0.13	S/T	CDKL2_S359		Orphan sites
CDKL5	CDKL	S407	IPHLLSPKEAK	0	S/T	CDKL5_S407		Orphan sites
CDKL5	CDKL	S720	FYRVPSPRPDN	0	S/T	CDKL5_S720		Orphan sites
CDKL5	CDKL	S543	-----SPSGRN	0	S/T	CDKL5_S543		Orphan sites
CDKL5	CDKL	S479	PQSSRSPSYRT	0	S/T	CDKL5_S479		Orphan sites
CDKL5	CDKL	S641	AARANSLQLLS	0	S/T	CDKL5_S641		Orphan sites
CDKL5	CDKL	S529	LNSPTSPTPTR	0	S/T	CDKL5_S529		Orphan sites
CDKL5	CDKL	S681	---QKSEGGVY	0	S/T	CDKL5_S681		Orphan sites
CDKL1	CDKL	T26	CRNRDTGQIVA	0.86	S/T	CDKL1_T26		Orphan sites
CDKL5	CDKL	S306	RLLDRSPSRSA	0.39	S/T	CDKL5_S306		Orphan sites
CSNK1E	CK1	S405	SRIPASQTSVP	0	S/T	CSNK1E_S405	CSNK1E	Inhibition sites	enzymatic activity, inhibited
CSNK1E	CK1	S408	PASQTSVPFDH	0	S/T	CSNK1E_S408	CSNK1E	Inhibition sites	enzymatic activity, inhibited
CSNK1E	CK1	S323	GQLRGSATRAL	0	S/T	CSNK1E_S323	CSNK1E	Inhibition sites	enzymatic activity, inhibited
CSNK1E	CK1	T407	IPASQTSVPFD	0	S/T	CSNK1E_T407	CSNK1E	Inhibition sites	enzymatic activity, inhibited
CSNK1E	CK1	T325	LRGSATRALPP	0	S/T	CSNK1E_T325	CSNK1E	Inhibition sites	enzymatic activity, inhibited
CSNK1E	CK1	S389	APANVSSSDLT	0	S/T	CSNK1E_S389	PRKAA1	Other functions	protein degradation
CSNK1A1	CK1	S218	YFNRTSLPWQG	0.87	S/T	CSNK1A1_S218	PRKACA	Other functions	molecular association, regulation
CSNK1A1	CK1	S242	SEKKMSTPVEV	0.85	S/T	CSNK1A1_S242	PRKACA	Other functions	molecular association, regulation
CSNK1A1	CK1	S313	QAASSSG----	0.05	S/T	CSNK1A1_S313		Orphan sites
CSNK1A1	CK1	T321	--QAQTPTGKQ	0	S/T	CSNK1A1_T321		Orphan sites
CSNK1A1	CK1	S332	TDKTKSNMKGF	0	S/T	CSNK1A1_S332		Orphan sites
CSNK1D	CK1	S382	APVNISSSDLT	0	S/T	CSNK1D_S382		Orphan sites
CSNK1D	CK1	S331	LPSTAS-----	0	S/T	CSNK1D_S331		Orphan sites
CSNK1D	CK1	S401	STSQIPGRVAS	0	S/T	CSNK1D_S401		Orphan sites
CSNK1D	CK1	T347	PPTPLTPTSHT	0	S/T	CSNK1D_T347		Activation site	enzymatic activity, induced
CSNK1D	CK1	S328	TRGLPSTAS--	0	S/T	CSNK1D_S328		Orphan sites
CSNK1D	CK1	S383	PVNISSSDLTG	0	S/T	CSNK1D_S383		Orphan sites
CSNK1D	CK1	S384	VNISSSDLTGR	0	S/T	CSNK1D_S384		Orphan sites
CSNK1D	CK1	S398	SRMSTSQIPGR	0	S/T	CSNK1D_S398		Orphan sites
CSNK1D	CK1	S356	HTANTSPRPVS	0	S/T	CSNK1D_S356		Orphan sites
CSNK1D	CK1	T397	TSRMSTSQIPG	0	S/T	CSNK1D_T397		Orphan sites
CSNK1E	CK1	S363	PAGNTSPRAIS	0	S/T	CSNK1E_S363		Orphan sites
CSNK1E	CK1	S343	ANRLRSA----	0	S/T	CSNK1E_S343		Orphan sites
CSNK1E	CK1	T362	QPAGNTSPRAI	0	S/T	CSNK1E_T362		Orphan sites
CSNK1E	CK1	S354	ASTPASRIQPA	0	S/T	CSNK1E_S354		Orphan sites
CSNK1G1	CK1	S361	HRDRPS-----	0	S/T	CSNK1G1_S361		Orphan sites
CSNK1G1	CK1	S344	SVHVDSGASAI	0	S/T	CSNK1G1_S344		Orphan sites
CSNK1G1	CK1	S22	PMAQRSAHCSR	0	S/T	CSNK1G1_S22		Orphan sites
CSNK1G1	CK1	S31	SRPSGSSSSSG	0	S/T	CSNK1G1_S31		Orphan sites
CSNK1G2	CK1	T35	-SSG-TSSGVL	0.02	S/T	CSNK1G2_T35		Orphan sites
CSNK1G2	CK1	S366	NQALNSTNGEL	0	S/T	CSNK1G2_S366		Orphan sites
CSNK1G2	CK1	T367	QALNSTNGELN	0	S/T	CSNK1G2_T367		Orphan sites
CSNK1G2	CK1	S26	AGGGRSSHGIR	0	S/T	CSNK1G2_S26		Orphan sites
CSNK1G2	CK1	S33	GIR-SSG-TSS	0	S/T	CSNK1G2_S33		Orphan sites
CSNK1G2	CK1	S359	KTQPHSKNQAL	0	S/T	CSNK1G2_S359		Orphan sites
CSNK1G2	CK1	S381	PTAGHSNAPIT	0	S/T	CSNK1G2_S381		Orphan sites
CSNK1G3	CK1	S34	GS-SSSGVLMV	0.22	S/T	CSNK1G3_S34		Orphan sites
CSNK1G3	CK1	S32	GTGS-SSSGVL	0.04	S/T	CSNK1G3_S32		Orphan sites
CSNK1G3	CK1	S366	NQSADHRAAWD	0	S/T	CSNK1G3_S366		Orphan sites
CSNK1G3	CK1	S413	PTAGRSNAPIT	0	S/T	CSNK1G3_S413		Orphan sites
CSNK1G3	CK1	T29	HNTRGTGS-SS	0	S/T	CSNK1G3_T29		Orphan sites
CSNK1G3	CK1	T367	QSADHRAAWDS	0	S/T	CSNK1G3_T367		Orphan sites
CSNK1G3	CK1	S31	TRGTGS-SSSG	0	S/T	CSNK1G3_S31		Orphan sites
CSNK1G3	CK1	S344	QDPALSS-NRE	0	S/T	CSNK1G3_S344		Orphan sites
CSNK1G3	CK1	S345	DPALSS-NREA	0	S/T	CSNK1G3_S345		Orphan sites
CSNK1G3	CK1	S365	KNQSADHRAAW	0	S/T	CSNK1G3_S365		Orphan sites
CSNK1A1	CK1	S156	NKLFLIDFGLA	0.82	S/T	CSNK1A1_S156		Orphan sites
CSNK1A1	CK1	S105	LFNFCSRRFTM	0.81	S/T	CSNK1A1_S105		Orphan sites
CSNK1A1	CK1	T169	YRDNRTRQHIP	0.8	S/T	CSNK1A1_T169		Activation site	phosphorylation; enzymatic activity, induced
CSNK1A1	CK1	Y294	NHQYDYTFDWT	0.67	S/T	CSNK1A1_Y294		Orphan sites
CSNK1A1L	CK1	Y294	NHQYDYTFDWT	0.67	S/T	CSNK1A1L_Y294		Orphan sites
CSNK1A1L	CK1	T146	NFLMGTG--RH	0.53	S/T	CSNK1A1L_T146		Orphan sites
CSNK1G1	CK1	T258	GLKADTLKERY	0.85	S/T	CSNK1G1_T258		Orphan sites
CSNK1G1	CK1	Y194	GLAKEYIDPET	0.79	S/T	CSNK1G1_Y194		Orphan sites
CSNK1G1	CK1	Y88	QLHLEYRFYKQ	0.79	S/T	CSNK1G1_Y88		Orphan sites
CSNK1G1	CK1	Y69	LYTNEYVAIKL	0.78	S/T	CSNK1G1_Y69		Orphan sites
CSNK1G1	CK1	Y91	LEYRFYKQLGS	0.51	S/T	CSNK1G1_Y91		Orphan sites
CSNK1G2	CK1	T259	GLKADTLKERY	0.85	S/T	CSNK1G2_T259		Orphan sites
CSNK1G2	CK1	T151	AIQLITRMEYV	0.85	S/T	CSNK1G2_T151		Orphan sites
CSNK1G2	CK1	Y71	LYTNEYVAIKL	0.78	S/T	CSNK1G2_Y71		Orphan sites
CSNK2A1	CK2	T13	RARVYTDVNTH	0.94	S/T	CSNK2A1_T13	AKT1	Orphan sites
CSNK2A1	CK2	S362	SVPTPSPLGPL	0.2	S/T	CSNK2A1_S362	CDK20	Activation site	molecular association, regulation; enzymatic activity, induced
CSNK2A1	CK2	S370	GPLAGSPVIAA	0	S/T	CSNK2A1_S370	CDK20	Orphan sites
CSNK2A1	CK2	Y255	GTEDLYDYIDK	0.89	S/T	CSNK2A1_Y255	LYN	Orphan sites
CSNK2A1	CK2	T360	ISSVPTPSPLG	0.37	S/T	CSNK2A1_T360	MAPK1	Activation site	molecular association, regulation; enzymatic activity, induced
CSNK2A2	CK2	S343	DNAVLS-----	0.12	S/T	CSNK2A2_S343		Orphan sites
CSNK2A1	CK2	S194	NVRVASRYFKG	1	S/T	CSNK2A1_S194		Orphan sites
CSNK2A1	CK2	Y50	LGRGKYSEVFE	1	S/T	CSNK2A1_Y50		Orphan sites
CSNK2A1	CK2	S287	ERFVHSENQHL	0.93	S/T	CSNK2A1_S287		Orphan sites
CSNK2A1	CK2	S7	GP-VPSRARVY	0.81	S/T	CSNK2A1_S7		Activation site	intracellular localization; enzymatic activity, induced
CSNK2A1	CK2	S2	----MSGP-VP	0.65	S/T	CSNK2A1_S2		Orphan sites
CSNK2A2	CK2	S195	NVRVASRYFKG	1	S/T	CSNK2A2_S195		Orphan sites
CSNK2A2	CK2	Y240	HGQDNYDQLVR	0.94	S/T	CSNK2A2_Y240		Orphan sites
CSNK2A2	CK2	Y13	SRARVYAEVNS	0.9	S/T	CSNK2A2_Y13		Orphan sites
CSNK2A2	CK2	Y256	GTEELYGYLKK	0.87	S/T	CSNK2A2_Y256		Orphan sites
CSNK2A2	CK2	S21	VNSLRSREYWD	0.86	S/T	CSNK2A2_S21		Orphan sites
CSNK2A2	CK2	S288	ENFIHSENRHL	0.86	S/T	CSNK2A2_S288		Orphan sites
CSNK2A2	CK2	S18	YAEVNSLRSRE	0.78	S/T	CSNK2A2_S18		Orphan sites
CSNK2A2	CK2	S333	VVKEQSQPCAD	0.66	S/T	CSNK2A2_S333		Orphan sites
CSNK2A3	CK2	S194	NVRVASRYFKG	1	S/T	CSNK2A3_S194		Orphan sites
CSNK2A3	CK2	S51	GRGKYSEVFEA	1	S/T	CSNK2A3_S51		Orphan sites
CSNK2A3	CK2	T60	EAINITNNEKV	0.99	S/T	CSNK2A3_T60		Orphan sites
CSNK2A3	CK2	Y323	AMEHPYFYTVV	0.97	S/T	CSNK2A3_Y323		Orphan sites
CSNK2A3	CK2	T129	LYQTLTDYDIR	0.96	S/T	CSNK2A3_T129		Orphan sites
CSNK2A3	CK2	Y131	QTLTDYDIRFY	0.96	S/T	CSNK2A3_Y131		Orphan sites
CSNK2A3	CK2	T13	RARVYTDVNTH	0.94	S/T	CSNK2A3_T13		Orphan sites
CSNK2A3	CK2	S287	ERFVHSENQHL	0.93	S/T	CSNK2A3_S287		Orphan sites
CSNK2A3	CK2	T17	YTDVNTHRPRE	0.91	S/T	CSNK2A3_T17		Orphan sites
CSNK2A3	CK2	S2	----MSGP-VP	0.65	S/T	CSNK2A3_S2		Orphan sites
CLK2	CLK	S34	RRRSRSWSSSS	0.6	Dual	CLK2_S34	AKT1	Orphan sites
CLK2	CLK	Y51	RREDSYHVRSR	0.25	Dual	CLK2_Y51		Orphan sites
CLK2	CLK	S50	RRREDSYHVRS	0.23	Dual	CLK2_S50		Orphan sites
CLK2	CLK	S493	NKLWDSSRDIS	0	Dual	CLK2_S493		Orphan sites
CLK2	CLK	S498	SSRDISR-----	0	Dual	CLK2_S498		Orphan sites
CLK3	CLK	S9	LSARRRELADH	0	Dual	CLK3_S9		Orphan sites
CLK3	CLK	S76	PGTSLLGRGAR	0	Dual	CLK3_S76		Orphan sites
CLK3	CLK	S78	TSLLGRGARRS	0	Dual	CLK3_S78		Orphan sites
CLK3	CLK	S135	GRGARSGEWGL	0	Dual	CLK3_S135		Orphan sites
CLK3	CLK	S51	LSGRGTYVRRD	0	Dual	CLK3_S51		Orphan sites
CLK3	CLK	S49	AHLSGRGTYVR	0	Dual	CLK3_S49		Orphan sites
CLK3	CLK	S67	PGQARPLGPPG	0	Dual	CLK3_S67		Orphan sites
CLK3	CLK	Y7	PVLSARRRELA	0	Dual	CLK3_Y7		Orphan sites
CLK3	CLK	S133	GSGRGARSGEW	0	Dual	CLK3_S133		Orphan sites
CLK3	CLK	S132	AGSGRGARSGE	0	Dual	CLK3_S132		Orphan sites
CLK1	CLK	S341	HSTLVSTRHYR	0.97	Dual	CLK1_S341		Orphan sites
CLK1	CLK	T342	STLVSTRHYRA	0.97	Dual	CLK1_T342		Orphan sites
CLK1	CLK	S337	DDEHHSTLVST	0.93	Dual	CLK1_S337		Orphan sites
CLK1	CLK	S140	RKRTRSVEDDE	0.85	Dual	CLK1_S140		Orphan sites
CLK1	CLK	T138	HRRKRTRSVED	0.83	Dual	CLK1_T138		Orphan sites
CLK1	CLK	S37	KRSHSSAQENK	0.66	Dual	CLK1_S37		Orphan sites
CLK1	CLK	S102	YQNHSSKSSGR	0.59	Dual	CLK1_S102		Orphan sites
CLK1	CLK	S104	NHSSKSSGRSG	0.59	Dual	CLK1_S104		Orphan sites
CLK1	CLK	S61	YLESRSINEKD	0.58	Dual	CLK1_S61		Orphan sites
CLK1	CLK	S101	RYQNHSSKSSG	0.53	Dual	CLK1_S101		Orphan sites
CLK2	CLK	S142	SRRAKSVEDDA	0.73	Dual	CLK2_S142		Orphan sites
CLK2	CLK	S76	RRYCGSYRRND	0.59	Dual	CLK2_S76		Orphan sites
CLK2	CLK	S58	VRSRSSYDDRS	0.51	Dual	CLK2_S58		Orphan sites
CLK2	CLK	S83	RRNDYSRDRGD	0.44	Dual	CLK2_S83		Orphan sites
CLK2	CLK	S98	TDYRHSYEYQR	0.41	Dual	CLK2_S98		Orphan sites
CLK4	CLK	S339	HSTLVSTRHYR	0.97	Dual	CLK4_S339		Orphan sites
CLK4	CLK	T340	STLVSTRHYRA	0.97	Dual	CLK4_T340		Orphan sites
CLK4	CLK	S335	DDEHHSTLVST	0.93	Dual	CLK4_S335		Orphan sites
CLK4	CLK	S326	VVDFGSATYDD	0.92	Dual	CLK4_S326		Orphan sites
CLK4	CLK	S138	RKRSRSIEDDE	0.85	Dual	CLK4_S138		Orphan sites
CLK4	CLK	S136	HRRKRSRSIED	0.82	Dual	CLK4_S136		Orphan sites
CLK4	CLK	S112	RSRRSSPKRKR	0.75	Dual	CLK4_S112		Orphan sites
CLK4	CLK	S108	KSSVRSRRSSP	0.72	Dual	CLK4_S108		Orphan sites
CLK4	CLK	S111	VRSRRSSPKRK	0.7	Dual	CLK4_S111		Orphan sites
CLK4	CLK	S17	WDSRESWGHES	0.34	Dual	CLK4_S17		Orphan sites
CSK	CSK	S364	REKKFSTKSDV	0.87	Y	CSK_S364	PRKACA	Activation site	phosphorylation; enzymatic activity, induced
CSK	CSK	S2	----MSAIQAA	0.14	Y	CSK_S2		Orphan sites
MATK	CSK	S501	ADGSTSPRSQE	0	Y	MATK_S501		Orphan sites
MATK	CSK	S26	ELPRVSPRFLR	0	Y	MATK_S26		Orphan sites
MATK	CSK	T500	DADGSTSPRSQ	0	Y	MATK_T500		Orphan sites
MATK	CSK	S504	STSPRSQEP---	0	Y	MATK_S504		Orphan sites
CSK	CSK	Y184	AQDEFYRSGWA	0.85	Y	CSK_Y184		Orphan sites
CSK	CSK	S136	IMYHASKLSID	0.8	Y	CSK_S136		Orphan sites
CSK	CSK	T200	LKLLQTIGKGE	0.77	Y	CSK_T200		Orphan sites
CSK	CSK	S10	QAAWPSGTECI	0.76	Y	CSK_S10		Orphan sites
CSK	CSK	T176	KVMEGTVAAQD	0.75	Y	CSK_T176		Orphan sites
CSK	CSK	T23	YNFHGTAEQDL	0.61	Y	CSK_T23		Orphan sites
DAPK1	DAPK	S308	KKWKQSVR---	0	S/T	DAPK1_S308	DAPK1	Inhibition sites	protein degradation; molecular association, regulation; enzymatic activity, inhibited; phosphorylation
DAPK2	DAPK	S318	RRWKLSFS---	0	S/T	DAPK2_S318	DAPK2	Other functions	molecular association, regulation
DAPK3	DAPK	S311	TIKSHSSLPPN	0	S/T	DAPK3_S311	DAPK3	Orphan sites
DAPK3	DAPK	T306	-K-EYTIKSHS	0	S/T	DAPK3_T306	DAPK3	Orphan sites
DAPK3	DAPK	T180	KNIFGTPEFVA	0.93	S/T	DAPK3_T180	DAPK3	Activation site	enzymatic activity, induced
DAPK3	DAPK	T225	ETKQETLTNIS	0.82	S/T	DAPK3_T225	DAPK3	Activation site	enzymatic activity, induced
DAPK1	DAPK	S734	SRFPPSPLASK	0	S/T	DAPK1_S734	MAPK1	Activation site	enzymatic activity, induced
DAPK3	DAPK	T299	-RRLKTTRL--	0	S/T	DAPK3_T299	ROCK1	Other functions	intracellular localization
DAPK3	DAPK	T265	PKRRMTIAQSL	0.69	S/T	DAPK3_T265	ROCK1	Activation site	phosphorylation; enzymatic activity, induced
DAPK1	DAPK	S289	LSRKASAVNME	0.23	S/T	DAPK1_S289	RPS6KA1	Activity Altered	activity, inhibited; enzymatic activity, induced
DAPK1	DAPK	Y490	AAWHGYYSVAK	0	S/T	DAPK1_Y490	SRC	Inhibition sites	enzymatic activity, inhibited; protein conformation
DAPK1	DAPK	Y491	AWHGYYSVAKA	0	S/T	DAPK1_Y491	SRC	Inhibition sites	enzymatic activity, inhibited; protein conformation
DAPK1	DAPK	S319	----LSRSF--	0	S/T	DAPK1_S319		Orphan sites
DAPK1	DAPK	S333	MSVARSDDT--	0	S/T	DAPK1_S333		Orphan sites
DAPK1	DAPK	S326	--LSRSNMSVA	0	S/T	DAPK1_S326		Orphan sites
DAPK1	DAPK	S762	SVRSRSMMFEP	0	S/T	DAPK1_S762		Orphan sites
DAPK1	DAPK	S321	--LSRSF----	0	S/T	DAPK1_S321		Orphan sites
DAPK2	DAPK	S299	MVRRESVVNLE	0.24	S/T	DAPK2_S299		Orphan sites
DAPK2	DAPK	T369	RRRSSTS----	0.04	S/T	DAPK2_T369		Other functions	molecular association, regulation; phosphorylation
DAPK2	DAPK	S349	LRNCESDTEED	0	S/T	DAPK2_S349		Orphan sites
DAPK2	DAPK	S320	WKLSFS-----	0	S/T	DAPK2_S320		Orphan sites
DAPK2	DAPK	S8	QASMRSPNMEP	0	S/T	DAPK2_S8		Orphan sites
DAPK3	DAPK	S312	IKSHSSLPPNN	0	S/T	DAPK3_S312		Orphan sites
DAPK3	DAPK	S309	EYTIKSHSSLP	0	S/T	DAPK3_S309		Orphan sites
DAPK3	DAPK	S407	ALLGTSGLK--	0	S/T	DAPK3_S407		Orphan sites
STK17A	DAPK	S28	AGRGLSGPCRP	0	S/T	STK17A_S28		Orphan sites
STK17A	DAPK	S9	LEKPGSGGSSP	0	S/T	STK17A_S9		Orphan sites
STK17A	DAPK	S13	GSGGSSPGATS	0	S/T	STK17A_S13		Orphan sites
STK17A	DAPK	S12	PGSGGSSPGAT	0	S/T	STK17A_S12		Orphan sites
STK17A	DAPK	S18	SPGATSGSGRA	0	S/T	STK17A_S18		Orphan sites
STK17A	DAPK	S348	LQEGHSVPEIN	0	S/T	STK17A_S348		Orphan sites
STK17A	DAPK	S354	VPEINSDTDKS	0	S/T	STK17A_S354		Orphan sites
STK17B	DAPK	S12	---SISGLLTT	0	S/T	STK17B_S12		Orphan sites
STK17B	DAPK	S10	-----SISGLL	0	S/T	STK17B_S10		Orphan sites
DAPK2	DAPK	T275	TRKRLTIQEAL	0.64	S/T	DAPK2_T275		Orphan sites
DAPK3	DAPK	T112	EKESLTEDEAT	0.73	S/T	DAPK3_T112		Orphan sites
STK17A	DAPK	S330	SIQEPSFRMEK	0.35	S/T	STK17A_S330		Orphan sites
DCLK1	DCAMKL	S330	-----SPSPSP	0.03	S/T	DCLK1_S330		Orphan sites
DCLK1	DCAMKL	S32	VNGLPSPTHSA	0	S/T	DCLK1_S32		Orphan sites
DCLK2	DCAMKL	S375	LDRCISPE---	0.25	S/T	DCLK2_S375		Orphan sites
DCLK2	DCAMKL	S362	HGRSSSNV---	0.16	S/T	DCLK2_S362		Orphan sites
DCLK2	DCAMKL	S355	---QISAHGRS	0.15	S/T	DCLK2_S355		Orphan sites
DCLK2	DCAMKL	S6	MASTRSIELEH	0	S/T	DCLK2_S6		Orphan sites
DCLK2	DCAMKL	T61	FYRTRTLQALS	0	S/T	DCLK2_T61		Orphan sites
DCLK2	DCAMKL	S47	NGLIPSPAHSA	0	S/T	DCLK2_S47		Orphan sites
DCLK3	DCAMKL	S158	ERERLSLGTSE	0	S/T	DCLK3_S158		Orphan sites
DCLK1	DCAMKL	S337	SPSPTSPGSLR	0.74	S/T	DCLK1_S337		Orphan sites
DCLK1	DCAMKL	S305	GPSRRSKSPAS	0.64	S/T	DCLK1_S305		Orphan sites
DCLK1	DCAMKL	S334	-SPSPSPTSPG	0.54	S/T	DCLK1_S334		Orphan sites
DCLK1	DCAMKL	S352	SQHGGSSTSL-	0.51	S/T	DCLK1_S352		Orphan sites
DCLK1	DCAMKL	S307	SRRSKSPASTS	0.45	S/T	DCLK1_S307		Orphan sites
DCLK1	DCAMKL	S362	ASTKVCSSMD-	0.44	S/T	DCLK1_S362		Orphan sites
DCLK1	DCAMKL	S332	---SPSPSPTS	0.29	S/T	DCLK1_S332		Orphan sites
DCLK2	DCAMKL	S347	PTSPGSFRGLK	0.76	S/T	DCLK2_S347		Orphan sites
DCLK2	DCAMKL	S182	LAAASSVKSEV	0.63	S/T	DCLK2_S182		Orphan sites
DCLK2	DCAMKL	S317	SRRSKSPA---	0.45	S/T	DCLK2_S317		Orphan sites
DCLK2	DCAMKL	S360	SAHGRSSSNV-	0.35	S/T	DCLK2_S360		Orphan sites
DCLK3	DCAMKL	S390	KIIDKSRLKGK	0.84	S/T	DCLK3_S390		Orphan sites
DCLK3	DCAMKL	S133	EIEKTSGEIIR	0.62	S/T	DCLK3_S133		Orphan sites
DCLK3	DCAMKL	S162	LSLGTSELDMG	0.4	S/T	DCLK3_S162		Orphan sites
DDR1	DDR	Y569	NSVPHYAEADI	0.97	Y	DDR1_Y569	DDR1	Activation site	enzymatic activity, induced
DDR1	DDR	Y586	TGGNTYAVPAL	0.94	Y	DDR1_Y586	DDR1	Activation site	enzymatic activity, induced
DDR2	DDR	Y471	GSNSTYD----	0.18	Y	DDR2_Y471	SRC	Other functions	molecular association, regulation
DDR2	DDR	Y736	MSRNLYSGDYY	0.99	Y	DDR2_Y736	SRC	Other functions	phosphorylation
DDR2	DDR	Y740	LYSGDYYRIQG	0.97	Y	DDR2_Y740	SRC	Other functions	phosphorylation
DDR2	DDR	Y741	YSGDYYRIQGR	0.97	Y	DDR2_Y741	SRC	Other functions	phosphorylation
DDR1	DDR	Y520	LLLATYARPPR	0.18	Y	DDR1_Y520		Activation site	activity, induced
DDR1	DDR	Y513	LSNPAYRLLLA	0	Y	DDR1_Y513		Activation site	activity, induced; molecular association, regulation
DDR1	DDR	Y484	REPPPYQEPRP	0	Y	DDR1_Y484		Activation site	activity, induced
DDR2	DDR	Y481	-----YQEPSR	0.18	Y	DDR2_Y481		Orphan sites
DDR2	DDR	S675	-----SSSDVR	0.11	Y	DDR2_S675		Orphan sites
DDR1	DDR	Y792	MSRNLYAGDYY	0.95	Y	DDR1_Y792		Activation site	activity, induced
DDR1	DDR	Y796	LYAGDYYRVQG	0.94	Y	DDR1_Y796		Activation site	activity, induced; molecular association, regulation
DDR1	DDR	Y797	YAGDYYRVQGR	0.94	Y	DDR1_Y797		Activation site	activity, induced
DDR1	DDR	S752	AAQIASGMRYL	0.94	Y	DDR1_S752		Orphan sites
DDR1	DDR	T912	EDALNTV-----	0.36	Y	DDR1_T912		Orphan sites
DDR2	DDR	S485	-YQEPSR-LIR	0.45	Y	DDR2_S485		Orphan sites
DDR2	DDR	S469	EQGSNSTYD--	0.36	Y	DDR2_S469		Orphan sites
DDR2	DDR	S461	NNRSSSPS---	0.3	Y	DDR2_S461		Orphan sites
DDR2	DDR	T470	QGSNSTYD---	0.27	Y	DDR2_T470		Orphan sites
ROCK1	DMPK	T1334	PRTLSTRSTAN	0.09	S/T	ROCK1_T1334	PRKCI	Other functions	intracellular localization
ROCK1	DMPK	S1333	SPRTLSTRSTA	0.07	S/T	ROCK1_S1333	PRKCI	Activation site	intracellular localization; enzymatic activity, induced
ROCK1	DMPK	S1341	STANQSFRKVV	0.04	S/T	ROCK1_S1341	PRKCI	Activation site	intracellular localization; enzymatic activity, induced
ROCK2	DMPK	S1374	QQ-NQSIRRPS	0.07	S/T	ROCK2_S1374	ROCK2	Orphan sites
ROCK2	DMPK	S1379	SIRRPSRQLAP	0.03	S/T	ROCK2_S1379	ROCK2	Inhibition sites	enzymatic activity, inhibited
ROCK2	DMPK	S1366	SSPRTSMKIQQ	0	S/T	ROCK2_S1366	ROCK2	Activation site	enzymatic activity, induced
CDC42BPA	DMPK	S1651	LKREFSGGSYS	0	S/T	CDC42BPA_S1651		Orphan sites
CDC42BPA	DMPK	S1654	EFSGGSYSAKR	0	S/T	CDC42BPA_S1654		Orphan sites
CDC42BPA	DMPK	S1719	PRKTKSLSLES	0	S/T	CDC42BPA_S1719		Orphan sites
CDC42BPA	DMPK	S1721	KTKSLSLESTD	0	S/T	CDC42BPA_S1721		Orphan sites
CDC42BPA	DMPK	S1629	PGRSMSASSGL	0	S/T	CDC42BPA_S1629		Orphan sites
CDC42BPA	DMPK	S1545	NKRRYSFRVPE	0	S/T	CDC42BPA_S1545		Orphan sites
CDC42BPA	DMPK	S1635	ASSGLS--ARS	0	S/T	CDC42BPA_S1635		Orphan sites
CDC42BPA	DMPK	S1613	FSGSVSIPSIT	0	S/T	CDC42BPA_S1613		Orphan sites
CDC42BPA	DMPK	S1724	SLSLESTDRGS	0	S/T	CDC42BPA_S1724		Orphan sites
CDC42BPA	DMPK	S674	--ISYSPGVCS	0	S/T	CDC42BPA_S674		Orphan sites
CDC42BPB	DMPK	T423	-MQSNTLTKDE	0.03	S/T	CDC42BPB_T423		Orphan sites
CDC42BPB	DMPK	S1690	PSGPPSPNSPH	0	S/T	CDC42BPB_S1690		Orphan sites
CDC42BPB	DMPK	S1693	PPSPNSPHRS-	0	S/T	CDC42BPB_S1693		Orphan sites
CDC42BPB	DMPK	S1686	NSSNPSGPPSP	0	S/T	CDC42BPB_S1686		Orphan sites
CDC42BPB	DMPK	T676	GA-GATLEHQQ	0	S/T	CDC42BPB_T676		Orphan sites
CDC42BPB	DMPK	S868	--VRRSQKLDM	0	S/T	CDC42BPB_S868		Orphan sites
CDC42BPB	DMPK	S481	-ALSNSNRDKE	0	S/T	CDC42BPB_S481		Orphan sites
CDC42BPB	DMPK	S1659	---SMSDPDQD	0	S/T	CDC42BPB_S1659		Orphan sites
CDC42BPB	DMPK	S1680	KHSTPSNSSNP	0	S/T	CDC42BPB_S1680		Orphan sites
CDC42BPB	DMPK	S1640	NKPYISWPSSG	0	S/T	CDC42BPB_S1640		Orphan sites
CDC42BPG	DMPK	S646	ENRRLSREQER	0.2	S/T	CDC42BPG_S646		Orphan sites
CDC42BPG	DMPK	S888	PRSFPSPTKCL	0.1	S/T	CDC42BPG_S888		Orphan sites
CDC42BPG	DMPK	S1482	PQRPHSFSEAL	0	S/T	CDC42BPG_S1482		Orphan sites
CDC42BPG	DMPK	S1540	---PRSLPLSP	0	S/T	CDC42BPG_S1540		Orphan sites
CDC42BPG	DMPK	S1484	RPHSFSEALR-	0	S/T	CDC42BPG_S1484		Orphan sites
CDC42BPG	DMPK	S1492	----ASMGSEG	0	S/T	CDC42BPG_S1492		Orphan sites
CDC42BPG	DMPK	S1544	RSLPLSPELES	0	S/T	CDC42BPG_S1544		Orphan sites
CDC42BPG	DMPK	S1550	PELESSP----	0	S/T	CDC42BPG_S1550		Orphan sites
CDC42BPG	DMPK	S1462	GARDKS--PAP	0	S/T	CDC42BPG_S1462		Orphan sites
CDC42BPG	DMPK	S480	GPPAGSPGQDS	0	S/T	CDC42BPG_S480		Orphan sites
CIT	DMPK	S433	LGRSESVVSGL	0.01	S/T	CIT_S433		Orphan sites
CIT	DMPK	S440	VSGLDSPAK--	0	S/T	CIT_S440		Orphan sites
CIT	DMPK	S1971	LRRDKSPGRPL	0	S/T	CIT_S1971		Orphan sites
CIT	DMPK	S1993	TRRERSPGRLF	0	S/T	CIT_S1993		Orphan sites
CIT	DMPK	S1432	RDKMNSPGLQT	0	S/T	CIT_S1432		Orphan sites
CIT	DMPK	S1322	---VRSPEHQP	0	S/T	CIT_S1322		Orphan sites
CIT	DMPK	S699	EELEEKHREAQ	0	S/T	CIT_S699		Orphan sites
CIT	DMPK	S1940	-RVASSPAPPE	0	S/T	CIT_S1940		Orphan sites
DMPK	DMPK	S540	----PSPRATD	0	S/T	DMPK_S540		Orphan sites
ROCK1	DMPK	T1180	V-RPVTQGDVY	0.11	S/T	ROCK1_T1180		Orphan sites
ROCK1	DMPK	S1328	GFVRASPRTLS	0.04	S/T	ROCK1_S1328		Orphan sites
ROCK1	DMPK	S1105	STSVASFPSAD	0	S/T	ROCK1_S1105		Orphan sites
ROCK1	DMPK	S1102	--DSTSVASFP	0	S/T	ROCK1_S1102		Orphan sites
ROCK1	DMPK	S1108	VASFPSAD---	0	S/T	ROCK1_S1108		Orphan sites
ROCK2	DMPK	S425	LLLSDSPSCRE	0.22	S/T	ROCK2_S425		Orphan sites
ROCK2	DMPK	S1362	PFARSSPRTSM	0.03	S/T	ROCK2_S1362		Orphan sites
ROCK2	DMPK	S1361	DPFARSSPRTS	0.02	S/T	ROCK2_S1361		Orphan sites
ROCK2	DMPK	S1137	SSSIGSGPGDA	0	S/T	ROCK2_S1137		Orphan sites
ROCK2	DMPK	Y722	DKNKIYESIEE	0	S/T	ROCK2_Y722		Inhibition sites	molecular association, regulation; enzymatic activity, inhibited
ROCK2	DMPK	S1134	--DSSSIGSGP	0	S/T	ROCK2_S1134		Orphan sites
ROCK2	DMPK	S1133	---DSSSIGSG	0	S/T	ROCK2_S1133		Orphan sites
CIT	DMPK	S480	LHRRVSEVEAV	0.42	S/T	CIT_S480		Orphan sites
CIT	DMPK	S582	SARRRSDLYES	0.26	S/T	CIT_S582		Orphan sites
ROCK1	DMPK	T455	EQKCRTSNIKL	0.48	S/T	ROCK1_T455		Orphan sites
ROCK1	DMPK	S456	QKCRTSNIKLD	0.43	S/T	ROCK1_S456		Orphan sites
DYRK1A	DYRK	S529	SGRARSDPTHQ	0	Dual	DYRK1A_S529	DYRK1A	Activation site	molecular association, regulation; enzymatic activity, induced
DYRK1B	DYRK	Y273	-RIYQYIQSRF	0.62	Dual	DYRK1B_Y273	DYRK1B	Activation site	enzymatic activity, induced
DYRK1B	DYRK	Y271	---RIYQYIQS	0.28	Dual	DYRK1B_Y271	DYRK1B	Activation site	enzymatic activity, induced
DYRK2	DYRK	S483	-----RRGKLR	0	Dual	DYRK2_S483	DYRK2	Orphan sites
DYRK2	DYRK	S489	RGKLRG---PP	0	Dual	DYRK2_S489	DYRK2	Other functions	intracellular localization
DYRK2	DYRK	T32	LQASPGLGAGA	0	Dual	DYRK2_T32	DYRK2	Inhibition sites	intracellular localization; enzymatic activity, inhibited
DYRK2	DYRK	S497	ESREWGNALKG	0.29	Dual	DYRK2_S497	DYRK2	Orphan sites
DYRK4	DYRK	Y264	-KVYTYIQSRF	0.65	Dual	DYRK4_Y264	DYRK4	Activation site	phosphorylation; enzymatic activity, induced
HIPK2	DYRK	S827	SQAISSPQRSK	0	S/T	HIPK2_S827	HIPK2	Orphan sites
HIPK2	DYRK	T838	RVKENTPPRCA	0	S/T	HIPK2_T838	HIPK2	Orphan sites
HIPK2	DYRK	S668	QGLQASPSKHA	0	S/T	HIPK2_S668	HIPK2	Orphan sites
HIPK2	DYRK	S364	STYLQSRYYRA	0.83	S/T	HIPK2_S364	HIPK2	Other functions	molecular association, regulation; intracellular localization; phosphorylation
HIPK2	DYRK	Y361	AVCSTYLQSRY	0.58	S/T	HIPK2_Y361	HIPK2	Other functions	protein stabilization; molecular association, regulation; intracellular localization; protein conformation; phosphorylation
DYRK1B	DYRK	S421	PAARISPLGAL	0.62	Dual	DYRK1B_S421	MAPK1	Activation site	enzymatic activity, induced
HIPK2	DYRK	S121	RRSTVSLLDTY	0.25	S/T	HIPK2_S121	PRKAA1	Activation site	protein stabilization; molecular association, regulation; phosphorylation; enzymatic activity, induced
DYRK1A	DYRK	S758	VCVQQSPVASS	0	Dual	DYRK1A_S758		Orphan sites
DYRK1A	DYRK	S748	ADREESPMTG-	0	Dual	DYRK1A_S748		Orphan sites
DYRK1A	DYRK	S538	HQHRHSG----	0	Dual	DYRK1A_S538		Orphan sites
DYRK1A	DYRK	S555	TH---SPQVRQ	0	Dual	DYRK1A_S555		Orphan sites
DYRK1B	DYRK	S49	PLRKLSVDLIK	0.2	Dual	DYRK1B_S49		Orphan sites
DYRK1B	DYRK	Y63	--NEVYYAKKK	0	Dual	DYRK1B_Y63		Orphan sites
DYRK1B	DYRK	S576	GPADCSPPHPA	0	Dual	DYRK1B_S576		Orphan sites
DYRK2	DYRK	S499	REWGNALKG-C	0.24	Dual	DYRK2_S499		Activation site	enzymatic activity, induced
DYRK2	DYRK	S30	RQLQASPGLGA	0	Dual	DYRK2_S30		Orphan sites
DYRK2	DYRK	S48	GTGPPSPIA--	0	Dual	DYRK2_S48		Orphan sites
DYRK3	DYRK	T485	SKDWGTALKG-	0.22	Dual	DYRK3_T485		Orphan sites
DYRK3	DYRK	S480	--PPGSKDWGT	0	Dual	DYRK3_S480		Orphan sites
HIPK1	DYRK	S350	--AVCSTYLQS	0.25	S/T	HIPK1_S350		Orphan sites
HIPK1	DYRK	S967	RGNSGSVLEGP	0	S/T	HIPK1_S967		Orphan sites
HIPK1	DYRK	S1200	TGYPLSPTKIS	0	S/T	HIPK1_S1200		Orphan sites
HIPK1	DYRK	S872	--VGSSPLRTT	0	S/T	HIPK1_S872		Orphan sites
HIPK1	DYRK	S9	QLQVFSPPS--	0	S/T	HIPK1_S9		Orphan sites
HIPK1	DYRK	T1027	-GCCITPTGYR	0	S/T	HIPK1_T1027		Orphan sites
HIPK1	DYRK	S1063	SQERSSNPAPR	0	S/T	HIPK1_S1063		Orphan sites
HIPK2	DYRK	S359	--AVCSTYLQS	0.25	S/T	HIPK2_S359		Activation site	molecular association, regulation; enzymatic activity, induced
HIPK2	DYRK	T566	VNQSKTPFITH	0	S/T	HIPK2_T566		Activation site	enzymatic activity, induced
HIPK2	DYRK	S441	NRDTDS-PYPL	0	S/T	HIPK2_S441		Other functions	protein conformation
HIPK3	DYRK	S772	-NRGILVKLME	0	S/T	HIPK3_S772		Orphan sites
HIPK4	DYRK	Y392	EDGTPYYCLAE	0	S/T	HIPK4_Y392		Orphan sites
HIPK4	DYRK	Y393	DGTPYYCLAEE	0	S/T	HIPK4_Y393		Orphan sites
HIPK4	DYRK	T381	EGKPPTPVVAA	0	S/T	HIPK4_T381		Orphan sites
HIPK4	DYRK	T390	AAEDGTPYYCL	0	S/T	HIPK4_T390		Orphan sites
PRPF4B	DYRK	S277	KDRKKSPIINE	0	S/T	PRPF4B_S277		#N/A	#N/A
PRPF4B	DYRK	S294	GKKSRSPVDLR	0	S/T	PRPF4B_S294		#N/A	#N/A
PRPF4B	DYRK	S366	DKSRRSRSPLL	0	S/T	PRPF4B_S366		#N/A	#N/A
PRPF4B	DYRK	S368	SRRSRSPLLND	0	S/T	PRPF4B_S368		#N/A	#N/A
PRPF4B	DYRK	S431	RSKDASPINRW	0	S/T	PRPF4B_S431		#N/A	#N/A
PRPF4B	DYRK	S578	STRTRSPSPDD	0	S/T	PRPF4B_S578		#N/A	#N/A
PRPF4B	DYRK	S580	RTRSPSPDDIL	0	S/T	PRPF4B_S580		#N/A	#N/A
PRPF4B	DYRK	S292	DRGKKSRSPVD	0	S/T	PRPF4B_S292		#N/A	#N/A
PRPF4B	DYRK	S32	ENGEVSEDQSQ	0	S/T	PRPF4B_S32		#N/A	#N/A
DYRK1A	DYRK	S324	YQYIQSRFYRS	0.83	Dual	DYRK1A_S324		Orphan sites
DYRK1A	DYRK	Y321	-RIYQYIQSRF	0.62	Dual	DYRK1A_Y321		Orphan sites
DYRK1A	DYRK	Y145	YDDDNYDYIVK	0.28	Dual	DYRK1A_Y145		Other functions	intracellular localization
DYRK1A	DYRK	Y319	---RIYQYIQS	0.28	Dual	DYRK1A_Y319		Orphan sites
DYRK1A	DYRK	Y147	DDNYDYIVKNG	0.27	Dual	DYRK1A_Y147		Other functions	intracellular localization
DYRK1B	DYRK	S276	YQYIQSRFYRS	0.83	Dual	DYRK1B_S276		Orphan sites
DYRK2	DYRK	Y382	-RVYTYIQSRF	0.66	Dual	DYRK2_Y382		Orphan sites
DYRK2	DYRK	S501	WGNALKG-CDD	0.29	Dual	DYRK2_S501		Activation site	enzymatic activity, induced
DYRK2	DYRK	S498	SREWGNALKG-	0.27	Dual	DYRK2_S498		Activation site	enzymatic activity, induced
DYRK3	DYRK	Y369	-KLYTYIQSRF	0.65	Dual	DYRK3_Y369		Orphan sites
DYRK3	DYRK	S350	GRS--STKVID	0.41	Dual	DYRK3_S350		Activation site	protein stabilization; enzymatic activity, induced
DYRK3	DYRK	Y493	G-CDDYLFIEF	0.38	Dual	DYRK3_Y493		Orphan sites
DYRK3	DYRK	Y209	--AYRYEVLKI	0.37	Dual	DYRK3_Y209		Orphan sites
DYRK4	DYRK	S267	YTYIQSRFYRS	0.87	Dual	DYRK4_S267		Orphan sites
HIPK1	DYRK	S355	STYLQSRYYRA	0.83	S/T	HIPK1_S355		Orphan sites
HIPK1	DYRK	Y352	AVCSTYLQSRY	0.58	S/T	HIPK1_Y352		Orphan sites
HIPK1	DYRK	T351	-AVCSTYLQSR	0.43	S/T	HIPK1_T351		Orphan sites
HIPK2	DYRK	T360	-AVCSTYLQSR	0.43	S/T	HIPK2_T360		Activation site	molecular association, regulation; enzymatic activity, induced
HIPK3	DYRK	S362	STYLQSRYYRA	0.83	S/T	HIPK3_S362		Orphan sites
HIPK3	DYRK	T519	ITPAETLNHPF	0.74	S/T	HIPK3_T519		Orphan sites
HIPK3	DYRK	T515	ADLRITPAETL	0.68	S/T	HIPK3_T515		Orphan sites
HIPK3	DYRK	Y359	TVCSTYLQSRY	0.59	S/T	HIPK3_Y359		Orphan sites
HIPK4	DYRK	S339	ERISPSAALRH	0.65	S/T	HIPK4_S339		Orphan sites
HIPK4	DYRK	S337	SHERISPSAAL	0.57	S/T	HIPK4_S337		Orphan sites
PRPF4B	DYRK	Y849	NDITPYLVSRF	0.5	S/T	PRPF4B_Y849		#N/A	#N/A
EGFR	EGFR	S1166	GSHQISLDNPD	0.09	Y	EGFR_S1166	CAMK2A	Orphan sites
EGFR	EGFR	Y1110	--NPVY-HNQP	0.21	Y	EGFR_Y1110	EGFR	Activation site	molecular association, regulation; ubiquitination; receptor internalization, altered; intracellular localization; protein conformation; phosphorylation; enzymatic activity, induced
EGFR	EGFR	Y1197	AENAEYLRVAP	0.07	Y	EGFR_Y1197	EGFR	Activation site	activity, induced; protein degradation; molecular association, regulation; receptor internalization, altered; intracellular localization; phosphorylation; enzymatic activity, induced
EGFR	EGFR	Y1172	LDNPDYQQDFF	0	Y	EGFR_Y1172	EGFR	Activation site	protein degradation; molecular association, regulation; receptor internalization, altered; phosphorylation; enzymatic activity, induced
EGFR	EGFR	Y1016	VDADEYLIPQQ	0.79	Y	EGFR_Y1016	EGFR	Activation site	activity, induced; molecular association, regulation; receptor internalization, altered; intracellular localization; protein conformation; phosphorylation; enzymatic activity, induced
EGFR	EGFR	Y869	AEEKEYHAEGG	0.75	Y	EGFR_Y869	EGFR	Activation site	activity, induced; molecular association, regulation; enzymatic activity, induced
EGFR	EGFR	Y1092	-PVPEYINQ--	0.41	Y	EGFR_Y1092	EGFR	Activation site	protein degradation; molecular association, regulation; receptor recycling, induced; phosphorylation; enzymatic activity, induced; activity, induced; ubiquitination; intracellular localization; receptor internalization, altered; protein conformation
ERBB2	EGFR	Y1248	AENPEYLGLDV	0.06	Y	ERBB2_Y1248	ERBB2	Activation site	activity, induced; protein stabilization; molecular association, regulation; intracellular localization; phosphorylation
ERBB2	EGFR	Y1221	AFDNLYYWDQD	0.65	Y	ERBB2_Y1221	ERBB2	Activation site	enzymatic activity, induced
ERBB2	EGFR	Y1222	FDNLYYWDQDP	0.62	Y	ERBB2_Y1222	ERBB2	Activation site	molecular association, regulation; enzymatic activity, induced
ERBB2	EGFR	Y1196	VENPEYLTPQG	0.5	Y	ERBB2_Y1196	ERBB2	Activation site	molecular association, regulation; phosphorylation; enzymatic activity, induced
ERBB2	EGFR	Y1139	-PQPEYVNQPD	0.43	Y	ERBB2_Y1139	ERBB2	Other functions	molecular association, regulation
ERBB4	EGFR	Y1284	AENPEYLSEFS	0.06	Y	ERBB4_Y1284	ERBB4	Activation site	molecular association, regulation; enzymatic activity, induced
ERBB4	EGFR	Y1056	SPPPAYTPMSG	0	Y	ERBB4_Y1056	ERBB4	Activation site	activity, induced; molecular association, regulation
ERBB4	EGFR	Y1162	-PKQEYLNPVE	0.38	Y	ERBB4_Y1162	ERBB4	Activation site	molecular association, regulation; enzymatic activity, induced
EGFR	EGFR	T693	LVEPLTPSGEA	0.77	Y	EGFR_T693	MAPK1	Inhibition sites	receptor internalization, induced; molecular association, regulation; receptor recycling, induced; receptor internalization, altered; activity, inhibited; phosphorylation
ERBB4	EGFR	T699	LVEPLTPSGTA	0.78	Y	ERBB4_T699	MAPK3	Inhibition sites	enzymatic activity, inhibited; phosphorylation
ERBB3	EGFR	Y1307	APHVHYARLKT	0	Y	ERBB3_Y1307	ROR1	Orphan sites
ERBB2	EGFR	Y877	IDETEYHADGG	0.69	Y	ERBB2_Y877	YES1	Activation site	protein conformation; enzymatic activity, induced
ERBB2	EGFR	T1166	-PAGATLERPK	0.19	Y	ERBB2_T1166		Orphan sites
ERBB2	EGFR	S1054	--STRSGGGDL	0	Y	ERBB2_S1054		Orphan sites
ERBB3	EGFR	Y1197	DEDEEYEYMNR	0.06	Y	ERBB3_Y1197		Activation site	molecular association, regulation; enzymatic activity, induced
ERBB3	EGFR	Y1276	GPGGDYAAMGA	0	Y	ERBB3_Y1276		Other functions	molecular association, regulation
ERBB3	EGFR	Y1159	EDVNGYVMPDT	0	Y	ERBB3_Y1159		Orphan sites
ERBB3	EGFR	Y1222	LEELGYEYMDV	0	Y	ERBB3_Y1222		Activation site	molecular association, regulation; enzymatic activity, induced
ERBB3	EGFR	Y1054	SPSSGYMPMNQ	0	Y	ERBB3_Y1054		Other functions	molecular association, regulation
ERBB4	EGFR	Y1188	--NPEY-HNAS	0.16	Y	ERBB4_Y1188		Other functions	molecular association, regulation
ERBB4	EGFR	Y1202	-AEDEYVNEPL	0.03	Y	ERBB4_Y1202		Other functions	molecular association, regulation
EGFR	EGFR	Y998	TDSNFYRALMD	0.58	Y	EGFR_Y998		Other functions	receptor internalization, induced; protein degradation; molecular association, regulation; receptor internalization, altered; phosphorylation
EGFR	EGFR	Y1069	L--QRYS-SDP	0.38	Y	EGFR_Y1069		Activation site	activity, induced; protein degradation; molecular association, regulation; ubiquitination; phosphorylation
ERBB2	EGFR	Y735	AFGTVYKGIWI	0.93	Y	ERBB2_Y735		Other functions	molecular association, regulation
ERBB2	EGFR	S1107	PTHDPSPL--Q	0.31	Y	ERBB2_S1107		Orphan sites
ERBB3	EGFR	Y1328	FDNPDYWHSRL	0.67	Y	ERBB3_Y1328		Other functions	molecular association, regulation
ERBB3	EGFR	S686	LERGESIEPLD	0.62	Y	ERBB3_S686		Orphan sites
ERBB3	EGFR	S982	VIKRESGPGIA	0.5	Y	ERBB3_S982		Orphan sites
ERBB3	EGFR	Y1289	ASEQGYEEMRA	0.32	Y	ERBB3_Y1289		Activation site	activity, induced; molecular association, regulation; enzymatic activity, induced
ERBB4	EGFR	T731	SGAFGTVYKGI	0.94	Y	ERBB4_T731		Orphan sites
ERBB4	EGFR	Y733	AFGTVYKGIWV	0.92	Y	ERBB4_Y733		Other functions	molecular association, regulation
ERBB4	EGFR	Y1022	MDAEEYLVPQA	0.72	Y	ERBB4_Y1022		Other functions	molecular association, regulation
ERBB4	EGFR	Y1242	FDNPDYWNHSL	0.67	Y	ERBB4_Y1242		Other functions	molecular association, regulation
EPHA2	EPH	Y575	SPEDVYFSKSE	0	Y	EPHA2_Y575	EPHA2	Orphan sites
EPHA2	EPH	Y594	VDPHTYEDPNQ	0.82	Y	EPHA2_Y594	EPHA2	Activation site	molecular association, regulation; enzymatic activity, induced
EPHA2	EPH	Y588	KPLKTYVDPHT	0.65	Y	EPHA2_Y588	EPHA2	Activation site	activity, induced; molecular association, regulation; enzymatic activity, induced
EPHA2	EPH	Y960	QKRIAYSLLGL	0.58	Y	EPHA2_Y960	EPHA2	Other functions	molecular association, regulation
EPHA2	EPH	Y772	PEAT-YT-TSG	0.31	Y	EPHA2_Y772	EPHA2	Other functions	phosphorylation
EPHA3	EPH	Y602	VDPHTYEDPTQ	0.78	Y	EPHA3_Y602	EPHA3	Activation site	molecular association, regulation; enzymatic activity, induced
EPHA3	EPH	Y779	PEAA-YT-TRG	0.33	Y	EPHA3_Y779	EPHA3	Activation site	molecular association, regulation; enzymatic activity, induced
EPHA4	EPH	Y602	VDPFTYEDPNQ	0.83	Y	EPHA4_Y602	EPHA4	Activation site	molecular association, regulation; enzymatic activity, induced
EPHA4	EPH	Y596	QGVRTYVDPFT	0.65	Y	EPHA4_Y596	EPHA4	Activation site	enzymatic activity, induced
EPHA4	EPH	Y779	PEAA-YT-TRG	0.33	Y	EPHA4_Y779	EPHA4	Activation site	enzymatic activity, induced
EPHB3	EPH	Y614	IDPFTYEDPNE	0.83	Y	EPHB3_Y614	EPHB3	Other functions	molecular association, regulation
EPHA2	EPH	S892	FDPRVSIRLPS	0.29	Y	EPHA2_S892	PRKCA	Orphan sites
EPHA2	EPH	S897	SIRLPS-----	0	Y	EPHA2_S897	RPS6KA1	Other functions	receptor internalization, induced; protein stabilization; molecular association, regulation; intracellular localization; phosphorylation
EPHA1	EPH	Y781	DGT--YE-TQG	0.11	Y	EPHA1_Y781		Orphan sites
EPHA1	EPH	S910	--LSGSDGIPY	0.11	Y	EPHA1_S910		Orphan sites
EPHA1	EPH	S906	TLRLPS-----	0	Y	EPHA1_S906		Orphan sites
EPHA1	EPH	S908	----LSGSDGI	0	Y	EPHA1_S908		Orphan sites
EPHA2	EPH	S901	--TSGSEGVPF	0.12	Y	EPHA2_S901		Orphan sites
EPHA2	EPH	S570	R---QSPEDVY	0.01	Y	EPHA2_S570		Orphan sites
EPHA2	EPH	S899	----TSGSEGV	0	Y	EPHA2_S899		Orphan sites
EPHA5	EPH	S960	----HSPLGSG	0	Y	EPHA5_S960		Orphan sites
EPHA7	EPH	Y597	GDEELY----F	0.07	Y	EPHA7_Y597		Orphan sites
EPHB1	EPH	Y778	TSDPTYTSSLG	0.15	Y	EPHB1_Y778		Other functions	molecular association, regulation
EPHB1	EPH	Y575	EAV--YSDKLQ	0.12	Y	EPHB1_Y575		Orphan sites
EPHB1	EPH	Y582	DKLQHYSTGR-	0.03	Y	EPHB1_Y582		Orphan sites
EPHB1	EPH	S583	KLQHYSTGR--	0	Y	EPHB1_S583		Orphan sites
EPHB1	EPH	S588	----GSPGMKI	0	Y	EPHB1_S588		Orphan sites
EPHB2	EPH	Y577	DSE--YTDKLQ	0.16	Y	EPHB2_Y577		Orphan sites
EPHB2	EPH	Y780	TSDPTYTSALG	0.09	Y	EPHB2_Y780		Orphan sites
EPHB2	EPH	S575	FERADSE--YT	0.09	Y	EPHB2_S575		Orphan sites
EPHB2	EPH	Y584	DKLQHYTSGH-	0.03	Y	EPHB2_Y584		Orphan sites
EPHB2	EPH	T585	KLQHYTSGH--	0	Y	EPHB2_T585		Orphan sites
EPHB2	EPH	T590	----MTPGMKI	0	Y	EPHB2_T590		Orphan sites
EPHB3	EPH	Y792	PSDPTYTSSLG	0.18	Y	EPHB3_Y792		Orphan sites
EPHB3	EPH	Y600	EKLQQYI----	0	Y	EPHB3_Y600		Orphan sites
EPHB4	EPH	S769	FLEENSSDPTY	0.23	Y	EPHB4_S769		Orphan sites
EPHB4	EPH	Y774	SSDPTYTSSLG	0.15	Y	EPHB4_Y774		Orphan sites
EPHB4	EPH	Y574	EAE--YSDKHG	0.13	Y	EPHB4_Y574		Orphan sites
EPHB4	EPH	Y987	GPAPQY-----	0	Y	EPHB4_Y987		Other functions	protein stabilization; protein conformation
EPHB4	EPH	T976	QAKPGTPGGTG	0	Y	EPHB4_T976		Orphan sites
EPHB4	EPH	Y581	DKHGQYLIGH-	0	Y	EPHB4_Y581		Orphan sites
EPHA1	EPH	S919	PYRTVSEWLES	0.68	Y	EPHA1_S919		Orphan sites
EPHA1	EPH	Y605	VDLQAYEDPAQ	0.61	Y	EPHA1_Y605		Orphan sites
EPHA1	EPH	S34	TLMDTSKAQGE	0.56	Y	EPHA1_S34		Orphan sites
EPHA1	EPH	T33	VTLMDTSKAQG	0.54	Y	EPHA1_T33		Orphan sites
EPHA1	EPH	Y599	LWLKPYVDLQA	0.4	Y	EPHA1_Y599		Orphan sites
EPHA10	EPH	S756	LPGLASAMKYL	0.82	Y	EPHA10_S756		Orphan sites
EPHA10	EPH	S787	LVCKISGFGR-	0.7	Y	EPHA10_S787		Orphan sites
EPHA3	EPH	Y701	MIVTEYMENGS	0.91	Y	EPHA3_Y701		Orphan sites
EPHA3	EPH	Y742	LSDMGYVHRDL	0.89	Y	EPHA3_Y742		Activation site	protein conformation; enzymatic activity, induced
EPHA3	EPH	T654	SVAIKTLKVGY	0.81	Y	EPHA3_T654		Orphan sites
EPHA3	EPH	T601	YVDPHTYEDPT	0.8	Y	EPHA3_T601		Orphan sites
EPHA3	EPH	S768	SDFGLSRVLED	0.77	Y	EPHA3_S768		Other functions	protein conformation
EPHA3	EPH	Y596	PGLRTYVDPHT	0.71	Y	EPHA3_Y596		Activation site	molecular association, regulation; protein conformation; enzymatic activity, induced
EPHA3	EPH	T595	LPGLRTYVDPH	0.63	Y	EPHA3_T595		Orphan sites
EPHA3	EPH	Y937	FTGVEYSSCDT	0.49	Y	EPHA3_Y937		Orphan sites
EPHA4	EPH	T601	YVDPFTYEDPN	0.85	Y	EPHA4_T601		Orphan sites
EPHA4	EPH	S887	IRNPNSLKRTG	0.68	Y	EPHA4_S887		Orphan sites
EPHA4	EPH	T595	NQGVRTYVDPF	0.56	Y	EPHA4_T595		Orphan sites
EPHA5	EPH	T655	YIDPHTYEDPN	0.85	Y	EPHA5_T655		Orphan sites
EPHA5	EPH	Y656	IDPHTYEDPNQ	0.83	Y	EPHA5_Y656		Orphan sites
EPHA5	EPH	T708	PVAIKTLKVGY	0.8	Y	EPHA5_T708		Orphan sites
EPHA5	EPH	S822	SDFGLSRVLED	0.77	Y	EPHA5_S822		Orphan sites
EPHA5	EPH	Y650	PGVRTYIDPHT	0.71	Y	EPHA5_Y650		Orphan sites
EPHA5	EPH	T649	LPGVRTYIDPH	0.62	Y	EPHA5_T649		Orphan sites
EPHA5	EPH	Y967	LGSGAYRSVGE	0.47	Y	EPHA5_Y967		Orphan sites
EPHA5	EPH	S964	HSPLGSGAYRS	0.38	Y	EPHA5_S964		Orphan sites
EPHA5	EPH	Y833	PEAA-YT-TRG	0.33	Y	EPHA5_Y833		Orphan sites
EPHA6	EPH	S201	ALVSVRVFYKK	0.89	Y	EPHA6_S201		Orphan sites
EPHA6	EPH	S820	SDFGLSRVLED	0.77	Y	EPHA6_S820		Orphan sites
EPHA7	EPH	Y810	PEAIQYRKFTS	0.85	Y	EPHA7_Y810		Orphan sites
EPHA7	EPH	T666	AVAIKTLKVGY	0.8	Y	EPHA7_T666		Orphan sites
EPHA7	EPH	Y671	TLKVGYTEKQR	0.8	Y	EPHA7_Y671		Orphan sites
EPHA7	EPH	Y614	IDPETYEDPNR	0.77	Y	EPHA7_Y614		Orphan sites
EPHA7	EPH	S780	SDFGLSRVIED	0.76	Y	EPHA7_S780		Orphan sites
EPHA7	EPH	Y608	PGTKTYIDPET	0.69	Y	EPHA7_Y608		Orphan sites
EPHA7	EPH	T607	FPGTKTYIDPE	0.6	Y	EPHA7_T607		Orphan sites
EPHA7	EPH	Y791	PEAV-YT-TTG	0.29	Y	EPHA7_Y791		Orphan sites
EPHA8	EPH	S782	SDFGLSRVLED	0.77	Y	EPHA8_S782		Orphan sites
EPHB1	EPH	Y600	IDPFTYEDPNE	0.83	Y	EPHB1_Y600		Other functions	molecular association, regulation
EPHB1	EPH	Y634	EFGEVYKGRLK	0.8	Y	EPHB1_Y634		Orphan sites
EPHB1	EPH	S164	NTEVRSFGPLT	0.77	Y	EPHB1_S164		Orphan sites
EPHB1	EPH	Y594	PGMKIYIDPFT	0.68	Y	EPHB1_Y594		Other functions	molecular association, regulation; phosphorylation
EPHB1	EPH	Y928	IKMVQYRDSFL	0.61	Y	EPHB1_Y928		Other functions	molecular association, regulation; phosphorylation
EPHB2	EPH	Y602	IDPFTYEDPNE	0.83	Y	EPHB2_Y602		Orphan sites
EPHB2	EPH	Y596	PGMKIYIDPFT	0.68	Y	EPHB2_Y596		Orphan sites
EPHB2	EPH	S776	LEDDTSDPTYT	0.32	Y	EPHB2_S776		Orphan sites
EPHB2	EPH	T775	FLEDDTSDPTY	0.27	Y	EPHB2_T775		Orphan sites
EPHB3	EPH	Y754	LSEMNYVHRDL	0.87	Y	EPHB3_Y754		Orphan sites
EPHB3	EPH	T613	YIDPFTYEDPN	0.86	Y	EPHB3_T613		Orphan sites
EPHB3	EPH	T971	LRIGVTLAGHQ	0.79	Y	EPHB3_T971		Orphan sites
EPHB3	EPH	S780	SDFGLSRFLED	0.75	Y	EPHB3_S780		Orphan sites
EPHB3	EPH	Y608	PGMKVYIDPFT	0.68	Y	EPHB3_Y608		Orphan sites
EPHB3	EPH	S788	LEDDPSDPTYT	0.35	Y	EPHB3_S788		Orphan sites
EPHB3	EPH	S794	DPTYTSSLGGK	0.29	Y	EPHB3_S794		Orphan sites
EPHB4	EPH	Y596	IDPFTYEDPNE	0.83	Y	EPHB4_Y596		Activation site	molecular association, regulation; protein conformation; enzymatic activity, induced
EPHB4	EPH	T953	LRIGVTLAGHQ	0.79	Y	EPHB4_T953		Orphan sites
EPHB4	EPH	Y590	-GTKVYIDPFT	0.62	Y	EPHB4_Y590		Activation site	molecular association, regulation; protein conformation; enzymatic activity, induced
EPHB4	EPH	S770	LEENSSDPTYT	0.28	Y	EPHB4_S770		Orphan sites
PTK2	FAK	S910	QPQEISPPPTA	0.23	Y	PTK2_S910	CDK5	Other functions	molecular association, regulation
PTK2	FAK	Y397	SETDDYAEIID	0.85	Y	PTK2_Y397	MET	Activation site	activity, induced; protein degradation; molecular association, regulation; intracellular localization; enzymatic activity, induced; phosphorylation
PTK2	FAK	Y576	MEDSTYYKASK	0.82	Y	PTK2_Y576	MET	Activation site	activity, induced; intracellular localization; phosphorylation; enzymatic activity, induced
PTK2	FAK	Y577	EDSTYYKASKG	0.82	Y	PTK2_Y577	MET	Activation site	enzymatic activity, induced; phosphorylation
PTK2	FAK	Y407	DEEDTYTMPST	0.52	Y	PTK2_Y407	MET	Activation site	enzymatic activity, induced
PTK2B	FAK	S778	VFKRHSMREED	0.44	Y	PTK2B_S778	PRKACA	Other functions	intracellular localization
PTK2B	FAK	Y402	IESDIYAEIPD	0.85	Y	PTK2B_Y402	SYK	Activation site	protein degradation; molecular association, regulation; ubiquitination; intracellular localization; phosphorylation; enzymatic activity, induced
PTK2	FAK	Y861	GNQHIYQPVGK	0.23	Y	PTK2_Y861	YES1	Activity Altered	activity, induced; molecular association, regulation; intracellular localization; activity, inhibited; enzymatic activity, induced; phosphorylation
PTK2	FAK	Y925	SNDKVYENVTG	0.79	Y	PTK2_Y925	YES1	Activity Altered	protein stabilization; molecular association, regulation; intracellular localization; activity, inhibited; enzymatic activity, induced; phosphorylation
PTK2B	FAK	T842	DKSPLT-----	0.09	Y	PTK2B_T842		Orphan sites
PTK2	FAK	Y570	FGLSRYMEDST	0.86	Y	PTK2_Y570		Orphan sites
PTK2	FAK	S722	RPGYPSPRSSE	0.71	Y	PTK2_S722		Orphan sites
PTK2	FAK	S840	PDVRLSRGSID	0.67	Y	PTK2_S840		Orphan sites
PTK2B	FAK	S571	GDFGLSRYIED	0.99	Y	PTK2B_S571		Orphan sites
PTK2B	FAK	Y579	IEDEDYYKASV	0.85	Y	PTK2B_Y579		Orphan sites
PTK2B	FAK	Y580	EDEDYYKASVT	0.82	Y	PTK2B_Y580		Orphan sites
PTK2B	FAK	Y881	TDDLVYLNVME	0.79	Y	PTK2B_Y881		Other functions	molecular association, regulation
PTK2B	FAK	S399	SCSIESDIYAE	0.79	Y	PTK2B_S399		Orphan sites
PTK2B	FAK	S375	GEKRNSLPQIP	0.65	Y	PTK2B_S375		Orphan sites
PTK2B	FAK	S839	YMNDKSPLT--	0.4	Y	PTK2B_S839		Orphan sites
FER	FER	Y615	KILKQYDHPNI	0.94	Y	FER_Y615	FER	Activation site	enzymatic activity, induced
FER	FER	Y714	EDGGVYSS-SG	0.73	Y	FER_Y714	FER	Activation site	enzymatic activity, induced
FES	FER	Y713	EADGVYAASGG	0.64	Y	FES_Y713	FES	Activation site	molecular association, regulation; enzymatic activity, induced
FER	FER	Y734	PEALNYGRYSS	1	Y	FER_Y734		Orphan sites
FER	FER	Y402	PPVVNYEEDAR	0.81	Y	FER_Y402		Orphan sites
FER	FER	S408	EEDARSVTSME	0.81	Y	FER_S408		Orphan sites
FER	FER	S113	QQVKKSYIGVH	0.78	Y	FER_S113		Orphan sites
FER	FER	S427	ESIRHSIAGII	0.75	Y	FER_S427		Orphan sites
FER	FER	S423	LSKFESIRHSI	0.69	Y	FER_S423		Orphan sites
FER	FER	S411	ARSVTSMERK-	0.61	Y	FER_S411		Orphan sites
FER	FER	S434	AGIIRSPKSAL	0.5	Y	FER_S434		Orphan sites
FES	FER	Y734	PEALNYGRYSS	1	Y	FES_Y734		Orphan sites
FES	FER	S408	QDDRHSTSSSE	0.81	Y	FES_S408		Orphan sites
FES	FER	T409	DDRHSTSSSEQ	0.78	Y	FES_T409		Orphan sites
FES	FER	Y261	QPEAEYQGFLR	0.78	Y	FES_Y261		Orphan sites
FES	FER	S410	DRHSTSSSEQE	0.75	Y	FES_S410		Orphan sites
FES	FER	S64	QSRAISPDSPI	0.64	Y	FES_S64		Orphan sites
FES	FER	S411	RHSTSSSEQER	0.61	Y	FES_S411		Orphan sites
FES	FER	S412	HSTSSSEQERE	0.52	Y	FES_S412		Orphan sites
FES	FER	T421	REGGRTPTLEI	0.32	Y	FES_T421		Orphan sites
FGFR1	FGFR	Y605	LVSCAYQVARG	0.97	Y	FGFR1_Y605	FGFR1	Orphan sites
FGFR1	FGFR	Y654	HHIDYYKKTTN	0.92	Y	FGFR1_Y654	FGFR1	Activation site	phosphorylation; enzymatic activity, induced
FGFR1	FGFR	Y653	IHHIDYYKKTT	0.9	Y	FGFR1_Y653	FGFR1	Activation site	phosphorylation; enzymatic activity, induced
FGFR1	FGFR	Y766	TSNQEYLDLSM	0.84	Y	FGFR1_Y766	FGFR1	Other functions	molecular association, regulation; phosphorylation
FGFR1	FGFR	Y730	CTNELYMMMRD	0.84	Y	FGFR1_Y730	FGFR1	Orphan sites
FGFR1	FGFR	Y463	AGVSEYELPED	0.83	Y	FGFR1_Y463	FGFR1	Other functions	molecular association, regulation
FGFR1	FGFR	Y583	PPGLEYCYNPS	0.76	Y	FGFR1_Y583	FGFR1	Orphan sites
FGFR1	FGFR	Y154	MPVAPYWTSPE	0.7	Y	FGFR1_Y154	FGFR1	Other functions	protein degradation; receptor desensitization, altered; receptor internalization, altered
FGFR1	FGFR	Y585	GLEYCYNPSHN	0.69	Y	FGFR1_Y585	FGFR1	Orphan sites
FGFR2	FGFR	Y769	TTNEEYLDLSQ	0.84	Y	FGFR2_Y769	FGFR2	Activation site	molecular association, regulation; enzymatic activity, induced
FGFR3	FGFR	Y648	HNLDYYKKTTN	0.9	Y	FGFR3_Y648	FGFR3	Orphan sites
FGFR3	FGFR	Y647	VHNLDYYKKTT	0.89	Y	FGFR3_Y647	FGFR3	Orphan sites
FGFR3	FGFR	Y724	CTHDLYMIMRE	0.83	Y	FGFR3_Y724	FGFR3	Activation site	molecular association, regulation; phosphorylation; enzymatic activity, induced
FGFR3	FGFR	Y760	TSTDEYLDLSA	0.78	Y	FGFR3_Y760	FGFR3	Activation site	molecular association, regulation; enzymatic activity, induced
FGFR3	FGFR	Y577	PPGLDYSFDTC	0.76	Y	FGFR3_Y577	FGFR3	Orphan sites
FGFR4	FGFR	Y754	AVSEEYLDLRL	0.68	Y	FGFR4_Y754	FGFR4	Orphan sites
FGFR1	FGFR	S777	PLDQYSPSFPD	0.78	Y	FGFR1_S777	MAPK3	Other functions	intracellular localization
FGFR2	FGFR	S780	PLEQYSPSYPD	0.79	Y	FGFR2_S780	MAPK3	Other functions	phosphorylation
FGFR2	FGFR	S347	CLAGNSIGISF	0.91	Y	FGFR2_S347		Orphan sites
FGFR2	FGFR	Y657	NNIDYYKKTTN	0.87	Y	FGFR2_Y657		Other functions	molecular association, regulation
FGFR2	FGFR	Y656	INNIDYYKKTT	0.86	Y	FGFR2_Y656		Other functions	molecular association, regulation
FGFR2	FGFR	Y655	DINNIDYYKKT	0.84	Y	FGFR2_Y655		Other functions	molecular association, regulation; intracellular localization
FGFR2	FGFR	S782	EQYSPSYPDTR	0.81	Y	FGFR2_S782		Other functions	molecular association, regulation
FGFR2	FGFR	Y586	PPGMEYSYDIN	0.73	Y	FGFR2_Y586		Orphan sites
FGFR2	FGFR	S430	RRQVTVSAESS	0.61	Y	FGFR2_S430		Orphan sites
FGFR3	FGFR	S578	PGLDYSFDTCK	0.74	Y	FGFR3_S578		Orphan sites
FGFR3	FGFR	S771	PFEQYSPGGQD	0.73	Y	FGFR3_S771		Orphan sites
FGFR3	FGFR	S424	LKRQVSL--ES	0.63	Y	FGFR3_S424		Orphan sites
FGFR3	FGFR	S408	GL--GSPTVHK	0.43	Y	FGFR3_S408		Orphan sites
FGFR3	FGFR	S445	R--LSSGEGPT	0.38	Y	FGFR3_S445		Orphan sites
FGFR4	FGFR	Y643	HHIDYYKKTSN	0.9	Y	FGFR4_Y643		Orphan sites
FGFR4	FGFR	Y642	VHHIDYYKKTS	0.89	Y	FGFR4_Y642		Orphan sites
FGFR4	FGFR	S232	ENAVGSIRYNY	0.73	Y	FGFR4_S232		Orphan sites
FGFR4	FGFR	S573	PGPDLSPDGPR	0.63	Y	FGFR4_S573		Orphan sites
FGFR4	FGFR	S419	LARQFSL--ES	0.56	Y	FGFR4_S419		Orphan sites
FGFR4	FGFR	S422	SL--ESGSSGK	0.47	Y	FGFR4_S422		Orphan sites
FGFR4	FGFR	S440	R--LSSSGPAL	0.46	Y	FGFR4_S440		Orphan sites
FGFR4	FGFR	S439	VR--LSSSGPA	0.43	Y	FGFR4_S439		Orphan sites
FGFR4	FGFR	Y390	LLAGLYRGQA-	0.37	Y	FGFR4_Y390		Other functions	molecular association, regulation
GRK4	GRK	S249	SRFVVSLAYAY	0.85	S/T	GRK4_S249	GRK4	Orphan sites
GRK4	GRK	T256	AYAYETKDALC	0.82	S/T	GRK4_T256	GRK4	Orphan sites
GRK4	GRK	S430	LTKNPSKRLGC	0.76	S/T	GRK4_S430	GRK4	Orphan sites
GRK4	GRK	S10	NIVANSLLLKA	0.73	S/T	GRK4_S10	GRK4	Orphan sites
GRK4	GRK	S419	SEDAKSICRML	0.65	S/T	GRK4_S419	GRK4	Orphan sites
GRK4	GRK	T426	CRMLLTKNPSK	0.62	S/T	GRK4_T426	GRK4	Orphan sites
GRK4	GRK	S485	DIEQFSV--VK	0.46	S/T	GRK4_S485	GRK4	Orphan sites
GRK4	GRK	S244	VQ---SRFVVS	0.38	S/T	GRK4_S244	GRK4	Orphan sites
GRK4	GRK	S139	KEENPSKKAFE	0.29	S/T	GRK4_S139	GRK4	Orphan sites
GRK5	GRK	T10	NIVANTVLLKA	0.74	S/T	GRK5_T10	GRK5	Inhibition sites	enzymatic activity, inhibited
GRK5	GRK	S484	DIEQFST--VK	0.49	S/T	GRK5_S484	GRK5	Orphan sites
GRK5	GRK	T485	IEQFST--VKG	0.49	S/T	GRK5_T485	GRK5	Orphan sites
GRK6	GRK	S484	DIEQFST--VK	0.49	S/T	GRK6_S484	GRK6	Orphan sites
GRK6	GRK	T485	IEQFST--VKG	0.49	S/T	GRK6_T485	GRK6	Orphan sites
GRK2	GRK	S670	KNKPRSPVVEL	0	S/T	GRK2_S670	MAPK3	Other functions	protein degradation; acetylation; molecular association, regulation; ubiquitination; phosphorylation
GRK2	GRK	S685	LVQRGSANGL--	0	S/T	GRK2_S685	PRKACA	Other functions	molecular association, regulation
GRK7	GRK	S23	QARKPSDCDSK	0.25	S/T	GRK7_S23	PRKACA	Inhibition sites	enzymatic activity, inhibited
GRK1	GRK	S21	IAARGSFDGSS	0.35	S/T	GRK1_S21	PRKACA	Inhibition sites	enzymatic activity, inhibited
GRK7	GRK	S36	QRRRRSLALPG	0.47	S/T	GRK7_S36	PRKACA	Inhibition sites	enzymatic activity, inhibited
GRK2	GRK	S29	--ARASKKILL	0.32	S/T	GRK2_S29	PRKCA	Activation site	activity, induced
GRK2	GRK	Y13	LADVSYLMAME	0.64	S/T	GRK2_Y13	SRC	Other functions	protein degradation; molecular association, regulation
GRK2	GRK	Y92	EEIKKYEKLET	0.52	S/T	GRK2_Y92	SRC	Other functions	protein degradation; molecular association, regulation
GRK2	GRK	Y86	PLVEFYEEIKK	0.51	S/T	GRK2_Y86	SRC	Other functions	protein degradation; molecular association, regulation
GRK1	GRK	S5	-MDFGSLETVV	0.07	S/T	GRK1_S5		Other functions	molecular association, regulation
GRK2	GRK	S247	MLSLVSTGDCP	0.1	S/T	GRK2_S247		Orphan sites
GRK3	GRK	S685	LCHRNSNGL---	0	S/T	GRK3_S685		Orphan sites
GRK3	GRK	T672	KPRSGTVELPK	0	S/T	GRK3_T672		Orphan sites
GRK5	GRK	S586	HVSSNSTGSS-	0	S/T	GRK5_S586		Orphan sites
GRK6	GRK	S566	-CGNCSDSEEE	0	S/T	GRK6_S566		Orphan sites
GRK6	GRK	S568	GNCSDSEEELP	0	S/T	GRK6_S568		Orphan sites
GRK6	GRK	S573	SEEELPTRL--	0	S/T	GRK6_S573		Orphan sites
GRK1	GRK	T492	VGAFST--VKG	0.43	S/T	GRK1_T492		Other functions	molecular association, regulation
GRK1	GRK	S491	DVGAFST--VK	0.42	S/T	GRK1_S491		Other functions	molecular association, regulation
GRK2	GRK	S501	IKLLDSDQELY	0.62	S/T	GRK2_S501		Orphan sites
GRK2	GRK	S423	SPELRSLLEGL	0.6	S/T	GRK2_S423		Orphan sites
GRK2	GRK	S487	AFDIGSFDEED	0.28	S/T	GRK2_S487		Orphan sites
GRK3	GRK	T353	HASVGTHGYMA	0.78	S/T	GRK3_T353		Orphan sites
GRK3	GRK	T213	CRKADTGKMYA	0.72	S/T	GRK3_T213		Orphan sites
GRK3	GRK	S423	SPELKSLLEGL	0.61	S/T	GRK3_S423		Orphan sites
GRK3	GRK	S514	PL-VISERWQQ	0.46	S/T	GRK3_S514		Orphan sites
GRK3	GRK	S487	AFDIGSFDEED	0.28	S/T	GRK3_S487		Orphan sites
GRK6	GRK	T10	NIVANTVLLKA	0.74	S/T	GRK6_T10		Orphan sites
GRK7	GRK	T85	FRKAATFLEDV	0.5	S/T	GRK7_T85		Orphan sites
GSK3A	GSK	Y279	EPNVSYICSRY	1	S/T	GSK3A_Y279	GSK3A	Activation site	enzymatic activity, induced
GSK3B	GSK	Y216	EPNVSYICSRY	1	S/T	GSK3B_Y216	GSK3B	Activation site	protein stabilization; molecular association, regulation; intracellular localization; protein conformation; phosphorylation; enzymatic activity, induced
GSK3B	GSK	T390	QAAASTPTNAT	0.73	S/T	GSK3B_T390	MAPK14	Activity Altered	enzymatic activity, inhibited; enzymatic activity, induced
GSK3B	GSK	S389	IQAAASTPTNA	0.7	S/T	GSK3B_S389	MAPK14	Other functions	intracellular localization; phosphorylation
GSK3B	GSK	T43	TTVVATPGQGP	0.95	S/T	GSK3B_T43	MAPK3	Activation site	enzymatic activity, induced
GSK3A	GSK	S21	RARTSSFAEPG	0	S/T	GSK3A_S21	PRKCD	Inhibition sites	protein degradation; ubiquitination; enzymatic activity, inhibited
GSK3B	GSK	S9	RPRTTSFAESC	0.67	S/T	GSK3B_S9	PRKCD	Inhibition sites	protein degradation; protein stabilization; molecular association, regulation; enzymatic activity, inhibited; activity, inhibited; phosphorylation; ubiquitination; intracellular localization; enzymatic activity, altered
GSK3B	GSK	S21	PVQQPSAFGSM	0.67	S/T	GSK3B_S21	SGK1	Orphan sites
GSK3A	GSK	S2	----MSGGGPS	0	S/T	GSK3A_S2		Orphan sites
GSK3A	GSK	S39	GGPGGSASGPG	0	S/T	GSK3A_S39		Orphan sites
GSK3A	GSK	T19	SGRARTSSFAE	0	S/T	GSK3A_T19		Orphan sites
GSK3A	GSK	S20	GRARTSSFAEP	0	S/T	GSK3A_S20		Orphan sites
GSK3A	GSK	S41	PGGSASGPGGT	0	S/T	GSK3A_S41		Orphan sites
GSK3A	GSK	S282	VSYICSRYYRA	1	S/T	GSK3A_S282		Orphan sites
GSK3A	GSK	S278	GEPNVSYICSR	1	S/T	GSK3A_S278		Orphan sites
GSK3A	GSK	T338	IKVLGTPTREQ	1	S/T	GSK3A_T338		Orphan sites
GSK3B	GSK	S219	VSYICSRYYRA	1	S/T	GSK3B_S219		Orphan sites
GSK3B	GSK	S215	GEPNVSYICSR	1	S/T	GSK3B_S215		Orphan sites
GSK3B	GSK	T275	IKVLGTPTREQ	1	S/T	GSK3B_T275		Orphan sites
GSK3B	GSK	S25	PSAFGSMKVSR	0.69	S/T	GSK3B_S25		Orphan sites
CHUK	IKK	T23	RERLGTGGFGN	0.76	S/T	CHUK_T23	AKT2	Activation site	phosphorylation; enzymatic activity, induced
CHUK	IKK	S473	TLISASQQLKA	0	S/T	CHUK_S473	ATM	Other functions	protein stabilization
IKBKB	IKK	S675	GSPD-S-----	0.04	S/T	IKBKB_S675	CHUK	Orphan sites
IKBKB	IKK	S670	VRGPVSGSPD-	0.33	S/T	IKBKB_S670	CHUK	Orphan sites
IKBKB	IKK	S672	GPVSGSPD-S-	0.28	S/T	IKBKB_S672	CHUK	Orphan sites
IKBKE	IKK	Y179	YGTEEYLHPDM	0.79	S/T	IKBKE_Y179	EGFR	Activation site	enzymatic activity, induced
IKBKE	IKK	Y153	EGQSIYKLTDF	0.73	S/T	IKBKE_Y153	EGFR	Activation site	enzymatic activity, induced
TBK1	IKK	Y354	NQELIYEGRRL	0.65	S/T	TBK1_Y354	HCK	Inhibition sites	enzymatic activity, inhibited; protein conformation
TBK1	IKK	Y394	TIGLIYEKISL	0.48	S/T	TBK1_Y394	HCK	Inhibition sites	enzymatic activity, inhibited; protein conformation
IKBKE	IKK	T501	RSRLRTLAE--	0.38	S/T	IKBKE_T501	IKBKE	Activation site	phosphorylation; enzymatic activity, induced
IKBKB	IKK	Y188	VGTLQYLAPEL	0.82	S/T	IKBKB_Y188	LYN	Activation site	activity, induced
IKBKB	IKK	Y199	--QQKYTVTVD	0.51	S/T	IKBKB_Y199	LYN	Activation site	activity, induced; molecular association, regulation
CHUK	IKK	S176	DVDQGSLCTSF	0.68	S/T	CHUK_S176	MAP3K14	Activation site	enzymatic activity, induced
CHUK	IKK	S180	GSLCTSFVGTL	0.65	S/T	CHUK_S180	MAP3K14	Activation site	activity, induced; enzymatic activity, induced
IKBKB	IKK	S733	REQDQSFTALD	0.38	S/T	IKBKB_S733	PLK1	Other functions	molecular association, regulation; phosphorylation
IKBKB	IKK	S177	ELDQGSLCTSF	0.71	S/T	IKBKB_S177	PRKAA2	Activation site	molecular association, regulation; ubiquitination; intracellular localization; phosphorylation; enzymatic activity, induced
IKBKB	IKK	S181	GSLCTSFVGTL	0.65	S/T	IKBKB_S181	PRKAA2	Activation site	activity, induced; molecular association, regulation; protein stabilization; ubiquitination; intracellular localization; phosphorylation; enzymatic activity, induced
TBK1	IKK	S716	LERFGSLTMDG	0.41	S/T	TBK1_S716	PRKCQ	Activation site	phosphorylation; enzymatic activity, induced
TBK1	IKK	S172	DEQFVSLYGTE	0.61	S/T	TBK1_S172	TBK1	Activation site	molecular association, regulation; intracellular localization; phosphorylation; enzymatic activity, induced
IKBKE	IKK	S519	TETQESLSSLN	0.18	S/T	IKBKE_S519		Orphan sites
IKBKE	IKK	S522	QESLSSLNREL	0	S/T	IKBKE_S522		Orphan sites
CHUK	IKK	Y168	IIDLGYAKDVD	0.79	S/T	CHUK_Y168		Orphan sites
CHUK	IKK	T593	KIIVHTVQSQD	0.48	S/T	CHUK_T593		Orphan sites
CHUK	IKK	S576	LKHRPSDHS-Y	0.45	S/T	CHUK_S576		Orphan sites
IKBKB	IKK	S550	VDLQRSPMGR-	0.47	S/T	IKBKB_S550		Orphan sites
IKBKB	IKK	S679	--MNASRLSQP	0.27	S/T	IKBKB_S679		Orphan sites
IKBKE	IKK	S172	DEKFVSVYGTE	0.61	S/T	IKBKE_S172		Activation site	enzymatic activity, induced
IKBKE	IKK	S673	IAPYPSPTRKD	0.44	S/T	IKBKE_S673		Orphan sites
IKBKE	IKK	S664	KGAQAS-PPPI	0.38	S/T	IKBKE_S664		Orphan sites
TBK1	IKK	Y179	YGTEEYLHPDM	0.79	S/T	TBK1_Y179		Other functions	molecular association, regulation; phosphorylation
TBK1	IKK	Y153	DGQSVYKLTDF	0.71	S/T	TBK1_Y153		Orphan sites
TBK1	IKK	Y174	QFVSLYGTEEY	0.68	S/T	TBK1_Y174		Orphan sites
TBK1	IKK	Y577	ERRLAYNEEQI	0.56	S/T	TBK1_Y577		Orphan sites
TBK1	IKK	Y591	DKQKLYYHATK	0.41	S/T	TBK1_Y591		Activation site	molecular association, regulation; enzymatic activity, induced
TBK1	IKK	Y592	KQKLYYHATKA	0.39	S/T	TBK1_Y592		Orphan sites
IGF1R	INSR	Y1346	DERQPYAHMNG	0	Y	IGF1R_Y1346	IGF1R	Activation site	molecular association, regulation; enzymatic activity, induced
IGF1R	INSR	Y1166	YETDYYRKGGK	1	Y	IGF1R_Y1166	IGF1R	Activation site	protein conformation; enzymatic activity, induced; phosphorylation
IGF1R	INSR	Y1165	IYETDYYRKGG	0.99	Y	IGF1R_Y1165	IGF1R	Activation site	molecular association, regulation; protein conformation; phosphorylation; enzymatic activity, induced
IGF1R	INSR	Y1161	MTRDIYETDYY	0.99	Y	IGF1R_Y1161	IGF1R	Activation site	molecular association, regulation; receptor internalization, altered; protein conformation; phosphorylation; enzymatic activity, induced
IGF1R	INSR	Y980	SVNPEYFSAAD	0.9	Y	IGF1R_Y980	IGF1R	Activation site	activity, induced; phosphorylation
IGF1R	INSR	Y1281	EVSFYYSEENK	0.85	Y	IGF1R_Y1281	IGF1R	Orphan sites
IGF1R	INSR	Y1280	REVSFYYSEEN	0.83	Y	IGF1R_Y1280	IGF1R	Orphan sites
INSR	INSR	Y1011	FPCSVYVPDEW	0.24	Y	INSR_Y1011	INSR	Inhibition sites	enzymatic activity, inhibited
INSR	INSR	S1348	RDGGSSLGFKR	0.08	Y	INSR_S1348	INSR	Orphan sites
INSR	INSR	Y1361	EEHIPYTHMNG	0	Y	INSR_Y1361	INSR	Activation site	protein conformation; enzymatic activity, induced
INSR	INSR	Y1355	GFKRSYEEHIP	0	Y	INSR_Y1355	INSR	Activation site	protein conformation; enzymatic activity, induced
INSR	INSR	Y1190	YETDYYRKGGK	1	Y	INSR_Y1190	INSR	Activation site	molecular association, regulation; receptor internalization, altered; phosphorylation; enzymatic activity, induced
INSR	INSR	Y1189	IYETDYYRKGG	0.99	Y	INSR_Y1189	INSR	Activation site	molecular association, regulation; receptor internalization, altered; enzymatic activity, induced
INSR	INSR	Y999	SSNPEYLSASD	0.87	Y	INSR_Y999	INSR	Activation site	activity, induced; molecular association, regulation; receptor internalization, altered; phosphorylation; enzymatic activity, induced
INSR	INSR	Y1185	MTRDIYETDYY	0.99	Y	INSR_Y1185	MET	Activation site	molecular association, regulation; receptor internalization, altered; enzymatic activity, induced
INSR	INSR	S1064	VNESASLRERI	0.89	Y	INSR_S1064	PRKCA	Other functions	phosphorylation
IGF1R	INSR	T1366	LPQSSTC-----	0	Y	IGF1R_T1366		Orphan sites
IGF1R	INSR	S1339	LVLRASFDERQ	0	Y	IGF1R_S1339		Orphan sites
INSR	INSR	S1354	LGFKRSYEEHI	0	Y	INSR_S1354		Other functions	phosphorylation
IGF1R	INSR	T1163	RDIYETDYYRK	0.99	Y	IGF1R_T1163		Orphan sites
INSRR	INSR	S775	ERAVLSGLRHF	0.83	Y	INSRR_S775		Orphan sites
IRAK1	IRAK	T209	EISRGTHNFSE	0.63	S/T	IRAK1_T209	IRAK1	Activation site	molecular association, regulation; protein conformation; phosphorylation; enzymatic activity, induced
IRAK1	IRAK	T387	QTVRGTLAYLP	0.62	S/T	IRAK1_T387	IRAK1	Activation site	molecular association, regulation; phosphorylation; enzymatic activity, induced
IRAK1	IRAK	S376	SPSQSSMVART	0	S/T	IRAK1_S376	IRAK4	Activation site	enzymatic activity, induced
IRAK4	IRAK	S346	----TSRIVGT	0.25	S/T	IRAK4_S346	IRAK4	Activation site	protein conformation; enzymatic activity, induced
IRAK4	IRAK	S8	----PSTYVRC	0.2	S/T	IRAK4_S8	IRAK4	Other functions	molecular association, regulation; protein conformation
IRAK4	IRAK	T345	-----TSRIVG	0.17	S/T	IRAK4_T345	IRAK4	Activation site	molecular association, regulation; protein conformation; enzymatic activity, induced
IRAK4	IRAK	T342	EKFAQTVM---	0	S/T	IRAK4_T342	IRAK4	Activation site	enzymatic activity, induced
IRAK4	IRAK	T6	MNKPIT-----	0	S/T	IRAK4_T6	IRAK4	Orphan sites
IRAK4	IRAK	S114	ANTLPSKEAIT	0	S/T	IRAK4_S114	IRAK4	Orphan sites
IRAK4	IRAK	S151	MPPDSSSPENK	0.31	S/T	IRAK4_S151	IRAK4	Orphan sites
IRAK4	IRAK	S152	PPDSSSPENK-	0.28	S/T	IRAK4_S152	IRAK4	Orphan sites
IRAK4	IRAK	S150	YMPPDSSSPEN	0.28	S/T	IRAK4_S150	IRAK4	Orphan sites
IRAK1	IRAK	S144	ASTFLSPAFPG	0.23	S/T	IRAK1_S144		Activation site	molecular association, regulation; enzymatic activity, induced
IRAK1	IRAK	S173	WPPPPSPAPSS	0.22	S/T	IRAK1_S173		Activation site	molecular association, regulation; enzymatic activity, induced
IRAK1	IRAK	S131	EAEAWSPRKLP	0	S/T	IRAK1_S131		Activation site	molecular association, regulation; enzymatic activity, induced
IRAK1	IRAK	S371	RFAGSSPSQSS	0	S/T	IRAK1_S371		Orphan sites
IRAK1	IRAK	S556	TGRAHSGAAPW	0	S/T	IRAK1_S556		Orphan sites
IRAK1	IRAK	S601	SAALRSWHL--	0	S/T	IRAK1_S601		Orphan sites
IRAK2	IRAK	S144	PGPGSSPARAH	0	S/T	IRAK2_S144		Orphan sites
IRAK2	IRAK	S143	FPGPGSSPARA	0	S/T	IRAK2_S143		Orphan sites
IRAK3	IRAK	S49	LAERLSS----	0.22	S/T	IRAK3_S49		Orphan sites
IRAK3	IRAK	S115	-PSEKSYQEGG	0.1	S/T	IRAK3_S115		Orphan sites
IRAK3	IRAK	S110	YGAVLS-----	0	S/T	IRAK3_S110		Orphan sites
IRAK3	IRAK	S467	SFRCPSPLFLE	0	S/T	IRAK3_S467		Orphan sites
IRAK3	IRAK	S484	VEDDESQNNNL	0	S/T	IRAK3_S484		Orphan sites
IRAK3	IRAK	S510	TPFECSQSEVM	0	S/T	IRAK3_S510		Orphan sites
IRAK3	IRAK	S512	FECSQSEVMFL	0	S/T	IRAK3_S512		Orphan sites
IRAK4	IRAK	S157	-----SLEVSD	0	S/T	IRAK4_S157		Orphan sites
IRAK1	IRAK	T66	RSGQRTASVLW	0.54	S/T	IRAK1_T66		Other functions	molecular association, regulation; protein conformation; phosphorylation
IRAK3	IRAK	S67	VDQGKSGTREL	0.59	S/T	IRAK3_S67		Orphan sites
IRAK3	IRAK	T188	EIQNLTYAVKL	0.56	S/T	IRAK3_T188		Orphan sites
IRAK3	IRAK	S154	LKSSISFQNII	0.4	S/T	IRAK3_S154		Orphan sites
ERN1	IRE	Y628	PNVIRYFCTEK	0.97	S/T	ERN1_Y628	ERN1	Other functions	protein conformation
ERN1	IRE	S548	ASKAGSSPSLE	0.12	S/T	ERN1_S548		Orphan sites
ERN1	IRE	S729	SFSRRSGVPGT	0.93	S/T	ERN1_S729		Orphan sites
ERN1	IRE	S726	GRHSFSRRSGV	0.88	S/T	ERN1_S726		Orphan sites
ERN1	IRE	S724	AVGRHSFSRRS	0.84	S/T	ERN1_S724		Activation site	phosphorylation; enzymatic activity, induced
ERN1	IRE	S533	TSPRASNHSLC	0.73	S/T	ERN1_S533		Orphan sites
ERN1	IRE	T973	PQPPVTPDAL--	0.58	S/T	ERN1_T973		Orphan sites
ERN1	IRE	S536	RASNHSLCSGS	0.56	S/T	ERN1_S536		Orphan sites
ERN1	IRE	S551	AGSSPSLEQDD	0.44	S/T	ERN1_S551		Orphan sites
ERN2	IRE	Y860	NKKHHYRELPV	0.95	S/T	ERN2_Y860		Orphan sites
TYK2	JAK	Y1054	PEGHEYYRVRE	0.76	Y	TYK2_Y1054	JAK1	Activation site	intracellular localization; phosphorylation; enzymatic activity, induced
TYK2	JAK	Y1055	EGHEYYRVRED	0.73	Y	TYK2_Y1055	JAK1	Activation site	enzymatic activity, induced
JAK2	JAK	Y570	REVGDY-----	0	Y	JAK2_Y570	JAK2	Orphan sites
JAK2	JAK	S523	SDVPTSPTLQR	0	Y	JAK2_S523	JAK2	Orphan sites
JAK2	JAK	Y1007	PQDKEYYKVKE	0.82	Y	JAK2_Y1007	JAK2	Activation site	activity, induced; molecular association, regulation
JAK2	JAK	Y119	YRIRFYFPRWY	0.82	Y	JAK2_Y119	JAK2	Inhibition sites	protein stabilization; enzymatic activity, inhibited
JAK2	JAK	Y1008	QDKEYYKVKEP	0.79	Y	JAK2_Y1008	JAK2	Activation site	activity, induced
JAK1	JAK	Y1035	TDKEYYTVKDD	0.75	Y	JAK1_Y1035	JAK3	Activation site	enzymatic activity, induced
JAK1	JAK	Y1034	ETDKEYYTVKD	0.72	Y	JAK1_Y1034	JAK3	Activation site	enzymatic activity, induced
JAK3	JAK	Y980	PLDKDYYVVRE	0.77	Y	JAK3_Y980	JAK3	Activation site	enzymatic activity, induced
JAK3	JAK	Y981	LDKDYYVVREP	0.75	Y	JAK3_Y981	JAK3	Inhibition sites	enzymatic activity, inhibited
JAK3	JAK	Y785	LISSDYEL-LS	0.51	Y	JAK3_Y785	JAK3	Other functions	molecular association, regulation
JAK1	JAK	S518	DRSFPSLGDLM	0.65	Y	JAK1_S518	PRKAA1	Other functions	molecular association, regulation
JAK1	JAK	S515	HGSDRSFPSLG	0.62	Y	JAK1_S515	PRKAA1	Other functions	molecular association, regulation
JAK2	JAK	S518	RTNGVSDVPTS	0	Y	JAK2_S518	PRKCA	Activation site	enzymatic activity, induced
JAK2	JAK	T174	--THETQEECL	0.43	Y	JAK2_T174	PRKCA	Activation site	enzymatic activity, induced
TYK2	JAK	Y292	EGEPCYIRDSG	0	Y	TYK2_Y292	TYK2	Orphan sites
JAK1	JAK	S333	KPNVVSVEKEK	0	Y	JAK1_S333		Orphan sites
TYK2	JAK	S884	-----SPASDP	0.06	Y	TYK2_S884		Orphan sites
TYK2	JAK	S499	D-GMQSLRLRK	0	Y	TYK2_S499		Orphan sites
JAK1	JAK	T1036	DKEYYTVKDDR	0.75	Y	JAK1_T1036		Orphan sites
JAK1	JAK	S574	PMSQLSFDRIL	0.66	Y	JAK1_S574		Orphan sites
JAK1	JAK	S228	ETLNKSIRQRN	0.53	Y	JAK1_S228		Orphan sites
JAK1	JAK	S524	LGDLMSHLKKQ	0.5	Y	JAK1_S524		Orphan sites
JAK1	JAK	S857	PDI-VSEKKP-	0.32	Y	JAK1_S857		Orphan sites
JAK2	JAK	Y221	AKIQDYHILTR	0.57	Y	JAK2_Y221		Activation site	enzymatic activity, induced
JAK2	JAK	Y813	LFTPDYEL-LT	0.51	Y	JAK2_Y813		Other functions	molecular association, regulation; phosphorylation
JAK2	JAK	Y201	TPLAIYNSISY	0.5	Y	JAK2_Y201		Other functions	molecular association, regulation; phosphorylation
JAK3	JAK	Y105	YRIRFYFPNWF	0.87	Y	JAK3_Y105		Other functions	phosphorylation
JAK3	JAK	Y841	VELCRYDPLGD	0.83	Y	JAK3_Y841		Activation site	molecular association, regulation; protein conformation; phosphorylation; enzymatic activity, induced
JAK3	JAK	Y633	VKQLAYALNYL	0.81	Y	JAK3_Y633		Orphan sites
JAK3	JAK	Y637	AYALNYLEDKG	0.79	Y	JAK3_Y637		Orphan sites
JAK3	JAK	Y929	SRLLLYSSQIC	0.75	Y	JAK3_Y929		Other functions	phosphorylation
JAK3	JAK	Y762	QQCMAYEPVQR	0.73	Y	JAK3_Y762		Orphan sites
JAK3	JAK	Y738	KKLQFYEDRQQ	0.67	Y	JAK3_Y738		Orphan sites
TYK2	JAK	Y433	ADSSHYLCHEV	0.82	Y	TYK2_Y433		Orphan sites
TYK2	JAK	S415	RAAALSFVSLV	0.81	Y	TYK2_S415		Orphan sites
TYK2	JAK	S580	NLSQLSFHRVD	0.74	Y	TYK2_S580		Orphan sites
TYK2	JAK	S406	KCLELSLPSRA	0.62	Y	TYK2_S406		Orphan sites
TYK2	JAK	Y827	EKEHFYQRQHR	0.61	Y	TYK2_Y827		Orphan sites
LIMK2	LISK	T494	TTKKRTLRKND	0	S/T	LIMK2_T494	AURKA	Other functions	protein stabilization; intracellular localization
LIMK1	LISK	T508	RKKRYTVVGNP	0.72	S/T	LIMK1_T508	AURKA	Activation site	activity, induced; molecular association, regulation; phosphorylation; enzymatic activity, induced
LIMK1	LISK	S307	SPGAGSLGSPA	0.61	S/T	LIMK1_S307	AURKA	Activation site	intracellular localization; enzymatic activity, induced
LIMK2	LISK	T505	RKKRYTVVGNP	0.72	S/T	LIMK2_T505	AURKA	Activation site	activity, induced; protein stabilization; molecular association, regulation; intracellular localization; enzymatic activity, induced
LIMK1	LISK	S310	AGSLGSPASQR	0.39	S/T	LIMK1_S310	MAPK14	Orphan sites
LIMK1	LISK	S323	LGRSESLRVVC	0.59	S/T	LIMK1_S323	MAPKAPK2	Activation site	enzymatic activity, induced
LIMK2	LISK	S283	TLRRRSL----	0.19	S/T	LIMK2_S283	PRKCD	Other functions	protein stabilization; intracellular localization
LIMK1	LISK	S210	DPGCMSPDVKN	0	S/T	LIMK1_S210		Orphan sites
LIMK1	LISK	T229	LEINGTPIRNV	0	S/T	LIMK1_T229		Orphan sites
LIMK2	LISK	S287	---RRSNSISK	0.18	S/T	LIMK2_S287		Orphan sites
LIMK2	LISK	S191	NRMHISPNNRN	0	S/T	LIMK2_S191		Orphan sites
TESK1	LISK	S437	ARRCRSLPSSP	0	Dual	TESK1_S437		Orphan sites
TESK1	LISK	S441	RSLPSSPELPR	0	Dual	TESK1_S441		Orphan sites
TESK1	LISK	S603	NCEAGSLLCHR	0	Dual	TESK1_S603		Orphan sites
TESK1	LISK	S540	NRAQHSLPRAA	0	Dual	TESK1_S540		Orphan sites
TESK1	LISK	T616	HAKPPTPSLQL	0	Dual	TESK1_T616		Orphan sites
TESK1	LISK	S342	-----SATLPR	0	Dual	TESK1_S342		Orphan sites
TESK1	LISK	S357	LSRSRSDLFLP	0	Dual	TESK1_S357		Orphan sites
TESK1	LISK	S553	ERTEPSPPPSA	0	Dual	TESK1_S553		Orphan sites
TESK1	LISK	T344	---SATLPRPD	0	Dual	TESK1_T344		Orphan sites
TESK2	LISK	S8	RSKRNSIAGFP	0.1	Dual	TESK2_S8		Orphan sites
TESK2	LISK	S369	LSRSQSDIFSR	0	Dual	TESK2_S369		Orphan sites
TESK2	LISK	S367	IWLSRSQSDIF	0	Dual	TESK2_S367		Orphan sites
TESK2	LISK	S456	IRRWRSLPGSP	0	Dual	TESK2_S456		Orphan sites
TESK2	LISK	S346	VKRLSSLDDKI	0	Dual	TESK2_S346		Orphan sites
TESK2	LISK	S460	RSLPGSPEFLH	0	Dual	TESK2_S460		Orphan sites
TESK2	LISK	S381	PPRTVSVLDPY	0	Dual	TESK2_S381		Orphan sites
LIMK1	LISK	S337	RIFRPSDLIHG	0.59	S/T	LIMK1_S337		Orphan sites
LIMK1	LISK	S302	CSIDRSPGAGS	0.58	S/T	LIMK1_S302		Orphan sites
LIMK1	LISK	S298	-LRSCSIDRSP	0.38	S/T	LIMK1_S298		Orphan sites
LIMK1	LISK	S313	LGSPASQRKDL	0.31	S/T	LIMK1_S313		Orphan sites
LIMK2	LISK	S298	SPGPSSPKEPL	0.58	S/T	LIMK2_S298		Orphan sites
LIMK2	LISK	S297	KSPGPSSPKEP	0.58	S/T	LIMK2_S297		Orphan sites
LIMK2	LISK	S293	NSISKSPGPSS	0.57	S/T	LIMK2_S293		Orphan sites
LIMK2	LISK	S291	RSNSISKSPGP	0.55	S/T	LIMK2_S291		Orphan sites
LIMK2	LISK	S289	-RRSNSISKSP	0.38	S/T	LIMK2_S289		Orphan sites
LMTK2	LMR	S1450	TSKYFSPPPPA	0	Dual	LMTK2_S1450	CDK5	Activation site	enzymatic activity, induced
LMTK2	LMR	S1496	IEQGGSSEDGE	0.25	Dual	LMTK2_S1496		Orphan sites
LMTK2	LMR	S883	SLDNRSQDSPG	0.22	Dual	LMTK2_S883		Orphan sites
LMTK2	LMR	S886	NRSQDSPGESE	0.13	Dual	LMTK2_S886		Orphan sites
LMTK2	LMR	S1111	FSDNDSEPE--	0	Dual	LMTK2_S1111		Orphan sites
LMTK2	LMR	S1291	EEDENSDDSDE	0	Dual	LMTK2_S1291		Orphan sites
AATK	LMR	S1340	SRFTVSPAPTS	0.83	Dual	AATK_S1340		Orphan sites
AATK	LMR	S946	TENYESPEFVL	0.71	Dual	AATK_S946		Orphan sites
AATK	LMR	T941	-SGYDTENYES	0.63	Dual	AATK_T941		Orphan sites
AATK	LMR	S495	FPATLSPGRTA	0.56	Dual	AATK_S495		Orphan sites
AATK	LMR	S1262	PGAKESPPTFL	0.55	Dual	AATK_S1262		Orphan sites
AATK	LMR	S1215	LKMP-SLLSET	0.47	Dual	AATK_S1215		Orphan sites
AATK	LMR	S968	-AELASEGEGP	0.41	Dual	AATK_S968		Orphan sites
AATK	LMR	S999	DSAYFSD----	0.35	Dual	AATK_S999		Orphan sites
LMTK2	LMR	S1012	EALLDSLGSHT	0.53	Dual	LMTK2_S1012		Orphan sites
LMTK2	LMR	S901	-TESDSVLADD	0.38	Dual	LMTK2_S901		Orphan sites
LMTK2	LMR	S1107	DSAYFSDNDSE	0.37	Dual	LMTK2_S1107		Orphan sites
LMTK2	LMR	S1497	EQGGSSEDGEK	0.31	Dual	LMTK2_S1497		Orphan sites
LMTK3	LMR	S169	KELRASAGPLE	0.81	Dual	LMTK3_S169		Orphan sites
LMTK3	LMR	T1241	PPLTLTPFPGP	0.55	Dual	LMTK3_T1241		Orphan sites
LRRK1	LRRK	T1427	LGVEGTPGYQA	0.8	S/T	LRRK1_T1427	CDK1	Activation site	molecular association, regulation; enzymatic activity, induced; phosphorylation
LRRK1	LRRK	Y971	QTEEQYFQFLA	0.78	S/T	LRRK1_Y971	EGFR	Inhibition sites	intracellular localization; enzymatic activity, inhibited
LRRK2	LRRK	S1292	EMGKLSKIWDL	0.79	S/T	LRRK2_S1292	LRRK2	Activation site	intracellular localization; enzymatic activity, induced
LRRK2	LRRK	T1410	HPHFMTQRALY	0.79	S/T	LRRK2_T1410	LRRK2	Activation site	molecular association, regulation; enzymatic activity, induced
LRRK2	LRRK	T1343	MIVGNTGSGKT	0.76	S/T	LRRK2_T1343	LRRK2	Other functions	molecular association, regulation; protein conformation
LRRK2	LRRK	T1491	HFVNATEES-D	0.63	S/T	LRRK2_T1491	LRRK2	Other functions	molecular association, regulation
LRRK2	LRRK	S973	RHS-DSISSLA	0.53	S/T	LRRK2_S973	LRRK2	Inhibition sites	protein stabilization; ubiquitination; enzymatic activity, inhibited; phosphorylation
LRRK2	LRRK	S955	RKILSSDDSLR	0.47	S/T	LRRK2_S955	LRRK2	Inhibition sites	protein stabilization; ubiquitination; enzymatic activity, inhibited; phosphorylation
LRRK2	LRRK	T1503	AKLRKTII---	0.36	S/T	LRRK2_T1503	LRRK2	Activation site	molecular association, regulation; protein conformation; enzymatic activity, induced
LRRK1	LRRK	S1817	-IADVSIMYSE	0.58	S/T	LRRK1_S1817	PLK1	Activation site	molecular association, regulation; enzymatic activity, induced
LRRK2	LRRK	S910	KKKSNSISVGE	0.03	S/T	LRRK2_S910	PRKACA	Inhibition sites	protein stabilization; molecular association, regulation; ubiquitination; enzymatic activity, inhibited; intracellular localization; phosphorylation
LRRK2	LRRK	S935	QRHSNSLGPIF	0.49	S/T	LRRK2_S935	PRKACA	Inhibition sites	protein stabilization; molecular association, regulation; ubiquitination; enzymatic activity, inhibited; intracellular localization; phosphorylation
LRRK1	LRRK	S1074	QRNRCSTFRVK	0	S/T	LRRK1_S1074	PRKCA	Activation site	phosphorylation; enzymatic activity, induced
LRRK1	LRRK	T1075	RNRCSTFRVKR	0	S/T	LRRK1_T1075	PRKCA	Activation site	phosphorylation; enzymatic activity, induced
LRRK1	LRRK	S1064	KVTIYSFTGNQ	0.32	S/T	LRRK1_S1064	PRKCA	Activation site	phosphorylation; enzymatic activity, induced
LRRK1	LRRK	S249	PS---SYPGKT	0.23	S/T	LRRK1_S249		Orphan sites
LRRK1	LRRK	T1295	RHLRATDAMKN	0	S/T	LRRK1_T1295		Orphan sites
LRRK1	LRRK	S405	LHSFKSLNSLN	0.72	S/T	LRRK1_S405		Orphan sites
LRRK1	LRRK	S1302	AMKNFSEFRQE	0.46	S/T	LRRK1_S1302		Orphan sites
LRRK2	LRRK	S976	-DSISSLASER	0.49	S/T	LRRK2_S976		Orphan sites
MAPK6	MAPK	S684	IPQFHSPVGSP	0	S/T	MAPK6_S684	CDK1	Other functions	protein stabilization
MAPK6	MAPK	S688	HSPVGSPLKSI	0	S/T	MAPK6_S688	CDK1	Other functions	protein stabilization
MAPK6	MAPK	S705	SAMKSSPQIPH	0	S/T	MAPK6_S705	CDK1	Other functions	protein stabilization
MAPK6	MAPK	T698	IQATLTPSAMK	0	S/T	MAPK6_T698	CDK1	Other functions	protein stabilization
MAPK3	MAPK	S343	-EPVAEEPFTF	0.32	S/T	MAPK3_S343	CDK1	Activation site	molecular association, regulation; intracellular localization; enzymatic activity, induced
MAPK9	MAPK	S407	EQTLASDTDSS	0	S/T	MAPK9_S407	CSNK2A1	Orphan sites
MAPK9	MAPK	T404	---EQTLASDT	0	S/T	MAPK9_T404	CSNK2A1	Orphan sites
MAPK1	MAPK	S248	ILGSPSQEDLN	0.63	S/T	MAPK1_S248	CSNK2A1	Other functions	molecular association, regulation; intracellular localization; phosphorylation
MAPK1	MAPK	S246	LGILGSPSQED	0.61	S/T	MAPK1_S246	CSNK2A1	Other functions	molecular association, regulation; intracellular localization
MAPK14	MAPK	Y323	V-ADPYDQSFE	0.44	S/T	MAPK14_Y323	FYN	Activation site	phosphorylation; enzymatic activity, induced
MAPK1	MAPK	Y187	GFLTEYVATRW	0.65	S/T	MAPK1_Y187	JAK2	Activation site	activity, induced; protein degradation; molecular association, regulation; intracellular localization; protein conformation; phosphorylation; enzymatic activity, induced
MAPK3	MAPK	Y204	GFLTEYVATRW	0.65	S/T	MAPK3_Y204	JAK2	Activation site	activity, induced; protein degradation; molecular association, regulation; intracellular localization; protein conformation; phosphorylation; enzymatic activity, induced
MAPK1	MAPK	T185	HTGFLTEYVAT	0.4	S/T	MAPK1_T185	MAP2K1	Activation site	activity, induced; protein degradation; molecular association, regulation; intracellular localization; protein conformation; phosphorylation; enzymatic activity, induced
MAPK10	MAPK	T221	-SFMMTPYVVT	0.41	S/T	MAPK10_T221	MAP2K1	Orphan sites
MAPK3	MAPK	Y210	VATRWYRAPEI	0.88	S/T	MAPK3_Y210	MAP2K1	Orphan sites
MAPK3	MAPK	T207	TEYVATRWYRA	0.84	S/T	MAPK3_T207	MAP2K1	Inhibition sites	enzymatic activity, inhibited
MAPK3	MAPK	T202	HTGFLTEYVAT	0.4	S/T	MAPK3_T202	MAP2K1	Activation site	activity, induced; protein degradation; molecular association, regulation; intracellular localization; protein conformation; phosphorylation; enzymatic activity, induced
MAPK8	MAPK	S377	IRGQPSPLGAA	0	S/T	MAPK8_S377	MAP2K4	Orphan sites
MAPK10	MAPK	Y223	FMMTPYVVTRY	0.63	S/T	MAPK10_Y223	MAP2K4	Orphan sites
MAPK7	MAPK	Y221	YFMTEYVATRW	0.63	S/T	MAPK7_Y221	MAP2K5	Orphan sites
MAPK7	MAPK	T219	HQYFMTEYVAT	0.37	S/T	MAPK7_T219	MAP2K5	Orphan sites
MAPK12	MAPK	Y185	-EMTGYVVTRW	0.65	S/T	MAPK12_Y185	MAP2K6	Orphan sites
MAPK12	MAPK	T183	---EMTGYVVT	0.41	S/T	MAPK12_T183	MAP2K6	Orphan sites
MAPK13	MAPK	Y182	-EMTGYVVTRW	0.65	S/T	MAPK13_Y182	MAP2K6	Activation site	enzymatic activity, induced
MAPK13	MAPK	T180	---EMTGYVVT	0.41	S/T	MAPK13_T180	MAP2K6	Activation site	enzymatic activity, induced
MAPK14	MAPK	Y182	-EMTGYVATRW	0.64	S/T	MAPK14_Y182	MAP2K6	Activation site	activity, induced; phosphorylation; enzymatic activity, induced
MAPK14	MAPK	T180	---EMTGYVAT	0.4	S/T	MAPK14_T180	MAP2K6	Activation site	activity, induced; molecular association, regulation; phosphorylation; enzymatic activity, induced
MAPK8	MAPK	T183	-SFMMTPYVVT	0.41	S/T	MAPK8_T183	MAP2K7	Activation site	enzymatic activity, induced
MAPK9	MAPK	T183	-NFMMTPYVVT	0.42	S/T	MAPK9_T183	MAP2K7	Orphan sites
MAPK7	MAPK	T733	PVFSGTPKGSG	0	S/T	MAPK7_T733	MAPK1	Activity Altered	intracellular localization; enzymatic activity, inhibited; phosphorylation; enzymatic activity, induced
MAPK11	MAPK	T241	MEVVGTPSPEV	0.59	S/T	MAPK11_T241	MAPK11	Orphan sites
MAPK11	MAPK	S261	RTYIQSLPPMP	0.52	S/T	MAPK11_S261	MAPK11	Inhibition sites	enzymatic activity, inhibited
MAPK12	MAPK	S3	---MSSPPPAR	0	S/T	MAPK12_S3	MAPK12	Orphan sites
MAPK15	MAPK	S362	GPEGVSP---S	0	S/T	MAPK15_S362	MAPK15	Orphan sites
MAPK15	MAPK	S379	DPQLPS-----	0	S/T	MAPK15_S379	MAPK15	Orphan sites
MAPK15	MAPK	T352	GGSSGTSREKG	0	S/T	MAPK15_T352	MAPK15	Orphan sites
MAPK15	MAPK	T381	----RTPVQGP	0	S/T	MAPK15_T381	MAPK15	Orphan sites
MAPK15	MAPK	Y177	QAVTEYVATRW	0.57	S/T	MAPK15_Y177	MAPK15	Activation site	enzymatic activity, induced
MAPK15	MAPK	S192	EVLLSSHRYTL	0.56	S/T	MAPK15_S192	MAPK15	Orphan sites
MAPK15	MAPK	S331	EGVQLSVPEYR	0.47	S/T	MAPK15_S331	MAPK15	Orphan sites
MAPK15	MAPK	T175	EDQAVTEYVAT	0.29	S/T	MAPK15_T175	MAPK15	Activation site	enzymatic activity, induced
MAPK6	MAPK	S189	HKGHLSEGLVT	0.3	S/T	MAPK6_S189	MAPK6	Other functions	molecular association, regulation; intracellular localization
MAPK7	MAPK	S731	LPPVFSGTPKG	0	S/T	MAPK7_S731	MAPK7	Activity Altered	intracellular localization; enzymatic activity, inhibited; phosphorylation; enzymatic activity, induced
MAPK7	MAPK	S421	DVEMPS---PW	0	S/T	MAPK7_S421	MAPK7	Orphan sites
MAPK8	MAPK	Y185	FMMTPYVVTRY	0.63	S/T	MAPK8_Y185	RET	Activation site	enzymatic activity, induced
MAPK9	MAPK	Y185	FMMTPYVVTRY	0.63	S/T	MAPK9_Y185	RET	Orphan sites
MAPK7	MAPK	S496	LRDGPSAPLEA	0	S/T	MAPK7_S496	RPS6KA1	Activity Altered	activity, inhibited; enzymatic activity, induced
MAPK1	MAPK	S29	RYTNLSYIGEG	0.58	S/T	MAPK1_S29	SGK1	Activation site	molecular association, regulation; enzymatic activity, induced
MAPK1	MAPK	S360	QPGYRS-----	0.04	S/T	MAPK1_S360		Orphan sites
MAPK1	MAPK	T181	PDHDHTGFLTE	0	S/T	MAPK1_T181		Orphan sites
MAPK10	MAPK	S217	-----SFMMTP	0	S/T	MAPK10_S217		Orphan sites
MAPK10	MAPK	T216	ARTAGT-----	0	S/T	MAPK10_T216		Orphan sites
MAPK10	MAPK	S415	VKGQPSPSGAA	0	S/T	MAPK10_S415		Orphan sites
MAPK10	MAPK	S417	GQPSPSGAAVN	0	S/T	MAPK10_S417		Orphan sites
MAPK11	MAPK	S359	PKPPGSLEIEQ	0	S/T	MAPK11_S359		Orphan sites
MAPK12	MAPK	S362	LGARVSKETPL	0	S/T	MAPK12_S362		Orphan sites
MAPK14	MAPK	T175	GLARHTDD---	0.24	S/T	MAPK14_T175		Orphan sites
MAPK14	MAPK	S2	----MSQERPT	0	S/T	MAPK14_S2		Orphan sites
MAPK14	MAPK	T7	SQERPTFYRQE	0	S/T	MAPK14_T7		Orphan sites
MAPK15	MAPK	S415	VPRQNSAPLLQ	0	S/T	MAPK15_S415		Orphan sites
MAPK3	MAPK	T198	PEHDHTGFLTE	0	S/T	MAPK3_T198		Orphan sites
MAPK4	MAPK	S434	DYKVGSPSYLD	0	S/T	MAPK4_S434		Orphan sites
MAPK4	MAPK	S386	--RAGSAPL-A	0	S/T	MAPK4_S386		Orphan sites
MAPK4	MAPK	S412	FLEQ-SH----	0	S/T	MAPK4_S412		Orphan sites
MAPK4	MAPK	S427	ADYGRSCDYKV	0	S/T	MAPK4_S427		Orphan sites
MAPK6	MAPK	S386	--RALSDVTDE	0	S/T	MAPK6_S386		Orphan sites
MAPK6	MAPK	S665	GFLNNSGEFLF	0	S/T	MAPK6_S665		Orphan sites
MAPK6	MAPK	T389	ALSDVTDEEEV	0	S/T	MAPK6_T389		Orphan sites
MAPK6	MAPK	S363	---QFSEHDWP	0	S/T	MAPK6_S363		Orphan sites
MAPK6	MAPK	S452	KTRSSSYLDNL	0	S/T	MAPK6_S452		Orphan sites
MAPK7	MAPK	S720	QQLSKSQVEDP	0	S/T	MAPK7_S720		Inhibition sites	intracellular localization; enzymatic activity, inhibited
MAPK7	MAPK	S803	EIQMDSPMLLA	0	S/T	MAPK7_S803		Inhibition sites	intracellular localization; enzymatic activity, inhibited
MAPK7	MAPK	S486	AALLKSLRSRL	0	S/T	MAPK7_S486		Orphan sites
MAPK7	MAPK	S567	SDNDRSLLERW	0	S/T	MAPK7_S567		Inhibition sites	intracellular localization; enzymatic activity, inhibited
MAPK8	MAPK	T178	ARTAGT-----	0	S/T	MAPK8_T178		Orphan sites
MAPK8	MAPK	S179	-----SFMMTP	0	S/T	MAPK8_S179		Orphan sites
NLK	MAPK	S522	SEMPPSPLVWE	0	S/T	NLK_S522		Orphan sites
NLK	MAPK	Y434	EGRLRYHTCMC	0	S/T	NLK_Y434		Orphan sites
MAPK1	MAPK	Y193	VATRWYRAPEI	0.88	S/T	MAPK1_Y193		Orphan sites
MAPK1	MAPK	T190	TEYVATRWYRA	0.84	S/T	MAPK1_T190		Activation site	molecular association, regulation; protein conformation; enzymatic activity, induced
MAPK1	MAPK	S202	EIMLNSKGYTK	0.54	S/T	MAPK1_S202		Orphan sites
MAPK10	MAPK	S193	RDLKPSNIVVK	0.83	S/T	MAPK10_S193		Orphan sites
MAPK10	MAPK	S182	IKHLHSAGIIH	0.8	S/T	MAPK10_S182		Orphan sites
MAPK11	MAPK	S143	LKYIHSAGIIH	0.87	S/T	MAPK11_S143		Orphan sites
MAPK11	MAPK	T185	TGYVATRWYRA	0.84	S/T	MAPK11_T185		Orphan sites
MAPK11	MAPK	Y182	-EMTGYVATRW	0.64	S/T	MAPK11_Y182		Orphan sites
MAPK11	MAPK	S243	VVGTPSPEVLA	0.59	S/T	MAPK11_S243		Orphan sites
MAPK11	MAPK	T180	---EMTGYVAT	0.4	S/T	MAPK11_T180		Activation site	enzymatic activity, induced
MAPK11	MAPK	S272	KDLS-SIFRGA	0.27	S/T	MAPK11_S272		Orphan sites
MAPK13	MAPK	S143	LKYIHSAGVVH	0.86	S/T	MAPK13_S143		Orphan sites
MAPK13	MAPK	S47	AIDKRSGEKVA	0.59	S/T	MAPK13_S47		Orphan sites
MAPK13	MAPK	S261	KSYIQSLPQTP	0.52	S/T	MAPK13_S261		Orphan sites
MAPK13	MAPK	T265	QSLPQTPRKDF	0.45	S/T	MAPK13_T265		Orphan sites
MAPK13	MAPK	S350	EIVNFSPIARK	0.37	S/T	MAPK13_S350		Orphan sites
MAPK13	MAPK	S27	PKTYVSPTHVG	0.37	S/T	MAPK13_S27		Orphan sites
MAPK14	MAPK	S143	LKYIHSADIIH	0.85	S/T	MAPK14_S143		Orphan sites
MAPK14	MAPK	T185	TGYVATRWYRA	0.84	S/T	MAPK14_T185		Orphan sites
MAPK14	MAPK	S28	RYQNLSPVGSG	0.68	S/T	MAPK14_S28		Orphan sites
MAPK14	MAPK	T16	QELNKTIWEVP	0.45	S/T	MAPK14_T16		Orphan sites
MAPK3	MAPK	S170	RDLKPSNLLIN	0.88	S/T	MAPK3_S170		Orphan sites
MAPK3	MAPK	S159	LKYIHSANVLH	0.86	S/T	MAPK3_S159		Orphan sites
MAPK3	MAPK	S265	ILGSPSQEDLN	0.63	S/T	MAPK3_S265		Orphan sites
MAPK3	MAPK	S219	EIMLNSKGYTK	0.54	S/T	MAPK3_S219		Orphan sites
MAPK4	MAPK	S142	LKYIHSANVLH	0.86	S/T	MAPK4_S142		Orphan sites
MAPK4	MAPK	S186	HKGYLSEGLVT	0.3	S/T	MAPK4_S186		Other functions	molecular association, regulation
MAPK9	MAPK	T188	TPYVVTRYYRA	0.84	S/T	MAPK9_T188		Orphan sites
MAPK9	MAPK	S155	RDLKPSNIVVK	0.83	S/T	MAPK9_S155		Orphan sites
MAPK9	MAPK	S144	IKHLHSAGIIH	0.8	S/T	MAPK9_S144		Orphan sites
MAPK9	MAPK	S311	PDKRISVDEAL	0.72	S/T	MAPK9_S311		Orphan sites
NLK	MAPK	S315	EILMGSRHYSN	0.47	S/T	NLK_S315		Orphan sites
NLK	MAPK	T459	DFEPVTNPKFD	0.32	S/T	NLK_T459		Orphan sites
NLK	MAPK	T298	ESRHMTQEVVT	0.28	S/T	NLK_T298		Orphan sites
MAPKAPK2	MAPKAPK	S9	NSQGQSP----	0	S/T	MAPKAPK2_S9	MAPK1	Orphan sites
MAPKAPK2	MAPKAPK	T25	PPQPPTPA---	0	S/T	MAPKAPK2_T25	MAPK1	Orphan sites
MAPKAPK2	MAPKAPK	T222	HNSLTTPCYTP	0.65	S/T	MAPKAPK2_T222	MAPK1	Activation site	activity, induced; phosphorylation
MAPKAPK2	MAPKAPK	T334	TKVPQTPLHTS	0.28	S/T	MAPKAPK2_T334	MAPK1	Activation site	activity, induced; phosphorylation; enzymatic activity, induced
MKNK1	MAPKAPK	T255	TPELTTPCGSA	0.7	S/T	MKNK1_T255	MAPK1	Activation site	enzymatic activity, induced
MAPKAPK5	MAPKAPK	T182	QGDLMTPQFTP	0.61	S/T	MAPKAPK5_T182	MAPK11	Activation site	enzymatic activity, induced
MKNK1	MAPKAPK	T250	CTPITTPELTT	0.03	S/T	MKNK1_T250	MAPK14	Activation site	enzymatic activity, induced
MKNK1	MAPKAPK	T214	HRDLKPENILC	0.92	S/T	MKNK1_T214	MAPK14	Activation site	intracellular localization; enzymatic activity, induced
MKNK1	MAPKAPK	T209	TTGIAHRDLKP	0.64	S/T	MKNK1_T209	MAPK14	Activation site	intracellular localization; enzymatic activity, induced
MAPKAPK2	MAPKAPK	S272	---AISPGMKT	0.18	S/T	MAPKAPK2_S272	MAPK3	Activation site	activity, induced
MKNK1	MAPKAPK	T385	GLP--TPQVLQ	0.38	S/T	MKNK1_T385	MAPK3	Orphan sites
MAPKAPK2	MAPKAPK	T338	QTPLHTSRVLK	0.35	S/T	MAPKAPK2_T338	MAPKAPK2	Orphan sites
MKNK2	MAPKAPK	S74	GRATDSFSGRF	0.21	S/T	MKNK2_S74	MTOR	Inhibition sites	molecular association, regulation; enzymatic activity, inhibited
MKNK1	MAPKAPK	S353	KDLISKLLVRD	0.73	S/T	MKNK1_S353	PRKAA1	Inhibition sites	activity, inhibited
MAPKAPK5	MAPKAPK	S115	LFHRISQH--R	0.41	S/T	MAPKAPK5_S115	PRKACA	Other functions	intracellular localization
MAPKAPK5	MAPKAPK	S386	NGAEDSNVALE	0	S/T	MAPKAPK5_S386	TLK1	Activation site	enzymatic activity, induced
MAPKAPK5	MAPKAPK	S354	LKPLHSVNNPI	0.49	S/T	MAPKAPK5_S354	TLK1	Activation site	enzymatic activity, induced
MAPKAPK5	MAPKAPK	S160	LFKDNSLDAPV	0.46	S/T	MAPKAPK5_S160	TLK1	Activation site	enzymatic activity, induced
MAPKAPK3	MAPKAPK	T313	MVVPQTPLHTA	0.25	S/T	MAPKAPK3_T313		Orphan sites
MAPKAPK3	MAPKAPK	S251	---AISPGMKR	0.19	S/T	MAPKAPK3_S251		Orphan sites
MAPKAPK3	MAPKAPK	T5	-MDGETAEEQ-	0	S/T	MAPKAPK3_T5		Orphan sites
MAPKAPK5	MAPKAPK	T368	RKLLGTKPKDS	0.07	S/T	MAPKAPK5_T368		Orphan sites
MAPKAPK5	MAPKAPK	S472	TTSHESQ-----	0	S/T	MAPKAPK5_S472		Orphan sites
MAPKAPK5	MAPKAPK	S212	GIIPTSPTPYT	0	S/T	MAPKAPK5_S212		Orphan sites
MAPKAPK5	MAPKAPK	S469	EEQTTSHESQ--	0	S/T	MAPKAPK5_S469		Orphan sites
MAPKAPK5	MAPKAPK	S348	QDLKVS-----	0	S/T	MAPKAPK5_S348		Orphan sites
MKNK1	MAPKAPK	S39	GRATDSLPGKF	0.2	S/T	MKNK1_S39		Orphan sites
MKNK1	MAPKAPK	S460	RGEDRSPPTAL	0	S/T	MKNK1_S460		Orphan sites
MKNK2	MAPKAPK	S452	RRQRAS-----	0.17	S/T	MKNK2_S452		Orphan sites
MAPKAPK2	MAPKAPK	Y225	LTTPCYTPYYV	0.77	S/T	MAPKAPK2_Y225		Orphan sites
MAPKAPK2	MAPKAPK	T226	TTPCYTPYYVA	0.77	S/T	MAPKAPK2_T226		Orphan sites
MAPKAPK2	MAPKAPK	S67	YKVT-SQVLGL	0.59	S/T	MAPKAPK2_S67		Orphan sites
MAPKAPK2	MAPKAPK	T221	SHNSLTTPCYT	0.57	S/T	MAPKAPK2_T221		Orphan sites
MAPKAPK3	MAPKAPK	T205	QTPCYTPYYVA	0.75	S/T	MAPKAPK3_T205		Orphan sites
MAPKAPK3	MAPKAPK	T201	QNALQTPCYTP	0.64	S/T	MAPKAPK3_T201		Orphan sites
MAPKAPK3	MAPKAPK	S244	FPPFYSNTGQ-	0.61	S/T	MAPKAPK3_S244		Orphan sites
MAPKAPK3	MAPKAPK	S307	PWINQSMVVPQ	0.59	S/T	MAPKAPK3_S307		Orphan sites
MAPKAPK3	MAPKAPK	Y76	ALKLLYDSP--	0.48	S/T	MAPKAPK3_Y76		Orphan sites
MAPKAPK3	MAPKAPK	T317	QTPLHTARVLQ	0.38	S/T	MAPKAPK3_T317		Orphan sites
MAPKAPK3	MAPKAPK	T246	PFYSNTGQ---	0.34	S/T	MAPKAPK3_T246		Orphan sites
MKNK1	MAPKAPK	S226	SPEKVSPVKIC	0.65	S/T	MKNK1_S226		Orphan sites
MKNK1	MAPKAPK	S221	NILCESPEKVS	0.6	S/T	MKNK1_S221		Orphan sites
MKNK2	MAPKAPK	S220	HPNQVSPVKIC	0.62	S/T	MKNK2_S220		Orphan sites
MKNK2	MAPKAPK	S440	QLSPPSQSKLA	0.53	S/T	MKNK2_S440		Orphan sites
MKNK2	MAPKAPK	S437	RCLQLSPPSQS	0.34	S/T	MKNK2_S437		Activation site	activity, induced
MASTL	MAST	S875	QHLTVSGFSL-	0.19	S/T	MASTL_S875	CDK1	Activation site	protein conformation; phosphorylation; enzymatic activity, induced
MAST1	MAST	S1110	LHTSRSLS-SL	0.24	S/T	MAST1_S1110		Orphan sites
MAST1	MAST	S1113	RSLS-SLNRSL	0.22	S/T	MAST1_S1113		Orphan sites
MAST1	MAST	S139	SKHFGSTESIT	0.2	S/T	MAST1_S139		Orphan sites
MAST1	MAST	S1252	-PRPKSAEPPR	0	S/T	MAST1_S1252		Orphan sites
MAST1	MAST	S1413	AKAALSPVQEH	0	S/T	MAST1_S1413		Orphan sites
MAST2	MAST	S900	SWVIGSPEILR	0.06	S/T	MAST2_S900		Orphan sites
MAST2	MAST	S74	LFRKLSNPDIF	0	S/T	MAST2_S74		Orphan sites
MAST2	MAST	S148	QSLGQSAPSLT	0	S/T	MAST2_S148		Orphan sites
MAST2	MAST	S1032	RHRLLSGDS-T	0	S/T	MAST2_S1032		Orphan sites
MAST2	MAST	S66	VVTGVSPLLFR	0	S/T	MAST2_S66		Orphan sites
MAST2	MAST	S1381	TKLHLSPPLGR	0	S/T	MAST2_S1381		Orphan sites
MAST2	MAST	S876	TKRSLSEEKED	0	S/T	MAST2_S876		Orphan sites
MAST3	MAST	S1215	PAPARSPRLRR	0.2	S/T	MAST3_S1215		Orphan sites
MAST3	MAST	S134	SKHFRSSENVL	0.18	S/T	MAST3_S134		Orphan sites
MAST3	MAST	S146	EGG-RSPRLRP	0.09	S/T	MAST3_S146		Orphan sites
MAST3	MAST	S792	PKFAFSSEDEG	0.04	S/T	MAST3_S792		Orphan sites
MAST3	MAST	S793	KFAFSSEDEGV	0.02	S/T	MAST3_S793		Orphan sites
MAST3	MAST	S747	YGRRLSADIRL	0	S/T	MAST3_S747		Orphan sites
MAST3	MAST	S728	AERSFSEDREE	0	S/T	MAST3_S728		Orphan sites
MAST4	MAST	S1467	CSRKHSLEVTQ	0.12	S/T	MAST4_S1467		Orphan sites
MAST4	MAST	S1779	LVAPESPVRKS	0	S/T	MAST4_S1779		Orphan sites
MAST4	MAST	S2520	MTKSDSLPSFR	0	S/T	MAST4_S2520		Orphan sites
MAST4	MAST	S1419	PSKMHSPPTIV	0	S/T	MAST4_S1419		Orphan sites
MAST4	MAST	S2442	MKRSPSATGQS	0	S/T	MAST4_S2442		Orphan sites
MASTL	MAST	S878	TVSGFSL----	0.01	S/T	MASTL_S878		Orphan sites
MASTL	MAST	S370	LELALSPIHNS	0	S/T	MASTL_S370		Orphan sites
MASTL	MAST	S453	ELVDSSPCKKI	0	S/T	MASTL_S453		Orphan sites
MASTL	MAST	S512	ENIVNSFTDKQ	0	S/T	MASTL_S512		Orphan sites
MASTL	MAST	T519	TDKQQTPEKLP	0	S/T	MASTL_T519		Orphan sites
MASTL	MAST	S452	FELVDSSPCKK	0	S/T	MASTL_S452		Orphan sites
MASTL	MAST	S657	AVAFRSFNSHI	0	S/T	MASTL_S657		Orphan sites
MASTL	MAST	S293	SNLLQSRKRLA	0	S/T	MASTL_S293		Orphan sites
MASTL	MAST	S631	PAVQESNQKML	0	S/T	MASTL_S631		Orphan sites
MAST1	MAST	S161	RPRSRSLSPGR	0.4	S/T	MAST1_S161		Orphan sites
MAST1	MAST	S163	RSRSLSPGRSP	0.38	S/T	MAST1_S163		Orphan sites
MAST1	MAST	S1258	AEPPRSPLLKR	0.33	S/T	MAST1_S1258		Orphan sites
MAST1	MAST	S159	AVRPRSRSLSP	0.33	S/T	MAST1_S159		Orphan sites
MAST1	MAST	S1184	TLHGLSPKLHR	0.26	S/T	MAST1_S1184		Orphan sites
MAST2	MAST	S299	RPRSRSLSPGR	0.4	S/T	MAST2_S299		Orphan sites
MAST2	MAST	S301	RSRSLSPGRSP	0.38	S/T	MAST2_S301		Orphan sites
MAST2	MAST	S209	SPRNFSPNAPA	0.27	S/T	MAST2_S209		Orphan sites
MAST3	MAST	S155	RPRSRSLSPGR	0.4	S/T	MAST3_S155		Orphan sites
MAST3	MAST	S157	RSRSLSPGRAT	0.29	S/T	MAST3_S157		Orphan sites
MAST3	MAST	S1223	LRRGQSADKLG	0.27	S/T	MAST3_S1223		Orphan sites
MAST4	MAST	S355	RPRSRSLSPGR	0.4	S/T	MAST4_S355		Orphan sites
MAST4	MAST	S357	RSRSLSPGRSP	0.38	S/T	MAST4_S357		Orphan sites
MAST4	MAST	S1438	AEPPRSPLLKR	0.33	S/T	MAST4_S1438		Orphan sites
MAST4	MAST	S1370	SGRRKSAGNIP	0.32	S/T	MAST4_S1370		Orphan sites
MAST4	MAST	S1377	GNIPLSPLART	0.31	S/T	MAST4_S1377		Orphan sites
MST1R	MET	S1394	RPRPLSEPPRP	0.45	Y	MST1R_S1394	AKT1	Other functions	molecular association, regulation
MET	MET	Y1230	LARDMYDKEYY	0.9	Y	MET_Y1230	MET	Orphan sites
MET	MET	Y1235	YDKEYYSVHNK	0.87	Y	MET_Y1235	MET	Activation site	activity, induced; molecular association, regulation; protein conformation; phosphorylation; enzymatic activity, induced
MET	MET	Y1349	FIGEHYVHVNA	0.85	Y	MET_Y1349	MET	Activation site	activity, induced; molecular association, regulation; enzymatic activity, induced
MET	MET	Y1234	MYDKEYYSVHN	0.84	Y	MET_Y1234	MET	Activation site	activity, induced; molecular association, regulation; protein conformation; phosphorylation; enzymatic activity, induced
MET	MET	Y1356	HVNATYVNVKC	0.75	Y	MET_Y1356	MET	Activation site	activity, induced; molecular association, regulation; enzymatic activity, induced
MET	MET	Y1365	KCVAPYPSLLS	0.53	Y	MET_Y1365	MET	Orphan sites
MST1R	MET	Y1238	ILDREYYSVQQ	0.87	Y	MST1R_Y1238	MET	Activation site	protein conformation; phosphorylation; enzymatic activity, induced
MST1R	MET	Y1239	LDREYYSVQQH	0.87	Y	MST1R_Y1239	MET	Activation site	phosphorylation; enzymatic activity, induced
MST1R	MET	Y1353	LLGDHYVQLPA	0.82	Y	MST1R_Y1353	MET	Other functions	molecular association, regulation; phosphorylation
MST1R	MET	Y1360	QLPATYMNLGP	0.75	Y	MST1R_Y1360	MET	Other functions	molecular association, regulation; phosphorylation
MET	MET	Y1003	NESVDYRATFP	0.7	Y	MET_Y1003		Activation site	activity, induced; protein degradation; protein stabilization; molecular association, regulation; ubiquitination; receptor desensitization, altered; enzymatic activity, induced
MET	MET	S988	LVSARSVSPT-	0.6	Y	MET_S988		Orphan sites
MET	MET	S990	SARSVSPT-TE	0.55	Y	MET_S990		Orphan sites
MET	MET	T977	DARVHTPHLDR	0.26	Y	MET_T977		Orphan sites
MST1R	MET	S1240	DREYYSVQQHR	0.87	Y	MST1R_S1240		Orphan sites
MST1R	MET	Y1198	ARGMEYLAEQK	0.85	Y	MST1R_Y1198		Activation site	enzymatic activity, induced
MST1R	MET	Y1317	CPDSLYQVMQQ	0.85	Y	MST1R_Y1317		Orphan sites
MST1R	MET	Y1017	YSGSDYRSGLA	0.7	Y	MST1R_Y1017		Orphan sites
MST1R	MET	S1056	L-RKESIQLRD	0.58	Y	MST1R_S1056		Orphan sites
MYLK	MLCK	S1776	KSSTGSPTSPL	0	S/T	MYLK_S1776	GSK3B	Orphan sites
MYLK	MLCK	S1779	TGSPTSPLNAE	0	S/T	MYLK_S1779	MAPK3	Orphan sites
MYLK	MLCK	S947	ERKVHSPQQVD	0	S/T	MYLK_S947	MAPK3	Other functions	molecular association, regulation; intracellular localization
MYLK	MLCK	S1772	LSGRKSSTGSP	0	S/T	MYLK_S1772	PAK1	Orphan sites
MYLK	MLCK	S1773	SGRKSSTGSPT	0	S/T	MYLK_S1773	PRKACA	Orphan sites
MYLK	MLCK	S343	LQKTSSSITLQ	0	S/T	MYLK_S343	SIK2	Orphan sites
MYLK	MLCK	Y464	GSIEVYEDAGS	0	S/T	MYLK_Y464	SRC	Activation site	molecular association, regulation; enzymatic activity, induced
MYLK	MLCK	S305	PQRGGSPPWAA	0	S/T	MYLK_S305		Orphan sites
MYLK3	MLCK	S401	GARELSPLQES	0	S/T	MYLK3_S401		Orphan sites
MYLK	MLCK	S1760	IGRLSSMAMIS	0.48	S/T	MYLK_S1760		Orphan sites
MYLK	MLCK	S1438	DEVEVSDDDEK	0.4	S/T	MYLK_S1438		Orphan sites
MYLK2	MLCK	Y563	ILLKKYLMKRR	0.59	S/T	MYLK2_Y563		Orphan sites
MYLK2	MLCK	S586	RFKKISSSGAL	0.45	S/T	MYLK2_S586		Orphan sites
MYLK2	MLCK	S587	FKKISSSGALM	0.34	S/T	MYLK2_S587		Orphan sites
MYLK2	MLCK	S143	AARRGSPAFL-	0.32	S/T	MYLK2_S143		Orphan sites
MYLK2	MLCK	S588	KKISSSGALMA	0.3	S/T	MYLK2_S588		Orphan sites
MYLK3	MLCK	S408	LQESSSPGGVK	0.48	S/T	MYLK3_S408		Orphan sites
MAP3K11	MLK	S548	AWGRQSPRRLE	0	S/T	MAP3K11_S548	CDK1	Inhibition sites	enzymatic activity, inhibited; phosphorylation
MAP3K11	MLK	S770	-RPRPSPLRSR	0	S/T	MAP3K11_S770	CDK2	Activation site	phosphorylation; enzymatic activity, induced
MAP3K11	MLK	S793	----PSPQPAP	0	S/T	MAP3K11_S793	GSK3B	Activation site	enzymatic activity, induced
MAP3K11	MLK	S789	AGPRPS-----	0	S/T	MAP3K11_S789	GSK3B	Activation site	enzymatic activity, induced
ILK	MLK	S343	ADVKFSFQCP-	0	S/T	ILK_S343	ILK	Other functions	molecular association, regulation
MAP3K7	MLK	T187	--THMTNNKGS	0.22	S/T	MAP3K7_T187	MAP3K7	Activation site	intracellular localization; phosphorylation; enzymatic activity, induced
MAP3K7	MLK	T184	DIQ--THMTNN	0.01	S/T	MAP3K7_T184	MAP3K7	Activation site	phosphorylation; enzymatic activity, induced
MAP3K7	MLK	S192	TNNKGSAAWMA	0.59	S/T	MAP3K7_S192	MAP3K7	Activation site	phosphorylation; enzymatic activity, induced
MAP3K11	MLK	S758	PGTPRSPPLGL	0	S/T	MAP3K11_S758	MAPK3	Other functions	molecular association, regulation
MAP3K11	MLK	S705	LKTPDSPPTPA	0	S/T	MAP3K11_S705	MAPK3	Other functions	molecular association, regulation
ILK	MLK	T173	FWKGTTRT---	0	S/T	ILK_T173	PAK1	Other functions	intracellular localization
ILK	MLK	S246	RLRIFSHPNVL	0.63	S/T	ILK_S246	PAK1	Other functions	intracellular localization; phosphorylation
ILK	MLK	T181	RPRNGTLNKHS	0	S/T	ILK_T181	PRKCA	Orphan sites
ILK	MLK	S232	TR--KSRDFNE	0	S/T	ILK_S232		Orphan sites
ILK	MLK	T172	TFWKGTTRT--	0	S/T	ILK_T172		Orphan sites
MAP3K10	MLK	S589	KQWSSSAPNLG	0.06	S/T	MAP3K10_S589		Orphan sites
MAP3K10	MLK	S489	ITVQASPTLDK	0	S/T	MAP3K10_S489		Orphan sites
MAP3K10	MLK	S830	HRRTPSDGALG	0	S/T	MAP3K10_S830		Orphan sites
MAP3K10	MLK	S502	--DGASPPASP	0	S/T	MAP3K10_S502		Orphan sites
MAP3K10	MLK	S506	ASPPASPSIIP	0	S/T	MAP3K10_S506		Orphan sites
MAP3K10	MLK	S498	DKRKGS--DGA	0	S/T	MAP3K10_S498		Orphan sites
MAP3K10	MLK	S508	PPASPSIIPRL	0	S/T	MAP3K10_S508		Orphan sites
MAP3K10	MLK	S722	FPRGLSPPARP	0	S/T	MAP3K10_S722		Orphan sites
MAP3K11	MLK	S524	--PGDSPTFPR	0	S/T	MAP3K11_S524		Orphan sites
MAP3K11	MLK	S507	ITVQASPGLDR	0	S/T	MAP3K11_S507		Orphan sites
MAP3K11	MLK	S740	RGGTVSPPPGT	0	S/T	MAP3K11_S740		Orphan sites
MAP3K11	MLK	S748	PGTSRSAPGTP	0	S/T	MAP3K11_S748		Orphan sites
MAP3K12	MLK	S551	RHRKASAKGSC	0.17	S/T	MAP3K12_S551		Orphan sites
MAP3K12	MLK	S555	ASAKGSCGDLP	0.07	S/T	MAP3K12_S555		Orphan sites
MAP3K12	MLK	S500	VPQKLSP----	0	S/T	MAP3K12_S500		Orphan sites
MAP3K12	MLK	S634	AGDPGS-----	0	S/T	MAP3K12_S634		Orphan sites
MAP3K12	MLK	S695	GSRAGSQHLTP	0	S/T	MAP3K12_S695		Orphan sites
MAP3K12	MLK	S536	PKGPPSPG-RS	0	S/T	MAP3K12_S536		Orphan sites
MAP3K12	MLK	S11	TP---SPSFGG	0	S/T	MAP3K12_S11		Orphan sites
MAP3K12	MLK	S477	LKPHPS-----	0	S/T	MAP3K12_S477		Orphan sites
MAP3K12	MLK	S609	RKMSSSSPDLL	0	S/T	MAP3K12_S609		Orphan sites
MAP3K12	MLK	S615	SPDLLSAALGS	0	S/T	MAP3K12_S615		Orphan sites
MAP3K13	MLK	S681	AAALRSPLSNH	0	S/T	MAP3K13_S681		Orphan sites
MAP3K13	MLK	T797	TSHLGTPPALP	0	S/T	MAP3K13_T797		Orphan sites
MAP3K13	MLK	S59	TELIESVHSPV	0	S/T	MAP3K13_S59		Orphan sites
MAP3K13	MLK	S921	VKTQMSLGKLC	0	S/T	MAP3K13_S921		Orphan sites
MAP3K13	MLK	T54	--MVRTELIES	0	S/T	MAP3K13_T54		Orphan sites
MAP3K20	MLK	S302	LERDLSFKEQE	0.24	S/T	MAP3K20_S302		Orphan sites
MAP3K20	MLK	S637	-----SP--TQ	0	S/T	MAP3K20_S637		Orphan sites
MAP3K20	MLK	S727	LNPHQSPDFK-	0	S/T	MAP3K20_S727		Orphan sites
MAP3K20	MLK	S633	TPVNQSRSS--	0	S/T	MAP3K20_S633		Orphan sites
MAP3K20	MLK	S648	LTKNFS--SLH	0	S/T	MAP3K20_S648		Orphan sites
MAP3K20	MLK	S733	----RSPRDLH	0	S/T	MAP3K20_S733		Orphan sites
MAP3K20	MLK	S687	GRGSISLNSSP	0	S/T	MAP3K20_S687		Orphan sites
MAP3K20	MLK	S691	ISLNSSPRGRY	0	S/T	MAP3K20_S691		Orphan sites
MAP3K20	MLK	T628	----ITPVNQS	0	S/T	MAP3K20_T628		Orphan sites
MAP3K20	MLK	S593	LQRSQSNPILG	0	S/T	MAP3K20_S593		Orphan sites
MAP3K21	MLK	S115	-SRPSSPVHVA	0.14	S/T	MAP3K21_S115		Orphan sites
MAP3K21	MLK	S618	LSDGNSPWSTI	0.08	S/T	MAP3K21_S618		Orphan sites
MAP3K21	MLK	S528	ITVQASPNLDK	0	S/T	MAP3K21_S528		Orphan sites
MAP3K21	MLK	S614	I-RPLSDGNSP	0	S/T	MAP3K21_S614		Orphan sites
MAP3K21	MLK	S514	----ISLP---	0	S/T	MAP3K21_S514		Orphan sites
MAP3K21	MLK	S543	NSSSSSPPSSP	0	S/T	MAP3K21_S543		Orphan sites
MAP3K21	MLK	S111	-----SRPSSP	0	S/T	MAP3K21_S111		Orphan sites
MAP3K21	MLK	S517	-----SDFQHK	0	S/T	MAP3K21_S517		Orphan sites
MAP3K7	MLK	T444	SIQDLT---VT	0.02	S/T	MAP3K7_T444		Other functions	molecular association, regulation
MAP3K7	MLK	S439	RR--RSIQDLT	0	S/T	MAP3K7_S439		Other functions	molecular association, regulation
MAP3K7	MLK	S389	EGKRMSADMSE	0	S/T	MAP3K7_S389		Orphan sites
MAP3K7	MLK	S455	PGQVSSRSSSP	0	S/T	MAP3K7_S455		Orphan sites
MAP3K7	MLK	S367	ESGRLSLGASR	0	S/T	MAP3K7_S367		Orphan sites
MAP3K7	MLK	S371	LSLGASRGSSV	0	S/T	MAP3K7_S371		Orphan sites
MAP3K7	MLK	S454	EPGQVSSRSSS	0	S/T	MAP3K7_S454		Orphan sites
ILK	MLK	S204	LNENHSGELWK	0.4	S/T	ILK_S204		Orphan sites
ILK	MLK	S186	TLNKHSGIDFK	0.27	S/T	ILK_S186		Orphan sites
MAP3K10	MLK	S225	HRDLKSINILI	0.82	S/T	MAP3K10_S225		Orphan sites
MAP3K10	MLK	T558	KKKGRTWGPSS	0.32	S/T	MAP3K10_T558		Orphan sites
MAP3K21	MLK	T592	KKKGCTWGPNS	0.32	S/T	MAP3K21_T592		Orphan sites
MAP3K21	MLK	S455	ALQQKSQEELL	0.26	S/T	MAP3K21_S455		Orphan sites
AAK1	NAK	T389	IQPALTPRKRA	0.6	S/T	AAK1_T389	CDK1	Orphan sites
AAK1	NAK	T606	PKVQTTPPPAV	0.05	S/T	AAK1_T606		Orphan sites
AAK1	NAK	T620	KVGSLTPPSSP	0	S/T	AAK1_T620		Orphan sites
AAK1	NAK	S637	HRRILSDV---	0	S/T	AAK1_S637		Orphan sites
AAK1	NAK	S624	LTPPSSPKTQR	0	S/T	AAK1_S624		Orphan sites
AAK1	NAK	S623	SLTPPSSPKTQ	0	S/T	AAK1_S623		Orphan sites
AAK1	NAK	S618	GQKVGSLTPPS	0	S/T	AAK1_S618		Orphan sites
BMP2K	NAK	S1029	VGRRDS-----	0	S/T	BMP2K_S1029		Orphan sites
BMP2K	NAK	S1032	---QSSNEFLT	0	S/T	BMP2K_S1032		Orphan sites
BMP2K	NAK	S1107	RPRQNSLHGSF	0	S/T	BMP2K_S1107		Orphan sites
BMP2K	NAK	S1031	----QSSNEFL	0	S/T	BMP2K_S1031		Orphan sites
BMP2K	NAK	S1111	NSLHGSFHSA-	0	S/T	BMP2K_S1111		Orphan sites
BMP2K	NAK	S979	SLQKLSSRQRR	0	S/T	BMP2K_S979		Orphan sites
BMP2K	NAK	S1076	AKPFHSPDLSW	0	S/T	BMP2K_S1076		Orphan sites
BMP2K	NAK	T1014	KPTYRTPER--	0	S/T	BMP2K_T1014		Orphan sites
BMP2K	NAK	S949	TSKSESNEDLF	0	S/T	BMP2K_S949		Orphan sites
GAK	NAK	S780	---SDSPPSSS	0.1	S/T	GAK_S780		Orphan sites
GAK	NAK	S829	DESEVSD---E	0.05	S/T	GAK_S829		Orphan sites
GAK	NAK	S826	EDRDESEVSD-	0	S/T	GAK_S826		Orphan sites
GAK	NAK	S1176	QKPKVSENDFE	0	S/T	GAK_S1176		Orphan sites
GAK	NAK	S1168	GVRAPSFAQKP	0	S/T	GAK_S1168		Orphan sites
GAK	NAK	T794	SRFLHTLDWQE	0	S/T	GAK_T794		Orphan sites
AAK1	NAK	S678	TTPSGSPRTSQ	0.5	S/T	AAK1_S678		Orphan sites
AAK1	NAK	S676	ATTTPSGSPRT	0.48	S/T	AAK1_S676		Orphan sites
AAK1	NAK	S21	LGSGSSGGGGS	0.37	S/T	AAK1_S21		Orphan sites
BMP2K	NAK	S14	KSEGGSGGGAA	0.56	S/T	BMP2K_S14		Orphan sites
GAK	NAK	S16	--GPGSLGGAS	0.55	S/T	GAK_S16		Orphan sites
GAK	NAK	S770	DAGAGSPEAEP	0.45	S/T	GAK_S770		Orphan sites
GAK	NAK	S834	--EGGSPISSE	0.39	S/T	GAK_S834		Orphan sites
GAK	NAK	S817	SKESESALMED	0.33	S/T	GAK_S817		Orphan sites
LATS2	NDR	S380	LARRDSLQKPG	0	S/T	LATS2_S380	AURKA	Other functions	intracellular localization
LATS2	NDR	S83	REIRYSLLPFA	0	S/T	LATS2_S83	AURKA	Other functions	intracellular localization
LATS1	NDR	S613	KQITTSPITVR	0.53	S/T	LATS1_S613	CDK1	Orphan sites
LATS2	NDR	S408	PSRTNSFNSHQ	0	S/T	LATS2_S408	CHEK1	Activation site	activity, induced
LATS2	NDR	S835	HVRQDSMEPSD	0.52	S/T	LATS2_S835	CHEK1	Activation site	activity, induced; phosphorylation; enzymatic activity, induced
LATS2	NDR	S172	VTRRPSFEGTG	0	S/T	LATS2_S172	CHEK2	Orphan sites
STK38	NDR	S6	MAMTGSTPCSS	0.41	S/T	STK38_S6	GSK3B	Inhibition sites	enzymatic activity, inhibited; phosphorylation
LATS1	NDR	S909	RCLAHSLVGTP	0.86	S/T	LATS1_S909	LATS1	Activation site	protein degradation; intracellular localization; phosphorylation; enzymatic activity, induced
LATS1	NDR	T1079	AFYEFTFRRFF	0.78	S/T	LATS1_T1079	MINK1	Activity Altered	activity, induced; protein degradation; intracellular localization; enzymatic activity, inhibited; phosphorylation; enzymatic activity, induced
LATS1	NDR	S464	PVRSNSFNNPL	0	S/T	LATS1_S464	NUAK2	Other functions	protein degradation
STK38	NDR	T7	AMTGSTPCSSM	0.43	S/T	STK38_T7	PLK1	Inhibition sites	molecular association, regulation; intracellular localization; enzymatic activity, inhibited; protein conformation; phosphorylation
STK38	NDR	S10	GSTPCSSMSNH	0.46	S/T	STK38_S10	PRKACA	Inhibition sites	enzymatic activity, inhibited; phosphorylation
STK38	NDR	S11	STPCSSMSNHT	0.46	S/T	STK38_S11	PRKACA	Inhibition sites	enzymatic activity, inhibited; phosphorylation
STK38L	NDR	T442	VFLNYTYKRFE	0.8	S/T	STK38L_T442	STK24	Activation site	molecular association, regulation; phosphorylation; enzymatic activity, induced
LATS1	NDR	S872	HPRQDSMDFSN	0.58	S/T	LATS1_S872	STK3	Other functions	protein degradation; intracellular localization; phosphorylation
STK38	NDR	S281	RQLAFSTVGTP	0.86	S/T	STK38_S281	STK38	Activation site	activity, induced; molecular association, regulation; intracellular localization; phosphorylation; enzymatic activity, induced
STK38	NDR	T444	VFINYTYKRFE	0.8	S/T	STK38_T444	STK38	Activation site	molecular association, regulation; phosphorylation; enzymatic activity, induced
STK38L	NDR	S282	RQLAYSTVGTP	0.86	S/T	STK38L_S282	STK38L	Activation site	molecular association, regulation; enzymatic activity, induced
LATS1	NDR	T246	QVRSVTPPPPP	0	S/T	LATS1_T246		Orphan sites
LATS1	NDR	S278	QTKRYSGNMEY	0	S/T	LATS1_S278		Orphan sites
LATS1	NDR	T255	---GQTPPPRG	0	S/T	LATS1_T255		Orphan sites
LATS1	NDR	S462	-IPVRSNSFNN	0	S/T	LATS1_S462		Orphan sites
LATS1	NDR	T17	QMRPKTFPASN	0	S/T	LATS1_T17		Orphan sites
LATS2	NDR	S274	VQRSPSFQSK-	0	S/T	LATS2_S274		Orphan sites
LATS2	NDR	S872	RCLAHSLVGTP	0.86	S/T	LATS2_S872		Orphan sites
LATS2	NDR	T1041	AFYEFTFRRFF	0.78	S/T	LATS2_T1041		Activation site	activity, induced; phosphorylation; enzymatic activity, induced
LATS2	NDR	S576	KQIQTSPVPVR	0.51	S/T	LATS2_S576		Orphan sites
LATS2	NDR	S1027	WDTLTSPNNKH	0.26	S/T	LATS2_S1027		Orphan sites
STK38	NDR	T74	HARKETEFLRL	0.76	S/T	STK38_T74		Other functions	molecular association, regulation; phosphorylation
STK38	NDR	T270	--KAETWKRNR	0.38	S/T	STK38_T270		Orphan sites
STK38	NDR	T452	RFEGLTA---R	0.35	S/T	STK38_T452		Orphan sites
STK38	NDR	S264	FQNMNSKR---	0.3	S/T	STK38_S264		Orphan sites
STK38L	NDR	Y289	VGTPDYIAPEV	0.99	S/T	STK38L_Y289		Orphan sites
STK38L	NDR	Y443	FLNYTYKRFEG	0.8	S/T	STK38L_Y443		Orphan sites
STK38L	NDR	T75	HARKETEFLRL	0.76	S/T	STK38L_T75		Activation site	molecular association, regulation; enzymatic activity, induced
STK38L	NDR	T450	RFEGLTQ---R	0.32	S/T	STK38L_T450		Orphan sites
STK38L	NDR	S265	FQNMNSKR---	0.3	S/T	STK38L_S265		Orphan sites
STK38L	NDR	S454	---RGSIPTYM	0.3	S/T	STK38L_S454		Orphan sites
NEK11	NEK	S273	LNKNPSLRPSA	0.57	S/T	NEK11_S273	CHEK1	Activation site	enzymatic activity, induced
NEK2	NEK	S397	ENIMRSENSES	0	S/T	NEK2_S397	NEK2	Orphan sites
NEK2	NEK	S241	IPYRYSDELNE	0.58	S/T	NEK2_S241	NEK2	Inhibition sites	enzymatic activity, inhibited
NEK2	NEK	S171	LNHDTSFAKTF	0.5	S/T	NEK2_S171	NEK2	Activation site	enzymatic activity, induced
NEK3	NEK	T165	CTYVGTPYYVP	0.65	S/T	NEK3_T165	NEK3	Activation site	enzymatic activity, induced
NEK9	NEK	S944	-VGMHSKGTQT	0	S/T	NEK9_S944	NEK9	Activation site	molecular association, regulation; enzymatic activity, induced
NEK6	NEK	S206	TTAAHSLVGTP	0.68	S/T	NEK6_S206	NEK9	Activation site	activity, induced; enzymatic activity, induced
NEK7	NEK	S195	TTAAHSLVGTP	0.68	S/T	NEK7_S195	NEK9	Orphan sites
NEK7	NEK	S204	TPYYMSPERIH	0.72	S/T	NEK7_S204	PLK4	Other functions	molecular association, regulation
NEK2	NEK	S356	LLKNYSLLKER	0	S/T	NEK2_S356	STK3	Orphan sites
NEK2	NEK	S365	ERKFLSLASNP	0	S/T	NEK2_S365	STK3	Orphan sites
NEK2	NEK	S406	ESQLTSKSKCK	0	S/T	NEK2_S406	STK3	Orphan sites
NEK2	NEK	S438	---LKSRQ-IL	0	S/T	NEK2_S438	STK3	Orphan sites
NEK1	NEK	S1052	MLRTCSLPDLS	0	S/T	NEK1_S1052		Orphan sites
NEK1	NEK	S1126	PGEEYSEEEES	0	S/T	NEK1_S1126		Orphan sites
NEK1	NEK	S837	-RSEISPE---	0	S/T	NEK1_S837		Orphan sites
NEK1	NEK	S868	SAIVDSPVETK	0	S/T	NEK1_S868		Orphan sites
NEK1	NEK	S653	KSSDVSPPLGQ	0	S/T	NEK1_S653		Orphan sites
NEK1	NEK	S806	RAWGKSPTDSV	0	S/T	NEK1_S806		Orphan sites
NEK1	NEK	S418	LSAGGSGEVKA	0	S/T	NEK1_S418		Orphan sites
NEK1	NEK	S414	WRNVLSAGGSG	0	S/T	NEK1_S414		Orphan sites
NEK1	NEK	S798	LGPNGSPRRAW	0	S/T	NEK1_S798		Orphan sites
NEK1	NEK	S881	EFSEASPQMSL	0	S/T	NEK1_S881		Orphan sites
NEK11	NEK	S387	NFQQLSVDVL-	0	S/T	NEK11_S387		Orphan sites
NEK2	NEK	S296	PE--KSQDSSP	0	S/T	NEK2_S296		Orphan sites
NEK2	NEK	S300	KSQDSSPV-LS	0	S/T	NEK2_S300		Orphan sites
NEK3	NEK	S253	ATTLLSRG--I	0.2	S/T	NEK3_S253		Orphan sites
NEK3	NEK	T479	-----TDFEEE	0	S/T	NEK3_T479		Orphan sites
NEK3	NEK	S355	K--ASSPNLHR	0	S/T	NEK3_S355		Orphan sites
NEK3	NEK	S354	RK--ASSPNLH	0	S/T	NEK3_S354		Orphan sites
NEK3	NEK	S319	QDRKGSHTDLE	0	S/T	NEK3_S319		Orphan sites
NEK3	NEK	S394	DDRGGSVIKYS	0	S/T	NEK3_S394		Orphan sites
NEK3	NEK	S47	-NTQNSR----	0	S/T	NEK3_S47		Orphan sites
NEK3	NEK	T402	KYSKNTT----	0	S/T	NEK3_T402		Orphan sites
NEK4	NEK	S563	FAFQESPPR--	0	S/T	NEK4_S563		Orphan sites
NEK4	NEK	S461	AL---SPKLEC	0	S/T	NEK4_S461		Orphan sites
NEK4	NEK	S340	SGLLKSPA---	0	S/T	NEK4_S340		Orphan sites
NEK4	NEK	S661	PARRLSSDCSV	0	S/T	NEK4_S661		Orphan sites
NEK4	NEK	S484	-----SPAS--	0	S/T	NEK4_S484		Orphan sites
NEK4	NEK	S639	SVRKASLSVAG	0	S/T	NEK4_S639		Orphan sites
NEK4	NEK	S677	QIHCLSED---	0	S/T	NEK4_S677		Orphan sites
NEK4	NEK	S343	-----SLK---	0	S/T	NEK4_S343		Orphan sites
NEK4	NEK	S526	LQPHNSGSEPS	0	S/T	NEK4_S526		Orphan sites
NEK5	NEK	Y477	IRQQ-YHNDMK	0	S/T	NEK5_Y477		Orphan sites
NEK6	NEK	S37	----LSFRCSL	0	S/T	NEK6_S37		Orphan sites
NEK6	NEK	T35	QRHPNT----L	0	S/T	NEK6_T35		Orphan sites
NEK6	NEK	S41	LSFRCSLADFQ	0	S/T	NEK6_S41		Orphan sites
NEK7	NEK	S5	-MDEQSQGMQG	0	S/T	NEK7_S5		Orphan sites
NEK9	NEK	T333	RPRSSTVTEAP	0	S/T	NEK9_T333		Orphan sites
NEK9	NEK	S869	QVEASSPRLNP	0	S/T	NEK9_S869		Activation site	molecular association, regulation; phosphorylation; enzymatic activity, induced
NEK9	NEK	S29	--GDSSPGPSA	0	S/T	NEK9_S29		Orphan sites
NEK9	NEK	S868	PQVEASSPRLN	0	S/T	NEK9_S868		Orphan sites
NEK9	NEK	T886	KGTPLTPPACA	0	S/T	NEK9_T886		Orphan sites
NEK9	NEK	S332	KRPRSSTVTEA	0	S/T	NEK9_S332		Orphan sites
NEK9	NEK	S331	-KRPRSSTVTE	0	S/T	NEK9_S331		Orphan sites
NEK9	NEK	S2	----MSVLGEY	0	S/T	NEK9_S2		Orphan sites
NEK9	NEK	S978	--CRPSL----	0	S/T	NEK9_S978		Orphan sites
NEK2	NEK	S184	TPYYMSPEQMN	0.7	S/T	NEK2_S184		Orphan sites
NEK4	NEK	S266	IKRQISFFLEA	0.27	S/T	NEK4_S266		Orphan sites
NEK6	NEK	T210	HSLVGTPYYMS	0.78	S/T	NEK6_T210		Activation site	enzymatic activity, induced
NEK6	NEK	S215	TPYYMSPERIH	0.72	S/T	NEK6_S215		Orphan sites
NEK6	NEK	Y108	PNIIKYLDSFI	0.7	S/T	NEK6_Y108		Inhibition sites	enzymatic activity, inhibited
NEK6	NEK	S199	GRFFSSETTAA	0.49	S/T	NEK6_S199		Orphan sites
NEK6	NEK	T202	FSSETTAAHSL	0.48	S/T	NEK6_T202		Orphan sites
NEK6	NEK	T201	FFSSETTAAHS	0.45	S/T	NEK6_T201		Orphan sites
NEK7	NEK	T199	HSLVGTPYYMS	0.78	S/T	NEK7_T199		Orphan sites
NEK7	NEK	Y97	PNVIKYYASFI	0.68	S/T	NEK7_Y97		Inhibition sites	enzymatic activity, inhibited; protein conformation
NEK7	NEK	S245	KMNLYSLCKKI	0.52	S/T	NEK7_S245		Orphan sites
NEK7	NEK	S188	GRFFSSKTTAA	0.48	S/T	NEK7_S188		Orphan sites
NEK7	NEK	S187	LGRFFSSKTTA	0.47	S/T	NEK7_S187		Orphan sites
NEK7	NEK	T191	FSSKTTAAHSL	0.47	S/T	NEK7_T191		Orphan sites
NEK7	NEK	T190	FFSSKTTAAHS	0.44	S/T	NEK7_T190		Orphan sites
NEK8	NEK	T131	HRDLKTQNILL	0.79	S/T	NEK8_T131		Orphan sites
NEK8	NEK	S151	GDFGISKILSS	0.74	S/T	NEK8_S151		Orphan sites
SBK3	NKF1	S31	VELTTSRVTPV	0.37	S/T	SBK3_S31		Orphan sites
PRAG1	NKF3	Y413	QPEPIYAESTK	0.8	S/T	PRAG1_Y413	ABL1	Orphan sites
PEAK1	NKF3	Y635	INPNAYDNLAI	0.65	S/T	PEAK1_Y635	LYN	Other functions	molecular association, regulation
PEAK1	NKF3	S572	KSAPTSPTATN	0	S/T	PEAK1_S572		Orphan sites
PEAK1	NKF3	S281	RANTLSPVRFF	0	S/T	PEAK1_S281		Orphan sites
PEAK1	NKF3	S568	KNCHKSAPTSP	0	S/T	PEAK1_S568		Orphan sites
PEAK1	NKF3	S1036	KRSHSSPSQIP	0	S/T	PEAK1_S1036		Orphan sites
PRAG1	NKF3	S285	-----SPTCWE	0.2	S/T	PRAG1_S285		Orphan sites
PRAG1	NKF3	S740	-----SAESLS	0.14	S/T	PRAG1_S740		Orphan sites
PRAG1	NKF3	S696	MSKSASFAFEF	0	S/T	PRAG1_S696		Orphan sites
PEAK1	NKF3	T1151	NASQPTPPPLP	0.76	S/T	PEAK1_T1151		Orphan sites
PEAK1	NKF3	S1217	IESYDSLERPL	0.71	S/T	PEAK1_S1217		Orphan sites
PEAK1	NKF3	S826	FTSQPSGEAEA	0.56	S/T	PEAK1_S826		Orphan sites
PEAK1	NKF3	S587	TIPVKSPNLSE	0.32	S/T	PEAK1_S587		Orphan sites
PEAK1	NKF3	Y641	DNLAIYKSFLG	0.3	S/T	PEAK1_Y641		Orphan sites
PRAG1	NKF3	S712	GIETFSPPPPP	0.73	S/T	PRAG1_S712		Orphan sites
PRAG1	NKF3	S653	ELLSHSWGRET	0.7	S/T	PRAG1_S653		Orphan sites
PRAG1	NKF3	S510	PVSQNSEVGEE	0.65	S/T	PRAG1_S510		Orphan sites
PRAG1	NKF3	S745	SAESLSPSFRG	0.62	S/T	PRAG1_S745		Orphan sites
PRAG1	NKF3	S148	-GPSTSPDGNS	0.53	S/T	PRAG1_S148		Orphan sites
PRAG1	NKF3	S826	VSRAASSPDGF	0.52	S/T	PRAG1_S826		Orphan sites
STK35	NKF4	S6	MGHQESPLARA	0	S/T	STK35_S6		Orphan sites
PDIK1L	NKF4	S194	ADFGLSKVCSA	0.97	S/T	PDIK1L_S194		Activation site	enzymatic activity, induced
PDIK1L	NKF4	S216	NKCFLSTACGT	0.91	S/T	PDIK1L_S216		Orphan sites
STK35	NKF4	S385	ADFGLSKVCAG	0.94	S/T	STK35_S385		Activation site	enzymatic activity, induced
STK35	NKF4	S413	NKYWLSSACGS	0.91	S/T	STK35_S413		Orphan sites
STK35	NKF4	S497	QKRRTSMSEGI	0.61	S/T	STK35_S497		Orphan sites
NRBP1	NRBP	S2	----MSEGESQ	0	S/T	NRBP1_S2		Orphan sites
NRBP1	NRBP	S14	VLSSGSDPKVE	0	S/T	NRBP1_S14		Orphan sites
NRBP1	NRBP	S11	SQTVLSSGSDP	0	S/T	NRBP1_S11		Orphan sites
NRBP1	NRBP	S12	QTVLSSGSDPK	0	S/T	NRBP1_S12		Orphan sites
NRBP1	NRBP	S363	KNMDTSAVLAE	0.86	S/T	NRBP1_S363		Orphan sites
NRBP1	NRBP	T433	SVKTPTPEPAE	0.85	S/T	NRBP1_T433		Orphan sites
NRBP1	NRBP	T431	PPSVKTPTPEP	0.82	S/T	NRBP1_T431		Orphan sites
NRBP1	NRBP	T232	NNHVKTCREEQ	0.76	S/T	NRBP1_T232		Orphan sites
NRBP1	NRBP	S428	PVVPPSVKTPT	0.73	S/T	NRBP1_S428		Orphan sites
NRBP1	NRBP	S422	QEEVTSPVVPP	0.55	S/T	NRBP1_S422		Orphan sites
NRBP2	NRBP	S22	EREDESEDESD	0.93	S/T	NRBP2_S22		Orphan sites
NRBP2	NRBP	S417	PEPFDSETRKV	0.9	S/T	NRBP2_S417		Orphan sites
NRBP2	NRBP	T411	KAKTPTPEPFD	0.85	S/T	NRBP2_T411		Orphan sites
NRBP2	NRBP	T409	VQKAKTPTPEP	0.82	S/T	NRBP2_T409		Orphan sites
NRBP2	NRBP	S361	LQWRYSEVSFM	0.7	S/T	NRBP2_S361		Orphan sites
NRBP2	NRBP	S209	PDDLRSPIRAE	0.69	S/T	NRBP2_S209		Orphan sites
RNASEL	Other unique	S315	-----SLVKVL	0	S/T	RNASEL_S315		Orphan sites
RNASEL	Other unique	S507	ADFDKSIKWAG	0	S/T	RNASEL_S507		Orphan sites
RNASEL	Other unique	S610	IKTRKSESEIL	0	S/T	RNASEL_S610		Orphan sites
RNASEL	Other unique	S738	ASGLASPGC---	0	S/T	RNASEL_S738		Orphan sites
STK31	Other unique	Y449	MQQKLYMSVED	0	S/T	STK31_Y449		Orphan sites
STK31	Other unique	Y777	ERAATYHRAWR	0	S/T	STK31_Y777		Orphan sites
CSF1R	PDGFR	Y809	MNDSNYIVKGN	0.87	Y	CSF1R_Y809	CSF1R	Activation site	activity, induced; phosphorylation
CSF1R	PDGFR	Y546	KQKPKYQVRWK	0.73	Y	CSF1R_Y546	CSF1R	Other functions	molecular association, regulation
CSF1R	PDGFR	Y561	-EGNSYTFIDP	0.57	Y	CSF1R_Y561	CSF1R	Activation site	activity, induced; molecular association, regulation
CSF1R	PDGFR	Y699	EGGVDYKNIHL	0.33	Y	CSF1R_Y699	CSF1R	Other functions	molecular association, regulation
FLT3	PDGFR	Y955	E-EAMYQNVDG	0.21	Y	FLT3_Y955	FLT3	Other functions	molecular association, regulation; phosphorylation
FLT3	PDGFR	Y969	ECPHTYQNRRP	0.08	Y	FLT3_Y969	FLT3	Other functions	molecular association, regulation
FLT3	PDGFR	Y842	MSDSNYVVRGN	0.83	Y	FLT3_Y842	FLT3	Other functions	protein conformation; phosphorylation
FLT3	PDGFR	Y591	DNEYFYVDFRE	0.6	Y	FLT3_Y591	FLT3	Activation site	molecular association, regulation; enzymatic activity, induced; phosphorylation
FLT3	PDGFR	Y599	FREYEYDLKWE	0.59	Y	FLT3_Y599	FLT3	Activation site	molecular association, regulation; enzymatic activity, induced; phosphorylation
FLT3	PDGFR	Y597	VDFREYEYDLK	0.57	Y	FLT3_Y597	FLT3	Other functions	phosphorylation
FLT3	PDGFR	Y589	SSDNEYFYVDF	0.49	Y	FLT3_Y589	FLT3	Inhibition sites	molecular association, regulation; enzymatic activity, inhibited; phosphorylation
FLT3	PDGFR	Y726	HNFSFYPTFQS	0.3	Y	FLT3_Y726	FLT3	Other functions	phosphorylation
KIT	PDGFR	Y823	KNDSNYVVKGN	0.82	Y	KIT_Y823	KIT	Other functions	protein stabilization; receptor internalization, inhibited; phosphorylation
KIT	PDGFR	Y570	GNNYVYIDPTQ	0.78	Y	KIT_Y570	KIT	Activation site	activity, induced; molecular association, regulation; enzymatic activity, induced
KIT	PDGFR	Y568	-NGNNYVYIDP	0.69	Y	KIT_Y568	KIT	Activation site	activity, induced; protein degradation; molecular association, regulation; receptor internalization, altered; enzymatic activity, induced; phosphorylation
KIT	PDGFR	Y721	DSTNEYMDMKP	0.37	Y	KIT_Y721	KIT	Activation site	activity, induced
KIT	PDGFR	Y703	AEAALYKNLLH	0.36	Y	KIT_Y703	KIT	Activation site	protein degradation; intracellular localization; phosphorylation; enzymatic activity, induced
KIT	PDGFR	Y936	T-NHIYSNL--	0.29	Y	KIT_Y936	KIT	Other functions	protein degradation; molecular association, regulation; receptor internalization, altered
PDGFRA	PDGFR	Y988	DSDNAYIGVTY	0.25	Y	PDGFRA_Y988	PDGFRA	Other functions	molecular association, regulation
PDGFRA	PDGFR	Y762	IQRSLYDRPAS	0	Y	PDGFRA_Y762	PDGFRA	Activation site	molecular association, regulation; phosphorylation; enzymatic activity, induced
PDGFRA	PDGFR	Y1018	SADSGYIIPLP	0	Y	PDGFRA_Y1018	PDGFRA	Other functions	molecular association, regulation
PDGFRA	PDGFR	Y572	PDGHEYIYVDP	0.64	Y	PDGFRA_Y572	PDGFRA	Other functions	molecular association, regulation
PDGFRA	PDGFR	Y754	KEVSKYSDIQR	0	Y	PDGFRA_Y754	PDGFRB	Other functions	molecular association, regulation
PDGFRB	PDGFR	Y751	DESVDYVPMLD	0.25	Y	PDGFRB_Y751	PDGFRB	Activation site	activity, induced; molecular association, regulation; protein conformation; enzymatic activity, induced
PDGFRB	PDGFR	Y771	IESSNYMAPYD	0	Y	PDGFRB_Y771	PDGFRB	Other functions	molecular association, regulation
PDGFRB	PDGFR	Y1009	L----YTAVQP	0	Y	PDGFRB_Y1009	PDGFRB	Activation site	activity, induced; molecular association, regulation; phosphorylation
PDGFRB	PDGFR	Y1021	EGDNDYIIPLP	0	Y	PDGFRB_Y1021	PDGFRB	Activation site	activity, induced; molecular association, regulation; phosphorylation
PDGFRB	PDGFR	Y763	KGDVKYADIES	0	Y	PDGFRB_Y763	PDGFRB	Other functions	molecular association, regulation
PDGFRB	PDGFR	Y857	MRDSNYISKGS	0.79	Y	PDGFRB_Y857	PDGFRB	Activation site	phosphorylation; enzymatic activity, induced
PDGFRB	PDGFR	Y581	GHEYIYVDPMQ	0.75	Y	PDGFRB_Y581	PDGFRB	Activation site	molecular association, regulation; phosphorylation; enzymatic activity, induced
PDGFRB	PDGFR	Y579	SDGHEYIYVDP	0.66	Y	PDGFRB_Y579	PDGFRB	Activation site	molecular association, regulation; phosphorylation; enzymatic activity, induced
PDGFRB	PDGFR	Y740	ESDGGYMDMSK	0.34	Y	PDGFRB_Y740	PDGFRB	Activation site	activity, induced; molecular association, regulation; enzymatic activity, induced
PDGFRB	PDGFR	Y716	PSAELYSNALP	0.33	Y	PDGFRB_Y716	PDGFRB	Activation site	activity, induced; molecular association, regulation
KIT	PDGFR	S746	SVRIGSYIER-	0.14	Y	KIT_S746	PRKCA	Inhibition sites	enzymatic activity, inhibited; phosphorylation
KIT	PDGFR	S959	-----SVGSTA	0	Y	KIT_S959	PRKCA	Orphan sites
CSF1R	PDGFR	Y708	HLEKKYVRRDS	0	Y	CSF1R_Y708		Activation site	activity, induced; molecular association, regulation
CSF1R	PDGFR	S713	YVRRDSGFSSQ	0	Y	CSF1R_S713		Orphan sites
CSF1R	PDGFR	S716	RDSGFSSQGVD	0	Y	CSF1R_S716		Orphan sites
FLT3	PDGFR	Y768	EDEIEYENQKR	0.07	Y	FLT3_Y768		Other functions	molecular association, regulation
KIT	PDGFR	Y730	KPGVSYVVPTK	0.22	Y	KIT_Y730		Orphan sites
KIT	PDGFR	S943	--ANCSPNRQ-	0.16	Y	KIT_S943		Orphan sites
PDGFRA	PDGFR	Y768	DRPASYKKKSM	0	Y	PDGFRA_Y768		Orphan sites
PDGFRA	PDGFR	Y720	ESTRSYVILSF	0	Y	PDGFRA_Y720		Other functions	molecular association, regulation
CSF1R	PDGFR	S555	WKIIESY--EG	0.49	Y	CSF1R_S555		Orphan sites
CSF1R	PDGFR	Y556	KIIESY--EGN	0.47	Y	CSF1R_Y556		Orphan sites
CSF1R	PDGFR	Y723	QGVDTYVEMRP	0.29	Y	CSF1R_Y723		Other functions	molecular association, regulation
FLT3	PDGFR	Y572	KKQFRYESQLQ	0.46	Y	FLT3_Y572		Other functions	molecular association, regulation
PDGFRA	PDGFR	Y849	MHDSNYVSKGS	0.8	Y	PDGFRA_Y849		Activation site	phosphorylation; enzymatic activity, induced
PDGFRA	PDGFR	Y731	ENNGDYMDMKQ	0.39	Y	PDGFRA_Y731		Other functions	molecular association, regulation
PDGFRA	PDGFR	Y742	ADTTQYVPMLE	0.29	Y	PDGFRA_Y742		Other functions	molecular association, regulation
PDK1	PDHK	T346	P-RVET-----	0	S/T	PDK1_T346	AKT2	Activation site	enzymatic activity, induced
PDK1	PDHK	Y136	DAKAIYDFTDT	0.13	S/T	PDK1_Y136	FGFR1	Orphan sites
PDK1	PDHK	Y244	LCDLYYIN--S	0.41	S/T	PDK1_Y244	FGFR1	Orphan sites
PDK1	PDHK	Y243	RLCDLYYIN--	0.37	S/T	PDK1_Y243	JAK2	Other functions	intracellular localization
PDPK1	PDHK	T513	AKNFKTFFVHT	0	S/T	PDPK1_T513	PDPK1	Activation site	molecular association, regulation; intracellular localization; protein conformation; enzymatic activity, induced
PDPK1	PDHK	S25	LCSCPSPSMVR	0	S/T	PDPK1_S25	PDPK1	Orphan sites
PDPK1	PDHK	S393	VSSSSSSHSLS	0.45	S/T	PDPK1_S393	PDPK1	Orphan sites
PDPK1	PDHK	S396	SSSSHSLSASD	0.37	S/T	PDPK1_S396	PDPK1	Other functions	intracellular localization
PDK1	PDHK	T338	NYMYSTAPRP-	0.57	S/T	PDK1_T338	PGK1	Activation site	enzymatic activity, induced
PDPK1	PDHK	S241	QARANSFVGTA	0.3	S/T	PDPK1_S241	PRKCQ	Activation site	molecular association, regulation; phosphorylation; enzymatic activity, induced
PDPK1	PDHK	Y9	TTSQLYDAVPI	0	S/T	PDPK1_Y9	RET	Activation site	protein degradation; molecular association, regulation; phosphorylation; enzymatic activity, induced
PDPK1	PDHK	Y376	DCYGNYDNLLS	0.36	S/T	PDPK1_Y376	SRC	Activation site	enzymatic activity, induced
PDPK1	PDHK	Y373	DDEDCYGNYDN	0.32	S/T	PDPK1_Y373	SRC	Activation site	enzymatic activity, induced
[truncated: 1,503 more rows]

## Sheet: Unique_upstream_kinases
Gene	Kinase_Family	Phosphosite	Conservation_Score	Kinase_site	Upstream kinase	Functional relevance	Interactions
NUAK1	CAMKL	S600	0	NUAK1_S600	AKT1	Activation site	AKT1-NUAK1 pathway
OXSR1	STE 20	S339	0	OXSR1_S339	MTOR	Orphan sites	MTOR-OXSR1 pathway
SRPK2	SRPK	T492	0	SRPK2_T492	AKT1	Activation site	AKT1-SRPK2 pathway
PDK1	PDHK	T346	0	PDK1_T346	AKT2	Activation site	AKT2-PDK1 pathway
BUB1	BUB	S314	0	BUB1_S314	ATM	Activation site	ATM-BUB1 pathway
MASTL	MAST	S875	0.19	MASTL_S875	CDK1	Activation site	CDK1-MASTL pathway
PAK1	STE 20	S174	0	PAK1_S174	CDK19	Activation site	CDK19-PAK1 pathway
PAK2	STE 20	T169	0	PAK2_T169	CDK12	Other functions	CDK12-PAK2 pathway
PAK2	STE 20	S20	0	PAK2_S20	PRKAA2	Orphan sites	PRKAA2-PAK2 pathway
PAK4	STE 20	S291	0	PAK4_S291	CDK15	Orphan sites	CDK15-PAK4 pathway
PAK4	STE 20	S181	0	PAK4_S181	PRKD1	Other functions	PRKD1-PAK4 pathway
PAK4	STE 20	S99	0	PAK4_S99	PRKD2	Other functions	PRKD2-PAK4 pathway
PAK5	STE 20	S99	0	PAK5_S99	PRKCA	Other functions	PRKCA-PAK5 pathway
MAP3K11	MLK	S770	0	MAP3K11_S770	CDK2	Activation site	CDK2-MAP3K11 pathway
PAK6	STE 20	S113	0	PAK6_S113	PRKACA	Other functions	PRKACA-PAK6 pathway
STK4	STE 20	T340	0	STK4_T340	CHEK1	Orphan sites	CHEK1-STK4 pathway
STK4	STE 20	Y433	0	STK4_Y433	FGFR4	Activity Altered	FGFR4-STK4 pathway
STK4	STE 20	T367	0	STK4_T367	STK4	Other functions	Unique autophosphoregulation
TAOK1	STE 20	T440	0	TAOK1_T440	STK24	Other functions	STK24-TAOK1 pathway
FGR	SRC	Y523	0.22	FGR_Y523	CSK	Orphan sites	CSK-FGR pathway
FYN	SRC	Y28	0	FYN_Y28	PDGFRB	Orphan sites	PDGFRB-FYN pathway
MAP2K4	STE7	S80	0.12	MAP2K4_S80	AKT1	Inhibition sites	AKT1-MAP2K4 pathway
MAP3K11	MLK	S548	0	MAP3K11_S548	CDK1	Inhibition sites	CDK1-MAP3K11 pathway
LYN	SRC	S13	0	LYN_S13	CSNK1G2	Other functions	CSNK1G2-LYN pathway
LYN	SRC	Y32	0	LYN_Y32	EGFR	Other functions	EGFR-LYN pathway
LYN	SRC	Y508	0.25	LYN_Y508	MATK	Activity Altered	MATK-LYN pathway
PAK1	STE 20	T212	0	PAK1_T212	CDK20	Activation site	CDK20-PAK1 pathway
SRC	SRC	S75	0	SRC_S75	CDK5	Activity Altered	CDK5-SRC pathway
SRC	SRC	S51	0	SRC_S51	CHEK1	Activity Altered	CHEK1-SRC pathway
LMTK2	LMR	S1450	0	LMTK2_S1450	CDK5	Activation site	CDK5-LMTK2 pathway
CHEK1	CAMKL	S280	0	CHEK1_S280	RPS6KA1	Activity Altered	RPS6KA1-CHEK1 pathway
MARK2	CAMKL	T596	0	MARK2_T596	PRKCD	Activity Altered	PRKCD-MARK2 pathway
VRK3	VRK	S108	0	VRK3_S108	CDK5	Activation site	CDK5-VRK3 pathway
PRKAA1	CAMKL	T490	0	PRKAA1_T490	GSK3A	Other functions	GSK3A-PRKAA1 pathway
MAP2K1	STE7	T292	0	MAP2K1_T292	CDK5	Inhibition sites	CDK5-MAP2K1 pathway
CHEK1	CAMKL	S296	0	CHEK1_S296	CHEK1	Activation site	Unique autophosphoregulation
PAK1	STE 20	S223	0	PAK1_S223	CSNK2A1	Activation site	CSNK2A1-PAK1 pathway
CDK1	CDK	S39	0.06	CDK1_S39	CSNK2A1	Orphan sites	CSNK2A1-CDK1 pathway
CDK13	CDK	S437	0	CDK13_S437	CHEK1	Orphan sites	CHEK1-CDK13 pathway
CDK16	CDK	S95	0	CDK16_S95	CDK20	Orphan sites	CDK20-CDK16 pathway
CDK2	CDK	T39	0.04	CDK2_T39	AKT1	Other functions	AKT1-CDK2 pathway
CDK9	CDK	S175	0	CDK9_S175	CDK7	Activity Altered	CDK7-CDK9 pathway
CDK9	CDK	S353	0	CDK9_S353	CDK9	Orphan sites	Unique autophosphoregulation
DAPK1	DAPK	S308	0	DAPK1_S308	DAPK1	Inhibition sites	Unique autophosphoregulation
DYRK1A	DYRK	S529	0	DYRK1A_S529	DYRK1A	Activation site	Unique autophosphoregulation
MAP3K5	STE11	S83	0	MAP3K5_S83	PIM1	Activity Altered	PIM1-MAP3K5 pathway
PRKAA2	CAMKL	Y436	0	PRKAA2_Y436	FYN	Inhibition sites	FYN-PRKAA2 pathway
MAP3K6	STE11	T806	0.22	MAP3K6_T806	MAP3K6	Orphan sites	Unique autophosphoregulation
MYLK	MLCK	S1776	0	MYLK_S1776	GSK3B	Orphan sites	GSK3B-MYLK pathway
MYLK	MLCK	S1772	0	MYLK_S1772	PAK1	Orphan sites	PAK1-MYLK pathway
MYLK	MLCK	S1773	0	MYLK_S1773	PRKACA	Orphan sites	PRKACA-MYLK pathway
MYLK	MLCK	S343	0	MYLK_S343	SIK2	Orphan sites	SIK2-MYLK pathway
RIPK2	RIPK	Y474	0	RIPK2_Y474	FGR	Activation site	FGR-RIPK2 pathway
RPS6KA2	RSK	T570	0.13	RPS6KA2_T570	RPS6KA2	Orphan sites	Unique autophosphoregulation
PAK1	STE 20	Y153	0	PAK1_Y153	JAK2	Activation site	JAK2-PAK1 pathway
RPS6KA5	RSK	S758	0	RPS6KA5_S758	CSNK2A1	Orphan sites	CSNK2A1-RPS6KA5 pathway
RPS6KB2	RSK	S473	0	RPS6KB2_S473	PRKCD	Other functions	PRKCD-RPS6KB2 pathway
RPS6KB2	RSK	Y45	0.21	RPS6KB2_Y45	SRC	Orphan sites	SRC-RPS6KB2 pathway
HCK	SRC	Y522	0.24	HCK_Y522	HCK	Inhibition sites	Unique autophosphoregulation
PRKCQ	PKC	Y90	0	PRKCQ_Y90	LCK	Activation site	LCK-PRKCQ pathway
DAPK1	DAPK	S289	0.23	DAPK1_S289	RPS6KA1	Activity Altered	RPS6KA1-DAPK1 pathway
DAPK2	DAPK	S318	0	DAPK2_S318	DAPK2	Other functions	Unique autophosphoregulation
ILK	MLK	S343	0	ILK_S343	ILK	Other functions	Unique autophosphoregulation
ILK	MLK	T181	0	ILK_T181	PRKCA	Orphan sites	PRKCA-ILK pathway
MAP3K5	STE11	S966	0	MAP3K5_S966	MAP3K5	Inhibition sites	Unique autophosphoregulation
PAK1	STE 20	S204	0	PAK1_S204	MAP3K11	Activation site	MAP3K11-PAK1 pathway
PRKCE	PKC	S346	0	PRKCE_S346	GSK3B	Other functions	GSK3B-PRKCE pathway
PRKCE	PKC	S350	0	PRKCE_S350	MAPK11	Other functions	MAPK11-PRKCE pathway
MAP4K1	STE 20	T165	0	MAP4K1_T165	MAP4K1	Activation site	Unique autophosphoregulation
PRKCQ	PKC	T219	0	PRKCQ_T219	PRKCQ	Other functions	Unique autophosphoregulation
LCK	SRC	S59	0.13	LCK_S59	MAPK3	Inhibition sites	MAPK3-LCK pathway
DAPK1	DAPK	S734	0	DAPK1_S734	MAPK1	Activation site	MAPK1-DAPK1 pathway
RIPK2	RIPK	S178	0.1	RIPK2_S178	RIPK2	Orphan sites	Unique autophosphoregulation
RIPK3	RIPK	S227	0.24	RIPK3_S227	RIPK3	Other functions	Unique autophosphoregulation
SRPK1	SRPK	T326	0	SRPK1_T326	ATR	Other functions	ATR-SRPK1 pathway
PAK6	STE 20	S165	0	PAK6_S165	MAPK14	Activation site	MAPK14-PAK6 pathway
SRPK2	SRPK	S497	0.18	SRPK2_S497	CSNK1A1	Other functions	CSNK1A1-SRPK2 pathway
SRPK2	SRPK	S494	0	SRPK2_S494	RPS6KB1	Other functions	RPS6KB1-SRPK2 pathway
RIPK1	RIPK	S320	0	RIPK1_S320	MAPKAPK2	Inhibition sites	MAPKAPK2-RIPK1 pathway
MAP2K1	STE7	S298	0	MAP2K1_S298	PAK1	Other functions	PAK1-MAP2K1 pathway
ULK1	ULK	S758	0	ULK1_S758	MTOR	Inhibition sites	MTOR-ULK1 pathway
MAPK12	MAPK	S3	0	MAPK12_S3	MAPK12	Orphan sites	Unique autophosphoregulation
MAPK7	MAPK	T733	0	MAPK7_T733	MAPK1	Activity Altered	MAPK1-MAPK7 pathway
MAPK7	MAPK	S496	0	MAPK7_S496	RPS6KA1	Activity Altered	RPS6KA1-MAPK7 pathway
RPS6KA3	RSK	T577	0.13	RPS6KA3_T577	MAPK3	Activation site	MAPK3-RPS6KA3 pathway
PDK1	PDHK	Y136	0.13	PDK1_Y136	FGFR1	Orphan sites	FGFR1-PDK1 pathway
PLK1	PLK	S326	0.15	PLK1_S326	MAPKAPK2	Activation site	MAPKAPK2-PLK1 pathway
PKMYT1	WEE	T495	0	PKMYT1_T495	PLK1	Orphan sites	PLK1-PKMYT1 pathway
WEE1	WEE	S642	0	WEE1_S642	BRSK1	Activity Altered	BRSK1-WEE1 pathway
WEE1	WEE	S139	0.03	WEE1_S139	CDK1	Other functions	CDK1-WEE1 pathway
TNK2	ACK	Y635	0	TNK2_Y635	PDGFRB	Activation site	PDGFRB-TNK2 pathway
EGFR	EGFR	S1166	0.09	EGFR_S1166	CAMK2A	Orphan sites	CAMK2A-EGFR pathway
ERBB3	EGFR	Y1307	0	ERBB3_Y1307	ROR1	Orphan sites	ROR1-ERBB3 pathway
MAP3K5	STE11	T838	0.22	MAP3K5_T838	PDPK1	Activation site	PDPK1-MAP3K5 pathway
LATS1	NDR	S464	0	LATS1_S464	NUAK2	Other functions	NUAK2-LATS1 pathway
LATS2	NDR	S172	0	LATS2_S172	CHEK2	Orphan sites	CHEK2-LATS2 pathway
PRKD1	PKD	S910	0	PRKD1_S910	PKD1	Activity Altered	PKD1-PRKD1 pathway
HIPK2	DYRK	S121	0.25	HIPK2_S121	PRKAA1	Activation site	PRKAA1-HIPK2 pathway
MKNK2	MAPKAPK	S74	0.21	MKNK2_S74	MTOR	Inhibition sites	MTOR-MKNK2 pathway
ULK2	ULK	S1027	0.05	ULK2_S1027	PRKACA	Other functions	PRKACA-ULK2 pathway
WNK4	WNK	S575	0	WNK4_S575	MAPKAPK2	Orphan sites	MAPKAPK2-WNK4 pathway
PRKACA	PKA	S339	0.03	PRKACA_S339	PRKACA	Activation site	Unique autophosphoregulation
PRKD2	PKD	S876	0	PRKD2_S876	PRKCH	Activation site	PRKCH-PRKD2 pathway
CHUK	IKK	S473	0	CHUK_S473	ATM	Other functions	ATM-CHUK pathway
CSNK1E	CK1	S389	0	CSNK1E_S389	PRKAA1	Other functions	PRKAA1-CSNK1E pathway
EPHA2	EPH	S897	0	EPHA2_S897	RPS6KA1	Other functions	RPS6KA1-EPHA2 pathway
GRK2	GRK	S670	0	GRK2_S670	MAPK3	Other functions	MAPK3-GRK2 pathway
KALRN	TRIO	S487	0.1	KALRN_S487	MAPKAPK5	Orphan sites	MAPKAPK5-KALRN pathway
LIMK2	LISK	S283	0.19	LIMK2_S283	PRKCD	Other functions	PRKCD-LIMK2 pathway
STK11	CAMKL	S399	0	STK11_S399	PRKCZ	Activation site	PRKCZ-STK11 pathway
PTK6	SRC	Y342	0.17	PTK6_Y342	PTK6	Activation site	Unique autophosphoregulation
MAP3K5	STE11	T1109	0	MAP3K5_T1109	RPS6KA3	Inhibition sites	RPS6KA3-MAP3K5 pathway
PDPK1	PDHK	Y9	0	PDPK1_Y9	RET	Activation site	RET-PDPK1 pathway
WNK4	WNK	S1217	0	WNK4_S1217	SGK1	Activation site	SGK1-WNK4 pathway
PTK2	FAK	S910	0.23	PTK2_S910	CDK5	Other functions	CDK5-PTK2 pathway
SYK	SYK	S295	0	SYK_S295	CHEK1	Other functions	CHEK1-SYK pathway
SIK2	CAMKL	S343	0.1	SIK2_S343	SIK2	Activation site	Unique autophosphoregulation
TYK2	JAK	Y292	0	TYK2_Y292	TYK2	Orphan sites	Unique autophosphoregulation
MYLK	MLCK	Y464	0	MYLK_Y464	SRC	Activation site	SRC-MYLK pathway
