# Supplementary material for: Positional distribution and conservation of major phosphorylated sites in the human kinome
Source: Front Mol Biosci. 2025 Apr 9;12:1557835. doi: 10.3389/fmolb.2025.1557835 (PMC12015135; doi:10.3389/fmolb.2025.1557835)
Supplement: Supplementary file 2 [file Table3.xlsx]

## Sheet: Description
		Supplementary_Table_3: Functional phosphorylated sites identified among the top predominant phosphorylated sites; Functional score for each phosphorylated sites predicted by Ochoa et.al.
		Positional distribution and conservation of major Phosphorylated sites in the Human Kinome Athira Perunelly Gopalakrishnan1,2, Prathik Basthikoppa Shivamurthy1, Mukhtar Ahmed3, Samseera Ummar1, Poornima Ramesh1, Sonet Daniel Thomas1,2, Althaf Mahin1,2, Mahammad Nisar1, Sowmya Soman1, Rajesh Raju1,2* 1 Centre for Integrative Omics Data Science (CIODS), Yenepoya (Deemed to be University), Mangalore…

## Sheet: Features
*Yellow coloured features included in Figure4
Features	Description
MQ_siteid	MaxQuant phosphorylation Site identifier
best_PEP	Peptide posterior empirical probability (PEP) from MaxQuant
best_localization_prob	MaxQuant localization probability
biological_samples	Number of biological samples in which site was detected by MS
spectralcounts	Number of spectral counts based on MaxQuant
is_disopred	Sequece-based prediction of disorder (disopred)
disopred_score	Sequece-based prediction of disorder (disopred)
disprot_disorder	Curation of disordered residues (disprot)
Coiled_coil_uniprot	Coiled-coil domain (UniProt)
comp_bias_uniprot	Compositional biases (uniprot)
domain_uniprot	Is the residue in an annotated domain (uniprot)
motif_uniprot	in motif (uniprot)
region_uniprot	Curated protein region (uniprot)
repeat_uniprot	Curated protein repeat (uniprot)
zn_finger_uniprot	Zinc fingers based on uniprot
elm_CLV	in Eukaryotic Linear Motif (cleavage site)
elm_DEG	in Eukaryotic Linear Motif (degradation motif)
elm_DOC	in Eukaryotic Linear Motif (docking site)
elm_LIG	in Eukaryotic Linear Motif (ligand binding motif)
elm_MOD	in Eukaryotic Linear Motif (modification site)
elm_TRG	in Eukaryotic Linear Motif (targeting motif)
isELMkinaseMotif	in Eukaryotic Linear Motif for kinases
EV_mean_prediction_epistatic	Mutation effect from covariation (Evmut PMID:28092658). Mean epistatic effects of all mutations
EV_mean_prediction_independent	Mutation effect from covariation (Evmut PMID:28092658). Mean independent effects of all mutations
EV_mean_frequency	Mutation effect from covariation (Evmut PMID:28092658). The average frequency of mutations in the dataset
EV_min_prediction_epistatic	Mutation effect from covariation (Evmut PMID:28092658). Min. epistatic effects of all mutations
EV_min_prediction_independent	Mutation effect from covariation (Evmut PMID:28092658). Min. independent effects of all mutations
EV_max_frequency	Mutation effect from covariation (Evmut PMID:28092658). The maximum frequency of mutations in the dataset
EV_ala_prediction_epistatic	Mutation effect from covariation (Evmut PMID:28092658). Mean epistatic effects on mutation to A
EV_ala_prediction_independent	Mutation effect from covariation (Evmut PMID:28092658). Mean independent effects on mutation to A
EV_ala_frequency	Mutation effect from covariation (Evmut PMID:28092658). The observed frequency of alanine substitutions in the dataset
EV_acid_prediction_epistatic	Mutation effect from covariation (Evmut PMID:28092658). Mean epistatic effects on mutation to E/D
EV_acid_prediction_independent	Mutation effect from covariation (Evmut PMID:28092658). Mean independent effects on mutation to E/D
EV_acid_frequency	Mutation effect from covariation (Evmut PMID:28092658). The observed frequency of glutamate (E) and aspartate (D) substitutions in the dataset
exac_max_ac_an_hom	Adjusted allele frequency for max. of all homozygous mutations (Exac PMID:27535533)
exac_max_ac_an_adj	Adjusted allele frequency for max. of all mutations (Exac PMID:27535533)
exac_ala_ac_an_adj	Adjusted allele frequency for A mutations (Exac PMID:27535533)
exac_acid_ac_an_adj	Adjusted allele frequency for E/D mutations (Exac PMID:27535533)
exp3d_max_ddG_prob	Max. destabilization probability (modelled) on mutating 3D structure or homology model to every other residue
exp3d_mean_ddG_prob	Mean. destabilization probability (modelled) on mutating 3D structure or homology model to every residue
exp3d_ala_ddG_prob	Destabilization probability (modelled) on mutating 3D structure or homology model to A
exp3d_acid_ddG_prob	Destabilization probability (modelled) on mutating 3D structure or homology model to E/D
exp3d_max_ddG_effect	Max. stability effect (foldX ddg) on mutating 3D structure or homology model to every other residue
exp3d_mean_ddG_effect	Mean. stability effect (foldX ddg) on mutating 3D structure or homology model to every residue
exp3d_ala_ddG_effect	Stability effect (foldX ddg) on mutating 3D structure or homology model to A
exp3d_acid_ddG_effect	Stability effect (foldX ddg) on mutating 3D structure or homology model to E/D
log10_hotspot_pval_min	conserved phosphorylation hotspot (p-value)
isHotspot	is in conserved phosphorylation hotspot
intfc_max_mean_ddG_prob	Mean stability effect on interaction when mutating interface residue (Interactome3d) to every other residue
intfc_max_max_ddG_prob	Max. stability effect on interaction when mutating interface residue (Interactome3d) to every other residue
intfc_max_ala_ddG_prob	Stability effect on interaction when mutating interface residue (Interactome3d) to A
intfc_max_acid_ddG_prob	Stability effect on interaction when mutating interface residue (Interactome3d) to E/D
isInterface	in protein interaction interface (Interactome3d)
adj_ptms_w21	Number of adjacent Ptms in 21 residue window derived from PhosphositePlus
netpho_max_all	Max Netphorest match for all models
netpho_max_KIN	Max Netphorest match for kinase models models
netpho_max_PTP	Max Netphorest match for phosphatase models
netpho_max_STdomain	Max Netphorest match for ST-domain models
netpho_max_Ydomain	Max Netphorest match for Y-domain models
paxdb_abundance_log10	Protein abundance (PaxDb - log10)
paxdb_abundance	Protein abundance (PaxDb)
prot_length	Protein length
w0_mya	Age of inferred ancestral species containing the site based on only residue
w0_ancestor_name	Name of inferred ancestral species containing the site based on only residue
w3_mya	Age of inferred ancestral species containing the site based on window of 3 residues
w3_ancestor_name	Name of inferred ancestral species containing the site based on window of 3 residues
ptmdb_coreg_kinases	Significant correlations between site quantitative phosphoproteomics and kinase activity infereces
ptmdb_coreg_kinases_len	Available quantitative correlations with kinase activities
ptmdb_maxcoreg_kinase	Kinase with highest significant corregulation
pubmed_counts	Number of publicly available quantitative studies reporting the site
quant_top1	Number of conditions in which the site is quantified within the top 1% differentially regulated sites
quant_top5	Number of conditions in which the site is quantified within the top 5% differentially regulated sites
quant_top10	Number of conditions in which the site is quantified within the top 10% differentially regulated sites
PWM_max_mss	Maximum mss score similarity between site flanking region and known kinase position weight matrix (PWM)
PWM_nkinTop005	Number of kinases with a mss score within the top 0.5% of the kinase hits
PWM_nkinTop01	Number of kinases with a mss score within the top 1% of the kinase hits
PWM_nkinTop02	Number of kinases with a mss score within the top 2% of the kinase hits
ACCpro	Sequence-based prediction of accessibility
SSpro	Sequence-based secondary structure prediction (3-classes)
SSpro8	Sequence-based secondary structure prediction (8-classes)
sift_min_score	Min variant effect score based on conservation for all mutation (SIFT)
sift_mean_score	Mean variant effect score based on conservation for all mutation (SIFT)
sift_ala_score	Variant effect score based on conservation for mutation to A (SIFT)
sift_acid_score	Variant effect score based on conservation for mutation to E/D (SIFT)
topology_uniprot	Curated topology (uniprot)
transitpep_uniprot	Curated transit peptides (uniprot)

## Sheet: Supp_table_3
		Gene Symbol	uniprot	residue	position	MQ_siteid	best_PEP	best_localization_prob	biological_samples	spectralcounts	is_disopred	disopred_score	disprot_disorder	Coiled_coil_uniprot	comp_bias_uniprot	domain_uniprot	motif_uniprot	region_uniprot	repeat_uniprot	zn_finger_uniprot	elm_CLV	elm_DEG	elm_DOC	elm_LIG	elm_MOD	elm_TRG	isELMkinaseMotif	EV_mean_prediction_epistatic	EV_mean_prediction_independent	EV_mean_frequency	EV_min_prediction_epistatic	EV_min_prediction_independent	EV_max_frequency	EV_ala_prediction_epistatic	EV_ala_prediction_independent	EV_ala_frequency	EV_acid_prediction_epistatic	EV_acid_prediction_independent	EV_acid_frequency	exac_max_ac_an_hom	exac_max_ac_an_adj	exac_ala_ac_an_adj	exac_acid_ac_an_adj	exp3d_max_ddG_prob	exp3d_mean_ddG_prob	exp3d_ala_ddG_prob	exp3d_acid_ddG_prob	exp3d_max_ddG_effect	exp3d_mean_ddG_effect
AAK1_T620	y	AAK1	Q2M2I8	T	620	105726	4.86927e-25	1	51	2625	TRUE	0.97	NA	NA	NA	NA	NA	NA	NA	NA	NA	NA	NA	NA	NA	NA	NA	NA	NA	NA	NA	NA	NA	NA	NA	NA	NA	NA	NA	NA	NA	NA	NA	NA	NA	NA	NA	NA	NA
ABL1_Y393	y	ABL1	P00519	Y	393	117926	3.15218e-97	0.999986	27	328	FALSE	0.05	NA	NA		Protein kinase					NA	NA	NA	NA	NA	NA	NA	-5.41967	-3.38524	0.05	-7.2332	-4.457	0.626777	-5.1624	-3.2463	0.0243928	-5.98445	-3.74945	0.0167809	NA	NA	NA	NA	0.999926	0.743392	0.774399	0.855747	highly_destabilizing	destabilizing
ABL2_S631	y	ABL2	P42684	S	631	38513	4.26092e-37	1	45	821	TRUE	0.98	NA	NA	NA	NA	NA	NA	NA	NA	NA	NA	NA	NA	NA	NA	NA	NA	NA	NA	NA	NA	NA	NA	NA	NA	NA	NA	NA	NA	NA	NA	NA	NA	NA	NA	NA	NA	NA
AKT1_S473	y	AKT1	P31749	S	473	37041	5.94248e-13	0.999998	17	173	TRUE	0.57	NA	NA	NA	NA	NA	NA	NA	NA	FALSE	FALSE	TRUE	FALSE	FALSE	FALSE	FALSE	-7.28498	-6.63089	0.05	-9.1009	-9.5017	0.562616	-6.777	-5.4338	0.0024738	-5.53955	-2.3102	0.0562973	NA	NA	NA	NA	NA	NA	NA	NA	NA	NA
AKT2_S474	y	AKT2	P31751	S	474	37050	2.71424e-09	0.999672	14	302	TRUE	0.7	TRUE	NA	NA	NA	NA	NA	NA	NA	FALSE	FALSE	TRUE	FALSE	FALSE	FALSE	FALSE	NA	NA	NA	NA	NA	NA	NA	NA	NA	NA	NA	NA	NA	NA	NA	NA	NA	NA	NA	NA	NA	NA
AKT3_S472	y	AKT3	Q9Y243	S	472	87257	1.96695e-13	0.999984	17	177	TRUE	0.69	NA	NA	NA	NA	NA	NA	NA	NA	NA	NA	NA	NA	NA	NA	NA	-6.48116	-6.34792	0.05	-8.282	-9.2648	0.547364	-6.2848	-5.3976	0.00249446	-4.3946	-2.26125	0.0574163	NA	NA	NA	NA	NA	NA	NA	NA	NA	NA
ARAF_S582	y	ARAF	P10398	S	582	33438	9.49033e-68	1	55	2074	TRUE	0.95	NA	NA	NA	NA	NA	NA	NA	NA	NA	NA	NA	NA	NA	NA	NA	NA	NA	NA	NA	NA	NA	NA	NA	NA	NA	NA	NA	NA	NA	NA	NA	NA	NA	NA	NA	NA	NA
AURKA_T288	y	AURKA	O14965	T	288	97878	0.000937315	0.898301	1	4	FALSE	0.03	NA	NA		Protein kinase					NA	NA	NA	NA	NA	NA	NA	-6.42267	-4.55335	0.05	-10.1956	-10.124	0.663345	-6.4246	-4.3083	0.00892707	-5.99635	-3.27485	0.0251635	NA	NA	NA	NA	0.990852	0.794173	0.774989	0.669616	highly_destabilizing	destabilizing
AURKB_T232	y	AURKB	Q96GD4	T	232	110755	1.40935e-10	1	3	74	FALSE	0.03	NA	NA		Protein kinase					NA	NA	NA	NA	NA	NA	NA	NA	NA	NA	NA	NA	NA	NA	NA	NA	NA	NA	NA	NA	NA	NA	NA	0.236461	0.0893348	0.227803	0.0271051	neutral	slightly_stabilizing
AXL_Y702	y	AXL	P30530	Y	702	118608	1.81423e-12	1	23	214	FALSE	0.09	NA	NA		Protein kinase					NA	NA	NA	NA	NA	NA	NA	NA	NA	NA	NA	NA	NA	NA	NA	NA	NA	NA	NA	NA	NA	NA	NA	0.27279	0.202743	0.187714	0.19951	neutral	neutral
BMP2K_S1029	y	BMP2K	Q9NSY1	S	1029	81112	1.72131e-70	1	30	287	TRUE	0.96	NA	NA	NA	NA	NA	NA	NA	NA	NA	NA	NA	NA	NA	NA	NA	NA	NA	NA	NA	NA	NA	NA	NA	NA	NA	NA	NA	NA	NA	NA	NA	NA	NA	NA	NA	NA	NA
BMPR2_S757	y	BMPR2	Q13873	S	757	47490	3.28584e-11	0.946737	3	12	TRUE	0.6	NA	NA	NA	NA	NA	NA	NA	NA	NA	NA	NA	NA	NA	NA	NA	NA	NA	NA	NA	NA	NA	NA	NA	NA	NA	NA	NA	NA	NA	NA	NA	NA	NA	NA	NA	NA	NA
BRAF_S729	y	BRAF	P15056	S	729	21772	3.20592e-32	1	54	1478	TRUE	0.96	NA	NA	NA	NA	NA	NA	NA	NA	NA	NA	NA	NA	NA	NA	NA	NA	NA	NA	NA	NA	NA	NA	NA	NA	NA	NA	NA	NA	NA	NA	NA	NA	NA	NA	NA	NA	NA
BRSK1_S563	y	BRSK1	Q8TDC3	S	563	22543	0.000305707	1	32	466	TRUE	0.95	NA	NA	NA	NA	NA	NA	NA	NA	NA	NA	NA	NA	NA	NA	NA	NA	NA	NA	NA	NA	NA	NA	NA	NA	NA	NA	NA	NA	NA	NA	NA	NA	NA	NA	NA	NA	NA
BRSK2_S489	y	BRSK2	Q8IWQ3	S	489	62706	0.000305707	1	33	467	TRUE	0.98	NA	NA	NA	NA	NA	NA	NA	NA	NA	NA	NA	NA	NA	NA	NA	NA	NA	NA	NA	NA	NA	NA	NA	NA	NA	NA	NA	NA	NA	NA	NA	NA	NA	NA	NA	NA	NA
BTK_Y223	y	BTK	Q06187	Y	223	119320	1.41298e-78	1	4	68	FALSE	0.05	NA	NA		SH3					NA	NA	NA	NA	NA	NA	NA	-6.86754	-4.43053	0.05	-10.691	-9.9357	0.623263	-7.2508	-2.8271	0.036895	-7.60175	-4.7397	0.00710036	NA	NA	NA	NA	0.752337	0.207802	0.190298	0.155008	destabilizing	neutral
BUB1_S655	y	BUB1	O43683	S	655	27510	2.72496e-33	1	34	313	TRUE	0.81	NA	NA	NA	NA	NA	NA	NA	NA	NA	NA	NA	NA	NA	NA	NA	NA	NA	NA	NA	NA	NA	NA	NA	NA	NA	NA	NA	NA	NA	NA	NA	NA	NA	NA	NA	NA	NA
CAMK2A_T286	y	CAMK2A	Q9UQM7	T	286	114782	4.59575e-14	1	18	220	FALSE	0.22	NA	NA	NA	NA	NA	NA	NA	NA	NA	NA	NA	NA	NA	NA	NA	NA	NA	NA	NA	NA	NA	NA	NA	NA	NA	NA	NA	NA	NA	NA	NA	1	0.994399	0.389424	0.970479	highly_destabilizing	highly_destabilizing
CAMK2B_T287	y	CAMK2B	Q13554	T	287	104458	2.71161e-72	1	3	9	FALSE	0.26	NA	NA				Autoinhibitory domain			NA	NA	NA	NA	NA	NA	NA	NA	NA	NA	NA	NA	NA	NA	NA	NA	NA	NA	NA	NA	NA	NA	NA	1	0.986525	0.323775	0.989388	highly_destabilizing	highly_destabilizing
CAMK2D_T337	y	CAMK2D	Q13557	T	337	94230	0	0.999292	34	358	TRUE	0.93	NA	NA	NA	NA	NA	NA	NA	NA	NA	NA	NA	NA	NA	NA	NA	NA	NA	NA	NA	NA	NA	NA	NA	NA	NA	NA	NA	NA	NA	NA	NA	NA	NA	NA	NA	NA	NA
CAMK2G_T287	y	CAMK2G	Q13555	T	287	104469	5.58392e-23	1	22	221	FALSE	0.13	NA	NA	NA	NA	NA	NA	NA	NA	NA	NA	NA	NA	NA	NA	NA	NA	NA	NA	NA	NA	NA	NA	NA	NA	NA	NA	NA	NA	NA	NA	NA	1	0.997767	0.209859	0.947846	highly_destabilizing	highly_destabilizing
CAMK4_S360	y	CAMK4	Q16566	S	360	50634	3.56775e-79	1	15	218	TRUE	0.97	NA	NA	NA	NA	NA	NA	NA	NA	NA	NA	NA	NA	NA	NA	NA	NA	NA	NA	NA	NA	NA	NA	NA	NA	NA	NA	NA	NA	NA	NA	NA	NA	NA	NA	NA	NA	NA
CAMKK1_S74	y	CAMKK1	Q8N5S9	S	74	64674	1.49775e-98	1	22	84	TRUE	0.95	NA	NA	NA	NA	NA	NA	NA	NA	NA	NA	NA	NA	NA	NA	NA	NA	NA	NA	NA	NA	NA	NA	NA	NA	NA	NA	NA	NA	NA	NA	NA	NA	NA	NA	NA	NA	NA
CAMKK2_S495	y	CAMKK2	Q96RR4	S	495	73083	2.44865e-14	1	32	460	FALSE	0.3	NA	NA				Calmodulin-binding			NA	NA	NA	NA	NA	NA	NA	NA	NA	NA	NA	NA	NA	NA	NA	NA	NA	NA	NA	NA	NA	NA	NA	NA	NA	NA	NA	NA	NA
CDC42BPA_S1651	y	CDC42BPA	Q5VT25	S	1651	54694	4.38393e-32	0.999995	24	167	TRUE	0.97	NA	NA	NA	NA	NA	NA	NA	NA	NA	NA	NA	NA	NA	NA	NA	NA	NA	NA	NA	NA	NA	NA	NA	NA	NA	NA	NA	NA	NA	NA	NA	NA	NA	NA	NA	NA	NA
CDC42BPB_S1690	y	CDC42BPB	Q9Y5S2	S	1690	88886	8.48925e-248	1	49	1319	TRUE	0.96	NA	NA	NA	NA	NA	NA	NA	NA	NA	NA	NA	NA	NA	NA	NA	NA	NA	NA	NA	NA	NA	NA	NA	NA	NA	NA	NA	NA	NA	NA	NA	NA	NA	NA	NA	NA	NA
CDC42BPG_S1482	y	CDC42BPG	Q6DT37	S	1482	56175	6.58783e-59	0.999364	23	220	TRUE	0.98	NA	NA	NA	NA	NA	NA	NA	NA	NA	NA	NA	NA	NA	NA	NA	NA	NA	NA	NA	NA	NA	NA	NA	NA	NA	NA	NA	0.000952939	0.00938279	0	0	NA	NA	NA	NA	NA	NA
CDC7_S27	y	CDC7	O00311	S	27	24734	3.55889e-05	1	2	55	TRUE	0.84	NA	NA	NA	NA	NA	NA	NA	NA	NA	NA	NA	NA	NA	NA	NA	NA	NA	NA	NA	NA	NA	NA	NA	NA	NA	NA	NA	NA	NA	NA	NA	NA	NA	NA	NA	NA	NA
CDK1_Y15	y	CDK1	P06493	Y	15	118036	2.92194e-96	1	80	10916	FALSE	0.01	NA	NA		Protein kinase					NA	NA	NA	NA	NA	NA	NA	NA	NA	NA	NA	NA	NA	NA	NA	NA	NA	NA	NA	NA	NA	NA	NA	0.940184	0.696449	0.699262	0.832154	highly_destabilizing	destabilizing
CDK11A_S271	y	CDK11A	Q9UQ88	S	271	5042	0	1	43	2964	TRUE	0.97	NA	NA	NA	NA	NA	NA	NA	NA	NA	NA	NA	NA	NA	NA	NA	NA	NA	NA	NA	NA	NA	NA	NA	NA	NA	NA	NA	NA	NA	NA	NA	NA	NA	NA	NA	NA	NA
CDK11B_S283	y	CDK11B	P21127	S	283	5042	0	1	43	2964	TRUE	0.96	NA	NA	NA	NA	NA	NA	NA	NA	NA	NA	NA	NA	NA	NA	NA	NA	NA	NA	NA	NA	NA	NA	NA	NA	NA	NA	NA	NA	NA	NA	NA	NA	NA	NA	NA	NA	NA
CDK12_S681	y	CDK12	Q9NYV4	S	681	23359	6.07567e-74	1	41	2514	TRUE	0.96	NA	NA	NA	NA	NA	NA	NA	NA	NA	NA	NA	NA	NA	NA	NA	NA	NA	NA	NA	NA	NA	NA	NA	NA	NA	NA	NA	NA	NA	NA	NA	NA	NA	NA	NA	NA	NA
CDK13_T1246	y	CDK13	Q14004	T	1246	104598	2.33637e-50	1	41	1603	TRUE	0.98	NA	NA	NA	NA	NA	NA	NA	NA	NA	NA	NA	NA	NA	NA	NA	NA	NA	NA	NA	NA	NA	NA	NA	NA	NA	NA	NA	NA	NA	NA	NA	NA	NA	NA	NA	NA	NA
CDK14_S24	y	CDK14	O94921	S	24	30545	3.05017e-06	0.999997	16	161	TRUE	0.58	NA	NA	NA	NA	NA	NA	NA	NA	NA	NA	NA	NA	NA	NA	NA	NA	NA	NA	NA	NA	NA	NA	NA	NA	NA	NA	NA	NA	NA	NA	NA	NA	NA	NA	NA	NA	NA
CDK16_S119	y	CDK16	Q00536	S	119	19800	6.55529e-80	1	44	959	FALSE	0.23	NA	NA	NA	NA	NA	NA	NA	NA	NA	NA	NA	NA	NA	NA	NA	NA	NA	NA	NA	NA	NA	NA	NA	NA	NA	NA	NA	NA	NA	NA	NA	NA	NA	NA	NA	NA	NA
CDK17_S146	y	CDK17	Q00537	S	146	17678	2.23831e-22	1	44	840	FALSE	0.25	NA	NA	NA	NA	NA	NA	NA	NA	NA	NA	NA	NA	NA	NA	NA	NA	NA	NA	NA	NA	NA	NA	NA	NA	NA	NA	NA	NA	NA	NA	NA	NA	NA	NA	NA	NA	NA
CDK18_S132	y	CDK18	Q07002	S	132	12686	5.09449e-08	0.999894	13	59	TRUE	0.53	NA	NA	NA	NA	NA	NA	NA	NA	NA	NA	NA	NA	NA	NA	NA	NA	NA	NA	NA	NA	NA	NA	NA	NA	NA	NA	NA	NA	NA	NA	NA	NA	NA	NA	NA	NA	NA
CDK2_Y15	y	CDK2	P24941	Y	15	117116	5.57325e-94	1	81	9527	FALSE	0.01	NA	NA		Protein kinase					NA	NA	NA	NA	NA	NA	NA	-7.5975	-6.18253	0.05	-9.9914	-10.3418	0.684198	-8.3237	-6.6577	0.000876019	-8.77865	-8.16385	0.000756246	NA	NA	NA	NA	0.9981	0.961112	0.991655	0.992001	highly_destabilizing	highly_destabilizing
CDK5_Y15	y	CDK5	Q00535	Y	15	119200	2.22193e-08	0.999869	34	215	FALSE	0.02	NA	NA		Protein kinase					NA	NA	NA	NA	NA	NA	NA	-7.3967	-6.40632	0.05	-9.7147	-10.3937	0.690452	-7.8661	-6.6714	0.000873105	-8.4947	-8.25565	0.00076154	NA	NA	NA	NA	0.999931	0.995291	0.999189	0.998582	highly_destabilizing	highly_destabilizing
CDK6_Y24	y	CDK6	Q00534	Y	24	119198	1.90558e-06	1	1	3	FALSE	0.01	NA	NA		Protein kinase					NA	NA	NA	NA	NA	NA	NA	-7.92284	-6.47166	0.05	-10.2452	-10.3851	0.69553	-8.3835	-6.6513	0.000897834	-9.2548	-8.16545	0.000629481	NA	NA	NA	NA	0.994154	0.922379	0.97373	0.986985	highly_destabilizing	highly_destabilizing
CDK7_T170	y	CDK7	P50613	T	170	94238	3.96415e-27	1	53	1783	FALSE	0	NA	NA		Protein kinase					NA	NA	NA	NA	NA	NA	NA	-6.53923	-5.34056	0.05	-9.5572	-10.2819	0.77804	-6.2252	-5.4925	0.00320272	-6.18005	-4.30525	0.01515	NA	NA	NA	NA	0.931708	0.55222	0.296424	0.754944	highly_destabilizing	destabilizing
CDK9_T186	y	CDK9	P50750	T	186	102461	1.57994e-11	1	14	170	FALSE	0.02	NA	NA		Protein kinase					NA	NA	NA	NA	NA	NA	NA	-7.36294	-5.45405	0.05	-10.2939	-10.2692	0.780119	-7.1884	-5.3745	0.00361475	-7.23495	-4.26505	0.0160354	NA	NA	NA	NA	0.998592	0.184909	0.0199026	0.00821025	highly_destabilizing	neutral
CDKL5_Y171	y	CDKL5	O76039	Y	171	117827	5.20935e-103	0.999992	13	93	FALSE	0.02	NA	NA		Protein kinase					NA	NA	NA	NA	NA	NA	NA	-7.23215	-3.09797	0.05	-9.4053	-5.8825	0.40124	-8.277	-4.6685	0.00375743	-7.289	-2.1065	0.09534	NA	NA	NA	NA	0.562565	0.270829	0.345969	0.253952	destabilizing	neutral
CHEK1_S345	y	CHEK1	O14757	S	345	25552	4.18426e-07	0.664756	2	2	FALSE	0.42	NA	NA	NA	NA	NA	NA	NA	NA	FALSE	FALSE	FALSE	FALSE	TRUE	FALSE	TRUE	NA	NA	NA	NA	NA	NA	NA	NA	NA	NA	NA	NA	NA	NA	NA	NA	NA	NA	NA	NA	NA	NA
CILK1_Y159	y	CILK1	Q9UPZ9	Y	159	121659	2.39555e-42	0.999952	11	242	FALSE	0.05	NA	NA		Protein kinase					NA	NA	NA	NA	NA	NA	NA	-7.33162	-3.13658	0.05	-9.388	-5.9575	0.411423	-8.4385	-4.8168	0.00332065	-6.95345	-2.1466	0.0934885	NA	NA	NA	NA	NA	NA	NA	NA	NA	NA
CIT_S440	y	CIT	O14578	S	440	25177	9.03112e-51	1	36	520	TRUE	0.83	NA	NA	NA	NA	NA	NA	NA	NA	NA	NA	NA	NA	NA	NA	NA	NA	NA	NA	NA	NA	NA	NA	NA	NA	NA	NA	NA	NA	NA	NA	NA	NA	NA	NA	NA	NA	NA
CLK1_S140	y	CLK1	P49759	S	140	40045	2.8131e-158	1	33	369	FALSE	0.2	NA	NA	NA	NA	NA	NA	NA	NA	NA	NA	NA	NA	NA	NA	NA	NA	NA	NA	NA	NA	NA	NA	NA	NA	NA	NA	NA	NA	NA	NA	NA	NA	NA	NA	NA	NA	NA
CLK4_S138	y	CLK4	Q9HAZ1	S	138	79482	1.71338e-176	1	27	291	FALSE	0.36	NA	NA	NA	NA	NA	NA	NA	NA	NA	NA	NA	NA	NA	NA	NA	NA	NA	NA	NA	NA	NA	NA	NA	NA	NA	NA	NA	NA	NA	NA	NA	NA	NA	NA	NA	NA	NA
CSNK1A1_T321	y	CSNK1A1	P48729	T	321	102138	1.46013e-252	0.999995	21	182	TRUE	0.98	NA	NA	NA	NA	NA	NA	NA	NA	NA	NA	NA	NA	NA	NA	NA	NA	NA	NA	NA	NA	NA	NA	NA	NA	NA	NA	NA	NA	NA	NA	NA	NA	NA	NA	NA	NA	NA
CSNK1D_S382	y	CSNK1D	P48730	S	382	39599	2.05928e-42	0.999454	42	393	TRUE	0.96	NA	NA	NA	NA	NA	NA	NA	NA	NA	NA	NA	NA	NA	NA	NA	NA	NA	NA	NA	NA	NA	NA	NA	NA	NA	NA	NA	NA	NA	NA	NA	NA	NA	NA	NA	NA	NA
CSNK1E_S363	y	CSNK1E	P49674	S	363	39950	2.92209e-11	0.999364	42	559	TRUE	0.96	NA	NA	NA	NA	NA	NA	NA	NA	NA	NA	NA	NA	NA	NA	NA	NA	NA	NA	NA	NA	NA	NA	NA	NA	NA	NA	NA	NA	NA	NA	NA	NA	NA	NA	NA	NA	NA
CSNK1G2_S366	y	CSNK1G2	P78368	S	366	42494	4.17843e-206	0.885199	7	25	TRUE	0.96	NA	NA	NA	NA	NA	NA	NA	NA	NA	NA	NA	NA	NA	NA	NA	NA	NA	NA	NA	NA	NA	NA	NA	NA	NA	NA	NA	NA	NA	NA	NA	NA	NA	NA	NA	NA	NA
DAPK3_S312	y	DAPK3	O43293	S	312	27055	2.08297e-50	0.999998	30	487	FALSE	0.11	NA	NA	NA	NA	NA	NA	NA	NA	NA	NA	NA	NA	NA	NA	NA	NA	NA	NA	NA	NA	NA	NA	NA	NA	NA	NA	NA	NA	NA	NA	NA	NA	NA	NA	NA	NA	NA
DCLK1_S330	y	DCLK1	O15075	S	330	26144	6.83224e-42	0.996722	13	83	TRUE	0.98	NA	NA	NA	NA	NA	NA	NA	NA	NA	NA	NA	NA	NA	NA	NA	NA	NA	NA	NA	NA	NA	NA	NA	NA	NA	NA	NA	NA	NA	NA	NA	NA	NA	NA	NA	NA	NA
DCLK2_S375	y	DCLK2	Q8N568	S	375	64534	2.25096e-05	1	5	24	TRUE	0.96	NA	NA	NA	NA	NA	NA	NA	NA	NA	NA	NA	NA	NA	NA	NA	NA	NA	NA	NA	NA	NA	NA	NA	NA	NA	NA	NA	NA	NA	NA	NA	NA	NA	NA	NA	NA	NA
DDR1_Y792	y	DDR1	Q08345	Y	792	119347	1.05724e-06	1	3	21	FALSE	0.01	NA	NA		Protein kinase					NA	NA	NA	NA	NA	NA	NA	NA	NA	NA	NA	NA	NA	NA	NA	NA	NA	NA	NA	NA	NA	NA	NA	0.995998	0.940599	0.973993	0.994361	highly_destabilizing	highly_destabilizing
DYRK1A_Y321	y	DYRK1A	Q13627	Y	321	119538	4.60716e-64	1	80	4282	FALSE	0.03	NA	NA		Protein kinase					FALSE	FALSE	FALSE	FALSE	TRUE	FALSE	TRUE	-7.42258	-4.68549	0.05	-10.1474	-9.0129	0.635203	-7.5357	-4.9043	0.00470527	-7.32475	-3.1102	0.0403308	NA	NA	NA	NA	0.826781	0.306225	0.347427	0.19939	highly_destabilizing	neutral
DYRK2_Y382	y	DYRK2	Q92630	Y	382	115968	2.17031e-18	0.999997	45	528	FALSE	0.02	NA	NA		Protein kinase					NA	NA	NA	NA	NA	NA	NA	NA	NA	NA	NA	NA	NA	NA	NA	NA	NA	NA	NA	NA	NA	NA	NA	0.820457	0.24658	0.350523	0.143518	destabilizing	neutral
EGFR_Y1092	y	EGFR	P00533	Y	1092	117935	5.02456e-189	0.999897	19	435	TRUE	0.98	NA	NA	NA	NA	NA	NA	NA	NA	NA	NA	NA	NA	NA	NA	NA	NA	NA	NA	NA	NA	NA	NA	NA	NA	NA	NA	NA	NA	NA	NA	NA	NA	NA	NA	NA	NA	NA
EIF2AK3_S715	y	EIF2AK3	Q9NZJ5	S	715	82141	2.11496e-31	1	28	267	TRUE	0.58	NA	NA		Protein kinase					NA	NA	NA	NA	NA	NA	NA	NA	NA	NA	NA	NA	NA	NA	NA	NA	NA	NA	NA	NA	NA	NA	NA	NA	NA	NA	NA	NA	NA
EIF2AK4_T667	y	EIF2AK4	Q9P2K8	T	667	113740	2.43523e-34	1	34	332	TRUE	0.98	NA	NA		Protein kinase 2					NA	NA	NA	NA	NA	NA	NA	NA	NA	NA	NA	NA	NA	NA	NA	NA	NA	NA	NA	NA	NA	NA	NA	NA	NA	NA	NA	NA	NA
EPHA2_S897	y	EPHA2	P29317	S	897	36590	2.02826e-47	0.999951	39	1315	TRUE	0.9	NA	NA				Negatively regulates interaction with ARHGEF16			NA	NA	NA	NA	NA	NA	NA	NA	NA	NA	NA	NA	NA	NA	NA	NA	NA	NA	NA	NA	NA	NA	NA	0.531859	0.313707	0.382116	0.185529	slightly destabilizing	neutral
EPHA3_Y779	y	EPHA3	P29320	Y	779	116513	9.04145e-88	0.999993	16	288	FALSE	0.26	NA	NA		Protein kinase					NA	NA	NA	NA	NA	NA	NA	NA	NA	NA	NA	NA	NA	NA	NA	NA	NA	NA	NA	NA	NA	NA	NA	0.99963	0.537682	0.387917	0.776604	highly_destabilizing	slightly destabilizing
EPHA5_Y833	y	EPHA5	P54756	Y	833	116513	9.04145e-88	0.999993	16	288	FALSE	0.26	NA	NA		Protein kinase					NA	NA	NA	NA	NA	NA	NA	-4.61993	-1.24523	0.05	-6.4407	-3.611	0.212604	-5.2781	-1.532	0.0224096	-4.89685	-1.24805	0.0379676	NA	NA	NA	NA	0.850023	0.417401	0.396769	0.641627	highly_destabilizing	slightly destabilizing
EPHB1_Y594	y	EPHB1	P54762	Y	594	118582	2.65798e-10	1	7	14	FALSE	0.1	NA	NA	NA	NA	NA	NA	NA	NA	NA	NA	NA	NA	NA	NA	NA	NA	NA	NA	NA	NA	NA	NA	NA	NA	NA	NA	NA	NA	NA	NA	NA	NA	NA	NA	NA	NA	NA
EPHB2_S776	y	EPHB2	P29323	S	776	36599	2.16307e-62	0.999827	22	139	FALSE	0.33	NA	NA		Protein kinase					NA	NA	NA	NA	NA	NA	NA	NA	NA	NA	NA	NA	NA	NA	NA	NA	NA	NA	NA	NA	NA	NA	NA	NA	NA	NA	NA	NA	NA
EPHB3_Y614	y	EPHB3	P54753	Y	614	119035	3.52101e-84	0.99997	31	233	FALSE	0.03	NA	NA	NA	NA	NA	NA	NA	NA	NA	NA	NA	NA	NA	NA	NA	-7.94606	-7.97432	0.05	-8.8704	-9.2172	0.940479	-8.8704	-9.2172	0	-8.8704	-9.2172	0	NA	NA	NA	NA	NA	NA	NA	NA	NA	NA
EPHB4_Y596	y	EPHB4	P54760	Y	596	119039	3.52101e-84	0.99997	31	231	FALSE	0.04	NA	NA	NA	NA	NA	NA	NA	NA	NA	NA	NA	NA	NA	NA	NA	NA	NA	NA	NA	NA	NA	NA	NA	NA	NA	NA	NA	NA	NA	NA	NA	NA	NA	NA	NA	NA	NA
ERBB2_Y1248	y	ERBB2	P04626	Y	1248	117978	7.00448e-124	1	15	136	FALSE	0.47	NA	NA	NA	NA	NA	NA	NA	NA	NA	NA	NA	NA	NA	NA	NA	NA	NA	NA	NA	NA	NA	NA	NA	NA	NA	NA	NA	NA	NA	NA	NA	0.611583	0.456737	0.480567	0.352704	destabilizing	slightly destabilizing
ERBB4_Y733	y	ERBB4	Q15303	Y	733	115949	1.61677e-11	0.999994	8	37	FALSE	0.08	NA	NA		Protein kinase					NA	NA	NA	NA	NA	NA	NA	-4.23817	-3.14542	0.05	-8.4066	-9.0601	0.35622	-5.102	-4.0833	0.00599714	-5.3339	-4.4567	0.00613657	NA	NA	NA	NA	0.99229	0.881326	0.957487	0.984092	highly_destabilizing	highly_destabilizing
FER_Y402	y	FER	P16591	Y	402	118321	1.8932e-68	1	10	516	TRUE	0.52	NA	NA	NA	NA	NA	NA	NA	NA	NA	NA	NA	NA	NA	NA	NA	NA	NA	NA	NA	NA	NA	NA	NA	NA	NA	NA	NA	NA	NA	NA	NA	NA	NA	NA	NA	NA	NA
FES_Y713	y	FES	P07332	Y	713	118056	0.000135815	1	4	125	FALSE	0.07	NA	NA		Protein kinase					NA	NA	NA	NA	NA	NA	NA	NA	NA	NA	NA	NA	NA	NA	NA	NA	NA	NA	NA	NA	NA	NA	NA	0.962486	0.615622	0.475819	0.605442	highly_destabilizing	destabilizing
FGFR1_Y653	y	FGFR1	P11362	Y	653	118192	0.000446822	1	8	44	FALSE	0.05	NA	NA		Protein kinase					NA	NA	NA	NA	NA	NA	NA	-5.1609	-2.92865	0.05	-9.6341	-9.109	0.408138	-5.6542	-2.4952	0.0336654	-4.68595	-1.84155	0.0755632	NA	NA	NA	NA	0.979188	0.756358	0.870374	0.942596	highly_destabilizing	destabilizing
FGFR4_S573	y	FGFR4	P22455	S	573	35688	1.15958e-26	1	14	104	TRUE	0.69	NA	NA		Protein kinase					NA	NA	NA	NA	NA	NA	NA	NA	NA	NA	NA	NA	NA	NA	NA	NA	NA	NA	NA	NA	NA	NA	NA	0.80686	0.239528	0.307319	0.272621	destabilizing	neutral
FGR_Y180	y	FGR	P09769	Y	180	118030	5.44415e-16	0.999999	29	213	FALSE	0.24	NA	NA		SH2					NA	NA	NA	NA	NA	NA	NA	NA	NA	NA	NA	NA	NA	NA	NA	NA	NA	NA	NA	NA	NA	NA	NA	NA	NA	NA	NA	NA	NA
FLT4_Y1063	y	FLT4	P35916	Y	1063	118702	6.3134e-05	1	1	14	FALSE	0.19	NA	NA		Protein kinase					NA	NA	NA	NA	NA	NA	NA	-5.8175	-3.81868	0.05	-8.3761	-7.8217	0.555979	-6.6559	-4.3712	0.00699201	-5.15375	-2.63535	0.0417126	NA	NA	NA	NA	NA	NA	NA	NA	NA	NA
FRK_Y46	y	FRK	P42685	Y	46	118773	1.2681e-17	1	31	667	FALSE	0.02	NA	NA		SH3					NA	NA	NA	NA	NA	NA	NA	NA	NA	NA	NA	NA	NA	NA	NA	NA	NA	NA	NA	NA	NA	NA	NA	NA	NA	NA	NA	NA	NA
FYN_Y420	y	FYN	P06241	Y	420	117413	1.3026e-146	0.999999	57	2756	FALSE	0.02	NA	NA		Protein kinase					NA	NA	NA	NA	NA	NA	NA	-6.33637	-3.60222	0.05	-8.1667	-5.151	0.663737	-6.218	-3.3954	0.0222539	-6.96645	-3.9704	0.014558	NA	NA	NA	NA	0.992103	0.417676	0.371013	0.580182	highly_destabilizing	slightly destabilizing
GAK_S829	y	GAK	O14976	S	829	25748	2.76741e-103	1	22	223	TRUE	0.99	NA	NA	NA	NA	NA	NA	NA	NA	NA	NA	NA	NA	NA	NA	NA	NA	NA	NA	NA	NA	NA	NA	NA	NA	NA	NA	NA	NA	NA	NA	NA	NA	NA	NA	NA	NA	NA
GRK2_S670	y	GRK2	P25098	S	670	36130	7.65159e-13	1	43	792	TRUE	0.73	NA	NA	NA	NA	NA	NA	NA	NA	NA	NA	NA	NA	NA	NA	NA	NA	NA	NA	NA	NA	NA	NA	NA	NA	NA	NA	NA	NA	NA	NA	NA	NA	NA	NA	NA	NA	NA
GSK3A_S21	y	GSK3A	P49840	S	21	40300	0	0.993933	38	160	TRUE	0.98	NA	NA	NA	NA	NA	NA	NA	NA	NA	NA	NA	NA	NA	NA	NA	NA	NA	NA	NA	NA	NA	NA	NA	NA	NA	NA	NA	NA	NA	NA	NA	NA	NA	NA	NA	NA	NA
GSK3B_S9	y	GSK3B	P49841	S	9	40314	1.30732e-220	0.999988	42	474	TRUE	0.98	TRUE	NA	NA	NA	NA	NA	NA	NA	NA	NA	NA	NA	NA	NA	NA	NA	NA	NA	NA	NA	NA	NA	NA	NA	NA	NA	NA	NA	NA	NA	NA	NA	NA	NA	NA	NA	NA
HCK_Y411	y	HCK	P08631	Y	411	117018	2.34125e-106	0.999978	45	1222	FALSE	0.03	NA	NA		Protein kinase					NA	NA	NA	NA	NA	NA	NA	NA	NA	NA	NA	NA	NA	NA	NA	NA	NA	NA	NA	NA	NA	NA	NA	0.998179	0.908203	0.945214	0.993793	highly_destabilizing	highly_destabilizing
HIPK1_Y352	y	HIPK1	Q86Z02	Y	352	117292	2.05006e-107	1	51	1479	FALSE	0.07	NA	NA		Protein kinase					NA	NA	NA	NA	NA	NA	NA	NA	NA	NA	NA	NA	NA	NA	NA	NA	NA	NA	NA	NA	NA	NA	NA	NA	NA	NA	NA	NA	NA
HIPK2_Y361	y	HIPK2	Q9H2X6	Y	361	117292	2.05006e-107	1	51	1479	FALSE	0.08	NA	NA		Protein kinase		Interaction with DAXX			NA	NA	NA	NA	NA	NA	NA	NA	NA	NA	NA	NA	NA	NA	NA	NA	NA	NA	NA	NA	NA	NA	NA	NA	NA	NA	NA	NA	NA
IGF1R_Y1165	y	IGF1R	P08069	Y	1165	116537	1.66426e-65	0.999979	27	349	FALSE	0.1	NA	NA		Protein kinase					NA	NA	NA	NA	NA	NA	NA	NA	NA	NA	NA	NA	NA	NA	NA	NA	NA	NA	NA	NA	NA	NA	NA	0.999994	0.996219	0.999163	0.999542	highly_destabilizing	highly_destabilizing
INSR_Y1189	y	INSR	P06213	Y	1189	116537	1.66426e-65	0.999979	27	349	FALSE	0.13	NA	NA		Protein kinase					NA	NA	NA	NA	NA	NA	NA	-7.06949	-3.1889	0.05	-11.495	-9.3705	0.487195	-6.7044	-2.8223	0.0289735	-7.2087	-2.58055	0.0415365	NA	NA	NA	NA	0.999991	0.997889	0.999416	0.999908	highly_destabilizing	highly_destabilizing
IRAK1_S131	y	IRAK1	P51617	S	131	40724	4.54235e-15	1	8	40	TRUE	0.96	NA	NA	NA	NA	NA	NA	NA	NA	NA	NA	NA	NA	NA	NA	NA	NA	NA	NA	NA	NA	NA	NA	NA	NA	NA	NA	NA	NA	NA	NA	NA	NA	NA	NA	NA	NA	NA
IRAK3_S110	y	IRAK3	Q9Y616	S	110	89006	2.649e-50	0.999421	9	63	TRUE	0.8	NA	NA	NA	NA	NA	NA	NA	NA	NA	NA	NA	NA	NA	NA	NA	NA	NA	NA	NA	NA	NA	NA	NA	NA	NA	NA	NA	NA	NA	NA	NA	NA	NA	NA	NA	NA	NA
IRAK4_T345	y	IRAK4	Q9NWZ3	T	345	113346	0.00030639	0.989877	2	5	FALSE	0.06	NA	NA		Protein kinase					NA	NA	NA	NA	NA	NA	NA	-4.67875	-2.79157	0.05	-6.1264	-4.4235	0.358165	-4.5583	-2.4573	0.0306835	-5.36895	-3.4164	0.0121361	NA	NA	NA	NA	NA	NA	NA	NA	NA	NA
JAK1_Y1034	y	JAK1	P23458	Y	1034	118466	3.21002e-05	0.998863	5	11	FALSE	0.12	NA	NA		Protein kinase 2					NA	NA	NA	NA	NA	NA	NA	NA	NA	NA	NA	NA	NA	NA	NA	NA	NA	NA	NA	NA	NA	NA	NA	0.99952	0.799862	0.325133	0.880537	highly_destabilizing	destabilizing
KALRN_S1773	y	KALRN	O60229	S	1773	21146	0.000311791	0.999966	19	285	TRUE	0.93	NA	NA	NA	NA	NA	NA	NA	NA	NA	NA	NA	NA	NA	NA	NA	NA	NA	NA	NA	NA	NA	NA	NA	NA	NA	NA	NA	NA	NA	NA	NA	NA	NA	NA	NA	NA	NA
KSR1_S406	y	KSR1	Q8IVT5	S	406	62434	3.31569e-215	0.999999	40	924	FALSE	0.32	NA	NA	NA	NA	NA	NA	NA	NA	NA	NA	NA	NA	NA	NA	NA	NA	NA	NA	NA	NA	NA	NA	NA	NA	NA	NA	NA	NA	NA	NA	NA	NA	NA	NA	NA	NA	NA
LATS1_S909	y	LATS1	O95835	S	909	31724	6.63352e-05	0.990884	2	7	FALSE	0.34	NA	NA		Protein kinase					NA	NA	NA	NA	NA	NA	NA	NA	NA	NA	NA	NA	NA	NA	NA	NA	NA	NA	NA	NA	NA	NA	NA	NA	NA	NA	NA	NA	NA
LATS2_S380	y	LATS2	Q9NRM7	S	380	80827	2.94892e-18	1	10	43	TRUE	0.98	NA	NA	NA	NA	NA	NA	NA	NA	NA	NA	NA	NA	NA	NA	NA	NA	NA	NA	NA	NA	NA	NA	NA	NA	NA	NA	NA	NA	NA	NA	NA	NA	NA	NA	NA	NA	NA
LCK_Y394	y	LCK	P06239	Y	394	118025	1.3026e-146	0.999999	58	2837	FALSE	0.04	NA	NA		Protein kinase					NA	NA	NA	NA	NA	NA	NA	-5.59547	-3.57654	0.05	-7.5706	-4.6818	0.661866	-5.7183	-3.4562	0.0208824	-6.25395	-4.022	0.0132329	NA	NA	NA	NA	NA	NA	NA	NA	NA	NA
LIMK2_S293	y	LIMK2	P53671	S	293	41214	1.84333e-11	1	12	105	TRUE	0.98	NA	NA	NA	NA	NA	NA	NA	NA	NA	NA	NA	NA	NA	NA	NA	NA	NA	NA	NA	NA	NA	NA	NA	NA	NA	NA	NA	NA	NA	NA	NA	NA	NA	NA	NA	NA	NA
LMTK2_S1107	y	LMTK2	Q8IWU2	S	1107	62743	1.80511e-29	0.999998	20	117	TRUE	0.89	NA	NA	NA	NA	NA	NA	NA	NA	NA	NA	NA	NA	NA	NA	NA	NA	NA	NA	NA	NA	NA	NA	NA	NA	NA	NA	NA	NA	NA	NA	NA	NA	NA	NA	NA	NA	NA
LRRK2_S935	y	LRRK2	Q5S007	S	935	53127	0.000402213	0.981283	3	9	TRUE	0.91	NA	NA	NA	NA	NA	NA	NA	NA	NA	NA	NA	NA	NA	NA	NA	NA	NA	NA	NA	NA	NA	NA	NA	NA	NA	NA	NA	NA	NA	NA	NA	NA	NA	NA	NA	NA	NA
LYN_Y397	y	LYN	P07948	Y	397	117018	2.34125e-106	0.999978	45	1222	FALSE	0.04	NA	NA		Protein kinase					NA	NA	NA	NA	NA	NA	NA	-6.22441	-3.61133	0.05	-7.9828	-4.6893	0.668023	-6.1341	-3.42	0.0218538	-7.01985	-4.07095	0.0126562	NA	NA	NA	NA	0.895597	0.241428	0.243407	0.166497	highly_destabilizing	neutral
MAP2K1_S218	y	MAP2K1	Q02750	S	218	7066	3.19636e-38	1	11	95	FALSE	0.02	NA	NA		Protein kinase					NA	NA	NA	NA	NA	NA	NA	-6.80727	-6.28732	0.05	-8.367	-9.005	0.846735	-5.9353	-4.8627	0.00659772	-7.71295	-7.5508	0.00095619	NA	NA	NA	NA	0.997864	0.456966	0.206065	0.594163	highly_destabilizing	slightly destabilizing
MAP2K2_S222	y	MAP2K2	P36507	S	222	7066	3.19636e-38	1	11	95	FALSE	0.01	NA	NA		Protein kinase					NA	NA	NA	NA	NA	NA	NA	-6.99939	-6.75331	0.05	-8.3569	-8.9988	0.871704	-6.1979	-5.122	0.005275	-8.3569	-8.9988	0	NA	NA	NA	NA	0.999995	0.686428	0.128464	0.684154	highly_destabilizing	destabilizing
MAP2K7_T66	y	MAP2K7	O14733	T	66	97837	6.50499e-11	0.999895	8	29	TRUE	0.98	TRUE	NA	NA	NA	NA	NA	NA	NA	NA	NA	NA	NA	NA	NA	NA	NA	NA	NA	NA	NA	NA	NA	NA	NA	NA	NA	NA	NA	NA	NA	NA	NA	NA	NA	NA	NA	NA
MAP3K1_S923	y	MAP3K1	Q13233	S	923	46374	7.60708e-26	0.999407	37	374	TRUE	0.97	NA	NA	NA	NA	NA	NA	NA	NA	NA	NA	NA	NA	NA	NA	NA	NA	NA	NA	NA	NA	NA	NA	NA	NA	NA	NA	NA	NA	NA	NA	NA	NA	NA	NA	NA	NA	NA
MAP3K10_S489	y	MAP3K10	Q02779	S	489	43632	1.91767e-06	0.990493	2	20	TRUE	0.96	NA	NA	NA	NA	NA	NA	NA	NA	NA	NA	NA	NA	NA	NA	NA	NA	NA	NA	NA	NA	NA	NA	NA	NA	NA	NA	NA	NA	NA	NA	NA	NA	NA	NA	NA	NA	NA
MAP3K11_S524	y	MAP3K11	Q16584	S	524	50665	3.43992e-176	0.999315	34	518	TRUE	0.97	NA	NA	NA	NA	NA	NA	NA	NA	NA	NA	NA	NA	NA	NA	NA	NA	NA	NA	NA	NA	NA	NA	NA	NA	NA	NA	NA	NA	NA	NA	NA	NA	NA	NA	NA	NA	NA
MAP3K12_S500	y	MAP3K12	Q12852	S	500	45500	9.73891e-07	0.964263	2	4	TRUE	0.98	NA	NA	NA	NA	NA	NA	NA	NA	NA	NA	NA	NA	NA	NA	NA	NA	NA	NA	NA	NA	NA	NA	NA	NA	NA	NA	NA	NA	NA	NA	NA	NA	NA	NA	NA	NA	NA
MAP3K2_S153	y	MAP3K2	Q9Y2U5	S	153	87682	9.03994e-30	1	41	713	TRUE	0.96	NA	NA	NA	NA	NA	NA	NA	NA	NA	NA	NA	NA	NA	NA	NA	NA	NA	NA	NA	NA	NA	NA	NA	NA	NA	NA	NA	NA	NA	NA	NA	NA	NA	NA	NA	NA	NA
MAP3K20_S637	y	MAP3K20	Q9NYL2	S	637	81893	1.58506e-82	0.999995	42	677	TRUE	0.91	NA	NA	NA	NA	NA	NA	NA	NA	NA	NA	NA	NA	NA	NA	NA	NA	NA	NA	NA	NA	NA	NA	NA	NA	NA	NA	NA	NA	NA	NA	NA	NA	NA	NA	NA	NA	NA
MAP3K21_S528	y	MAP3K21	Q5TCX8	S	528	7648	4.21707e-32	1	21	250	TRUE	0.96	NA	NA	NA	NA	NA	NA	NA	NA	NA	NA	NA	NA	NA	NA	NA	NA	NA	NA	NA	NA	NA	NA	NA	NA	NA	NA	NA	NA	NA	NA	NA	NA	NA	NA	NA	NA	NA
MAP3K3_S340	y	MAP3K3	Q99759	S	340	74284	1.41752e-138	1	35	363	TRUE	0.99	NA	NA	NA	NA	NA	NA	NA	NA	NA	NA	NA	NA	NA	NA	NA	NA	NA	NA	NA	NA	NA	NA	NA	NA	NA	NA	NA	NA	NA	NA	NA	NA	NA	NA	NA	NA	NA
MAP3K5_S1033	y	MAP3K5	Q99683	S	1033	74151	5.84762e-44	1	32	566	TRUE	0.89	NA	NA	NA	NA	NA	NA	NA	NA	NA	NA	NA	NA	NA	NA	NA	NA	NA	NA	NA	NA	NA	NA	NA	NA	NA	NA	NA	NA	NA	NA	NA	NA	NA	NA	NA	NA	NA
MAP3K7_S439	y	MAP3K7	O43318	S	439	27155	0	1	60	2848	TRUE	0.96	NA	NA	NA	NA	NA	NA	NA	NA	NA	NA	NA	NA	NA	NA	NA	NA	NA	NA	NA	NA	NA	NA	NA	NA	NA	NA	NA	NA	NA	NA	NA	NA	NA	NA	NA	NA	NA
MAP4K1_S421	y	MAP4K1	Q92918	S	421	23637	5.4876e-108	1	11	663	TRUE	0.95	NA	NA	NA	NA	NA	NA	NA	NA	NA	NA	NA	NA	NA	NA	NA	NA	NA	NA	NA	NA	NA	NA	NA	NA	NA	NA	NA	NA	NA	NA	NA	NA	NA	NA	NA	NA	NA
MAP4K2_S394	y	MAP4K2	Q12851	S	394	45492	2.3697e-127	0.999998	19	186	TRUE	0.98	NA	NA	NA	NA	NA	NA	NA	NA	NA	NA	NA	NA	NA	NA	NA	NA	NA	NA	NA	NA	NA	NA	NA	NA	NA	NA	NA	NA	NA	NA	NA	NA	NA	NA	NA	NA	NA
MAP4K3_S398	y	MAP4K3	Q8IVH8	S	398	16972	4.02771e-15	1	21	72	TRUE	0.91	NA	NA	NA	NA	NA	NA	NA	NA	NA	NA	NA	NA	NA	NA	NA	NA	NA	NA	NA	NA	NA	NA	NA	NA	NA	NA	NA	NA	NA	NA	NA	NA	NA	NA	NA	NA	NA
MAP4K5_S335	y	MAP4K5	Q9Y4K4	S	335	2641	2.36373e-39	1	35	467	TRUE	0.7	NA	NA	NA	NA	NA	NA	NA	NA	NA	NA	NA	NA	NA	NA	NA	NA	NA	NA	NA	NA	NA	NA	NA	NA	NA	NA	NA	NA	NA	NA	NA	NA	NA	NA	NA	NA	NA
MAPK1_Y187	y	MAPK1	P28482	Y	187	118561	1.48547e-198	1	83	6829	FALSE	0.01	NA	NA		Protein kinase					NA	NA	NA	NA	NA	NA	NA	-6.74625	-3.11695	0.05	-9.0048	-6.1611	0.400744	-7.4655	-4.5549	0.00420581	-6.54075	-2.17875	0.0922517	NA	NA	NA	NA	0.583917	0.259436	0.281851	0.255722	destabilizing	neutral
MAPK10_Y223	y	MAPK10	P53779	Y	223	116433	7.65759e-117	1	38	320	FALSE	0.03	NA	NA		Protein kinase					NA	NA	NA	NA	NA	NA	NA	NA	NA	NA	NA	NA	NA	NA	NA	NA	NA	NA	NA	NA	NA	NA	NA	0.305005	0.198832	0.305005	0.166425	neutral	neutral
MAPK14_Y182	y	MAPK14	Q16539	Y	182	119820	0	1	59	5252	FALSE	0.02	NA	NA		Protein kinase					NA	NA	NA	NA	NA	NA	NA	-7.81774	-3.13368	0.05	-10.1407	-5.8903	0.404028	-8.7508	-4.782	0.00337627	-7.9587	-2.1467	0.0936403	NA	NA	NA	NA	0.311727	0.147921	0.164988	0.19326	neutral	neutral
MAPK3_Y204	y	MAPK3	P27361	Y	204	116463	6.91609e-225	1	78	4233	FALSE	0.01	NA	NA		Protein kinase					NA	NA	NA	NA	NA	NA	NA	-6.39017	-3.11302	0.05	-8.7307	-6.1569	0.399236	-7.1683	-4.5698	0.00412774	-6.315	-2.17745	0.0919038	NA	NA	NA	NA	0.989488	0.762876	0.784935	0.56041	highly_destabilizing	destabilizing
MAPK6_S189	y	MAPK6	Q16659	S	189	50748	5.74424e-16	1	27	179	FALSE	0.03	NA	NA		Protein kinase					NA	NA	NA	NA	NA	NA	NA	NA	NA	NA	NA	NA	NA	NA	NA	NA	NA	NA	NA	NA	NA	NA	NA	0.996091	0.18385	0.172415	0.106819	highly_destabilizing	neutral
MAPK7_Y221	y	MAPK7	Q13164	Y	221	119447	1.46342e-71	0.998791	25	180	FALSE	0.01	NA	NA		Protein kinase		Necessary for oligomerization			NA	NA	NA	NA	NA	NA	NA	NA	NA	NA	NA	NA	NA	NA	NA	NA	NA	NA	NA	NA	NA	NA	NA	0.999804	0.952918	0.845707	0.930835	highly_destabilizing	highly_destabilizing
MAPK8_Y185	y	MAPK8	P45983	Y	185	116433	7.65759e-117	1	38	320	FALSE	0.04	NA	NA		Protein kinase					NA	NA	NA	NA	NA	NA	NA	-7.09887	-3.12688	0.05	-9.3299	-5.8399	0.397303	-8.0162	-4.7899	0.00329313	-6.9456	-2.1348	0.0926605	NA	NA	NA	NA	0.507285	0.296369	0.390356	0.328663	slightly destabilizing	neutral
MAPKAPK2_T334	y	MAPKAPK2	P49137	T	334	102186	5.8714e-08	1	9	33	FALSE	0.13	NA	NA				Autoinhibitory helix			NA	NA	NA	NA	NA	NA	NA	NA	NA	NA	NA	NA	NA	NA	NA	NA	NA	NA	NA	NA	NA	NA	NA	0.916595	0.315941	0.219264	0.648762	highly_destabilizing	neutral
MAPKAPK3_T201	y	MAPKAPK3	Q16644	T	201	105572	4.92752e-05	0.984886	4	12	FALSE	0.13	NA	NA		Protein kinase					NA	NA	NA	NA	NA	NA	NA	-6.5098	-4.01811	0.05	-10.9622	-9.9627	0.621523	-5.9431	-3.6628	0.0159501	-5.2438	-2.67635	0.0428214	NA	NA	NA	NA	0.992267	0.0869385	0.0506149	0.0836424	highly_destabilizing	slightly_stabilizing
MAPKAPK5_T182	y	MAPKAPK5	Q8IW41	T	182	95572	1.50392e-31	1	6	46	FALSE	0.09	NA	NA		Protein kinase					NA	NA	NA	NA	NA	NA	NA	-6.0978	-3.9786	0.05	-10.3027	-9.5773	0.616547	-5.9176	-3.6259	0.0164176	-5.33935	-2.46985	0.0521744	NA	NA	NA	NA	0.51025	0.144075	0.208915	0.146946	slightly destabilizing	neutral
MARK1_T215	y	MARK1	Q9P0L2	T	215	91067	1.2296e-143	1	23	611	FALSE	0.1	NA	NA		Protein kinase					NA	NA	NA	NA	NA	NA	NA	-7.36112	-4.49768	0.05	-11.3186	-10.1947	0.6618	-6.8011	-4.0795	0.0111968	-7.07795	-3.1842	0.027416	NA	NA	NA	NA	NA	NA	NA	NA	NA	NA
MARK2_S456	y	MARK2	Q7KZI7	S	456	14671	7.60708e-26	1	49	1742	TRUE	0.98	NA	NA	NA	NA	NA	NA	NA	NA	NA	NA	NA	NA	NA	NA	NA	NA	NA	NA	NA	NA	NA	NA	NA	NA	NA	NA	NA	NA	NA	NA	NA	NA	NA	NA	NA	NA	NA
MARK3_S469	y	MARK3	P27448	S	469	2650	3.93867e-158	1	44	1009	TRUE	0.97	NA	NA	NA	NA	NA	NA	NA	NA	NA	NA	NA	NA	NA	NA	NA	NA	NA	NA	NA	NA	NA	NA	NA	NA	NA	NA	NA	NA	NA	NA	NA	NA	NA	NA	NA	NA	NA
MARK4_T214	y	MARK4	Q96L34	T	214	91067	1.2296e-143	1	23	611	FALSE	0.05	NA	NA		Protein kinase					NA	NA	NA	NA	NA	NA	NA	NA	NA	NA	NA	NA	NA	NA	NA	NA	NA	NA	NA	NA	NA	NA	NA	0.391788	0.151246	0.123138	0.264289	slightly destabilizing	neutral
MAST1_S1258	y	MAST1	Q9Y2H9	S	1258	23458	4.28143e-06	1	15	90	TRUE	0.99	NA	NA	NA	NA	NA	NA	NA	NA	NA	NA	NA	NA	NA	NA	NA	NA	NA	NA	NA	NA	NA	NA	NA	NA	NA	NA	NA	NA	NA	NA	NA	NA	NA	NA	NA	NA	NA
MAST2_S74	y	MAST2	Q6P0Q8	S	74	56756	1.74315e-125	1	39	529	TRUE	0.8	NA	NA	NA	NA	NA	NA	NA	NA	NA	NA	NA	NA	NA	NA	NA	NA	NA	NA	NA	NA	NA	NA	NA	NA	NA	NA	NA	NA	NA	NA	NA	NA	NA	NA	NA	NA	NA
MAST3_S793	y	MAST3	O60307	S	793	28085	1.47901e-16	1	15	182	TRUE	0.95	NA	NA	NA	NA	NA	NA	NA	NA	NA	NA	NA	NA	NA	NA	NA	NA	NA	NA	NA	NA	NA	NA	NA	NA	NA	NA	NA	NA	NA	NA	NA	NA	NA	NA	NA	NA	NA
MASTL_S370	y	MASTL	Q96GX5	S	370	71241	6.139e-271	1	41	716	TRUE	0.92	NA	NA		Protein kinase					NA	NA	NA	NA	NA	NA	NA	NA	NA	NA	NA	NA	NA	NA	NA	NA	NA	NA	NA	NA	NA	NA	NA	NA	NA	NA	NA	NA	NA
MELK_S505	y	MELK	Q14680	S	505	48563	1.02683e-141	1	38	345	TRUE	0.98	NA	NA	NA	NA	NA	NA	NA	NA	NA	NA	NA	NA	NA	NA	NA	NA	NA	NA	NA	NA	NA	NA	NA	NA	NA	NA	NA	NA	NA	NA	NA	NA	NA	NA	NA	NA	NA
MET_Y1234	y	MET	P08581	Y	1234	118112	3.25238e-100	1	31	652	FALSE	0.14	NA	NA		Protein kinase					NA	NA	NA	NA	NA	NA	NA	-6.1093	-2.99767	0.05	-9.7523	-7.189	0.453874	-6.0981	-3.0596	0.0212881	-5.7272	-1.96925	0.0650581	NA	NA	NA	NA	0.980216	0.815887	0.898895	0.952827	highly_destabilizing	destabilizing
MINK1_S763	y	MINK1	Q8N4C8	S	763	64426	1.58817e-84	1	54	1496	TRUE	0.98	NA	NA	NA	NA	NA	NA	NA	NA	NA	NA	NA	NA	NA	NA	NA	NA	NA	NA	NA	NA	NA	NA	NA	NA	NA	NA	NA	NA	NA	NA	NA	NA	NA	NA	NA	NA	NA
MKNK1_S221	y	MKNK1	Q9BUB5	S	221	59654	6.9506e-05	1	18	118	FALSE	0.04	NA	NA		Protein kinase					NA	NA	NA	NA	NA	NA	NA	-3.97182	-2.82845	0.05	-6.796	-6.0423	0.300788	-4.5069	-2.8734	0.0169944	-3.91305	-1.23715	0.114488	NA	NA	NA	NA	0.717205	0.209982	0.23421	0.555656	destabilizing	neutral
MST1R_Y1238	y	MST1R	Q04912	Y	1238	115841	2.46116e-13	1	10	147	FALSE	0.16	NA	NA		Protein kinase					NA	NA	NA	NA	NA	NA	NA	-5.32484	-2.92345	0.05	-8.9912	-7.1379	0.434462	-4.9684	-2.9136	0.0235825	-5.0061	-1.77205	0.0739937	NA	NA	NA	NA	0.999588	0.988327	0.992625	0.999207	highly_destabilizing	highly_destabilizing
MYLK_S1776	y	MYLK	Q15746	S	1776	50250	1.9121e-295	0.999994	13	338	TRUE	0.98	NA	NA	NA	NA	NA	NA	NA	NA	NA	NA	NA	NA	NA	NA	NA	NA	NA	NA	NA	NA	NA	NA	NA	NA	NA	NA	NA	NA	NA	NA	NA	NA	NA	NA	NA	NA	NA
NEK1_S1052	y	NEK1	Q96PY6	S	1052	72684	1.43462e-13	1	43	580	FALSE	0.25	NA	NA	NA	NA	NA	NA	NA	NA	NA	NA	NA	NA	NA	NA	NA	NA	NA	NA	NA	NA	NA	NA	NA	NA	NA	NA	NA	NA	NA	NA	NA	NA	NA	NA	NA	NA	NA
NEK2_S184	y	NEK2	P51955	S	184	40860	0.000125929	0.999773	1	2	FALSE	0.04	NA	NA		Protein kinase					NA	NA	NA	NA	NA	NA	NA	NA	NA	NA	NA	NA	NA	NA	NA	NA	NA	NA	NA	NA	NA	NA	NA	1	0.999824	0.0716277	0.99785	highly_destabilizing	highly_destabilizing
NEK4_S563	y	NEK4	P51957	S	563	40869	1.50176e-15	1	25	284	TRUE	0.96	NA	NA	NA	NA	NA	NA	NA	NA	NA	NA	NA	NA	NA	NA	NA	NA	NA	NA	NA	NA	NA	NA	NA	NA	NA	NA	NA	NA	NA	NA	NA	NA	NA	NA	NA	NA	NA
NEK6_S206	y	NEK6	Q9HC98	S	206	79690	3.37458e-13	1	10	42	FALSE	0.01	NA	NA		Protein kinase					NA	NA	NA	NA	NA	NA	NA	NA	NA	NA	NA	NA	NA	NA	NA	NA	NA	NA	NA	NA	NA	NA	NA	0.275116	0.104792	0.104436	0.0974685	neutral	slightly_stabilizing
NEK7_S195	y	NEK7	Q8TDX7	S	195	67052	6.59862e-53	1	10	227	FALSE	0.01	NA	NA		Protein kinase					NA	NA	NA	NA	NA	NA	NA	-7.28963	-3.40619	0.05	-11.1731	-8.9772	0.717678	-7.1225	-2.9246	0.00905253	-7.56545	-2.39855	0.0153254	NA	NA	NA	NA	0.324261	0.167821	0.160463	0.21255	neutral	neutral
NEK9_T333	y	NEK9	Q8TD19	T	333	109595	7.94832e-187	0.99998	43	338	TRUE	0.96	NA	NA	NA	NA	NA	NA	NA	NA	NA	NA	NA	NA	NA	NA	NA	NA	NA	NA	NA	NA	NA	NA	NA	NA	NA	NA	NA	NA	NA	NA	NA	NA	NA	NA	NA	NA	NA
NRBP1_T433	y	NRBP1	Q9UHY1	T	433	95704	3.2355e-121	1	43	1070	TRUE	0.84	NA	NA	NA	NA	NA	NA	NA	NA	NA	NA	NA	NA	NA	NA	NA	NA	NA	NA	NA	NA	NA	NA	NA	NA	NA	NA	NA	NA	NA	NA	NA	NA	NA	NA	NA	NA	NA
NUAK1_S455	y	NUAK1	O60285	S	455	27932	5.32766e-11	1	8	39	TRUE	0.96	NA	NA	NA	NA	NA	NA	NA	NA	NA	NA	NA	NA	NA	NA	NA	NA	NA	NA	NA	NA	NA	NA	NA	NA	NA	NA	NA	NA	NA	NA	NA	NA	NA	NA	NA	NA	NA
OBSCN_S5563	y	OBSCN	Q5VST9	S	5563	8768	1.30656e-96	0.999998	5	85	TRUE	0.98	NA	NA	NA	NA	NA	NA	NA	NA	NA	NA	NA	NA	NA	NA	NA	NA	NA	NA	NA	NA	NA	NA	NA	NA	NA	NA	NA	NA	NA	NA	NA	NA	NA	NA	NA	NA	NA
OXSR1_S339	y	OXSR1	O95747	S	339	31586	0	1	30	259	TRUE	0.81	NA	NA	NA	NA	NA	NA	NA	NA	NA	NA	NA	NA	NA	NA	NA	NA	NA	NA	NA	NA	NA	NA	NA	NA	NA	NA	NA	NA	NA	NA	NA	NA	NA	NA	NA	NA	NA
PAK1_S144	y	PAK1	Q13153	S	144	46235	1.03169e-18	0.999996	33	488	TRUE	0.62	NA	NA				Interaction with CRIPAK			NA	NA	NA	NA	NA	NA	NA	NA	NA	NA	NA	NA	NA	NA	NA	NA	NA	NA	NA	NA	NA	NA	NA	0.321053	0.199873	0.238469	0.20552	neutral	neutral
PAK2_S141	y	PAK2	Q13177	S	141	46267	1.79842e-218	1	60	3881	FALSE	0.27	NA	NA	NA	NA	NA	NA	NA	NA	NA	NA	NA	NA	NA	NA	NA	NA	NA	NA	NA	NA	NA	NA	NA	NA	NA	NA	NA	NA	NA	NA	NA	NA	NA	NA	NA	NA	NA
PAK4_S474	y	PAK4	O96013	S	474	31822	2.07711e-229	1	53	2604	FALSE	0.1	NA	NA		Protein kinase					NA	NA	NA	NA	NA	NA	NA	NA	NA	NA	NA	NA	NA	NA	NA	NA	NA	NA	NA	NA	NA	NA	NA	0.722568	0.362076	0.253576	0.155735	destabilizing	neutral
PAK5_S602	y	PAK5	Q9P286	S	602	80442	3.94017e-27	1	14	163	FALSE	0.15	NA	NA		Protein kinase					NA	NA	NA	NA	NA	NA	NA	-6.0668	-2.96136	0.05	-8.0632	-5.4254	0.600392	-5.715	-2.5588	0.0162955	-4.9194	-2.23025	0.0226335	NA	NA	NA	NA	0.32074	0.128904	0.108274	0.031259	neutral	slightly_stabilizing
PAK6_S560	y	PAK6	Q9NQU5	S	560	80442	3.94017e-27	1	14	163	FALSE	0.18	NA	NA		Protein kinase					NA	NA	NA	NA	NA	NA	NA	-6.4154	-2.97374	0.05	-8.2095	-5.2837	0.60876	-5.9773	-2.5679	0.0158658	-5.84985	-2.1788	0.0234303	NA	NA	NA	NA	0.342693	0.136482	0.100354	0.00992731	neutral	neutral
PASK_S1280	y	PASK	Q96RG2	S	1280	73003	3.06809e-08	1	3	8	TRUE	0.96	NA	NA	NA	NA	NA	NA	NA	NA	NA	NA	NA	NA	NA	NA	NA	NA	NA	NA	NA	NA	NA	NA	NA	NA	NA	NA	NA	0	0.000349418	0	0	NA	NA	NA	NA	NA	NA
PBK_S59	y	PBK	Q96KB5	S	59	13139	2.99868e-19	1	23	320	FALSE	0.01	NA	NA		Protein kinase					NA	NA	NA	NA	NA	NA	NA	NA	NA	NA	NA	NA	NA	NA	NA	NA	NA	NA	NA	NA	NA	NA	NA	0.493434	0.246585	0.182017	0.266444	slightly destabilizing	neutral
PDGFRA_Y849	y	PDGFRA	P16234	Y	849	116073	0.000607868	0.999817	1	3	FALSE	0.17	NA	NA		Protein kinase					NA	NA	NA	NA	NA	NA	NA	NA	NA	NA	NA	NA	NA	NA	NA	NA	NA	NA	NA	NA	NA	NA	NA	NA	NA	NA	NA	NA	NA
PDPK1_S241	y	PDPK1	O15530	S	241	26697	0	1	50	2060	FALSE	0.38	NA	NA		Protein kinase					NA	NA	NA	NA	NA	NA	NA	NA	NA	NA	NA	NA	NA	NA	NA	NA	NA	NA	NA	NA	NA	NA	NA	NA	NA	NA	NA	NA	NA
PEAK1_Y635	y	PEAK1	Q9H792	Y	635	121212	3.30357e-33	1	34	301	TRUE	0.91	NA	NA	NA	NA	NA	NA	NA	NA	NA	NA	NA	NA	NA	NA	NA	NA	NA	NA	NA	NA	NA	NA	NA	NA	NA	NA	NA	NA	NA	NA	NA	NA	NA	NA	NA	NA	NA
PIK3R4_S853	y	PIK3R4	Q99570	S	853	73981	0.00019142	1	4	20	TRUE	0.88	NA	NA	NA	NA	NA	NA	NA	NA	NA	NA	NA	NA	NA	NA	NA	NA	NA	NA	NA	NA	NA	NA	NA	NA	NA	NA	NA	NA	NA	NA	NA	NA	NA	NA	NA	NA	NA
PKMYT1_S143	y	PKMYT1	Q99640	S	143	74116	3.42354e-05	1	12	105	FALSE	0.14	NA	NA		Protein kinase					NA	NA	NA	NA	NA	NA	NA	-2.4665	-0.18834	0.05	-5.0677	-3.7359	0.2782	-2.445	-0.2246	0.0200661	-1.1377	0.62085	0.0621666	NA	NA	NA	NA	0.902378	0.233875	0.272429	0.2667	highly_destabilizing	neutral
PKN1_S562	y	PKN1	Q16512	S	562	23840	5.5366e-154	0.999941	43	764	TRUE	0.99	NA	NA	NA	NA	NA	NA	NA	NA	NA	NA	NA	NA	NA	NA	NA	NA	NA	NA	NA	NA	NA	NA	NA	NA	NA	NA	NA	NA	NA	NA	NA	NA	NA	NA	NA	NA	NA
PKN2_T958	y	PKN2	Q16513	T	958	105524	0	1	44	1929	FALSE	0.32	NA	NA	NA	NA	NA	NA	NA	NA	NA	NA	NA	NA	NA	NA	NA	NA	NA	NA	NA	NA	NA	NA	NA	NA	NA	NA	NA	NA	NA	NA	NA	NA	NA	NA	NA	NA	NA
PKN3_S544	y	PKN3	Q6P5Z2	S	544	57072	2.13502e-07	1	12	103	TRUE	0.97	NA	NA	NA	NA	NA	NA	NA	NA	NA	NA	NA	NA	NA	NA	NA	NA	NA	NA	NA	NA	NA	NA	NA	NA	NA	NA	NA	NA	NA	NA	NA	NA	NA	NA	NA	NA	NA
PLK1_T210	y	PLK1	P53350	T	210	102657	2.33418e-69	1	15	193	FALSE	0.05	NA	NA		Protein kinase					NA	NA	NA	NA	NA	NA	NA	NA	NA	NA	NA	NA	NA	NA	NA	NA	NA	NA	NA	NA	NA	NA	NA	NA	NA	NA	NA	NA	NA
PLK2_S358	y	PLK2	Q9NYY3	S	358	611	4.15054e-11	0.93102	1	4	FALSE	0.25	NA	NA	NA	NA	NA	NA	NA	NA	NA	NA	NA	NA	NA	NA	NA	NA	NA	NA	NA	NA	NA	NA	NA	NA	NA	NA	NA	NA	NA	NA	NA	NA	NA	NA	NA	NA	NA
PLK4_S401	y	PLK4	O00444	S	401	24827	0.000339675	1	1	4	TRUE	0.93	NA	NA	NA	NA	NA	NA	NA	NA	NA	NA	NA	NA	NA	NA	NA	NA	NA	NA	NA	NA	NA	NA	NA	NA	NA	NA	NA	NA	NA	NA	NA	NA	NA	NA	NA	NA	NA
PRAG1_Y413	y	PRAG1	Q86YV5	Y	413	120294	7.93246e-65	1	31	949	TRUE	0.98	NA	NA	NA	NA	NA	NA	NA	NA	NA	NA	NA	NA	NA	NA	NA	NA	NA	NA	NA	NA	NA	NA	NA	NA	NA	NA	NA	NA	NA	NA	NA	NA	NA	NA	NA	NA	NA
PRKAA1_T183	y	PRKAA1	Q13131	T	183	102741	3.31603e-35	0.992762	13	30	FALSE	0.33	NA	NA		Protein kinase					NA	NA	NA	NA	NA	NA	NA	NA	NA	NA	NA	NA	NA	NA	NA	NA	NA	NA	NA	NA	NA	NA	NA	NA	NA	NA	NA	NA	NA
PRKAA2_T172	y	PRKAA2	P54646	T	172	102741	3.31603e-35	0.992762	13	30	FALSE	0.28	NA	NA		Protein kinase					NA	NA	NA	NA	NA	NA	NA	NA	NA	NA	NA	NA	NA	NA	NA	NA	NA	NA	NA	NA	NA	NA	NA	NA	NA	NA	NA	NA	NA
PRKACA_T198	y	PRKACA	P17612	T	198	90816	1.06478e-164	0.999996	42	1013	FALSE	0.03	NA	NA		Protein kinase					NA	NA	NA	NA	NA	NA	NA	-8.37708	-4.64771	0.05	-12.0304	-10.0726	0.647057	-7.4149	-4.2235	0.0094796	-8.5461	-3.3755	0.0222116	NA	NA	NA	NA	0.269429	0.126543	0.125661	0.0899138	neutral	slightly_stabilizing
PRKACB_T198	y	PRKACB	P22694	T	198	90816	1.06478e-164	0.999996	42	1013	FALSE	0.03	NA	NA		Protein kinase					NA	NA	NA	NA	NA	NA	NA	NA	NA	NA	NA	NA	NA	NA	NA	NA	NA	NA	NA	NA	NA	NA	NA	0.258338	0.140943	0.127135	0.0374556	neutral	neutral
PRKCA_S226	y	PRKCA	P17252	S	226	34829	2.21638e-181	0.999997	37	931	TRUE	0.91	NA	NA		C2					NA	NA	NA	NA	NA	NA	NA	NA	NA	NA	NA	NA	NA	NA	NA	NA	NA	NA	NA	NA	NA	NA	NA	0.424006	0.256445	0.310381	0.276013	slightly destabilizing	neutral
PRKCB_T500	y	PRKCB	P05771	T	500	99793	8.30421e-171	0.999998	29	1593	FALSE	0.09	NA	NA		Protein kinase					NA	NA	NA	NA	NA	NA	NA	-7.41702	-4.59316	0.05	-11.1219	-10.0609	0.620636	-6.8906	-4.1776	0.00951976	-7.62525	-3.3396	0.0220358	NA	NA	NA	NA	NA	NA	NA	NA	NA	NA
PRKCD_Y313	y	PRKCD	Q05655	Y	313	119303	0	1	46	1380	TRUE	0.9	NA	NA	NA	NA	NA	NA	NA	NA	NA	NA	NA	NA	NA	NA	NA	NA	NA	NA	NA	NA	NA	NA	NA	NA	NA	NA	NA	NA	NA	NA	NA	NA	NA	NA	NA	NA	NA
PRKCE_S729	y	PRKCE	Q02156	S	729	43501	9.70076e-23	1	13	114	FALSE	0.16	NA	NA	NA	NA	NA	NA	NA	NA	NA	NA	NA	NA	NA	NA	NA	NA	NA	NA	NA	NA	NA	NA	NA	NA	NA	NA	NA	NA	NA	NA	NA	NA	NA	NA	NA	NA	NA
PRKCG_T514	y	PRKCG	P05129	T	514	99757	8.30421e-171	0.999998	29	1587	FALSE	0.08	NA	NA		Protein kinase					NA	NA	NA	NA	NA	NA	NA	-7.38413	-4.66594	0.05	-11.042	-10.0901	0.644702	-6.7926	-4.2365	0.00932294	-7.00715	-3.34175	0.0228506	NA	NA	NA	NA	NA	NA	NA	NA	NA	NA
PRKCH_S675	y	PRKCH	P24723	S	675	35961	3.1504e-44	1	19	282	FALSE	0.2	NA	NA	NA	NA	NA	NA	NA	NA	NA	NA	NA	NA	NA	NA	NA	-5.8448	-6.32487	0.05	-7.7693	-9.411	0.555593	-5.3473	-5.4294	0.00244955	-2.9385	-2.3594	0.0534948	NA	NA	NA	NA	NA	NA	NA	NA	NA	NA
PRKCI_T564	y	PRKCI	P41743	T	564	101678	1.74314e-200	1	14	259	FALSE	0.06	NA	NA	NA	NA	NA	NA	NA	NA	NA	NA	NA	NA	NA	NA	NA	NA	NA	NA	NA	NA	NA	NA	NA	NA	NA	NA	NA	NA	NA	NA	NA	NA	NA	NA	NA	NA	NA
PRKCQ_S695	y	PRKCQ	Q04759	S	695	1723	2.81097e-44	1	29	1213	FALSE	0.14	NA	NA	NA	NA	NA	NA	NA	NA	NA	NA	NA	NA	NA	NA	NA	NA	NA	NA	NA	NA	NA	NA	NA	NA	NA	NA	NA	NA	NA	NA	NA	0.351821	0.183474	0.190293	0.196862	neutral	neutral
PRKD1_S742	y	PRKD1	Q15139	S	742	18110	8.1436e-165	1	30	667	FALSE	0.02	NA	NA		Protein kinase					NA	NA	NA	NA	NA	NA	NA	-5.42289	-2.43995	0.05	-9.7795	-8.1619	0.63038	-4.7337	-2.0519	0.0149705	-4.60515	-1.09455	0.0390518	NA	NA	NA	NA	NA	NA	NA	NA	NA	NA
PRKD2_S197	y	PRKD2	Q9BZL6	S	197	10158	1.08119e-99	0.999999	53	1342	TRUE	0.85	NA	NA	NA	NA	NA	NA	NA	NA	NA	NA	NA	NA	NA	NA	NA	NA	NA	NA	NA	NA	NA	NA	NA	NA	NA	NA	NA	NA	NA	NA	NA	NA	NA	NA	NA	NA	NA
PRKD3_S735	y	PRKD3	O94806	S	735	18110	8.1436e-165	1	30	667	FALSE	0.02	NA	NA		Protein kinase					NA	NA	NA	NA	NA	NA	NA	-5.56987	-2.35824	0.05	-9.9685	-8.1497	0.629512	-4.6073	-1.9682	0.0154863	-4.8412	-1.0219	0.039933	NA	NA	NA	NA	NA	NA	NA	NA	NA	NA
PRP4K_Y849	y	PRP4K	Q13523	Y	849	119510	0	0.999998	82	11422	FALSE	0.01	NA	NA		Protein kinase					NA	NA	NA	NA	NA	NA	NA	NA	NA	NA	NA	NA	NA	NA	NA	NA	NA	NA	NA	NA	NA	NA	NA	0.940398	0.373302	0.463351	0.210083	highly_destabilizing	neutral
PTK2_Y397	y	PTK2	Q05397	Y	397	116774	1.06766e-278	1	39	578	FALSE	0.1	NA	NA	NA	NA	NA	NA	NA	NA	FALSE	FALSE	FALSE	TRUE	FALSE	FALSE	FALSE	NA	NA	NA	NA	NA	NA	NA	NA	NA	NA	NA	NA	NA	NA	NA	NA	0.705116	0.254417	0.17453	0.271993	destabilizing	neutral
PTK2B_Y402	y	PTK2B	Q14289	Y	402	119618	3.08662e-05	0.999946	3	5	FALSE	0.34	NA	NA	NA	NA	NA	NA	NA	NA	FALSE	FALSE	FALSE	TRUE	FALSE	FALSE	FALSE	NA	NA	NA	NA	NA	NA	NA	NA	NA	NA	NA	NA	NA	NA	NA	NA	NA	NA	NA	NA	NA	NA
PTK7_S784	y	PTK7	Q13308	S	784	46492	0.000282463	0.999481	7	16	FALSE	0.26	NA	NA	NA	NA	NA	NA	NA	NA	NA	NA	NA	NA	NA	NA	NA	NA	NA	NA	NA	NA	NA	NA	NA	NA	NA	NA	NA	NA	NA	NA	NA	NA	NA	NA	NA	NA	NA
RIPK1_S320	y	RIPK1	Q13546	S	320	47116	1.83442e-76	1	31	542	TRUE	0.92	NA	NA				Interaction with SQSTM1			NA	NA	NA	NA	NA	NA	NA	NA	NA	NA	NA	NA	NA	NA	NA	NA	NA	NA	NA	NA	NA	NA	NA	NA	NA	NA	NA	NA	NA
RIPK2_S531	y	RIPK2	O43353	S	531	27186	3.42305e-37	1	26	434	TRUE	0.8	NA	NA	NA	NA	NA	NA	NA	NA	NA	NA	NA	NA	NA	NA	NA	NA	NA	NA	NA	NA	NA	NA	NA	NA	NA	NA	NA	NA	NA	NA	NA	0.989586	0.235253	0.192691	0.146392	highly_destabilizing	neutral
RIPK3_S227	y	RIPK3	Q9Y572	S	227	88706	1.02222e-06	0.998374	1	9	FALSE	0.01	NA	NA		Protein kinase					NA	NA	NA	NA	NA	NA	NA	NA	NA	NA	NA	NA	NA	NA	NA	NA	NA	NA	NA	NA	NA	NA	NA	NA	NA	NA	NA	NA	NA
ROCK1_S1105	y	ROCK1	Q13464	S	1105	46845	3.21951e-92	0.999968	34	407	TRUE	0.96	NA	NA	NA	NA	NA	NA	NA	NA	NA	NA	NA	NA	NA	NA	NA	NA	NA	NA	NA	NA	NA	NA	NA	NA	NA	NA	NA	NA	NA	NA	NA	NA	NA	NA	NA	NA	NA
ROCK2_S1137	y	ROCK2	O75116	S	1137	14984	5.12346e-112	1	30	416	TRUE	0.96	NA	NA	NA	NA	NA	NA	NA	NA	NA	NA	NA	NA	NA	NA	NA	NA	NA	NA	NA	NA	NA	NA	NA	NA	NA	NA	NA	NA	NA	NA	NA	NA	NA	NA	NA	NA	NA
RPS6KA1_S380	y	RPS6KA1	Q15418	S	380	49772	5.4461e-35	1	32	341	FALSE	0.01	NA	NA	NA	NA	NA	NA	NA	NA	NA	NA	NA	NA	NA	NA	NA	-7.88939	-6.17164	0.05	-9.8456	-9.394	0.553153	-7.4098	-5.443	0.00240328	-6.356	-2.3977	0.0509927	NA	NA	NA	NA	NA	NA	NA	NA	NA	NA
RPS6KA2_S377	y	RPS6KA2	Q15349	S	377	16362	1.58136e-20	0.999997	3	7	FALSE	0.01	NA	NA	NA	NA	NA	NA	NA	NA	NA	NA	NA	NA	NA	NA	NA	NA	NA	NA	NA	NA	NA	NA	NA	NA	NA	NA	NA	NA	NA	NA	NA	NA	NA	NA	NA	NA	NA
RPS6KA3_S715	y	RPS6KA3	P51812	S	715	40794	1.35495e-56	1	52	943	FALSE	0.37	NA	NA	NA	NA	NA	NA	NA	NA	NA	NA	NA	NA	NA	NA	NA	NA	NA	NA	NA	NA	NA	NA	NA	NA	NA	NA	NA	NA	NA	NA	NA	NA	NA	NA	NA	NA	NA
RPS6KA4_S347	y	RPS6KA4	O75676	S	347	15534	8.70039e-22	1	35	412	TRUE	0.56	NA	NA	NA	NA	NA	NA	NA	NA	NA	NA	NA	NA	NA	NA	NA	NA	NA	NA	NA	NA	NA	NA	NA	NA	NA	NA	NA	NA	NA	NA	NA	NA	NA	NA	NA	NA	NA
RPS6KA5_S376	y	RPS6KA5	O75582	S	376	29618	2.85265e-13	1	10	143	FALSE	0.19	NA	NA	NA	NA	NA	NA	NA	NA	NA	NA	NA	NA	NA	NA	NA	NA	NA	NA	NA	NA	NA	NA	NA	NA	NA	NA	NA	NA	NA	NA	NA	NA	NA	NA	NA	NA	NA
RPS6KA6_S232	y	RPS6KA6	Q9UK32	S	232	84769	0	1	40	1873	FALSE	0.13	NA	NA		Protein kinase 1					NA	NA	NA	NA	NA	NA	NA	NA	NA	NA	NA	NA	NA	NA	NA	NA	NA	NA	NA	NA	NA	NA	NA	NA	NA	NA	NA	NA	NA
RPS6KB2_S423	y	RPS6KB2	Q9UBS0	S	423	83515	0.000114666	1	15	136	TRUE	0.52	NA	NA	NA	NA	NA	NA	NA	NA	NA	NA	NA	NA	NA	NA	NA	NA	NA	NA	NA	NA	NA	NA	NA	NA	NA	NA	NA	NA	NA	NA	NA	NA	NA	NA	NA	NA	NA
RPS6KC1_S423	y	RPS6KC1	Q96S38	S	423	73253	1.19889e-50	1	40	553	TRUE	0.75	NA	NA		Protein kinase 1					NA	NA	NA	NA	NA	NA	NA	NA	NA	NA	NA	NA	NA	NA	NA	NA	NA	NA	NA	NA	NA	NA	NA	NA	NA	NA	NA	NA	NA
SCYL1_S754	y	SCYL1	Q96KG9	S	754	72048	0	1	36	501	TRUE	0.97	NA	NA	NA	NA	NA	NA	NA	NA	NA	NA	NA	NA	NA	NA	NA	NA	NA	NA	NA	NA	NA	NA	NA	NA	NA	NA	NA	NA	NA	NA	NA	NA	NA	NA	NA	NA	NA
SCYL2_S677	y	SCYL2	Q6P3W7	S	677	56973	1.76334e-38	0.999998	33	298	TRUE	0.97	NA	NA	NA	NA	NA	NA	NA	NA	NA	NA	NA	NA	NA	NA	NA	NA	NA	NA	NA	NA	NA	NA	NA	NA	NA	NA	NA	NA	NA	NA	NA	NA	NA	NA	NA	NA	NA
SCYL3_S707	y	SCYL3	Q8IZE3	S	707	63479	1.21248e-69	1	21	151	TRUE	0.93	NA	NA				Interaction with EZR			NA	NA	NA	NA	NA	NA	NA	NA	NA	NA	NA	NA	NA	NA	NA	NA	NA	NA	NA	NA	NA	NA	NA	NA	NA	NA	NA	NA	NA
SIK1_S575	y	SIK1	P57059	S	575	41917	2.94044e-37	0.999887	10	45	TRUE	0.64	NA	NA	NA	NA	NA	NA	NA	NA	NA	NA	NA	NA	NA	NA	NA	NA	NA	NA	NA	NA	NA	NA	NA	NA	NA	NA	NA	NA	NA	NA	NA	NA	NA	NA	NA	NA	NA
SIK2_S587	y	SIK2	Q9H0K1	S	587	77396	8.92198e-121	1	42	521	TRUE	0.9	NA	NA	NA	NA	NA	NA	NA	NA	NA	NA	NA	NA	NA	NA	NA	NA	NA	NA	NA	NA	NA	NA	NA	NA	NA	NA	NA	NA	NA	NA	NA	NA	NA	NA	NA	NA	NA
SLK_S189	y	SLK	Q9H2G2	S	189	77791	1.68883e-76	1	38	619	FALSE	0.09	NA	NA		Protein kinase					NA	NA	NA	NA	NA	NA	NA	NA	NA	NA	NA	NA	NA	NA	NA	NA	NA	NA	NA	NA	NA	NA	NA	0.967427	0.275229	0.250652	0.446602	highly_destabilizing	neutral
SNRK_S518	y	SNRK	Q9NRH2	S	518	80783	1.64985e-15	1	28	331	TRUE	0.97	NA	NA	NA	NA	NA	NA	NA	NA	NA	NA	NA	NA	NA	NA	NA	NA	NA	NA	NA	NA	NA	NA	NA	NA	NA	NA	NA	NA	NA	NA	NA	NA	NA	NA	NA	NA	NA
SPEG_S390	y	SPEG	Q15772	S	390	10813	7.8869e-05	1	6	34	TRUE	0.97	NA	NA	NA	NA	NA	NA	NA	NA	NA	NA	NA	NA	NA	NA	NA	NA	NA	NA	NA	NA	NA	NA	NA	NA	NA	NA	NA	NA	NA	NA	NA	NA	NA	NA	NA	NA	NA
SRC_Y419	y	SRC	P12931	Y	419	117413	1.3026e-146	0.999999	57	2756	FALSE	0.03	NA	NA		Protein kinase					NA	NA	NA	NA	NA	NA	NA	-5.46731	-3.56423	0.05	-7.1257	-4.6714	0.658531	-5.1847	-3.3843	0.0223256	-6.26025	-4.0019	0.0133727	NA	NA	NA	NA	0.997362	0.912143	0.942363	0.994236	highly_destabilizing	highly_destabilizing
SRPK1_S51	y	SRPK1	Q96SB4	S	51	73358	1.19971e-169	1	13	136	TRUE	0.99	NA	NA	NA	NA	NA	NA	NA	NA	NA	NA	NA	NA	NA	NA	NA	NA	NA	NA	NA	NA	NA	NA	NA	NA	NA	NA	NA	NA	NA	NA	NA	NA	NA	NA	NA	NA	NA
SRPK2_S494	y	SRPK2	P78362	S	494	42487	2.16865e-57	1	41	783	TRUE	0.98	NA	NA		Protein kinase					NA	NA	NA	NA	NA	NA	NA	NA	NA	NA	NA	NA	NA	NA	NA	NA	NA	NA	NA	NA	NA	NA	NA	NA	NA	NA	NA	NA	NA
STK10_S438	y	STK10	O94804	S	438	30194	0	1	57	2385	TRUE	0.97	NA	NA	NA	NA	NA	NA	NA	NA	NA	NA	NA	NA	NA	NA	NA	NA	NA	NA	NA	NA	NA	NA	NA	NA	NA	NA	NA	NA	NA	NA	NA	NA	NA	NA	NA	NA	NA
STK24_T190	y	STK24	Q9Y6E0	T	190	93528	8.54472e-43	1	22	124	FALSE	0.04	NA	NA		Protein kinase					NA	NA	NA	NA	NA	NA	NA	NA	NA	NA	NA	NA	NA	NA	NA	NA	NA	NA	NA	NA	NA	NA	NA	0.231942	0.0949627	0.0735463	0.0362372	neutral	slightly_stabilizing
STK26_S4	y	STK26	Q9P289	S	4	10245	6.57991e-154	1	44	1655	TRUE	0.98	NA	NA	NA	NA	NA	NA	NA	NA	NA	NA	NA	NA	NA	NA	NA	NA	NA	NA	NA	NA	NA	NA	NA	NA	NA	NA	NA	NA	NA	NA	NA	NA	NA	NA	NA	NA	NA
STK3_S316	y	STK3	Q13188	S	316	46288	0	1	40	793	TRUE	0.99	NA	NA	NA	NA	NA	NA	NA	NA	NA	NA	NA	NA	NA	NA	NA	NA	NA	NA	NA	NA	NA	NA	NA	NA	NA	NA	NA	NA	NA	NA	NA	NA	NA	NA	NA	NA	NA
STK32C_S18	y	STK32C	Q86UX6	S	18	61173	4.0645e-59	1	31	555	TRUE	0.97	NA	NA	NA	NA	NA	NA	NA	NA	NA	NA	NA	NA	NA	NA	NA	NA	NA	NA	NA	NA	NA	NA	NA	NA	NA	NA	NA	NA	NA	NA	NA	NA	NA	NA	NA	NA	NA
STK33_S441	y	STK33	Q9BYT3	S	441	10068	1.96673e-19	0.987316	6	91	TRUE	0.97	NA	NA	NA	NA	NA	NA	NA	NA	NA	NA	NA	NA	NA	NA	NA	NA	NA	NA	NA	NA	NA	NA	NA	NA	NA	NA	NA	NA	NA	NA	NA	NA	NA	NA	NA	NA	NA
STK38_S264	y	STK38	Q15208	S	264	49611	8.67249e-06	1	13	32	FALSE	0.49	NA	NA		Protein kinase					NA	NA	NA	NA	NA	NA	NA	NA	NA	NA	NA	NA	NA	NA	NA	NA	NA	NA	NA	NA	NA	NA	NA	0.520449	0.215503	0.304139	0.130251	slightly destabilizing	neutral
STK39_S385	y	STK39	Q9UEW8	S	385	83800	0	1	39	810	TRUE	0.77	NA	NA	NA	NA	NA	NA	NA	NA	NA	NA	NA	NA	NA	NA	NA	NA	NA	NA	NA	NA	NA	NA	NA	NA	NA	NA	NA	NA	NA	NA	NA	NA	NA	NA	NA	NA	NA
STK4_S320	y	STK4	Q13043	S	320	45972	0	1	22	240	TRUE	0.98	NA	NA	NA	NA	NA	NA	NA	NA	NA	NA	NA	NA	NA	NA	NA	NA	NA	NA	NA	NA	NA	NA	NA	NA	NA	NA	NA	NA	NA	NA	NA	NA	NA	NA	NA	NA	NA
SYK_Y525	y	SYK	P43405	Y	525	118796	0.00206886	0.99998	2	5	FALSE	0.04	NA	NA		Protein kinase					NA	NA	NA	NA	NA	NA	NA	NA	NA	NA	NA	NA	NA	NA	NA	NA	NA	NA	NA	NA	NA	NA	NA	NA	NA	NA	NA	NA	NA
TAOK1_S421	y	TAOK1	Q7L7X3	S	421	59295	5.21376e-94	1	50	1658	TRUE	0.98	NA	NA	NA	NA	NA	NA	NA	NA	NA	NA	NA	NA	NA	NA	NA	NA	NA	NA	NA	NA	NA	NA	NA	NA	NA	NA	NA	NA	NA	NA	NA	NA	NA	NA	NA	NA	NA
TAOK2_S9	y	TAOK2	Q9UL54	S	9	85303	1.45454e-51	1	14	85	TRUE	0.96	NA	NA	NA	NA	NA	NA	NA	NA	NA	NA	NA	NA	NA	NA	NA	NA	NA	NA	NA	NA	NA	NA	NA	NA	NA	NA	NA	NA	NA	NA	NA	NA	NA	NA	NA	NA	NA
TAOK3_S324	y	TAOK3	Q9H2K8	S	324	77840	0	1	51	967	TRUE	0.96	NA	NA	NA	NA	NA	NA	NA	NA	NA	NA	NA	NA	NA	NA	NA	NA	NA	NA	NA	NA	NA	NA	NA	NA	NA	NA	NA	NA	NA	NA	NA	NA	NA	NA	NA	NA	NA
TBK1_S172	y	TBK1	Q9UHD2	S	172	84222	2.39633e-20	0.980186	3	11	FALSE	0.2	NA	NA		Protein kinase					NA	NA	NA	NA	NA	NA	NA	NA	NA	NA	NA	NA	NA	NA	NA	NA	NA	NA	NA	NA	NA	NA	NA	NA	NA	NA	NA	NA	NA
TEC_Y519	y	TEC	P42680	Y	519	118766	4.3293e-130	1	10	215	FALSE	0.06	NA	NA		Protein kinase					NA	NA	NA	NA	NA	NA	NA	-6.15785	-3.2679	0.05	-7.9233	-4.4169	0.595337	-5.9982	-3.0884	0.0271332	-6.42675	-3.43855	0.0217463	NA	NA	NA	NA	0.974345	0.824682	0.784026	0.951746	highly_destabilizing	highly_destabilizing
TGFBR2_S548	y	TGFBR2	P37173	S	548	37836	3.46329e-37	1	20	153	TRUE	0.7	NA	NA	NA	NA	NA	NA	NA	NA	NA	NA	NA	NA	NA	NA	NA	NA	NA	NA	NA	NA	NA	NA	NA	NA	NA	NA	NA	NA	NA	NA	NA	NA	NA	NA	NA	NA	NA
TLK1_S159	y	TLK1	Q9UKI8	S	159	85006	5.23549e-110	0.999905	35	369	TRUE	0.96	NA	NA	NA	NA	NA	NA	NA	NA	NA	NA	NA	NA	NA	NA	NA	NA	NA	NA	NA	NA	NA	NA	NA	NA	NA	NA	NA	NA	NA	NA	NA	NA	NA	NA	NA	NA	NA
TLK2_S115	y	TLK2	Q86UE8	S	115	60977	0.000128357	1	16	134	TRUE	0.97	NA	NA	NA	NA	NA	NA	NA	NA	NA	NA	NA	NA	NA	NA	NA	NA	NA	NA	NA	NA	NA	NA	NA	NA	NA	NA	NA	NA	NA	NA	NA	NA	NA	NA	NA	NA	NA
TNIK_S680	y	TNIK	Q9UKE5	S	680	84948	1.20018e-53	1	46	878	TRUE	0.98	NA	NA				Mediates interaction with NEDD4			NA	NA	NA	NA	NA	NA	NA	NA	NA	NA	NA	NA	NA	NA	NA	NA	NA	NA	NA	NA	NA	NA	NA	NA	NA	NA	NA	NA	NA
TNK1_S502	y	TNK1	Q13470	S	502	46900	3.16023e-116	1	29	899	TRUE	0.75	NA	NA	NA	NA	NA	NA	NA	NA	NA	NA	NA	NA	NA	NA	NA	NA	NA	NA	NA	NA	NA	NA	NA	NA	NA	NA	NA	NA	NA	NA	NA	NA	NA	NA	NA	NA	NA
TNK2_Y284	y	TNK2	Q07912	Y	284	119333	3.14421e-06	1	17	202	FALSE	0.03	NA	NA		Protein kinase					NA	NA	NA	NA	NA	NA	NA	NA	NA	NA	NA	NA	NA	NA	NA	NA	NA	NA	NA	NA	NA	NA	NA	0.983378	0.394199	0.261655	0.47683	highly_destabilizing	slightly destabilizing
TRIO_S2455	y	TRIO	O75962	S	2455	29972	2.00547e-142	1	37	726	TRUE	0.99	NA	NA	NA	NA	NA	NA	NA	NA	NA	NA	NA	NA	NA	NA	NA	NA	NA	NA	NA	NA	NA	NA	NA	NA	NA	NA	NA	NA	NA	NA	NA	NA	NA	NA	NA	NA	NA
TTK_S821	y	TTK	P33981	S	821	37209	1.10485e-210	0.999882	19	184	FALSE	0.34	NA	NA	NA	NA	NA	NA	NA	NA	NA	NA	NA	NA	NA	NA	NA	NA	NA	NA	NA	NA	NA	NA	NA	NA	NA	NA	NA	NA	NA	NA	NA	NA	NA	NA	NA	NA	NA
TYK2_Y292	y	TYK2	P29597	Y	292	116916	1.69678e-113	1	38	721	TRUE	0.82	NA	NA		FERM					NA	NA	NA	NA	NA	NA	NA	NA	NA	NA	NA	NA	NA	NA	NA	NA	NA	NA	NA	NA	NA	NA	NA	0.479894	0.277452	0.186641	0.250483	slightly destabilizing	neutral
ULK1_S758	y	ULK1	O75385	S	758	29318	4.59178e-27	0.999961	8	103	TRUE	0.94	NA	NA	NA	NA	NA	NA	NA	NA	NA	NA	NA	NA	NA	NA	NA	NA	NA	NA	NA	NA	NA	NA	NA	NA	NA	NA	NA	NA	NA	NA	NA	NA	NA	NA	NA	NA	NA
ULK2_S600	y	ULK2	Q8IYT8	S	600	63387	0.00281804	0.98345	4	5	TRUE	0.93	NA	NA	NA	NA	NA	NA	NA	NA	NA	NA	NA	NA	NA	NA	NA	NA	NA	NA	NA	NA	NA	NA	NA	NA	NA	NA	NA	NA	NA	NA	NA	NA	NA	NA	NA	NA	NA
ULK3_S464	y	ULK3	Q6PHR2	S	464	57241	4.88348e-38	0.999995	17	153	TRUE	0.85	NA	NA	NA	NA	NA	NA	NA	NA	NA	NA	NA	NA	NA	NA	NA	NA	NA	NA	NA	NA	NA	NA	NA	NA	NA	NA	NA	NA	NA	NA	NA	NA	NA	NA	NA	NA	NA
VRK3_S59	y	VRK3	Q8IV63	S	59	62220	5.23081e-33	0.999933	29	451	TRUE	0.96	NA	NA			Nuclear localization signal				NA	NA	NA	NA	NA	NA	NA	NA	NA	NA	NA	NA	NA	NA	NA	NA	NA	NA	NA	0.00286717	0.0170053	0	0	NA	NA	NA	NA	NA	NA
WEE1_S139	y	WEE1	P30291	S	139	36825	2.7354e-156	1	19	502	TRUE	0.96	TRUE	NA	NA	NA	NA	NA	NA	NA	NA	NA	NA	NA	NA	NA	NA	NA	NA	NA	NA	NA	NA	NA	NA	NA	NA	NA	NA	NA	NA	NA	NA	NA	NA	NA	NA	NA	NA
WNK1_S2032	y	WNK1	Q9H4A3	S	2032	16442	8.24178e-135	1	47	1118	TRUE	0.99	NA	NA	NA	NA	NA	NA	NA	NA	NA	NA	NA	NA	NA	NA	NA	NA	NA	NA	NA	NA	NA	NA	NA	NA	NA	NA	NA	NA	NA	NA	NA	NA	NA	NA	NA	NA	NA
WNK2_S1817	y	WNK2	Q9Y3S1	S	1817	14720	9.6238e-19	1	8	65	TRUE	0.99	NA	NA	NA	NA	NA	NA	NA	NA	NA	NA	NA	NA	NA	NA	NA	NA	NA	NA	NA	NA	NA	NA	NA	NA	NA	NA	NA	NA	NA	NA	NA	NA	NA	NA	NA	NA	NA
WNK3_S1585	y	WNK3	Q9BYP7	S	1585	1352	0.000794623	0.999991	2	21	TRUE	0.94	NA	NA	NA	NA	NA	NA	NA	NA	NA	NA	NA	NA	NA	NA	NA	NA	NA	NA	NA	NA	NA	NA	NA	NA	NA	NA	NA	NA	NA	NA	NA	NA	NA	NA	NA	NA	NA
WNK4_S1217	y	WNK4	Q96J92	S	1217	71610	1.17554e-66	1	7	15	TRUE	0.98	NA	NA	NA	NA	NA	NA	NA	NA	NA	NA	NA	NA	NA	NA	NA	NA	NA	NA	NA	NA	NA	NA	NA	NA	NA	NA	NA	NA	NA	NA	NA	NA	NA	NA	NA	NA	NA
YES1_Y426	y	YES1	P07947	Y	426	117413	1.3026e-146	0.999999	57	2756	FALSE	0.03	NA	NA		Protein kinase					NA	NA	NA	NA	NA	NA	NA	-5.42322	-3.5304	0.05	-7.2392	-4.9313	0.651167	-5.1482	-3.3299	0.0233112	-5.9506	-3.854	0.0155883	NA	NA	NA	NA	0.999772	0.000524706	1.16817e-07	3.6673e-05	highly_destabilizing	highly_stabilizing
ZAP70_Y319	y	ZAP70	P43403	Y	319	118789	8.55525e-15	0.998876	1	363	FALSE	0.13	NA	NA	NA	NA	NA	NA	NA	NA	NA	NA	NA	NA	NA	NA	NA	NA	NA	NA	NA	NA	NA	NA	NA	NA	NA	NA	NA	NA	NA	NA	NA	0.97452	0.872299	0.926004	0.850277	highly_destabilizing	highly_destabilizing
[truncated: 42 more columns]
