# Supplementary material for: Positional distribution and conservation of major phosphorylated sites in the human kinome
Source: Front Mol Biosci. 2025 Apr 9;12:1557835. doi: 10.3389/fmolb.2025.1557835 (PMC12015135; doi:10.3389/fmolb.2025.1557835)
Supplement: Supplementary file 6 [file Table4.xlsx]

## Sheet: Description
		Supplementary_Table_4: Classification of human kinome based on predominant phosphorylated sites
		Positional distribution and conservation of major Phosphorylated sites in the Human Kinome Athira Perunelly Gopalakrishnan1,2, Prathik Basthikoppa Shivamurthy1, Mukhtar Ahmed3, Samseera Ummar1, Poornima Ramesh1, Sonet Daniel Thomas1,2, Althaf Mahin1,2, Mahammad Nisar1, Sowmya Soman1, Rajesh Raju1,2* 1 Centre for Integrative Omics Data Science (CIODS), Yenepoya (Deemed to be University), Mangalore…

## Sheet: Supp_table_4
GENE	MOD_RSD		Domain	Position	Classification	Source of detection	Type of kinase	LT_LIT	MS_LIT	Total (LT+HT)	Functional relevance
AAK1	T620	AAK1_T620			PoKD	HT only	S/T		44	44	Orphan sites
AAK1	T606	AAK1_T606			PoKD	HT only	S/T		36	36	Orphan sites
AAK1	S637	AAK1_S637			PoKD	HT only	S/T		35	35	Orphan sites
AAK1	S624	AAK1_S624			PoKD	HT only	S/T		32	32	Orphan sites
AAK1	S623	AAK1_S623			PoKD	HT only	S/T		25	25	Orphan sites
AAK1	T389	AAK1_T389			PoKD	HT only	S/T		21	21	Orphan sites
AAK1	S618	AAK1_S618			PoKD	HT only	S/T		15	15	Orphan sites
AAK1	S678	AAK1_S678			PoKD	HT only	S/T		11	11	Orphan sites
AAK1	S676	AAK1_S676			PoKD	HT only	S/T		10	10	Orphan sites
AAK1	S21	AAK1_S21			PoKD	HT only	S/T		9	9	Orphan sites
AATK	S1262	AATK_S1262			PoKD	HT only	Dual		2	2	Orphan sites
AATK	S495	AATK_S495			PoKD	HT only	Dual		2	2	Orphan sites
AATK	S1215	AATK_S1215			PoKD	HT only	Dual		1	1	Orphan sites
AATK	S1340	AATK_S1340			PoKD	HT only	Dual		1	1	Orphan sites
AATK	S946	AATK_S946			PoKD	HT only	Dual		1	1	Orphan sites
AATK	S968	AATK_S968			PoKD	HT only	Dual		1	1	Orphan sites
AATK	S999	AATK_S999			PoKD	HT only	Dual		1	1	Orphan sites
AATK	T941	AATK_T941			PoKD	HT only	Dual		1	1	Orphan sites
ABL1	Y393	ABL1_Y393	PK_Tyr_Ser-Thr	242-493	PaKD	LT+HT	Y	13	38	51	Activation site
ABL1	Y226	ABL1_Y226			PaKD	LT+HT	Y	15	8	23	Activation site
ABL1	Y253	ABL1_Y253	PK_Tyr_Ser-Thr	242-493	PaKD	LT+HT	Y	4	7	11	Activation site
ABL1	S569	ABL1_S569			PaKD	HT only	Y		33	33	Orphan sites
ABL1	Y185	ABL1_Y185	SH2	127-202	PaKD	LT+HT	Y	3	13	16	Orphan sites
ABL1	T852	ABL1_T852			PaKD	HT only	Y		13	13	Orphan sites
ABL1	S718	ABL1_S718			PaKD	HT only	Y		11	11	Orphan sites
ABL1	S917	ABL1_S917			PaKD	HT only	Y		10	10	Orphan sites
ABL1	S16	ABL1_S16			PaKD	HT only	Y		9	9	Orphan sites
ABL1	Y257	ABL1_Y257	PK_Tyr_Ser-Thr	242-493	PaKD	LT+HT	Y	4	12	16	Other functions
ABL2	S631	ABL2_S631			PaKD	HT only	Y		34	34	Orphan sites
ABL2	S620	ABL2_S620			PaKD	HT only	Y		28	28	Orphan sites
ABL2	S936	ABL2_S936			PaKD	HT only	Y		23	23	Orphan sites
ABL2	S817	ABL2_S817			PaKD	HT only	Y		17	17	Orphan sites
ABL2	S820	ABL2_S820			PaKD	HT only	Y		17	17	Orphan sites
ABL2	S783	ABL2_S783			PaKD	HT only	Y		11	11	Orphan sites
ABL2	S655	ABL2_S655			PaKD	HT only	Y		10	10	Orphan sites
ABL2	Y718	ABL2_Y718			PaKD	HT only	Y		9	9	Orphan sites
ABL2	S915	ABL2_S915			PaKD	HT only	Y		8	8	Orphan sites
ABL2	Y439	ABL2_Y439	PK_Tyr_Ser-Thr	288-539	PaKD	LT+HT	Y	3	30	33	Other functions
ACVR1	T203	ACVR1_T203	TGF_beta_GS	179-206	PaKD	LT only	S/T	1		1	Inhibition sites
ACVR1	S226	ACVR1_S226	PK_Tyr_Ser-Thr	208-495	PaKD	HT only	S/T		2	2	Orphan sites
ACVR1	S501	ACVR1_S501			PaKD	HT only	S/T		2	2	Orphan sites
ACVR1B	S168	ACVR1B_S168			PaKD	HT only	S/T		5	5	Orphan sites
ACVR1B	Y380	ACVR1B_Y380	Pkinase	207-494	PaKD	LT+HT	S/T	1	1	2	Orphan sites
ACVR1B	T206	ACVR1B_T206			PaKD	LT only	S/T	1		1	Orphan sites
ACVR1B	Y463	ACVR1B_Y463	Pkinase	207-494	PaKD	HT only	S/T		1	1	Orphan sites
ACVR2A	S184	ACVR2A_S184			PaKD	HT only	S/T		1	1	Orphan sites
ACVR2A	Y233	ACVR2A_Y233	Pkinase	196-481	PaKD	HT only	S/T		1	1	Orphan sites
ACVR2B	S19	ACVR2B_S19			PeKD	HT only	S/T		1	1	Orphan sites
ACVRL1	S161	ACVRL1_S161			PoKD	LT+HT	S/T	1	4	5	Orphan sites
ACVRL1	S160	ACVRL1_S160			PoKD	HT only	S/T		3	3	Orphan sites
ACVRL1	S155	ACVRL1_S155			PoKD	LT+HT	S/T	1	1	2	Orphan sites
ACVRL1	T412	ACVRL1_T412	PK_Tyr_Ser-Thr	202-489	PoKD	HT only	S/T		1	1	Orphan sites
ACVRL1	Y421	ACVRL1_Y421	PK_Tyr_Ser-Thr	202-489	PoKD	HT only	S/T		1	1	Orphan sites
AKT1	T308	AKT1_T308	Pkinase	150-408	PaKD	LT+HT	S/T	500	12	512	Activation site
AKT1	S129	AKT1_S129			PaKD	LT+HT	S/T	11	24	35	Activation site
AKT1	S124	AKT1_S124			PaKD	LT+HT	S/T	6	17	23	Activation site
AKT1	S477	AKT1_S477			PaKD	LT+HT	S/T	2	4	6	Activation site
AKT1	Y315	AKT1_Y315	Pkinase	150-408	PaKD	LT+HT	S/T	3	2	5	Activation site
AKT1	T479	AKT1_T479			PaKD	LT+HT	S/T	2	3	5	Activation site
AKT1	S473	AKT1_S473	Pkinase-C	429-474	PaKD	LT+HT	S/T	1259	19	1278	Activity Altered
AKT1	T450	AKT1_T450	Pkinase-C	429-474	PaKD	LT+HT	S/T	25	4	29	Activity Altered
AKT1	S126	AKT1_S126			PaKD	HT only	S/T		17	17	Orphan sites
AKT1	S122	AKT1_S122			PaKD	HT only	S/T		10	10	Orphan sites
AKT2	S474	AKT2_S474	Pkinase-C	430-475	PoKD	LT+HT	S/T	23	6	29	Activation site
AKT2	T309	AKT2_T309	Pkinase	152-409	PoKD	LT+HT	S/T	9	3	12	Activation site
AKT2	T451	AKT2_T451	Pkinase-C	430-475	PoKD	LT+HT	S/T	2	11	13	Orphan sites
AKT2	S126	AKT2_S126			PoKD	LT+HT	S/T	1	11	12	Orphan sites
AKT2	S34	AKT2_S34	PH	6-108	PoKD	HT only	S/T		7	7	Orphan sites
AKT2	S478	AKT2_S478			PoKD	HT only	S/T		5	5	Orphan sites
AKT2	S302	AKT2_S302	Pkinase	152-409	PoKD	HT only	S/T		3	3	Orphan sites
AKT2	Y475	AKT2_Y475	Pkinase-C	430-475	PoKD	LT+HT	S/T	1	1	2	Orphan sites
AKT2	Y438	AKT2_Y438	Pkinase-C	430-475	PoKD	HT only	S/T		2	2	Orphan sites
AKT2	S128	AKT2_S128			PoKD	LT+HT	S/T	1	3	4	Other functions
AKT3	S476	AKT3_S476			PaKD	HT only	S/T		6	6	Orphan sites
AKT3	S120	AKT3_S120			PaKD	LT+HT	S/T	1	3	4	Orphan sites
AKT3	S34	AKT3_S34	PH	6-107	PaKD	HT only	S/T		4	4	Orphan sites
AKT3	T447	AKT3_T447	Pkinase-C	426-472	PaKD	LT+HT	S/T	1	2	3	Orphan sites
AKT3	S474	AKT3_S474			PaKD	HT only	S/T		2	2	Orphan sites
AKT3	S123	AKT3_S123			PaKD	HT only	S/T		1	1	Orphan sites
AKT3	T298	AKT3_T298	Pkinase	148-405	PaKD	HT only	S/T		1	1	Orphan sites
AKT3	T302	AKT3_T302	Pkinase	148-405	PaKD	HT only	S/T		1	1	Orphan sites
AKT3	S472	AKT3_S472	Pkinase-C	426-472	PaKD	LT+HT	S/T	10	7	17	Other functions
AKT3	T305	AKT3_T305	Pkinase	148-405	PaKD	LT+HT	S/T	8	3	11	Other functions
AMHR2	S236	AMHR2_S236	Pkinase	205-505	PeKD	HT only	S/T		1	1	Orphan sites
ANKK1	T694	ANKK1_T694	Ank_2	663-752	PoKD	HT only	S/T		1	1	Orphan sites
ANKK1	T6	ANKK1_T6			PoKD	HT only	S/T		1	1	Orphan sites
ARAF	S582	ARAF_S582			PoKD	LT+HT	S/T	1	41	42	Activation site
ARAF	S257	ARAF_S257			PoKD	LT+HT	S/T	2	19	21	Activation site
ARAF	Y302	ARAF_Y302			PoKD	LT+HT	S/T	1	5	6	Activation site
ARAF	S186	ARAF_S186			PoKD	HT only	S/T		19	19	Orphan sites
ARAF	S157	ARAF_S157			PoKD	HT only	S/T		11	11	Orphan sites
ARAF	T181	ARAF_T181			PoKD	HT only	S/T		11	11	Orphan sites
ARAF	T253	ARAF_T253			PoKD	HT only	S/T		10	10	Orphan sites
ARAF	S259	ARAF_S259			PoKD	LT+HT	S/T	1	6	7	Orphan sites
ARAF	S274	ARAF_S274			PoKD	HT only	S/T		6	6	Orphan sites
ARAF	S269	ARAF_S269			PoKD	HT only	S/T		5	5	Orphan sites
AURKA	T288	AURKA_T288	Pkinase	133-383	PiKD	LT+HT	S/T	56	11	67	Activation site
AURKA	S342	AURKA_S342	Pkinase	133-383	PiKD	LT+HT	S/T	2	1	3	Activation site
AURKA	S284	AURKA_S284	Pkinase	133-383	PiKD	LT only	S/T	2		2	Activation site
AURKA	T287	AURKA_T287	Pkinase	133-383	PiKD	LT+HT	S/T	4	5	9	Activity Altered
AURKA	S41	AURKA_S41			PiKD	HT only	S/T		3	3	Orphan sites
AURKA	T292	AURKA_T292	Pkinase	133-383	PiKD	HT only	S/T		3	3	Orphan sites
AURKA	S266	AURKA_S266	Pkinase	133-383	PiKD	HT only	S/T		2	2	Orphan sites
AURKA	S4	AURKA_S4			PiKD	HT only	S/T		2	2	Orphan sites
AURKA	Y148	AURKA_Y148	Pkinase	133-383	PiKD	LT+HT	S/T	1	4	5	Other functions
AURKA	S51	AURKA_S51			PiKD	LT+HT	S/T	2	2	4	Other functions
AURKB	T232	AURKB_T232	Pkinase	77-327	PaKD	LT+HT	S/T	32	17	49	Activation site
AURKB	T236	AURKB_T236	Pkinase	77-327	PaKD	LT+HT	S/T	2	5	7	Activation site
AURKB	S331	AURKB_S331			PaKD	LT only	S/T	5		5	Activation site
AURKB	T35	AURKB_T35			PaKD	HT only	S/T		10	10	Orphan sites
AURKB	S7	AURKB_S7			PaKD	HT only	S/T		8	8	Orphan sites
AURKB	T64	AURKB_T64			PaKD	HT only	S/T		8	8	Orphan sites
AURKB	S61	AURKB_S61			PaKD	HT only	S/T		6	6	Orphan sites
AURKB	S45	AURKB_S45			PaKD	HT only	S/T		5	5	Orphan sites
AURKB	S62	AURKB_S62			PaKD	HT only	S/T		4	4	Orphan sites
AURKB	S227	AURKB_S227	Pkinase	77-327	PaKD	LT+HT	S/T	2	6	8	Other functions
AURKC	T198	AURKC_T198	Pkinase	43-293	PiKD	LT+HT	S/T	3	11	14	Activation site
AURKC	T202	AURKC_T202	Pkinase	43-293	PiKD	LT+HT	S/T	1	6	7	Activation site
AURKC	T164	AURKC_T164	Pkinase	43-293	PiKD	LT only	S/T	1		1	Activation site
AURKC	Y205	AURKC_Y205	Pkinase	43-293	PiKD	HT only	S/T		1	1	Orphan sites
AURKC	Y58	AURKC_Y58	Pkinase	43-293	PiKD	HT only	S/T		1	1	Orphan sites
AXL	Y702	AXL_Y702	PK_Tyr_Ser-Thr	536-803	PiKD	LT+HT	Y	7	19	26	Orphan sites
AXL	Y779	AXL_Y779	PK_Tyr_Ser-Thr	536-803	PiKD	LT+HT	Y	7	2	9	Orphan sites
AXL	Y703	AXL_Y703	PK_Tyr_Ser-Thr	536-803	PiKD	HT only	Y		8	8	Orphan sites
AXL	Y866	AXL_Y866			PiKD	LT+HT	Y	2	3	5	Orphan sites
AXL	S884	AXL_S884			PiKD	HT only	Y		4	4	Orphan sites
AXL	Y698	AXL_Y698	PK_Tyr_Ser-Thr	536-803	PiKD	LT+HT	Y	1	2	3	Orphan sites
AXL	S875	AXL_S875			PiKD	HT only	Y		3	3	Orphan sites
AXL	S100	AXL_S100	Ig_3	37-120	PiKD	HT only	Y		1	1	Orphan sites
AXL	S515	AXL_S515			PiKD	HT only	Y		1	1	Orphan sites
AXL	Y821	AXL_Y821			PiKD	LT only	Y	2		2	Other functions
BLK	Y389	BLK_Y389	PK_Tyr_Ser-Thr	241-490	PaKD	LT+HT	Y	2	3	5	Orphan sites
BLK	Y187	BLK_Y187	SH2	124-205	PaKD	LT+HT	Y	1	4	5	Orphan sites
BLK	Y188	BLK_Y188	SH2	124-205	PaKD	LT+HT	Y	1	4	5	Orphan sites
BLK	Y205	BLK_Y205	SH2	124-205	PaKD	LT+HT	Y	1	1	2	Orphan sites
BLK	S24	BLK_S24			PaKD	HT only	Y		1	1	Orphan sites
BLK	Y501	BLK_Y501			PaKD	HT only	Y		1	1	Orphan sites
BLK	Y309	BLK_Y309	PK_Tyr_Ser-Thr	241-490	PaKD	LT+HT	Y	2	2	4	Other functions
BMP2K	S1029	BMP2K_S1029	BMP2K_C	893-1161	PoKD	HT only	S/T		20	20	Orphan sites
BMP2K	S1032	BMP2K_S1032	BMP2K_C	893-1161	PoKD	HT only	S/T		14	14	Orphan sites
BMP2K	S1107	BMP2K_S1107	BMP2K_C	893-1161	PoKD	HT only	S/T		11	11	Orphan sites
BMP2K	S1031	BMP2K_S1031	BMP2K_C	893-1161	PoKD	HT only	S/T		10	10	Orphan sites
BMP2K	S1111	BMP2K_S1111	BMP2K_C	893-1161	PoKD	HT only	S/T		8	8	Orphan sites
BMP2K	S979	BMP2K_S979	BMP2K_C	893-1161	PoKD	HT only	S/T		7	7	Orphan sites
BMP2K	S1076	BMP2K_S1076	BMP2K_C	893-1161	PoKD	HT only	S/T		6	6	Orphan sites
BMP2K	S14	BMP2K_S14			PoKD	HT only	S/T		5	5	Orphan sites
BMP2K	T1014	BMP2K_T1014	BMP2K_C	893-1161	PoKD	HT only	S/T		5	5	Orphan sites
BMP2K	S949	BMP2K_S949	BMP2K_C	893-1161	PoKD	HT only	S/T		4	4	Orphan sites
BMPR1A	Y407	BMPR1A_Y407	PK_Tyr_Ser-Thr	234-521	PeKD	HT only	S/T		1	1	Orphan sites
BMPR1B	S175	BMPR1B_S175	TGF_beta_GS	175-202	PoKD	HT only	S/T		1	1	Orphan sites
BMPR1B	S92	BMPR1B_S92	Activin_recp	30-106	PoKD	HT only	S/T		1	1	Orphan sites
BMPR2	S757	BMPR2_S757			PoKD	LT+HT	S/T	1	5	6	Orphan sites
BMPR2	S863	BMPR2_S863			PoKD	HT only	S/T		6	6	Orphan sites
BMPR2	S586	BMPR2_S586			PoKD	HT only	S/T		4	4	Orphan sites
BMPR2	T977	BMPR2_T977			PoKD	HT only	S/T		4	4	Orphan sites
BMPR2	Y708	BMPR2_Y708			PoKD	HT only	S/T		4	4	Orphan sites
BMPR2	S515	BMPR2_S515			PoKD	HT only	S/T		3	3	Orphan sites
BMPR2	S862	BMPR2_S862			PoKD	HT only	S/T		3	3	Orphan sites
BMPR2	S375	BMPR2_S375	Pkinase	203-501	PoKD	HT only	S/T		2	2	Orphan sites
BMPR2	S680	BMPR2_S680			PoKD	HT only	S/T		2	2	Orphan sites
BMPR2	S681	BMPR2_S681			PoKD	HT only	S/T		2	2	Orphan sites
BMX	Y40	BMX_Y40	PH	5-111	PaKD	LT only	Y	5		5	Activation site
BMX	Y216	BMX_Y216			PaKD	LT only	Y	1		1	Orphan sites
BMX	S226	BMX_S226			PaKD	HT only	Y		1	1	Orphan sites
BMX	S254	BMX_S254			PaKD	HT only	Y		1	1	Orphan sites
BMX	T394	BMX_T394			PaKD	HT only	Y		1	1	Orphan sites
BMX	Y365	BMX_Y365	SH2	296-377	PaKD	HT only	Y		1	1	Orphan sites
BMX	Y566	BMX_Y566	PK_Tyr_Ser-Thr	417-666	PaKD	LT only	Y	3		3	Other functions
BRAF	S729	BRAF_S729			PoKD	LT+HT	S/T	7	32	39	Activation site
BRAF	S446	BRAF_S446			PoKD	LT+HT	S/T	9	23	32	Activation site
BRAF	T599	BRAF_T599	PK_Tyr_Ser-Thr	457-714	PoKD	LT only	S/T	11		11	Activation site
BRAF	S602	BRAF_S602	PK_Tyr_Ser-Thr	457-714	PoKD	LT only	S/T	10		10	Activation site
BRAF	T401	BRAF_T401			PoKD	LT+HT	S/T	3	19	22	Inhibition sites
BRAF	S365	BRAF_S365			PoKD	LT+HT	S/T	7	14	21	Inhibition sites
BRAF	S465	BRAF_S465	PK_Tyr_Ser-Thr	457-714	PoKD	LT+HT	S/T	3	6	9	Inhibition sites
BRAF	S447	BRAF_S447			PoKD	HT only	S/T		14	14	Orphan sites
BRAF	S419	BRAF_S419			PoKD	LT+HT	S/T	2	11	13	Orphan sites
BRAF	S151	BRAF_S151			PoKD	LT+HT	S/T	3	16	19	Other functions
BRSK1	S563	BRSK1_S563			PoKD	HT only	S/T		16	16	Orphan sites
BRSK1	S508	BRSK1_S508			PoKD	HT only	S/T		8	8	Orphan sites
BRSK1	S384	BRSK1_S384			PoKD	HT only	S/T		4	4	Orphan sites
BRSK1	T205	BRSK1_T205	Pkinase	34-285	PoKD	LT only	S/T	3		3	Orphan sites
BRSK1	S399	BRSK1_S399			PoKD	HT only	S/T		3	3	Orphan sites
BRSK1	S579	BRSK1_S579			PoKD	HT only	S/T		3	3	Orphan sites
BRSK1	T189	BRSK1_T189	Pkinase	34-285	PoKD	LT only	S/T	2		2	Orphan sites
BRSK1	S413	BRSK1_S413			PoKD	HT only	S/T		2	2	Orphan sites
BRSK1	S209	BRSK1_S209	Pkinase	34-285	PoKD	LT only	S/T	1		1	Orphan sites
BRSK1	S404	BRSK1_S404			PoKD	HT only	S/T		1	1	Orphan sites
BRSK2	S489	BRSK2_S489			PoKD	HT only	S/T		19	19	Orphan sites
BRSK2	S393	BRSK2_S393			PoKD	HT only	S/T		15	15	Orphan sites
BRSK2	S382	BRSK2_S382			PoKD	HT only	S/T		11	11	Orphan sites
BRSK2	S423	BRSK2_S423			PoKD	HT only	S/T		9	9	Orphan sites
BRSK2	S367	BRSK2_S367			PoKD	HT only	S/T		8	8	Orphan sites
BRSK2	S416	BRSK2_S416			PoKD	HT only	S/T		8	8	Orphan sites
BRSK2	T509	BRSK2_T509			PoKD	HT only	S/T		6	6	Orphan sites
BRSK2	S427	BRSK2_S427			PoKD	HT only	S/T		5	5	Orphan sites
BRSK2	S435	BRSK2_S435			PoKD	HT only	S/T		4	4	Orphan sites
BRSK2	S513	BRSK2_S513			PoKD	HT only	S/T		4	4	Orphan sites
BTK	Y223	BTK_Y223	SH3_1	220-266	PaKD	LT+HT	Y	32	12	44	Activation site
BTK	Y551	BTK_Y551	PK_Tyr_Ser-Thr	402-651	PaKD	LT+HT	Y	27	9	36	Activation site
BTK	Y361	BTK_Y361	SH2	281-362	PaKD	HT only	Y		5	5	Orphan sites
BTK	T191	BTK_T191			PaKD	HT only	Y		4	4	Orphan sites
BTK	Y225	BTK_Y225	SH3_1	220-266	PaKD	HT only	Y		4	4	Orphan sites
BTK	Y344	BTK_Y344	SH2	281-362	PaKD	HT only	Y		4	4	Orphan sites
BTK	S180	BTK_S180			PaKD	LT+HT	Y	1	2	3	Orphan sites
BTK	S55	BTK_S55	PH	4-133	PaKD	HT only	Y		3	3	Orphan sites
BTK	Y375	BTK_Y375			PaKD	HT only	Y		3	3	Orphan sites
BTK	S378	BTK_S378			PaKD	HT only	Y		2	2	Orphan sites
BUB1	S314	BUB1_S314			PoKD	LT+HT	S/T	4	5	9	Activation site
BUB1	S655	BUB1_S655			PoKD	LT+HT	S/T	1	27	28	Orphan sites
BUB1	S596	BUB1_S596			PoKD	LT+HT	S/T	1	25	26	Orphan sites
BUB1	S593	BUB1_S593			PoKD	LT+HT	S/T	1	15	16	Orphan sites
BUB1	S661	BUB1_S661			PoKD	LT+HT	S/T	1	14	15	Orphan sites
BUB1	S331	BUB1_S331			PoKD	LT+HT	S/T	1	7	8	Orphan sites
BUB1	S459	BUB1_S459			PoKD	LT+HT	S/T	1	7	8	Orphan sites
BUB1	S563	BUB1_S563			PoKD	LT+HT	S/T	1	7	8	Orphan sites
BUB1	S511	BUB1_S511			PoKD	LT+HT	S/T	1	5	6	Orphan sites
BUB1	S307	BUB1_S307			PoKD	HT only	S/T		6	6	Orphan sites
CAMK1	T177	CAMK1_T177	Pkinase	20-276	PaKD	LT+HT	S/T	4	2	6	Activation site
CAMK1	S363	CAMK1_S363			PaKD	HT only	S/T		4	4	Orphan sites
CAMK1	S324	CAMK1_S324			PaKD	HT only	S/T		1	1	Orphan sites
CAMK1	T323	CAMK1_T323			PaKD	HT only	S/T		1	1	Orphan sites
CAMK1	Y20	CAMK1_Y20	Pkinase	20-276	PaKD	HT only	S/T		1	1	Orphan sites
CAMK1	Y235	CAMK1_Y235	Pkinase	20-276	PaKD	HT only	S/T		1	1	Orphan sites
CAMK1D	T180	CAMK1D_T180	Pkinase	23-279	PaKD	LT+HT	S/T	1	1	2	Orphan sites
CAMK1D	S327	CAMK1D_S327			PaKD	HT only	S/T		2	2	Orphan sites
CAMK1D	S122	CAMK1D_S122	Pkinase	23-279	PaKD	HT only	S/T		1	1	Orphan sites
CAMK1D	S154	CAMK1D_S154	Pkinase	23-279	PaKD	HT only	S/T		1	1	Orphan sites
CAMK1D	S179	CAMK1D_S179	Pkinase	23-279	PaKD	HT only	S/T		1	1	Orphan sites
CAMK1D	S355	CAMK1D_S355			PaKD	HT only	S/T		1	1	Orphan sites
CAMK1D	S382	CAMK1D_S382			PaKD	HT only	S/T		1	1	Orphan sites
CAMK1D	S384	CAMK1D_S384			PaKD	HT only	S/T		1	1	Orphan sites
CAMK1G	S168	CAMK1G_S168	Pkinase	23-277	PeKD	HT only	S/T		2	2	Orphan sites
CAMK2A	T286	CAMK2A_T286			PoKD	LT+HT	S/T	44	10	54	Activation site
CAMK2A	T305	CAMK2A_T305			PoKD	LT+HT	S/T	8	2	10	Inhibition sites
CAMK2A	T306	CAMK2A_T306			PoKD	LT+HT	S/T	6	4	10	Inhibition sites
CAMK2A	S333	CAMK2A_S333			PoKD	LT+HT	S/T	1	2	3	Orphan sites
CAMK2A	S334	CAMK2A_S334			PoKD	LT+HT	S/T	1	2	3	Orphan sites
CAMK2A	S279	CAMK2A_S279			PoKD	LT+HT	S/T	1	1	2	Orphan sites
CAMK2A	T276	CAMK2A_T276			PoKD	LT+HT	S/T	1	1	2	Orphan sites
CAMK2A	S332	CAMK2A_S332			PoKD	LT+HT	S/T	2	2	4	Other functions
CAMK2B	S319	CAMK2B_S319			PoKD	HT only	S/T		7	7	Orphan sites
CAMK2B	S315	CAMK2B_S315			PoKD	HT only	S/T		2	2	Orphan sites
CAMK2B	S423	CAMK2B_S423			PoKD	HT only	S/T		6	6	Orphan sites
CAMK2B	S280	CAMK2B_S280			PoKD	HT only	S/T		5	5	Orphan sites
CAMK2B	S276	CAMK2B_S276			PoKD	HT only	S/T		3	3	Orphan sites
CAMK2B	S504	CAMK2B_S504			PoKD	HT only	S/T		3	3	Orphan sites
CAMK2B	T287	CAMK2B_T287			PoKD	LT+HT	S/T	7	5	12	Other functions
CAMK2B	T306	CAMK2B_T306			PoKD	LT+HT	S/T	2	2	4	Other functions
CAMK2B	T307	CAMK2B_T307			PoKD	LT+HT	S/T	1	3	4	Other functions
CAMK2D	T287	CAMK2D_T287			PoKD	LT+HT	S/T	7	12	19	Activation site
CAMK2D	S319	CAMK2D_S319			PoKD	HT only	S/T		17	17	Orphan sites
CAMK2D	S315	CAMK2D_S315			PoKD	HT only	S/T		14	14	Orphan sites
CAMK2D	S333	CAMK2D_S333			PoKD	LT+HT	S/T	1	11	12	Orphan sites
CAMK2D	T331	CAMK2D_T331			PoKD	LT+HT	S/T	1	11	12	Orphan sites
CAMK2D	S330	CAMK2D_S330			PoKD	HT only	S/T		12	12	Orphan sites
CAMK2D	S334	CAMK2D_S334			PoKD	LT+HT	S/T	1	9	10	Orphan sites
CAMK2D	S472	CAMK2D_S472	CaMKII_AD	346-473	PoKD	HT only	S/T		10	10	Orphan sites
CAMK2D	T337	CAMK2D_T337			PoKD	LT+HT	S/T	1	20	21	Other functions
CAMK2D	T336	CAMK2D_T336			PoKD	LT+HT	S/T	1	10	11	Other functions
CAMK2G	T287	CAMK2G_T287			PoKD	LT+HT	S/T	4	20	24	Activation site
CAMK2G	S311	CAMK2G_S311			PoKD	HT only	S/T		11	11	Orphan sites
CAMK2G	S319	CAMK2G_S319			PoKD	LT+HT	S/T	1	8	9	Orphan sites
CAMK2G	S315	CAMK2G_S315			PoKD	HT only	S/T		8	8	Orphan sites
CAMK2G	S280	CAMK2G_S280			PoKD	LT+HT	S/T	2	5	7	Orphan sites
CAMK2G	S384	CAMK2G_S384			PoKD	HT only	S/T		6	6	Orphan sites
CAMK2G	S419	CAMK2G_S419			PoKD	HT only	S/T		6	6	Orphan sites
CAMK2G	S382	CAMK2G_S382			PoKD	HT only	S/T		5	5	Orphan sites
CAMK2G	S321	CAMK2G_S321			PoKD	HT only	S/T		4	4	Orphan sites
CAMK2G	S325	CAMK2G_S325			PoKD	HT only	S/T		2	2	Orphan sites
CAMK4	T200	CAMK4_T200	Pkinase	46-300	PaKD	LT+HT	S/T	4	2	6	Activation site
CAMK4	S360	CAMK4_S360			PaKD	HT only	S/T		15	15	Orphan sites
CAMK4	S341	CAMK4_S341			PaKD	HT only	S/T		5	5	Orphan sites
CAMK4	S189	CAMK4_S189	Pkinase	46-300	PaKD	HT only	S/T		4	4	Orphan sites
CAMK4	S356	CAMK4_S356			PaKD	HT only	S/T		4	4	Orphan sites
CAMK4	S12	CAMK4_S12			PaKD	LT only	S/T	1		1	Orphan sites
CAMK4	S13	CAMK4_S13			PaKD	LT only	S/T	1		1	Orphan sites
CAMK4	S345	CAMK4_S345			PaKD	HT only	S/T		1	1	Orphan sites
CAMK4	S348	CAMK4_S348			PaKD	HT only	S/T		1	1	Orphan sites
CAMK4	S352	CAMK4_S352			PaKD	HT only	S/T		1	1	Orphan sites
CAMKK1	S74	CAMKK1_S74			PoKD	LT+HT	S/T	2	17	19	Activity Altered
CAMKK1	T108	CAMKK1_T108			PoKD	LT only	S/T	2		2	Activity Altered
CAMKK1	S458	CAMKK1_S458			PoKD	LT+HT	S/T	2	16	18	Inhibition sites
CAMKK1	S475	CAMKK1_S475			PoKD	LT+HT	S/T	1	7	8	Inhibition sites
CAMKK1	S492	CAMKK1_S492			PoKD	HT only	S/T		8	8	Orphan sites
CAMKK1	S52	CAMKK1_S52			PoKD	HT only	S/T		8	8	Orphan sites
CAMKK1	S67	CAMKK1_S67			PoKD	HT only	S/T		5	5	Orphan sites
CAMKK1	S100	CAMKK1_S100			PoKD	HT only	S/T		3	3	Orphan sites
CAMKK1	S443	CAMKK1_S443			PoKD	HT only	S/T		1	1	Orphan sites
CAMKK1	S452	CAMKK1_S452			PoKD	HT only	S/T		1	1	Orphan sites
CAMKK2	T85	CAMKK2_T85			PoKD	LT+HT	S/T	2	2	4	Activation site
CAMKK2	S495	CAMKK2_S495			PoKD	LT+HT	S/T	2	20	22	Inhibition sites
CAMKK2	S511	CAMKK2_S511			PoKD	LT+HT	S/T	2	16	18	Inhibition sites
CAMKK2	S100	CAMKK2_S100			PoKD	LT+HT	S/T	1	15	16	Inhibition sites
CAMKK2	S129	CAMKK2_S129			PoKD	HT only	S/T		11	11	Orphan sites
CAMKK2	S133	CAMKK2_S133			PoKD	HT only	S/T		7	7	Orphan sites
CAMKK2	S522	CAMKK2_S522			PoKD	HT only	S/T		7	7	Orphan sites
CAMKK2	S137	CAMKK2_S137			PoKD	HT only	S/T		5	5	Orphan sites
CAMKK2	S114	CAMKK2_S114			PoKD	HT only	S/T		3	3	Orphan sites
CAMKK2	S509	CAMKK2_S509			PoKD	HT only	S/T		2	2	Orphan sites
CAMKV	S18	CAMKV_S18			PeKD	HT only	S/T		1	1	Orphan sites
CASK	S571	CASK_S571			PoKD	HT only	S/T		14	14	Orphan sites
CASK	S582	CASK_S582			PoKD	HT only	S/T		6	6	Orphan sites
CASK	S570	CASK_S570			PoKD	HT only	S/T		4	4	Orphan sites
CASK	S313	CASK_S313			PoKD	HT only	S/T		3	3	Orphan sites
CASK	S562	CASK_S562	PDZ	490-568	PoKD	HT only	S/T		3	3	Orphan sites
CASK	T182	CASK_T182	Pkinase	12-276	PoKD	HT only	S/T		3	3	Orphan sites
CASK	S395	CASK_S395	L27	347-400	PoKD	HT only	S/T		2	2	Orphan sites
CASK	S51	CASK_S51	Pkinase	12-276	PoKD	HT only	S/T		2	2	Orphan sites
CASK	S55	CASK_S55	Pkinase	12-276	PoKD	HT only	S/T		2	2	Orphan sites
CASK	S569	CASK_S569			PoKD	HT only	S/T		2	2	Orphan sites
CDC42BPA	S1651	CDC42BPA_S1651			PoKD	HT only	S/T		18	18	Orphan sites
CDC42BPA	S1654	CDC42BPA_S1654			PoKD	HT only	S/T		15	15	Orphan sites
CDC42BPA	S1719	CDC42BPA_S1719			PoKD	HT only	S/T		13	13	Orphan sites
CDC42BPA	S1721	CDC42BPA_S1721			PoKD	HT only	S/T		13	13	Orphan sites
CDC42BPA	S1629	CDC42BPA_S1629			PoKD	HT only	S/T		12	12	Orphan sites
CDC42BPA	S1545	CDC42BPA_S1545			PoKD	HT only	S/T		11	11	Orphan sites
CDC42BPA	S1635	CDC42BPA_S1635			PoKD	HT only	S/T		5	5	Orphan sites
CDC42BPA	S1613	CDC42BPA_S1613			PoKD	HT only	S/T		4	4	Orphan sites
CDC42BPA	S1724	CDC42BPA_S1724			PoKD	HT only	S/T		4	4	Orphan sites
CDC42BPA	S674	CDC42BPA_S674			PoKD	HT only	S/T		4	4	Orphan sites
CDC42BPB	S1690	CDC42BPB_S1690			PoKD	LT+HT	S/T	1	33	34	Orphan sites
CDC42BPB	S1693	CDC42BPB_S1693			PoKD	LT+HT	S/T	1	17	18	Orphan sites
CDC42BPB	S1686	CDC42BPB_S1686			PoKD	LT+HT	S/T	1	11	12	Orphan sites
CDC42BPB	T676	CDC42BPB_T676			PoKD	LT+HT	S/T	1	6	7	Orphan sites
CDC42BPB	S868	CDC42BPB_S868			PoKD	LT+HT	S/T	1	4	5	Orphan sites
CDC42BPB	T423	CDC42BPB_T423			PoKD	LT+HT	S/T	1	4	5	Orphan sites
CDC42BPB	S481	CDC42BPB_S481			PoKD	LT+HT	S/T	1	3	4	Orphan sites
CDC42BPB	S1659	CDC42BPB_S1659			PoKD	HT only	S/T		4	4	Orphan sites
CDC42BPB	S1680	CDC42BPB_S1680			PoKD	LT+HT	S/T	1	2	3	Orphan sites
CDC42BPB	S1640	CDC42BPB_S1640			PoKD	HT only	S/T		3	3	Orphan sites
CDC42BPG	S1482	CDC42BPG_S1482			PoKD	HT only	S/T		7	7	Orphan sites
CDC42BPG	S1540	CDC42BPG_S1540			PoKD	HT only	S/T		6	6	Orphan sites
CDC42BPG	S1484	CDC42BPG_S1484			PoKD	HT only	S/T		5	5	Orphan sites
CDC42BPG	S1492	CDC42BPG_S1492			PoKD	HT only	S/T		5	5	Orphan sites
CDC42BPG	S1544	CDC42BPG_S1544			PoKD	HT only	S/T		4	4	Orphan sites
CDC42BPG	S1550	CDC42BPG_S1550			PoKD	HT only	S/T		4	4	Orphan sites
CDC42BPG	S1462	CDC42BPG_S1462			PoKD	HT only	S/T		3	3	Orphan sites
CDC42BPG	S480	CDC42BPG_S480			PoKD	HT only	S/T		3	3	Orphan sites
CDC42BPG	S646	CDC42BPG_S646			PoKD	HT only	S/T		3	3	Orphan sites
CDC42BPG	S888	CDC42BPG_S888	C1_1	879-929	PoKD	HT only	S/T		3	3	Orphan sites
CDC7	T376	CDC7_T376	Pkinase	357-482	PoKD	LT only	S/T	2		2	Activation site
CDC7	S27	CDC7_S27			PoKD	HT only	S/T		9	9	Orphan sites
CDC7	S302	CDC7_S302			PoKD	HT only	S/T		3	3	Orphan sites
CDC7	S239	CDC7_S239			PoKD	LT+HT	S/T	1	1	2	Orphan sites
CDC7	S277	CDC7_S277			PoKD	LT+HT	S/T	1	1	2	Orphan sites
CDC7	S297	CDC7_S297			PoKD	LT+HT	S/T	1	1	2	Orphan sites
CDC7	S490	CDC7_S490			PoKD	HT only	S/T		2	2	Orphan sites
CDC7	S216	CDC7_S216	Pkinase	58-221	PoKD	LT only	S/T	1		1	Orphan sites
CDC7	S285	CDC7_S285			PoKD	LT only	S/T	1		1	Orphan sites
CDC7	T503	CDC7_T503			PoKD	LT+HT	S/T	1	7	8	Other functions
CDK1	T161	CDK1_T161	Pkinase	4-286	PiKD	LT+HT	S/T	32	36	68	Activation site
CDK1	Y15	CDK1_Y15	Pkinase	4-286	PiKD	LT+HT	S/T	170	106	276	Inhibition sites
CDK1	T14	CDK1_T14	Pkinase	4-286	PiKD	LT+HT	S/T	28	83	111	Inhibition sites
CDK1	Y19	CDK1_Y19	Pkinase	4-286	PiKD	LT+HT	S/T	1	52	53	Orphan sites
CDK1	S39	CDK1_S39	Pkinase	4-286	PiKD	LT+HT	S/T	3	12	15	Orphan sites
CDK1	T222	CDK1_T222	Pkinase	4-286	PiKD	HT only	S/T		6	6	Orphan sites
CDK1	Y160	CDK1_Y160	Pkinase	4-286	PiKD	HT only	S/T		6	6	Orphan sites
CDK1	T141	CDK1_T141	Pkinase	4-286	PiKD	HT only	S/T		3	3	Orphan sites
CDK1	T5	CDK1_T5	Pkinase	4-286	PiKD	HT only	S/T		3	3	Orphan sites
CDK1	Y4	CDK1_Y4	Pkinase	4-286	PiKD	LT+HT	S/T	1	2	3	Other functions
CDK10	T196	CDK10_T196	Pkinase	39-323	PiKD	HT only	S/T		20	20	Orphan sites
CDK10	T49	CDK10_T49	Pkinase	39-323	PiKD	HT only	S/T		1	1	Orphan sites
CDK10	Y204	CDK10_Y204	Pkinase	39-323	PiKD	HT only	S/T		1	1	Orphan sites
CDK10	Y50	CDK10_Y50	Pkinase	39-323	PiKD	HT only	S/T		1	1	Orphan sites
CDK10	Y54	CDK10_Y54	Pkinase	39-323	PiKD	HT only	S/T		1	1	Orphan sites
CDK10	T133	CDK10_T133	Pkinase	39-323	PiKD	LT only	S/T	1		1	Other functions
CDK11A	S271	CDK11A_S271			PoKD	HT only	S/T		46	46	Orphan sites
CDK11A	S740	CDK11A_S740			PoKD	HT only	S/T		31	31	Orphan sites
CDK11A	T739	CDK11A_T739			PoKD	HT only	S/T		29	29	Orphan sites
CDK11A	T583	CDK11A_T583	Pkinase	426-711	PoKD	HT only	S/T		27	27	Orphan sites
CDK11A	S47	CDK11A_S47			PoKD	HT only	S/T		25	25	Orphan sites
CDK11A	S577	CDK11A_S577	Pkinase	426-711	PoKD	HT only	S/T		20	20	Orphan sites
CDK11A	S265	CDK11A_S265			PoKD	HT only	S/T		14	14	Orphan sites
CDK11A	S65	CDK11A_S65			PoKD	HT only	S/T		13	13	Orphan sites
CDK11A	S222	CDK11A_S222			PoKD	HT only	S/T		12	12	Orphan sites
CDK11A	S72	CDK11A_S72			PoKD	HT only	S/T		9	9	Orphan sites
CDK11B	S283	CDK11B_S283			PaKD	HT only	S/T		47	47	Orphan sites
CDK11B	T595	CDK11B_T595	Pkinase	438-723	PaKD	LT+HT	S/T	1	35	36	Orphan sites
CDK11B	T751	CDK11B_T751			PaKD	HT only	S/T		30	30	Orphan sites
CDK11B	S47	CDK11B_S47			PaKD	LT+HT	S/T	1	28	29	Orphan sites
CDK11B	S589	CDK11B_S589	Pkinase	438-723	PaKD	HT only	S/T		26	26	Orphan sites
CDK11B	S234	CDK11B_S234			PaKD	LT+HT	S/T	1	13	14	Orphan sites
CDK11B	S277	CDK11B_S277			PaKD	HT only	S/T		14	14	Orphan sites
CDK11B	S65	CDK11B_S65			PaKD	HT only	S/T		14	14	Orphan sites
CDK11B	S763	CDK11B_S763			PaKD	HT only	S/T		10	10	Orphan sites
CDK11B	S752	CDK11B_S752			PaKD	LT+HT	S/T	1	32	33	Other functions
CDK12	T893	CDK12_T893	Pkinase	727-1020	PoKD	HT only	S/T		31	31	Activation site
CDK12	S681	CDK12_S681			PoKD	HT only	S/T		40	40	Orphan sites
CDK12	S685	CDK12_S685			PoKD	HT only	S/T		40	40	Orphan sites
CDK12	S385	CDK12_S385			PoKD	HT only	S/T		39	39	Orphan sites
CDK12	S423	CDK12_S423			PoKD	HT only	S/T		39	39	Orphan sites
CDK12	S1083	CDK12_S1083			PoKD	HT only	S/T		35	35	Orphan sites
CDK12	S383	CDK12_S383			PoKD	HT only	S/T		35	35	Orphan sites
CDK12	S274	CDK12_S274			PoKD	HT only	S/T		29	29	Orphan sites
CDK12	S276	CDK12_S276			PoKD	HT only	S/T		29	29	Orphan sites
CDK12	T692	CDK12_T692			PoKD	HT only	S/T		27	27	Orphan sites
CDK13	T1246	CDK13_T1246			PoKD	HT only	S/T		39	39	Orphan sites
CDK13	S383	CDK13_S383			PoKD	HT only	S/T		35	35	Orphan sites
CDK13	S317	CDK13_S317			PoKD	HT only	S/T		31	31	Orphan sites
CDK13	S437	CDK13_S437			PoKD	HT only	S/T		31	31	Orphan sites
CDK13	S439	CDK13_S439			PoKD	HT only	S/T		29	29	Orphan sites
CDK13	S315	CDK13_S315			PoKD	HT only	S/T		28	28	Orphan sites
CDK13	T871	CDK13_T871	Pkinase	705-998	PoKD	HT only	S/T		28	28	Orphan sites
CDK13	S325	CDK13_S325			PoKD	HT only	S/T		25	25	Orphan sites
CDK13	S400	CDK13_S400			PoKD	HT only	S/T		22	22	Orphan sites
CDK13	S525	CDK13_S525			PoKD	HT only	S/T		22	22	Orphan sites
CDK14	S24	CDK14_S24			PoKD	HT only	S/T		15	15	Orphan sites
CDK14	S95	CDK14_S95			PoKD	HT only	S/T		14	14	Orphan sites
CDK14	S134	CDK14_S134	Pkinase	134-419	PoKD	HT only	S/T		12	12	Orphan sites
CDK14	S78	CDK14_S78			PoKD	HT only	S/T		8	8	Orphan sites
CDK14	S119	CDK14_S119			PoKD	HT only	S/T		6	6	Orphan sites
CDK14	S123	CDK14_S123			PoKD	HT only	S/T		6	6	Orphan sites
CDK14	Y146	CDK14_Y146	Pkinase	134-419	PoKD	HT only	S/T		6	6	Orphan sites
CDK14	S112	CDK14_S112			PoKD	HT only	S/T		4	4	Orphan sites
CDK14	S120	CDK14_S120			PoKD	HT only	S/T		4	4	Orphan sites
CDK14	S122	CDK14_S122			PoKD	HT only	S/T		3	3	Orphan sites
CDK15	Y114	CDK15_Y114	Pkinase	103-387	PiKD	HT only	S/T		6	6	Orphan sites
CDK15	T343	CDK15_T343	Pkinase	103-387	PiKD	HT only	S/T		1	1	Orphan sites
CDK15	Y118	CDK15_Y118	Pkinase	103-387	PiKD	HT only	S/T		1	1	Orphan sites
CDK16	S153	CDK16_S153			PoKD	LT+HT	S/T	3	36	39	Inhibition sites
CDK16	S138	CDK16_S138			PoKD	LT+HT	S/T	2	29	31	Orphan sites
CDK16	S110	CDK16_S110			PoKD	LT+HT	S/T	2	19	21	Orphan sites
CDK16	S12	CDK16_S12			PoKD	LT+HT	S/T	3	14	17	Orphan sites
CDK16	S95	CDK16_S95			PoKD	LT+HT	S/T	1	16	17	Orphan sites
CDK16	Y176	CDK16_Y176	Pkinase	165-446	PoKD	HT only	S/T		15	15	Orphan sites
CDK16	S78	CDK16_S78			PoKD	LT+HT	S/T	2	11	13	Orphan sites
CDK16	S65	CDK16_S65			PoKD	LT+HT	S/T	1	12	13	Orphan sites
CDK16	T175	CDK16_T175	Pkinase	165-446	PoKD	LT+HT	S/T	1	11	12	Orphan sites
CDK16	S119	CDK16_S119			PoKD	LT+HT	S/T	4	39	43	Other functions
CDK17	S146	CDK17_S146			PoKD	HT only	S/T		36	36	Orphan sites
CDK17	S180	CDK17_S180			PoKD	HT only	S/T		36	36	Orphan sites
CDK17	S137	CDK17_S137			PoKD	HT only	S/T		28	28	Orphan sites
CDK17	S9	CDK17_S9			PoKD	HT only	S/T		21	21	Orphan sites
CDK17	S165	CDK17_S165			PoKD	HT only	S/T		20	20	Orphan sites
CDK17	Y203	CDK17_Y203	Pkinase	192-473	PoKD	HT only	S/T		15	15	Orphan sites
CDK17	T202	CDK17_T202	Pkinase	192-473	PoKD	HT only	S/T		12	12	Orphan sites
CDK17	S122	CDK17_S122			PoKD	HT only	S/T		11	11	Orphan sites
CDK17	S92	CDK17_S92			PoKD	HT only	S/T		9	9	Orphan sites
CDK17	S75	CDK17_S75			PoKD	HT only	S/T		8	8	Orphan sites
CDK18	S132	CDK18_S132			PoKD	HT only	S/T		26	26	Orphan sites
CDK18	S89	CDK18_S89			PoKD	HT only	S/T		24	24	Orphan sites
CDK18	S14	CDK18_S14			PoKD	HT only	S/T		17	17	Orphan sites
CDK18	S98	CDK18_S98			PoKD	HT only	S/T		15	15	Orphan sites
CDK18	S117	CDK18_S117			PoKD	HT only	S/T		12	12	Orphan sites
CDK18	S134	CDK18_S134			PoKD	HT only	S/T		6	6	Orphan sites
CDK18	S74	CDK18_S74			PoKD	HT only	S/T		6	6	Orphan sites
CDK18	Y155	CDK18_Y155	Pkinase	144-425	PoKD	HT only	S/T		5	5	Orphan sites
CDK18	S16	CDK18_S16			PoKD	HT only	S/T		4	4	Orphan sites
CDK19	S449	CDK19_S449			PeKD	HT only	S/T		4	4	Orphan sites
CDK2	T160	CDK2_T160	Pkinase	4-286	PiKD	LT+HT	S/T	33	27	60	Activation site
CDK2	Y15	CDK2_Y15	Pkinase	4-286	PiKD	LT+HT	S/T	26	94	120	Inhibition sites
CDK2	T14	CDK2_T14	Pkinase	4-286	PiKD	LT+HT	S/T	9	77	86	Inhibition sites
CDK2	Y19	CDK2_Y19	Pkinase	4-286	PiKD	HT only	S/T		43	43	Orphan sites
CDK2	T158	CDK2_T158	Pkinase	4-286	PiKD	HT only	S/T		5	5	Orphan sites
CDK2	Y159	CDK2_Y159	Pkinase	4-286	PiKD	HT only	S/T		4	4	Orphan sites
CDK2	S46	CDK2_S46	Pkinase	4-286	PiKD	LT+HT	S/T	1	2	3	Orphan sites
CDK2	T165	CDK2_T165	Pkinase	4-286	PiKD	LT only	S/T	1		1	Orphan sites
CDK2	Y168	CDK2_Y168	Pkinase	4-286	PiKD	LT only	S/T	1		1	Orphan sites
CDK2	T39	CDK2_T39	Pkinase	4-286	PiKD	LT only	S/T	1		1	Other functions
CDK3	Y15	CDK3_Y15	Pkinase	4-286	PiKD	LT+HT	S/T	2	90	92	Inhibition sites
CDK3	T14	CDK3_T14	Pkinase	4-286	PiKD	LT+HT	S/T	1	77	78	Orphan sites
CDK3	Y19	CDK3_Y19	Pkinase	4-286	PiKD	HT only	S/T		41	41	Orphan sites
CDK3	T160	CDK3_T160	Pkinase	4-286	PiKD	HT only	S/T		23	23	Orphan sites
CDK3	Y159	CDK3_Y159	Pkinase	4-286	PiKD	HT only	S/T		4	4	Orphan sites
CDK3	T158	CDK3_T158	Pkinase	4-286	PiKD	HT only	S/T		3	3	Orphan sites
CDK3	S207	CDK3_S207	Pkinase	4-286	PiKD	HT only	S/T		1	1	Orphan sites
CDK4	T172	CDK4_T172	Pkinase	6-295	PiKD	LT+HT	S/T	11	4	15	Activation site
CDK4	Y17	CDK4_Y17	Pkinase	6-295	PiKD	LT only	S/T	1		1	Orphan sites
CDK4	T277	CDK4_T277	Pkinase	6-295	PiKD	HT only	S/T		1	1	Orphan sites
CDK5	S159	CDK5_S159	Pkinase	4-286	PiKD	LT only	S/T	4		4	Activation site
CDK5	S47	CDK5_S47	Pkinase	4-286	PiKD	LT+HT	S/T	1	1	2	Inhibition sites
CDK5	T17	CDK5_T17	Pkinase	4-286	PiKD	HT only	S/T		7	7	Orphan sites
CDK5	T14	CDK5_T14	Pkinase	4-286	PiKD	HT only	S/T		5	5	Orphan sites
CDK5	S72	CDK5_S72	Pkinase	4-286	PiKD	HT only	S/T		3	3	Orphan sites
CDK5	S105	CDK5_S105	Pkinase	4-286	PiKD	HT only	S/T		1	1	Orphan sites
CDK5	S229	CDK5_S229	Pkinase	4-286	PiKD	HT only	S/T		1	1	Orphan sites
CDK5	S46	CDK5_S46	Pkinase	4-286	PiKD	HT only	S/T		1	1	Orphan sites
CDK5	T231	CDK5_T231	Pkinase	4-286	PiKD	HT only	S/T		1	1	Orphan sites
CDK5	Y15	CDK5_Y15	Pkinase	4-286	PiKD	LT+HT	S/T	8	40	48	Other functions
CDK6	Y24	CDK6_Y24	Pkinase	13-300	PiKD	LT+HT	S/T	1	3	4	Inhibition sites
CDK6	T177	CDK6_T177	Pkinase	13-300	PiKD	LT only	S/T	2		2	Orphan sites
CDK6	S223	CDK6_S223	Pkinase	13-300	PiKD	HT only	S/T		2	2	Orphan sites
CDK6	T49	CDK6_T49	Pkinase	13-300	PiKD	HT only	S/T		2	2	Orphan sites
CDK6	Y13	CDK6_Y13	Pkinase	13-300	PiKD	HT only	S/T		2	2	Orphan sites
CDK6	S155	CDK6_S155	Pkinase	13-300	PiKD	HT only	S/T		1	1	Orphan sites
CDK6	S290	CDK6_S290	Pkinase	13-300	PiKD	HT only	S/T		1	1	Orphan sites
CDK6	S317	CDK6_S317			PiKD	HT only	S/T		1	1	Orphan sites
CDK6	S57	CDK6_S57	Pkinase	13-300	PiKD	HT only	S/T		1	1	Orphan sites
CDK6	S86	CDK6_S86	Pkinase	13-300	PiKD	HT only	S/T		1	1	Orphan sites
CDK7	T170	CDK7_T170	Pkinase	12-295	PiKD	LT+HT	S/T	5	46	51	Activation site
CDK7	S164	CDK7_S164	Pkinase	12-295	PiKD	LT+HT	S/T	4	29	33	Activation site
CDK7	S321	CDK7_S321			PiKD	HT only	S/T		8	8	Orphan sites
CDK7	S161	CDK7_S161	Pkinase	12-295	PiKD	LT+HT	S/T	1	3	4	Orphan sites
CDK7	S7	CDK7_S7			PiKD	LT+HT	S/T	1	3	4	Orphan sites
CDK7	Y169	CDK7_Y169	Pkinase	12-295	PiKD	HT only	S/T		3	3	Orphan sites
CDK7	T332	CDK7_T332			PiKD	HT only	S/T		2	2	Orphan sites
CDK7	S106	CDK7_S106	Pkinase	12-295	PiKD	HT only	S/T		1	1	Orphan sites
CDK7	S217	CDK7_S217	Pkinase	12-295	PiKD	HT only	S/T		1	1	Orphan sites
CDK7	T110	CDK7_T110	Pkinase	12-295	PiKD	HT only	S/T		1	1	Orphan sites
CDK8	S413	CDK8_S413			PoKD	HT only	S/T		2	2	Orphan sites
CDK8	T360	CDK8_T360			PoKD	HT only	S/T		1	1	Orphan sites
CDK9	T186	CDK9_T186	Pkinase	19-315	PaKD	LT+HT	S/T	16	18	34	Activation site
CDK9	S175	CDK9_S175	Pkinase	19-315	PaKD	LT+HT	S/T	7	4	11	Activity Altered
CDK9	S353	CDK9_S353			PaKD	LT+HT	S/T	1	4	5	Orphan sites
CDK9	S56	CDK9_S56	Pkinase	19-315	PaKD	LT+HT	S/T	1	2	3	Orphan sites
CDK9	S90	CDK9_S90	Pkinase	19-315	PaKD	LT only	S/T	2		2	Orphan sites
CDK9	Y338	CDK9_Y338			PaKD	LT+HT	S/T	1	1	2	Orphan sites
CDK9	S35	CDK9_S35	Pkinase	19-315	PaKD	HT only	S/T		2	2	Orphan sites
CDK9	T54	CDK9_T54	Pkinase	19-315	PaKD	HT only	S/T		2	2	Orphan sites
CDK9	S317	CDK9_S317			PaKD	LT only	S/T	1		1	Orphan sites
CDK9	S347	CDK9_S347			PaKD	LT+HT	S/T	3	17	20	Other functions
CDKL1	S376	CDKL1_S376			PaKD	HT only	S/T		1	1	Orphan sites
CDKL1	T26	CDKL1_T26	Pkinase	4-289	PaKD	HT only	S/T		1	1	Orphan sites
CDKL2	S359	CDKL2_S359			PeKD	HT only	S/T		1	1	Orphan sites
CDKL5	Y171	CDKL5_Y171	Pkinase	13-297	PaKD	LT+HT	S/T	2	18	20	Orphan sites
CDKL5	S407	CDKL5_S407			PaKD	HT only	S/T		20	20	Orphan sites
CDKL5	S306	CDKL5_S306			PaKD	LT+HT	S/T	1	10	11	Orphan sites
CDKL5	S720	CDKL5_S720			PaKD	LT+HT	S/T	1	8	9	Orphan sites
CDKL5	S543	CDKL5_S543			PaKD	HT only	S/T		5	5	Orphan sites
CDKL5	S479	CDKL5_S479			PaKD	HT only	S/T		4	4	Orphan sites
CDKL5	S641	CDKL5_S641			PaKD	HT only	S/T		4	4	Orphan sites
CDKL5	S529	CDKL5_S529			PaKD	HT only	S/T		3	3	Orphan sites
CDKL5	S681	CDKL5_S681			PaKD	HT only	S/T		3	3	Orphan sites
CDKL5	S308	CDKL5_S308			PaKD	LT+HT	S/T	1	1	2	Other functions
CHEK1	S345	CHEK1_S345			PoKD	LT+HT	S/T	191	6	197	Activation site
CHEK1	S296	CHEK1_S296			PoKD	LT+HT	S/T	31	13	44	Activation site
CHEK1	S317	CHEK1_S317			PoKD	LT+HT	S/T	98	9	107	Activity Altered
CHEK1	S280	CHEK1_S280			PoKD	LT+HT	S/T	11	22	33	Activity Altered
CHEK1	S331	CHEK1_S331			PoKD	HT only	S/T		8	8	Orphan sites
CHEK1	S305	CHEK1_S305			PoKD	HT only	S/T		5	5	Orphan sites
CHEK1	S467	CHEK1_S467			PoKD	HT only	S/T		4	4	Orphan sites
CHEK1	S468	CHEK1_S468			PoKD	HT only	S/T		4	4	Orphan sites
CHEK1	S301	CHEK1_S301			PoKD	LT+HT	S/T	3	18	21	Other functions
CHEK1	S286	CHEK1_S286			PoKD	LT+HT	S/T	3	11	14	Other functions
CHEK2	T68	CHEK2_T68			PaKD	LT+HT	S/T	203	5	208	Activation site
CHEK2	T387	CHEK2_T387	Pkinase	220-486	PaKD	LT+HT	S/T	17	5	22	Activation site
CHEK2	S516	CHEK2_S516			PaKD	LT+HT	S/T	16	4	20	Activation site
CHEK2	S379	CHEK2_S379	Pkinase	220-486	PaKD	LT+HT	S/T	4	11	15	Activation site
CHEK2	S19	CHEK2_S19			PaKD	LT+HT	S/T	12	1	13	Activation site
CHEK2	S33	CHEK2_S33			PaKD	LT+HT	S/T	11	1	12	Activation site
CHEK2	S35	CHEK2_S35			PaKD	LT+HT	S/T	10	1	11	Activation site
CHEK2	T383	CHEK2_T383	Pkinase	220-486	PaKD	LT+HT	S/T	9	2	11	Activation site
CHEK2	S260	CHEK2_S260	Pkinase	220-486	PaKD	LT+HT	S/T	1	12	13	Orphan sites
CHEK2	S120	CHEK2_S120	FHA	112-192	PaKD	LT+HT	S/T	2	7	9	Orphan sites
CHUK	S180	CHUK_S180	Pkinase	15-298	PiKD	LT only	S/T	25		25	Activation site
CHUK	S176	CHUK_S176	Pkinase	15-298	PiKD	LT+HT	S/T	22	1	23	Activation site
CHUK	T23	CHUK_T23	Pkinase	15-298	PiKD	LT+HT	S/T	7	2	9	Activation site
CHUK	S576	CHUK_S576	IKBKB_SDD	386-659	PiKD	HT only	S/T		1	1	Orphan sites
CHUK	T593	CHUK_T593	IKBKB_SDD	386-659	PiKD	HT only	S/T		1	1	Orphan sites
CHUK	Y168	CHUK_Y168	Pkinase	15-298	PiKD	HT only	S/T		1	1	Orphan sites
CHUK	S473	CHUK_S473	IKBKB_SDD	386-659	PiKD	LT only	S/T	1		1	Other functions
CILK1	Y15	CILK1_Y15	Pkinase	4-284	PiKD	LT+HT	S/T	1	1	2	Inhibition sites
CILK1	Y159	CILK1_Y159	Pkinase	4-284	PiKD	HT only	S/T		15	15	Orphan sites
CILK1	Y156	CILK1_Y156	Pkinase	4-284	PiKD	HT only	S/T		5	5	Orphan sites
CILK1	T478	CILK1_T478			PiKD	HT only	S/T		2	2	Orphan sites
CILK1	S17	CILK1_S17	Pkinase	4-284	PiKD	HT only	S/T		1	1	Orphan sites
CILK1	S254	CILK1_S254	Pkinase	4-284	PiKD	HT only	S/T		1	1	Orphan sites
CILK1	S520	CILK1_S520			PiKD	HT only	S/T		1	1	Orphan sites
CILK1	S585	CILK1_S585			PiKD	HT only	S/T		1	1	Orphan sites
CILK1	T14	CILK1_T14	Pkinase	4-284	PiKD	HT only	S/T		1	1	Orphan sites
CILK1	T157	CILK1_T157	Pkinase	4-284	PiKD	LT+HT	S/T	2	11	13	Other functions
CIT	S440	CIT_S440			PoKD	HT only	S/T		30	30	Orphan sites
CIT	S1971	CIT_S1971			PoKD	HT only	S/T		17	17	Orphan sites
CIT	S1993	CIT_S1993			PoKD	HT only	S/T		13	13	Orphan sites
CIT	S480	CIT_S480			PoKD	HT only	S/T		11	11	Orphan sites
CIT	S433	CIT_S433			PoKD	HT only	S/T		10	10	Orphan sites
CIT	S1432	CIT_S1432			PoKD	HT only	S/T		9	9	Orphan sites
CIT	S582	CIT_S582			PoKD	HT only	S/T		6	6	Orphan sites
CIT	S1322	CIT_S1322			PoKD	HT only	S/T		5	5	Orphan sites
CIT	S699	CIT_S699			PoKD	HT only	S/T		5	5	Orphan sites
CIT	S1940	CIT_S1940			PoKD	HT only	S/T		4	4	Orphan sites
CLK1	S140	CLK1_S140			PoKD	HT only	Dual		20	20	Orphan sites
CLK1	T138	CLK1_T138			PoKD	HT only	Dual		12	12	Orphan sites
CLK1	S341	CLK1_S341	Pkinase	161-477	PoKD	HT only	Dual		9	9	Orphan sites
CLK1	S61	CLK1_S61			PoKD	HT only	Dual		5	5	Orphan sites
CLK1	T342	CLK1_T342	Pkinase	161-477	PoKD	HT only	Dual		5	5	Orphan sites
CLK1	S337	CLK1_S337	Pkinase	161-477	PoKD	HT only	Dual		4	4	Orphan sites
CLK1	S37	CLK1_S37			PoKD	HT only	Dual		2	2	Orphan sites
CLK1	S101	CLK1_S101			PoKD	HT only	Dual		1	1	Orphan sites
CLK1	S102	CLK1_S102			PoKD	HT only	Dual		1	1	Orphan sites
CLK1	S104	CLK1_S104			PoKD	HT only	Dual		1	1	Orphan sites
CLK2	S142	CLK2_S142			PoKD	HT only	Dual		14	14	Orphan sites
CLK2	S50	CLK2_S50			PoKD	HT only	Dual		6	6	Orphan sites
CLK2	S98	CLK2_S98			PoKD	HT only	Dual		6	6	Orphan sites
CLK2	S83	CLK2_S83			PoKD	HT only	Dual		5	5	Orphan sites
CLK2	S493	CLK2_S493			PoKD	HT only	Dual		3	3	Orphan sites
CLK2	S498	CLK2_S498			PoKD	HT only	Dual		2	2	Orphan sites
CLK2	S58	CLK2_S58			PoKD	HT only	Dual		2	2	Orphan sites
CLK2	S76	CLK2_S76			PoKD	HT only	Dual		2	2	Orphan sites
CLK2	Y51	CLK2_Y51			PoKD	HT only	Dual		2	2	Orphan sites
CLK2	S34	CLK2_S34			PoKD	LT only	Dual	1		1	Orphan sites
CLK3	S9	CLK3_S9			PoKD	HT only	Dual		29	29	Orphan sites
CLK3	S76	CLK3_S76			PoKD	HT only	Dual		18	18	Orphan sites
CLK3	S78	CLK3_S78			PoKD	HT only	Dual		18	18	Orphan sites
CLK3	S135	CLK3_S135			PoKD	HT only	Dual		14	14	Orphan sites
CLK3	S51	CLK3_S51			PoKD	HT only	Dual		9	9	Orphan sites
CLK3	S49	CLK3_S49			PoKD	HT only	Dual		7	7	Orphan sites
CLK3	S67	CLK3_S67			PoKD	HT only	Dual		7	7	Orphan sites
CLK3	Y7	CLK3_Y7			PoKD	HT only	Dual		6	6	Orphan sites
CLK3	S133	CLK3_S133			PoKD	HT only	Dual		5	5	Orphan sites
CLK3	S132	CLK3_S132			PoKD	HT only	Dual		3	3	Orphan sites
CLK4	S138	CLK4_S138			PoKD	HT only	Dual		19	19	Orphan sites
CLK4	S136	CLK4_S136			PoKD	HT only	Dual		11	11	Orphan sites
CLK4	S339	CLK4_S339	Pkinase	159-475	PoKD	HT only	Dual		9	9	Orphan sites
CLK4	T340	CLK4_T340	Pkinase	159-475	PoKD	HT only	Dual		5	5	Orphan sites
CLK4	S335	CLK4_S335	Pkinase	159-475	PoKD	HT only	Dual		4	4	Orphan sites
CLK4	S108	CLK4_S108			PoKD	HT only	Dual		1	1	Orphan sites
CLK4	S111	CLK4_S111			PoKD	HT only	Dual		1	1	Orphan sites
CLK4	S112	CLK4_S112			PoKD	HT only	Dual		1	1	Orphan sites
CLK4	S17	CLK4_S17			PoKD	HT only	Dual		1	1	Orphan sites
CLK4	S326	CLK4_S326	Pkinase	159-475	PoKD	HT only	Dual		1	1	Orphan sites
CSF1R	Y809	CSF1R_Y809	PK_Tyr_Ser-Thr	582-910	PiKD	LT+HT	Y	8	1	9	Activation site
CSF1R	Y561	CSF1R_Y561			PiKD	LT+HT	Y	3	1	4	Activation site
CSF1R	Y708	CSF1R_Y708	PK_Tyr_Ser-Thr	582-910	PiKD	LT only	Y	3		3	Activation site
CSF1R	S713	CSF1R_S713	PK_Tyr_Ser-Thr	582-910	PiKD	HT only	Y		3	3	Orphan sites
CSF1R	Y556	CSF1R_Y556			PiKD	HT only	Y		2	2	Orphan sites
CSF1R	S555	CSF1R_S555			PiKD	HT only	Y		1	1	Orphan sites
CSF1R	S716	CSF1R_S716	PK_Tyr_Ser-Thr	582-910	PiKD	HT only	Y		1	1	Orphan sites
CSF1R	Y699	CSF1R_Y699	PK_Tyr_Ser-Thr	582-910	PiKD	LT+HT	Y	2	4	6	Other functions
CSF1R	Y723	CSF1R_Y723	PK_Tyr_Ser-Thr	582-910	PiKD	LT only	Y	4		4	Other functions
CSF1R	Y546	CSF1R_Y546			PiKD	LT only	Y	1		1	Other functions
CSK	S364	CSK_S364	PK_Tyr_Ser-Thr	195-440	PaKD	LT only	Y	5		5	Activation site
CSK	Y184	CSK_Y184			PaKD	LT+HT	Y	1	6	7	Orphan sites
CSK	S10	CSK_S10			PaKD	HT only	Y		1	1	Orphan sites
CSK	S136	CSK_S136	SH2	82-156	PaKD	HT only	Y		1	1	Orphan sites
CSK	S2	CSK_S2			PaKD	HT only	Y		1	1	Orphan sites
CSK	T176	CSK_T176			PaKD	HT only	Y		1	1	Orphan sites
CSK	T200	CSK_T200	PK_Tyr_Ser-Thr	195-440	PaKD	HT only	Y		1	1	Orphan sites
CSK	T23	CSK_T23	SH3_1	15-62	PaKD	HT only	Y		1	1	Orphan sites
CSNK1A1	T169	CSNK1A1_T169	Pkinase	17-260	PaKD	LT only	S/T	1		1	Activation site
CSNK1A1	T321	CSNK1A1_T321			PaKD	LT+HT	S/T	1	19	20	Orphan sites
CSNK1A1	S156	CSNK1A1_S156	Pkinase	17-260	PaKD	HT only	S/T		10	10	Orphan sites
CSNK1A1	Y294	CSNK1A1_Y294			PaKD	HT only	S/T		3	3	Orphan sites
CSNK1A1	S105	CSNK1A1_S105	Pkinase	17-260	PaKD	HT only	S/T		2	2	Orphan sites
CSNK1A1	S313	CSNK1A1_S313			PaKD	HT only	S/T		2	2	Orphan sites
CSNK1A1	S332	CSNK1A1_S332			PaKD	HT only	S/T		2	2	Orphan sites
CSNK1A1	S218	CSNK1A1_S218	Pkinase	17-260	PaKD	LT only	S/T	1		1	Other functions
CSNK1A1	S242	CSNK1A1_S242	Pkinase	17-260	PaKD	LT only	S/T	1		1	Other functions
CSNK1A1L	Y294	CSNK1A1L_Y294			PaKD	HT only	S/T		3	3	Orphan sites
CSNK1A1L	T146	CSNK1A1L_T146	Pkinase	17-260	PaKD	HT only	S/T		1	1	Orphan sites
CSNK1D	T347	CSNK1D_T347			PoKD	LT+HT	S/T	1	9	10	Activation site
CSNK1D	S382	CSNK1D_S382			PoKD	HT only	S/T		24	24	Orphan sites
CSNK1D	S331	CSNK1D_S331			PoKD	HT only	S/T		18	18	Orphan sites
CSNK1D	S401	CSNK1D_S401			PoKD	HT only	S/T		15	15	Orphan sites
CSNK1D	S328	CSNK1D_S328			PoKD	HT only	S/T		9	9	Orphan sites
CSNK1D	S383	CSNK1D_S383			PoKD	HT only	S/T		9	9	Orphan sites
CSNK1D	S384	CSNK1D_S384			PoKD	HT only	S/T		8	8	Orphan sites
CSNK1D	S398	CSNK1D_S398			PoKD	HT only	S/T		1	1	Orphan sites
CSNK1D	S356	CSNK1D_S356			PoKD	HT only	S/T		6	6	Orphan sites
CSNK1D	T397	CSNK1D_T397			PoKD	HT only	S/T		6	6	Orphan sites
CSNK1E	S405	CSNK1E_S405			PoKD	LT+HT	S/T	2	12	14	Inhibition sites
CSNK1E	S408	CSNK1E_S408			PoKD	LT+HT	S/T	2	10	12	Inhibition sites
CSNK1E	S323	CSNK1E_S323			PoKD	LT+HT	S/T	2	4	6	Inhibition sites
CSNK1E	T407	CSNK1E_T407			PoKD	LT+HT	S/T	2	3	5	Inhibition sites
CSNK1E	T325	CSNK1E_T325			PoKD	LT+HT	S/T	2	1	3	Inhibition sites
CSNK1E	S363	CSNK1E_S363			PoKD	HT only	S/T		26	26	Orphan sites
CSNK1E	S343	CSNK1E_S343			PoKD	HT only	S/T		7	7	Orphan sites
CSNK1E	T362	CSNK1E_T362			PoKD	HT only	S/T		5	5	Orphan sites
CSNK1E	S354	CSNK1E_S354			PoKD	HT only	S/T		3	3	Orphan sites
CSNK1E	S389	CSNK1E_S389			PoKD	LT+HT	S/T	1	16	17	Other functions
CSNK1G1	S361	CSNK1G1_S361	CK1gamma_C	331-392	PoKD	LT+HT	S/T	1	3	4	Orphan sites
CSNK1G1	S344	CSNK1G1_S344	CK1gamma_C	331-392	PoKD	LT+HT	S/T	1	1	2	Orphan sites
CSNK1G1	S22	CSNK1G1_S22			PoKD	HT only	S/T		2	2	Orphan sites
CSNK1G1	T258	CSNK1G1_T258	Pkinase	44-304	PoKD	HT only	S/T		2	2	Orphan sites
CSNK1G1	Y69	CSNK1G1_Y69	Pkinase	44-304	PoKD	HT only	S/T		2	2	Orphan sites
CSNK1G1	S31	CSNK1G1_S31			PoKD	HT only	S/T		1	1	Orphan sites
CSNK1G1	Y194	CSNK1G1_Y194	Pkinase	44-304	PoKD	HT only	S/T		1	1	Orphan sites
CSNK1G1	Y88	CSNK1G1_Y88	Pkinase	44-304	PoKD	HT only	S/T		1	1	Orphan sites
CSNK1G1	Y91	CSNK1G1_Y91	Pkinase	44-304	PoKD	HT only	S/T		1	1	Orphan sites
CSNK1G2	S366	CSNK1G2_S366	CK1gamma_C	355-385	PaKD	HT only	S/T		2	2	Orphan sites
CSNK1G2	T259	CSNK1G2_T259	Pkinase	46-299	PaKD	HT only	S/T		2	2	Orphan sites
CSNK1G2	T367	CSNK1G2_T367	CK1gamma_C	355-385	PaKD	HT only	S/T		2	2	Orphan sites
CSNK1G2	Y71	CSNK1G2_Y71	Pkinase	46-299	PaKD	HT only	S/T		2	2	Orphan sites
CSNK1G2	S26	CSNK1G2_S26			PaKD	HT only	S/T		1	1	Orphan sites
CSNK1G2	S33	CSNK1G2_S33			PaKD	HT only	S/T		1	1	Orphan sites
CSNK1G2	S359	CSNK1G2_S359	CK1gamma_C	355-385	PaKD	HT only	S/T		1	1	Orphan sites
CSNK1G2	S381	CSNK1G2_S381	CK1gamma_C	355-385	PaKD	HT only	S/T		1	1	Orphan sites
CSNK1G2	T151	CSNK1G2_T151	Pkinase	46-299	PaKD	HT only	S/T		1	1	Orphan sites
CSNK1G2	T35	CSNK1G2_T35			PaKD	HT only	S/T		1	1	Orphan sites
CSNK1G3	S366	CSNK1G3_S366	CK1gamma_C	328-417	PoKD	HT only	S/T		8	8	Orphan sites
CSNK1G3	S413	CSNK1G3_S413	CK1gamma_C	328-417	PoKD	HT only	S/T		5	5	Orphan sites
CSNK1G3	T29	CSNK1G3_T29			PoKD	HT only	S/T		4	4	Orphan sites
CSNK1G3	T367	CSNK1G3_T367	CK1gamma_C	328-417	PoKD	HT only	S/T		4	4	Orphan sites
CSNK1G3	S31	CSNK1G3_S31			PoKD	HT only	S/T		3	3	Orphan sites
CSNK1G3	S344	CSNK1G3_S344	CK1gamma_C	328-417	PoKD	HT only	S/T		3	3	Orphan sites
CSNK1G3	S345	CSNK1G3_S345	CK1gamma_C	328-417	PoKD	HT only	S/T		3	3	Orphan sites
CSNK1G3	S365	CSNK1G3_S365	CK1gamma_C	328-417	PoKD	HT only	S/T		3	3	Orphan sites
CSNK1G3	S32	CSNK1G3_S32			PoKD	HT only	S/T		2	2	Orphan sites
CSNK1G3	S34	CSNK1G3_S34			PoKD	HT only	S/T		2	2	Orphan sites
CSNK2A1	S362	CSNK2A1_S362			PaKD	LT+HT	S/T	4	1	5	Activation site
CSNK2A1	T360	CSNK2A1_T360			PaKD	LT only	S/T	4		4	Activation site
CSNK2A1	S7	CSNK2A1_S7			PaKD	LT+HT	S/T	1	2	3	Activation site
CSNK2A1	S194	CSNK2A1_S194	Pkinase	40-325	PaKD	HT only	S/T		6	6	Orphan sites
CSNK2A1	Y255	CSNK2A1_Y255	Pkinase	40-325	PaKD	LT+HT	S/T	3	1	4	Orphan sites
CSNK2A1	S2	CSNK2A1_S2			PaKD	LT+HT	S/T	1	3	4	Orphan sites
CSNK2A1	S287	CSNK2A1_S287	Pkinase	40-325	PaKD	HT only	S/T		3	3	Orphan sites
CSNK2A1	S370	CSNK2A1_S370			PaKD	LT+HT	S/T	1	1	2	Orphan sites
CSNK2A1	T13	CSNK2A1_T13			PaKD	LT+HT	S/T	1	1	2	Orphan sites
CSNK2A1	Y50	CSNK2A1_Y50	Pkinase	40-325	PaKD	HT only	S/T		2	2	Orphan sites
CSNK2A2	S18	CSNK2A2_S18			PaKD	HT only	S/T		9	9	Orphan sites
CSNK2A2	S195	CSNK2A2_S195	Pkinase	40-325	PaKD	HT only	S/T		6	6	Orphan sites
CSNK2A2	S21	CSNK2A2_S21			PaKD	HT only	S/T		4	4	Orphan sites
CSNK2A2	S288	CSNK2A2_S288	Pkinase	40-325	PaKD	HT only	S/T		3	3	Orphan sites
CSNK2A2	Y256	CSNK2A2_Y256	Pkinase	40-325	PaKD	LT+HT	S/T	1	1	2	Orphan sites
CSNK2A2	S333	CSNK2A2_S333			PaKD	HT only	S/T		1	1	Orphan sites
CSNK2A2	S343	CSNK2A2_S343			PaKD	HT only	S/T		1	1	Orphan sites
CSNK2A2	Y13	CSNK2A2_Y13			PaKD	HT only	S/T		1	1	Orphan sites
CSNK2A2	Y240	CSNK2A2_Y240	Pkinase	40-325	PaKD	HT only	S/T		1	1	Orphan sites
CSNK2A3	S194	CSNK2A3_S194	Pkinase	39-324	PaKD	HT only	S/T		5	5	Orphan sites
CSNK2A3	S2	CSNK2A3_S2			PaKD	HT only	S/T		2	2	Orphan sites
CSNK2A3	S287	CSNK2A3_S287	Pkinase	39-324	PaKD	HT only	S/T		1	1	Orphan sites
CSNK2A3	S51	CSNK2A3_S51	Pkinase	39-324	PaKD	HT only	S/T		1	1	Orphan sites
CSNK2A3	T129	CSNK2A3_T129	Pkinase	39-324	PaKD	HT only	S/T		1	1	Orphan sites
CSNK2A3	T13	CSNK2A3_T13			PaKD	HT only	S/T		1	1	Orphan sites
CSNK2A3	T17	CSNK2A3_T17			PaKD	HT only	S/T		1	1	Orphan sites
CSNK2A3	T60	CSNK2A3_T60	Pkinase	39-324	PaKD	HT only	S/T		1	1	Orphan sites
CSNK2A3	Y131	CSNK2A3_Y131	Pkinase	39-324	PaKD	HT only	S/T		1	1	Orphan sites
CSNK2A3	Y323	CSNK2A3_Y323	Pkinase	39-324	PaKD	HT only	S/T		1	1	Orphan sites
DAPK1	S734	DAPK1_S734			PoKD	LT only	S/T	2		2	Activation site
DAPK1	S289	DAPK1_S289			PoKD	LT+HT	S/T	2	4	6	Activity Altered
DAPK1	S308	DAPK1_S308			PoKD	LT+HT	S/T	7	1	8	Inhibition sites
DAPK1	Y490	DAPK1_Y490	Ank_2	434-508	PoKD	LT only	S/T	1		1	Inhibition sites
DAPK1	Y491	DAPK1_Y491	Ank_2	434-508	PoKD	LT only	S/T	1		1	Inhibition sites
DAPK1	S319	DAPK1_S319			PoKD	HT only	S/T		5	5	Orphan sites
DAPK1	S333	DAPK1_S333			PoKD	HT only	S/T		5	5	Orphan sites
DAPK1	S326	DAPK1_S326			PoKD	HT only	S/T		3	3	Orphan sites
DAPK1	S762	DAPK1_S762			PoKD	HT only	S/T		3	3	Orphan sites
DAPK1	S321	DAPK1_S321			PoKD	HT only	S/T		2	2	Orphan sites
DAPK2	S299	DAPK2_S299			PoKD	HT only	S/T		8	8	Orphan sites
DAPK2	S349	DAPK2_S349			PoKD	HT only	S/T		8	8	Orphan sites
DAPK2	S320	DAPK2_S320			PoKD	HT only	S/T		1	1	Orphan sites
DAPK2	S8	DAPK2_S8			PoKD	HT only	S/T		1	1	Orphan sites
DAPK2	T275	DAPK2_T275	Pkinase	23-285	PoKD	HT only	S/T		1	1	Orphan sites
DAPK2	S318	DAPK2_S318			PoKD	LT+HT	S/T	2	3	5	Other functions
DAPK2	T369	DAPK2_T369			PoKD	HT only	S/T		1	1	Other functions
DAPK3	T265	DAPK3_T265	Pkinase	13-275	PoKD	LT+HT	S/T	3	1	4	Activation site
DAPK3	T225	DAPK3_T225	Pkinase	13-275	PoKD	LT only	S/T	2		2	Activation site
DAPK3	T180	DAPK3_T180	Pkinase	13-275	PoKD	LT only	S/T	1		1	Activation site
DAPK3	S312	DAPK3_S312			PoKD	HT only	S/T		8	8	Orphan sites
DAPK3	S311	DAPK3_S311			PoKD	LT+HT	S/T	2	3	5	Orphan sites
DAPK3	S309	DAPK3_S309			PoKD	HT only	S/T		2	2	Orphan sites
DAPK3	T306	DAPK3_T306			PoKD	LT only	S/T	1		1	Orphan sites
DAPK3	S407	DAPK3_S407			PoKD	HT only	S/T		1	1	Orphan sites
DAPK3	T112	DAPK3_T112	Pkinase	13-275	PoKD	HT only	S/T		1	1	Orphan sites
DAPK3	T299	DAPK3_T299			PoKD	LT only	S/T	3		3	Other functions
DCLK1	S330	DCLK1_S330			PoKD	HT only	S/T		10	10	Orphan sites
DCLK1	S332	DCLK1_S332			PoKD	HT only	S/T		10	10	Orphan sites
DCLK1	S352	DCLK1_S352			PoKD	HT only	S/T		10	10	Orphan sites
DCLK1	S307	DCLK1_S307			PoKD	HT only	S/T		9	9	Orphan sites
DCLK1	S32	DCLK1_S32			PoKD	HT only	S/T		7	7	Orphan sites
DCLK1	S334	DCLK1_S334			PoKD	HT only	S/T		7	7	Orphan sites
DCLK1	S337	DCLK1_S337			PoKD	HT only	S/T		7	7	Orphan sites
DCLK1	S362	DCLK1_S362			PoKD	HT only	S/T		7	7	Orphan sites
DCLK1	S305	DCLK1_S305			PoKD	HT only	S/T		6	6	Orphan sites
DCLK2	S375	DCLK2_S375			PoKD	HT only	S/T		8	8	Orphan sites
DCLK2	S362	DCLK2_S362			PoKD	HT only	S/T		5	5	Orphan sites
DCLK2	S6	DCLK2_S6			PoKD	HT only	S/T		4	4	Orphan sites
DCLK2	S347	DCLK2_S347			PoKD	HT only	S/T		3	3	Orphan sites
DCLK2	S355	DCLK2_S355			PoKD	HT only	S/T		3	3	Orphan sites
DCLK2	T61	DCLK2_T61			PoKD	HT only	S/T		2	2	Orphan sites
DCLK2	S182	DCLK2_S182			PoKD	HT only	S/T		1	1	Orphan sites
DCLK2	S317	DCLK2_S317			PoKD	HT only	S/T		1	1	Orphan sites
DCLK2	S360	DCLK2_S360			PoKD	HT only	S/T		1	1	Orphan sites
DCLK2	S47	DCLK2_S47			PoKD	HT only	S/T		1	1	Orphan sites
DCLK3	S133	DCLK3_S133			PoKD	HT only	S/T		1	1	Orphan sites
DCLK3	S158	DCLK3_S158			PoKD	HT only	S/T		1	1	Orphan sites
DCLK3	S162	DCLK3_S162			PoKD	HT only	S/T		1	1	Orphan sites
DCLK3	S390	DCLK3_S390	Pkinase	356-612	PoKD	HT only	S/T		1	1	Orphan sites
DDR1	Y792	DDR1_Y792	PK_Tyr_Ser-Thr	610-905	PiKD	LT+HT	Y	2	16	18	Activation site
DDR1	Y796	DDR1_Y796	PK_Tyr_Ser-Thr	610-905	PiKD	LT+HT	Y	2	15	17	Activation site
DDR1	Y513	DDR1_Y513			PiKD	LT+HT	Y	3	8	11	Activation site
DDR1	Y797	DDR1_Y797	PK_Tyr_Ser-Thr	610-905	PiKD	HT only	Y		10	10	Activation site
DDR1	Y520	DDR1_Y520			PiKD	LT+HT	Y	1	8	9	Activation site
DDR1	Y484	DDR1_Y484			PiKD	HT only	Y		4	4	Activation site
DDR1	Y569	DDR1_Y569			PiKD	LT+HT	Y	1	1	2	Activation site
DDR1	Y586	DDR1_Y586			PiKD	LT+HT	Y	1	1	2	Activation site
DDR1	T912	DDR1_T912			PiKD	HT only	Y		2	2	Orphan sites
DDR1	S752	DDR1_S752	PK_Tyr_Ser-Thr	610-905	PiKD	LT only	Y	1		1	Orphan sites
DDR2	S461	DDR2_S461			PiKD	HT only	Y		3	3	Orphan sites
DDR2	Y481	DDR2_Y481			PiKD	HT only	Y		3	3	Orphan sites
DDR2	S485	DDR2_S485			PiKD	HT only	Y		2	2	Orphan sites
DDR2	S469	DDR2_S469			PiKD	HT only	Y		1	1	Orphan sites
DDR2	S675	DDR2_S675	PK_Tyr_Ser-Thr	563-849	PiKD	HT only	Y		1	1	Orphan sites
DDR2	T470	DDR2_T470			PiKD	HT only	Y		1	1	Orphan sites
DDR2	Y736	DDR2_Y736	PK_Tyr_Ser-Thr	563-849	PiKD	LT+HT	Y	1	5	6	Other functions
DDR2	Y740	DDR2_Y740	PK_Tyr_Ser-Thr	563-849	PiKD	LT+HT	Y	1	5	6	Other functions
DDR2	Y741	DDR2_Y741	PK_Tyr_Ser-Thr	563-849	PiKD	LT+HT	Y	1	3	4	Other functions
DDR2	Y471	DDR2_Y471			PiKD	LT+HT	Y	1	1	2	Other functions
DMPK	S540	DMPK_S540			PeKD	HT only	S/T		2	2	Orphan sites
DSTYK	S928	DSTYK_S928			PoKD	HT only	Dual		3	3	Orphan sites
DSTYK	T929	DSTYK_T929			PoKD	HT only	Dual		2	2	Orphan sites
DSTYK	T353	DSTYK_T353			PoKD	HT only	Dual		1	1	Orphan sites
DYRK1A	S529	DYRK1A_S529			PaKD	LT+HT	Dual	2	4	6	Activation site
DYRK1A	Y321	DYRK1A_Y321	Pkinase	159-479	PaKD	LT+HT	Dual	1	101	102	Orphan sites
DYRK1A	S758	DYRK1A_S758			PaKD	HT only	Dual		13	13	Orphan sites
DYRK1A	Y319	DYRK1A_Y319	Pkinase	159-479	PaKD	HT only	Dual		12	12	Orphan sites
DYRK1A	S748	DYRK1A_S748			PaKD	HT only	Dual		10	10	Orphan sites
DYRK1A	S324	DYRK1A_S324	Pkinase	159-479	PaKD	HT only	Dual		8	8	Orphan sites
DYRK1A	S538	DYRK1A_S538			PaKD	HT only	Dual		4	4	Orphan sites
DYRK1A	S555	DYRK1A_S555			PaKD	HT only	Dual		3	3	Orphan sites
DYRK1A	Y145	DYRK1A_Y145			PaKD	LT+HT	Dual	1	24	25	Other functions
DYRK1A	Y147	DYRK1A_Y147			PaKD	LT+HT	Dual	1	2	3	Other functions
DYRK1B	Y273	DYRK1B_Y273	Pkinase	111-431	PiKD	LT+HT	Dual	3	95	98	Activation site
DYRK1B	Y271	DYRK1B_Y271	Pkinase	111-431	PiKD	LT+HT	Dual	2	11	13	Activation site
DYRK1B	S421	DYRK1B_S421	Pkinase	111-431	PiKD	LT+HT	Dual	1	3	4	Activation site
DYRK1B	S276	DYRK1B_S276	Pkinase	111-431	PiKD	HT only	Dual		8	8	Orphan sites
DYRK1B	S49	DYRK1B_S49			PiKD	LT+HT	Dual	1	2	3	Orphan sites
DYRK1B	Y63	DYRK1B_Y63			PiKD	HT only	Dual		2	2	Orphan sites
DYRK1B	S576	DYRK1B_S576			PiKD	HT only	Dual		1	1	Orphan sites
DYRK2	S498	DYRK2_S498	Pkinase	222-535	PaKD	LT+HT	Dual	1	1	2	Activation site
DYRK2	S499	DYRK2_S499	Pkinase	222-535	PaKD	LT+HT	Dual	1	1	2	Activation site
DYRK2	S501	DYRK2_S501	Pkinase	222-535	PaKD	LT+HT	Dual	1	1	2	Activation site
DYRK2	T32	DYRK2_T32			PaKD	LT+HT	Dual	1	1	2	Inhibition sites
DYRK2	Y382	DYRK2_Y382	Pkinase	222-535	PaKD	HT only	Dual		31	31	Orphan sites
DYRK2	S30	DYRK2_S30			PaKD	HT only	Dual		7	7	Orphan sites
DYRK2	S48	DYRK2_S48			PaKD	HT only	Dual		5	5	Orphan sites
DYRK2	S483	DYRK2_S483	Pkinase	222-535	PaKD	LT+HT	Dual	1	1	2	Orphan sites
DYRK2	S497	DYRK2_S497	Pkinase	222-535	PaKD	LT+HT	Dual	1	1	2	Orphan sites
DYRK2	S489	DYRK2_S489	Pkinase	222-535	PaKD	LT+HT	Dual	1	1	2	Other functions
DYRK3	S350	DYRK3_S350	Pkinase	209-522	PiKD	LT+HT	Dual	1	1	2	Activation site
DYRK3	Y369	DYRK3_Y369	Pkinase	209-522	PiKD	HT only	Dual		11	11	Orphan sites
DYRK3	S480	DYRK3_S480	Pkinase	209-522	PiKD	HT only	Dual		1	1	Orphan sites
DYRK3	T485	DYRK3_T485	Pkinase	209-522	PiKD	HT only	Dual		1	1	Orphan sites
DYRK3	Y209	DYRK3_Y209	Pkinase	209-522	PiKD	HT only	Dual		1	1	Orphan sites
DYRK3	Y493	DYRK3_Y493	Pkinase	209-522	PiKD	HT only	Dual		1	1	Orphan sites
DYRK4	Y264	DYRK4_Y264	Pkinase	104-400	PiKD	LT+HT	Dual	1	30	31	Activation site
DYRK4	S267	DYRK4_S267	Pkinase	104-400	PiKD	HT only	Dual		1	1	Orphan sites
EGFR	Y1092	EGFR_Y1092			PoKD	LT+HT	Y	162	27	189	Activation site
EGFR	Y1197	EGFR_Y1197			PoKD	LT+HT	Y	89	49	138	Activation site
EGFR	Y869	EGFR_Y869	PK_Tyr_Ser-Thr	712-968	PoKD	LT+HT	Y	84	18	102	Activation site
EGFR	Y1172	EGFR_Y1172			PoKD	LT+HT	Y	39	54	93	Activation site
EGFR	Y1110	EGFR_Y1110			PoKD	LT+HT	Y	42	32	74	Activation site
EGFR	Y1069	EGFR_Y1069			PoKD	LT+HT	Y	38	16	54	Activation site
EGFR	Y1016	EGFR_Y1016			PoKD	LT+HT	Y	40	6	46	Activation site
EGFR	T693	EGFR_T693			PoKD	LT+HT	Y	19	42	61	Inhibition sites
EGFR	S1166	EGFR_S1166			PoKD	LT+HT	Y	1	30	31	Orphan sites
EGFR	Y998	EGFR_Y998			PoKD	LT+HT	Y	3	27	30	Other functions
EIF2AK1	S258	EIF2AK1_S258			PoKD	HT only	S/T		11	11	Orphan sites
EIF2AK1	S295	EIF2AK1_S295			PoKD	HT only	S/T		4	4	Orphan sites
EIF2AK1	S274	EIF2AK1_S274			PoKD	HT only	S/T		3	3	Orphan sites
EIF2AK1	S498	EIF2AK1_S498	Pkinase	340-583	PoKD	HT only	S/T		3	3	Orphan sites
EIF2AK1	S6	EIF2AK1_S6			PoKD	HT only	S/T		2	2	Orphan sites
EIF2AK1	S144	EIF2AK1_S144			PoKD	HT only	S/T		1	1	Orphan sites
EIF2AK1	S253	EIF2AK1_S253			PoKD	HT only	S/T		1	1	Orphan sites
EIF2AK1	S275	EIF2AK1_S275			PoKD	HT only	S/T		1	1	Orphan sites
EIF2AK1	S276	EIF2AK1_S276			PoKD	HT only	S/T		1	1	Orphan sites
EIF2AK1	T285	EIF2AK1_T285			PoKD	HT only	S/T		1	1	Orphan sites
EIF2AK2	T446	EIF2AK2_T446	Pkinase	267-537	PiKD	LT+HT	S/T	15	1	16	Activation site
EIF2AK2	T451	EIF2AK2_T451	Pkinase	267-537	PiKD	LT+HT	S/T	12	1	13	Activation site
EIF2AK2	S83	EIF2AK2_S83			PiKD	LT+HT	S/T	2	11	13	Activation site
EIF2AK2	S242	EIF2AK2_S242			PiKD	LT+HT	S/T	2	2	4	Activation site
EIF2AK2	T255	EIF2AK2_T255			PiKD	LT only	S/T	2		2	Activation site
EIF2AK2	T258	EIF2AK2_T258			PiKD	LT only	S/T	2		2	Activation site
EIF2AK2	S6	EIF2AK2_S6			PiKD	LT+HT	S/T	1	1	2	Inhibition sites
EIF2AK2	S97	EIF2AK2_S97			PiKD	LT+HT	S/T	1	1	2	Inhibition sites
EIF2AK2	S456	EIF2AK2_S456	Pkinase	267-537	PiKD	LT+HT	S/T	1	5	6	Orphan sites
EIF2AK2	S542	EIF2AK2_S542			PiKD	LT+HT	S/T	2	7	9	Other functions
EIF2AK3	T982	EIF2AK3_T982	Pkinase	865-1076	PaKD	LT only	S/T	14		14	Activation site
EIF2AK3	S555	EIF2AK3_S555			PaKD	HT only	S/T		5	5	Orphan sites
EIF2AK3	S1094	EIF2AK3_S1094			PaKD	LT+HT	S/T	1	3	4	Orphan sites
EIF2AK3	T705	EIF2AK3_T705			PaKD	HT only	S/T		4	4	Orphan sites
EIF2AK3	S856	EIF2AK3_S856			PaKD	LT+HT	S/T	1	2	3	Orphan sites
EIF2AK3	S1096	EIF2AK3_S1096			PaKD	HT only	S/T		3	3	Orphan sites
EIF2AK3	S688	EIF2AK3_S688			PaKD	HT only	S/T		3	3	Orphan sites
EIF2AK3	S719	EIF2AK3_S719			PaKD	HT only	S/T		3	3	Orphan sites
EIF2AK3	S879	EIF2AK3_S879	Pkinase	865-1076	PaKD	LT+HT	S/T	1	1	2	Orphan sites
EIF2AK3	S715	EIF2AK3_S715			PaKD	LT+HT	S/T	2	15	17	Other functions
EIF2AK4	T667	EIF2AK4_T667			PoKD	HT only	S/T		23	23	Orphan sites
EIF2AK4	S230	EIF2AK4_S230			PoKD	LT+HT	S/T	1	16	17	Orphan sites
EIF2AK4	S551	EIF2AK4_S551			PoKD	LT+HT	S/T	1	6	7	Orphan sites
EIF2AK4	S555	EIF2AK4_S555			PoKD	HT only	S/T		7	7	Orphan sites
EIF2AK4	S254	EIF2AK4_S254			PoKD	HT only	S/T		3	3	Orphan sites
EIF2AK4	S672	EIF2AK4_S672			PoKD	HT only	S/T		3	3	Orphan sites
EIF2AK4	S467	EIF2AK4_S467	Pkinase	324-539	PoKD	HT only	S/T		2	2	Orphan sites
EIF2AK4	S572	EIF2AK4_S572			PoKD	HT only	S/T		2	2	Orphan sites
EIF2AK4	Y560	EIF2AK4_Y560			PoKD	HT only	S/T		2	2	Orphan sites
EIF2AK4	T899	EIF2AK4_T899	Pkinase	788-1001	PoKD	LT only	S/T	2		2	Other functions
EPHA1	Y781	EPHA1_Y781	PK_Tyr_Ser-Thr	624-880	PaKD	HT only	Y		8	8	Orphan sites
EPHA1	S906	EPHA1_S906			PaKD	HT only	Y		4	4	Orphan sites
EPHA1	S910	EPHA1_S910			PaKD	HT only	Y		4	4	Orphan sites
EPHA1	Y605	EPHA1_Y605	EphA2_TM	548-621	PaKD	HT only	Y		3	3	Orphan sites
EPHA1	Y599	EPHA1_Y599	EphA2_TM	548-621	PaKD	HT only	Y		2	2	Orphan sites
EPHA1	S34	EPHA1_S34	Ephrin_lbd	28-204	PaKD	HT only	Y		1	1	Orphan sites
EPHA1	S908	EPHA1_S908			PaKD	HT only	Y		1	1	Orphan sites
EPHA1	S919	EPHA1_S919	SAM_1	911-975	PaKD	HT only	Y		1	1	Orphan sites
EPHA1	T33	EPHA1_T33	Ephrin_lbd	28-204	PaKD	HT only	Y		1	1	Orphan sites
EPHA10	S756	EPHA10_S756	PK_Tyr_Ser-Thr	645-900	PiKD	HT only	Y		1	1	Orphan sites
EPHA10	S787	EPHA10_S787	PK_Tyr_Ser-Thr	645-900	PiKD	HT only	Y		1	1	Orphan sites
EPHA2	Y594	EPHA2_Y594	EphA2_TM	558-610	PaKD	LT+HT	Y	2	32	34	Activation site
EPHA2	Y588	EPHA2_Y588	EphA2_TM	558-610	PaKD	LT+HT	Y	6	22	28	Activation site
EPHA2	S901	EPHA2_S901			PaKD	HT only	Y		31	31	Orphan sites
EPHA2	Y575	EPHA2_Y575	EphA2_TM	558-610	PaKD	HT only	Y		25	25	Orphan sites
EPHA2	S899	EPHA2_S899			PaKD	HT only	Y		16	16	Orphan sites
EPHA2	S570	EPHA2_S570	EphA2_TM	558-610	PaKD	HT only	Y		15	15	Orphan sites
EPHA2	S892	EPHA2_S892			PaKD	LT+HT	Y	1	11	12	Orphan sites
EPHA2	S897	EPHA2_S897			PaKD	LT+HT	Y	25	27	52	Other functions
EPHA2	Y772	EPHA2_Y772	PK_Tyr_Ser-Thr	613-871	PaKD	LT+HT	Y	4	44	48	Other functions
EPHA2	Y960	EPHA2_Y960	SAM_1	902-966	PaKD	LT+HT	Y	1	11	12	Other functions
EPHA3	Y779	EPHA3_Y779	PK_Tyr_Ser-Thr	621-878	PaKD	LT+HT	Y	2	25	27	Activation site
EPHA3	Y596	EPHA3_Y596	EphA2_TM	542-618	PaKD	LT+HT	Y	2	4	6	Activation site
EPHA3	Y602	EPHA3_Y602	EphA2_TM	542-618	PaKD	LT+HT	Y	2	4	6	Activation site
EPHA3	Y742	EPHA3_Y742	PK_Tyr_Ser-Thr	621-878	PaKD	LT+HT	Y	1	1	2	Activation site
EPHA3	Y701	EPHA3_Y701	PK_Tyr_Ser-Thr	621-878	PaKD	LT+HT	Y	1	1	2	Orphan sites
EPHA3	T601	EPHA3_T601	EphA2_TM	542-618	PaKD	HT only	Y		2	2	Orphan sites
EPHA3	Y937	EPHA3_Y937	SAM_2	908-973	PaKD	HT only	Y		2	2	Orphan sites
EPHA3	T595	EPHA3_T595	EphA2_TM	542-618	PaKD	HT only	Y		1	1	Orphan sites
EPHA3	T654	EPHA3_T654	PK_Tyr_Ser-Thr	621-878	PaKD	HT only	Y		1	1	Orphan sites
EPHA3	S768	EPHA3_S768	PK_Tyr_Ser-Thr	621-878	PaKD	LT+HT	Y	1	2	3	Other functions
EPHA4	Y779	EPHA4_Y779	PK_Tyr_Ser-Thr	621-878	PaKD	LT+HT	Y	1	25	26	Activation site
EPHA4	Y602	EPHA4_Y602	EphA2_TM	548-618	PaKD	LT+HT	Y	4	11	15	Activation site
EPHA4	Y596	EPHA4_Y596	EphA2_TM	548-618	PaKD	LT+HT	Y	2	9	11	Activation site
EPHA4	T595	EPHA4_T595	EphA2_TM	548-618	PaKD	HT only	Y		2	2	Orphan sites
EPHA4	S887	EPHA4_S887			PaKD	HT only	Y		1	1	Orphan sites
EPHA4	T601	EPHA4_T601	EphA2_TM	548-618	PaKD	HT only	Y		1	1	Orphan sites
EPHA5	Y833	EPHA5_Y833	PK_Tyr_Ser-Thr	675-932	PaKD	HT only	Y		25	25	Orphan sites
EPHA5	Y650	EPHA5_Y650	EphA2_TM	574-672	PaKD	HT only	Y		4	4	Orphan sites
EPHA5	Y656	EPHA5_Y656	EphA2_TM	574-672	PaKD	HT only	Y		4	4	Orphan sites
EPHA5	T649	EPHA5_T649	EphA2_TM	574-672	PaKD	HT only	Y		2	2	Orphan sites
EPHA5	Y967	EPHA5_Y967	SAM_1	963-1027	PaKD	HT only	Y		2	2	Orphan sites
EPHA5	S822	EPHA5_S822	PK_Tyr_Ser-Thr	675-932	PaKD	HT only	Y		1	1	Orphan sites
EPHA5	S960	EPHA5_S960			PaKD	HT only	Y		1	1	Orphan sites
EPHA5	S964	EPHA5_S964	SAM_1	963-1027	PaKD	HT only	Y		1	1	Orphan sites
EPHA5	T655	EPHA5_T655	EphA2_TM	574-672	PaKD	HT only	Y		1	1	Orphan sites
EPHA5	T708	EPHA5_T708	PK_Tyr_Ser-Thr	675-932	PaKD	HT only	Y		1	1	Orphan sites
EPHA6	S201	EPHA6_S201	Ephrin_lbd	35-207	PaKD	HT only	Y		1	1	Orphan sites
EPHA6	S820	EPHA6_S820	PK_Tyr_Ser-Thr	737-930	PaKD	HT only	Y		1	1	Orphan sites
EPHA7	Y791	EPHA7_Y791	PK_Tyr_Ser-Thr	633-890	PaKD	HT only	Y		10	10	Orphan sites
EPHA7	Y608	EPHA7_Y608	EphA2_TM	556-630	PaKD	HT only	Y		5	5	Orphan sites
EPHA7	Y614	EPHA7_Y614	EphA2_TM	556-630	PaKD	HT only	Y		5	5	Orphan sites
EPHA7	Y597	EPHA7_Y597	EphA2_TM	556-630	PaKD	HT only	Y		3	3	Orphan sites
EPHA7	S780	EPHA7_S780	PK_Tyr_Ser-Thr	633-890	PaKD	HT only	Y		1	1	Orphan sites
EPHA7	T607	EPHA7_T607	EphA2_TM	556-630	PaKD	HT only	Y		1	1	Orphan sites
EPHA7	T666	EPHA7_T666	PK_Tyr_Ser-Thr	633-890	PaKD	HT only	Y		1	1	Orphan sites
EPHA7	Y671	EPHA7_Y671	PK_Tyr_Ser-Thr	633-890	PaKD	HT only	Y		1	1	Orphan sites
EPHA7	Y810	EPHA7_Y810	PK_Tyr_Ser-Thr	633-890	PaKD	HT only	Y		1	1	Orphan sites
EPHA8	S782	EPHA8_S782	PK_Tyr_Ser-Thr	635-892	PeKD	HT only	Y		1	1	Orphan sites
EPHB1	Y634	EPHB1_Y634	PK_Tyr_Ser-Thr	619-878	PoKD	HT only	Y		9	9	Orphan sites
EPHB1	Y575	EPHB1_Y575	TM	541-616	PoKD	HT only	Y		3	3	Orphan sites
EPHB1	Y582	EPHB1_Y582	TM	541-616	PoKD	HT only	Y		2	2	Orphan sites
EPHB1	S164	EPHB1_S164	Ephrin_lbd	20-196	PoKD	HT only	Y		1	1	Orphan sites
EPHB1	S583	EPHB1_S583	TM	541-616	PoKD	HT only	Y		1	1	Orphan sites
EPHB1	S588	EPHB1_S588	TM	541-616	PoKD	HT only	Y		1	1	Orphan sites
EPHB1	Y594	EPHB1_Y594	TM	541-616	PoKD	LT+HT	Y	4	11	15	Other functions
EPHB1	Y600	EPHB1_Y600	TM	541-616	PoKD	LT+HT	Y	1	12	13	Other functions
EPHB1	Y778	EPHB1_Y778	PK_Tyr_Ser-Thr	619-878	PoKD	LT+HT	Y	2	4	6	Other functions
EPHB1	Y928	EPHB1_Y928	SAM_1	909-973	PoKD	LT only	Y	2		2	Other functions
EPHB2	S776	EPHB2_S776	PK_Tyr_Ser-Thr	621-880	PiKD	HT only	Y		15	15	Orphan sites
EPHB2	Y780	EPHB2_Y780	PK_Tyr_Ser-Thr	621-880	PiKD	HT only	Y		15	15	Orphan sites
EPHB2	Y602	EPHB2_Y602	EphA2_TM	564-618	PiKD	LT+HT	Y	1	13	14	Orphan sites
EPHB2	Y596	EPHB2_Y596	EphA2_TM	564-618	PiKD	HT only	Y		11	11	Orphan sites
EPHB2	Y584	EPHB2_Y584	EphA2_TM	564-618	PiKD	HT only	Y		6	6	Orphan sites
EPHB2	T775	EPHB2_T775	PK_Tyr_Ser-Thr	621-880	PiKD	HT only	Y		5	5	Orphan sites
EPHB2	T585	EPHB2_T585	EphA2_TM	564-618	PiKD	HT only	Y		4	4	Orphan sites
EPHB2	T590	EPHB2_T590	EphA2_TM	564-618	PiKD	HT only	Y		4	4	Orphan sites
EPHB2	Y577	EPHB2_Y577	EphA2_TM	564-618	PiKD	HT only	Y		4	4	Orphan sites
EPHB2	S575	EPHB2_S575	EphA2_TM	564-618	PiKD	HT only	Y		3	3	Orphan sites
EPHB3	Y608	EPHB3_Y608	EphA2_TM	580-630	PoKD	HT only	Y		15	15	Orphan sites
EPHB3	Y792	EPHB3_Y792	PK_Tyr_Ser-Thr	633-892	PoKD	HT only	Y		13	13	Orphan sites
EPHB3	Y600	EPHB3_Y600	EphA2_TM	580-630	PoKD	HT only	Y		10	10	Orphan sites
EPHB3	T971	EPHB3_T971	SAM_1	923-987	PoKD	HT only	Y		4	4	Orphan sites
EPHB3	T613	EPHB3_T613	EphA2_TM	580-630	PoKD	HT only	Y		2	2	Orphan sites
EPHB3	Y754	EPHB3_Y754	PK_Tyr_Ser-Thr	633-892	PoKD	HT only	Y		2	2	Orphan sites
EPHB3	S780	EPHB3_S780	PK_Tyr_Ser-Thr	633-892	PoKD	HT only	Y		1	1	Orphan sites
EPHB3	S788	EPHB3_S788	PK_Tyr_Ser-Thr	633-892	PoKD	HT only	Y		1	1	Orphan sites
EPHB3	S794	EPHB3_S794	PK_Tyr_Ser-Thr	633-892	PoKD	HT only	Y		1	1	Orphan sites
EPHB3	Y614	EPHB3_Y614	EphA2_TM	580-630	PoKD	LT+HT	Y	1	16	17	Other functions
EPHB4	Y596	EPHB4_Y596	EphA2_TM	541-612	PaKD	LT+HT	Y	3	18	21	Activation site
EPHB4	Y590	EPHB4_Y590	EphA2_TM	541-612	PaKD	LT+HT	Y	2	15	17	Activation site
EPHB4	Y774	EPHB4_Y774	PK_Tyr_Ser-Thr	615-874	PaKD	LT+HT	Y	1	17	18	Orphan sites
EPHB4	Y574	EPHB4_Y574	EphA2_TM	541-612	PaKD	HT only	Y		13	13	Orphan sites
EPHB4	S769	EPHB4_S769	PK_Tyr_Ser-Thr	615-874	PaKD	HT only	Y		12	12	Orphan sites
EPHB4	T976	EPHB4_T976			PaKD	HT only	Y		12	12	Orphan sites
EPHB4	Y581	EPHB4_Y581	EphA2_TM	541-612	PaKD	HT only	Y		10	10	Orphan sites
EPHB4	S770	EPHB4_S770	PK_Tyr_Ser-Thr	615-874	PaKD	HT only	Y		6	6	Orphan sites
EPHB4	T953	EPHB4_T953	SAM_1	905-969	PaKD	HT only	Y		4	4	Orphan sites
EPHB4	Y987	EPHB4_Y987			PaKD	LT+HT	Y	1	15	16	Other functions
ERBB2	Y1248	ERBB2_Y1248			PaKD	LT+HT	Y	49	14	63	Activation site
ERBB2	Y877	ERBB2_Y877	PK_Tyr_Ser-Thr	720-976	PaKD	LT+HT	Y	18	13	31	Activation site
ERBB2	Y1222	ERBB2_Y1222			PaKD	LT+HT	Y	29	1	30	Activation site
ERBB2	Y1221	ERBB2_Y1221			PaKD	LT+HT	Y	26	1	27	Activation site
ERBB2	Y1196	ERBB2_Y1196			PaKD	LT only	Y	12		12	Activation site
ERBB2	S1054	ERBB2_S1054			PaKD	HT only	Y		19	19	Orphan sites
ERBB2	S1107	ERBB2_S1107			PaKD	HT only	Y		11	11	Orphan sites
ERBB2	T1166	ERBB2_T1166			PaKD	HT only	Y		11	11	Orphan sites
ERBB2	Y735	ERBB2_Y735	PK_Tyr_Ser-Thr	720-976	PaKD	LT+HT	Y	1	13	14	Other functions
ERBB2	Y1139	ERBB2_Y1139			PaKD	LT+HT	Y	9	4	13	Other functions
ERBB3	Y1289	ERBB3_Y1289			PoKD	LT+HT	Y	27	9	36	Activation site
ERBB3	Y1197	ERBB3_Y1197			PoKD	LT+HT	Y	6	2	8	Activation site
ERBB3	Y1222	ERBB3_Y1222			PoKD	LT only	Y	4		4	Activation site
ERBB3	S686	ERBB3_S686			PoKD	HT only	Y		11	11	Orphan sites
ERBB3	Y1307	ERBB3_Y1307			PoKD	LT+HT	Y	1	7	8	Orphan sites
ERBB3	S982	ERBB3_S982			PoKD	HT only	Y		8	8	Orphan sites
ERBB3	Y1159	ERBB3_Y1159			PoKD	HT only	Y		5	5	Orphan sites
ERBB3	Y1328	ERBB3_Y1328			PoKD	LT+HT	Y	4	14	18	Other functions
ERBB3	Y1276	ERBB3_Y1276			PoKD	LT+HT	Y	2	5	7	Other functions
ERBB3	Y1054	ERBB3_Y1054			PoKD	LT+HT	Y	2	1	3	Other functions
ERBB4	Y1284	ERBB4_Y1284			PiKD	LT+HT	Y	4	1	5	Activation site
ERBB4	Y1056	ERBB4_Y1056			PiKD	LT+HT	Y	3	1	4	Activation site
ERBB4	Y1162	ERBB4_Y1162			PiKD	LT+HT	Y	3	1	4	Activation site
ERBB4	T699	ERBB4_T699			PiKD	LT+HT	Y	1	2	3	Inhibition sites
ERBB4	T731	ERBB4_T731	PK_Tyr_Ser-Thr	718-974	PiKD	HT only	Y		6	6	Orphan sites
ERBB4	Y733	ERBB4_Y733	PK_Tyr_Ser-Thr	718-974	PiKD	LT+HT	Y	1	13	14	Other functions
ERBB4	Y1242	ERBB4_Y1242			PiKD	LT+HT	Y	2	2	4	Other functions
ERBB4	Y1188	ERBB4_Y1188			PiKD	LT+HT	Y	2	1	3	Other functions
ERBB4	Y1022	ERBB4_Y1022			PiKD	LT only	Y	2		2	Other functions
ERBB4	Y1202	ERBB4_Y1202			PiKD	LT+HT	Y	1	1	2	Other functions
ERN1	S724	ERN1_S724	Pkinase	571-832	PiKD	LT+HT	S/T	10	2	12	Activation site
ERN1	S729	ERN1_S729	Pkinase	571-832	PiKD	LT+HT	S/T	1	1	2	Orphan sites
ERN1	S533	ERN1_S533			PiKD	HT only	S/T		1	1	Orphan sites
ERN1	S536	ERN1_S536			PiKD	HT only	S/T		1	1	Orphan sites
ERN1	S548	ERN1_S548			PiKD	HT only	S/T		1	1	Orphan sites
ERN1	S551	ERN1_S551			PiKD	HT only	S/T		1	1	Orphan sites
ERN1	S726	ERN1_S726	Pkinase	571-832	PiKD	HT only	S/T		1	1	Orphan sites
ERN1	T973	ERN1_T973			PiKD	HT only	S/T		1	1	Orphan sites
ERN1	Y628	ERN1_Y628	Pkinase	571-832	PiKD	LT only	S/T	1		1	Other functions
ERN2	Y860	ERN2_Y860	Ribonuc_2-5A	787-910	PeKD	HT only	S/T		1	1	Orphan sites
FER	Y714	FER_Y714	PK_Tyr_Ser-Thr	563-814	PaKD	LT+HT	Y	2	25	27	Activation site
FER	Y615	FER_Y615	PK_Tyr_Ser-Thr	563-814	PaKD	LT only	Y	1		1	Activation site
FER	Y402	FER_Y402			PaKD	LT+HT	Y	2	28	30	Orphan sites
FER	S434	FER_S434			PaKD	HT only	Y		13	13	Orphan sites
FER	S411	FER_S411			PaKD	HT only	Y		6	6	Orphan sites
FER	S423	FER_S423			PaKD	HT only	Y		3	3	Orphan sites
FER	S427	FER_S427			PaKD	HT only	Y		3	3	Orphan sites
FER	Y734	FER_Y734	PK_Tyr_Ser-Thr	563-814	PaKD	HT only	Y		2	2	Orphan sites
FER	S113	FER_S113			PaKD	HT only	Y		1	1	Orphan sites
FER	S408	FER_S408			PaKD	HT only	Y		1	1	Orphan sites
FES	Y713	FES_Y713	PK_Tyr_Ser-Thr	561-814	PaKD	LT+HT	Y	6	3	9	Activation site
FES	T421	FES_T421			PaKD	HT only	Y		3	3	Orphan sites
FES	S408	FES_S408			PaKD	HT only	Y		2	2	Orphan sites
FES	S410	FES_S410			PaKD	HT only	Y		2	2	Orphan sites
FES	S411	FES_S411			PaKD	HT only	Y		2	2	Orphan sites
FES	S412	FES_S412			PaKD	HT only	Y		2	2	Orphan sites
FES	S64	FES_S64			PaKD	HT only	Y		2	2	Orphan sites
FES	T409	FES_T409			PaKD	HT only	Y		2	2	Orphan sites
FES	Y261	FES_Y261			PaKD	HT only	Y		2	2	Orphan sites
FES	Y734	FES_Y734	PK_Tyr_Ser-Thr	561-814	PaKD	HT only	Y		2	2	Orphan sites
FGFR1	Y653	FGFR1_Y653	PK_Tyr_Ser-Thr	478-754	PiKD	LT+HT	Y	13	18	31	Activation site
FGFR1	Y654	FGFR1_Y654	PK_Tyr_Ser-Thr	478-754	PiKD	LT+HT	Y	14	13	27	Activation site
FGFR1	Y583	FGFR1_Y583	PK_Tyr_Ser-Thr	478-754	PiKD	LT+HT	Y	4	9	13	Orphan sites
FGFR1	Y585	FGFR1_Y585	PK_Tyr_Ser-Thr	478-754	PiKD	LT+HT	Y	4	6	10	Orphan sites
FGFR1	Y730	FGFR1_Y730	PK_Tyr_Ser-Thr	478-754	PiKD	LT+HT	Y	4	1	5	Orphan sites
FGFR1	Y605	FGFR1_Y605	PK_Tyr_Ser-Thr	478-754	PiKD	LT+HT	Y	1	2	3	Orphan sites
FGFR1	Y463	FGFR1_Y463			PiKD	LT+HT	Y	6	4	10	Other functions
FGFR1	Y766	FGFR1_Y766			PiKD	LT+HT	Y	7	1	8	Other functions
FGFR1	S777	FGFR1_S777			PiKD	LT+HT	Y	4	1	5	Other functions
FGFR1	Y154	FGFR1_Y154			PiKD	LT+HT	Y	4	1	5	Other functions
FGFR2	Y769	FGFR2_Y769			PiKD	LT only	Y	4		4	Activation site
FGFR2	Y586	FGFR2_Y586	PK_Tyr_Ser-Thr	481-757	PiKD	HT only	Y		4	4	Orphan sites
FGFR2	S347	FGFR2_S347	I-set	260-359	PiKD	HT only	Y		1	1	Orphan sites
FGFR2	S430	FGFR2_S430			PiKD	HT only	Y		1	1	Orphan sites
FGFR2	Y656	FGFR2_Y656	PK_Tyr_Ser-Thr	481-757	PiKD	LT+HT	Y	2	8	10	Other functions
FGFR2	Y657	FGFR2_Y657	PK_Tyr_Ser-Thr	481-757	PiKD	LT+HT	Y	2	5	7	Other functions
FGFR2	S782	FGFR2_S782			PiKD	LT only	Y	2		2	Other functions
FGFR2	S780	FGFR2_S780			PiKD	LT+HT	Y	1	1	2	Other functions
FGFR2	Y655	FGFR2_Y655	PK_Tyr_Ser-Thr	481-757	PiKD	LT only	Y	1		1	Other functions
FGFR3	Y724	FGFR3_Y724	PK_Tyr_Ser-Thr	472-748	PaKD	LT+HT	Y	2	1	3	Activation site
FGFR3	Y760	FGFR3_Y760			PaKD	LT only	Y	2		2	Activation site
FGFR3	Y647	FGFR3_Y647	PK_Tyr_Ser-Thr	472-748	PaKD	LT+HT	Y	2	5	7	Orphan sites
FGFR3	S408	FGFR3_S408			PaKD	HT only	Y		4	4	Orphan sites
FGFR3	Y648	FGFR3_Y648	PK_Tyr_Ser-Thr	472-748	PaKD	LT+HT	Y	1	2	3	Orphan sites
FGFR3	S445	FGFR3_S445			PaKD	HT only	Y		3	3	Orphan sites
FGFR3	Y577	FGFR3_Y577	PK_Tyr_Ser-Thr	472-748	PaKD	LT+HT	Y	1	1	2	Orphan sites
FGFR3	S424	FGFR3_S424			PaKD	HT only	Y		2	2	Orphan sites
FGFR3	S578	FGFR3_S578	PK_Tyr_Ser-Thr	472-748	PaKD	HT only	Y		2	2	Orphan sites
FGFR3	S771	FGFR3_S771			PaKD	LT only	Y	1		1	Orphan sites
FGFR4	S573	FGFR4_S573	PK_Tyr_Ser-Thr	467-743	PiKD	HT only	Y		11	11	Orphan sites
FGFR4	Y642	FGFR4_Y642	PK_Tyr_Ser-Thr	467-743	PiKD	LT+HT	Y	1	7	8	Orphan sites
FGFR4	S419	FGFR4_S419			PiKD	HT only	Y		5	5	Orphan sites
FGFR4	Y643	FGFR4_Y643	PK_Tyr_Ser-Thr	467-743	PiKD	HT only	Y		3	3	Orphan sites
FGFR4	Y754	FGFR4_Y754			PiKD	LT+HT	Y	1	1	2	Orphan sites
FGFR4	S232	FGFR4_S232	I-set	154-241	PiKD	HT only	Y		1	1	Orphan sites
FGFR4	S422	FGFR4_S422			PiKD	HT only	Y		1	1	Orphan sites
FGFR4	S439	FGFR4_S439			PiKD	HT only	Y		1	1	Orphan sites
FGFR4	S440	FGFR4_S440			PiKD	HT only	Y		1	1	Orphan sites
FGFR4	Y390	FGFR4_Y390	TM	370-390	PiKD	LT+HT	Y	1	1	2	Other functions
FGR	Y180	FGR_Y180	SH2	144-226	PaKD	HT only	Y		19	19	Orphan sites
FGR	Y412	FGR_Y412	PK_Tyr_Ser-Thr	263-512	PaKD	LT+HT	Y	2	5	7	Orphan sites
FGR	Y208	FGR_Y208	SH2	144-226	PaKD	HT only	Y		3	3	Orphan sites
FGR	Y209	FGR_Y209	SH2	144-226	PaKD	HT only	Y		3	3	Orphan sites
FGR	Y34	FGR_Y34			PaKD	HT only	Y		3	3	Orphan sites
FGR	S181	FGR_S181	SH2	144-226	PaKD	HT only	Y		2	2	Orphan sites
FGR	S341	FGR_S341	PK_Tyr_Ser-Thr	263-512	PaKD	HT only	Y		2	2	Orphan sites
FGR	Y28	FGR_Y28			PaKD	HT only	Y		2	2	Orphan sites
FGR	Y523	FGR_Y523			PaKD	HT only	Y		2	2	Orphan sites
FGR	S261	FGR_S261			PaKD	HT only	Y		1	1	Orphan sites
FLT1	Y1213	FLT1_Y1213			PoKD	LT only	Y	4		4	Activation site
FLT1	Y1048	FLT1_Y1048	PK_Tyr_Ser-Thr	827-1154	PoKD	HT only	Y		3	3	Orphan sites
FLT1	Y1053	FLT1_Y1053	PK_Tyr_Ser-Thr	827-1154	PoKD	HT only	Y		3	3	Orphan sites
FLT1	Y1242	FLT1_Y1242			PoKD	LT only	Y	2		2	Orphan sites
FLT1	Y1327	FLT1_Y1327			PoKD	LT only	Y	1		1	Orphan sites
FLT1	S1207	FLT1_S1207			PoKD	HT only	Y		1	1	Orphan sites
FLT1	S9	FLT1_S9			PoKD	HT only	Y		1	1	Orphan sites
FLT1	Y1333	FLT1_Y1333			PoKD	LT only	Y	4		4	Other functions
FLT1	Y794	FLT1_Y794			PoKD	LT only	Y	2		2	Other functions
FLT1	Y1169	FLT1_Y1169			PoKD	LT only	Y	1		1	Other functions
FLT3	Y591	FLT3_Y591			PoKD	LT only	Y	13		13	Activation site
FLT3	Y599	FLT3_Y599			PoKD	LT only	Y	6		6	Activation site
FLT3	Y589	FLT3_Y589			PoKD	LT only	Y	5		5	Inhibition sites
FLT3	Y969	FLT3_Y969			PoKD	LT+HT	Y	6	4	10	Other functions
FLT3	Y955	FLT3_Y955			PoKD	LT+HT	Y	5	1	6	Other functions
FLT3	Y842	FLT3_Y842	PK_Tyr_Ser-Thr	610-943	PoKD	LT+HT	Y	4	2	6	Other functions
FLT3	Y726	FLT3_Y726	PK_Tyr_Ser-Thr	610-943	PoKD	LT+HT	Y	2	2	4	Other functions
FLT3	Y572	FLT3_Y572			PoKD	LT only	Y	2		2	Other functions
FLT3	Y597	FLT3_Y597			PoKD	LT only	Y	2		2	Other functions
FLT3	Y768	FLT3_Y768	PK_Tyr_Ser-Thr	610-943	PoKD	LT only	Y	2		2	Other functions
FLT4	Y1063	FLT4_Y1063	PK_Tyr_Ser-Thr	845-1169	PaKD	LT+HT	Y	2	3	5	Activation site
FLT4	Y1337	FLT4_Y1337			PaKD	LT+HT	Y	2	1	3	Activation site
FLT4	Y1230	FLT4_Y1230			PaKD	LT only	Y	2		2	Activation site
FLT4	Y1231	FLT4_Y1231			PaKD	LT only	Y	2		2	Activation site
FLT4	Y1068	FLT4_Y1068	PK_Tyr_Ser-Thr	845-1169	PaKD	LT+HT	Y	1	2	3	Orphan sites
FLT4	T517	FLT4_T517			PaKD	HT only	Y		1	1	Orphan sites
FLT4	Y1333	FLT4_Y1333			PaKD	HT only	Y		1	1	Orphan sites
FLT4	Y830	FLT4_Y830			PaKD	HT only	Y		1	1	Orphan sites
FLT4	Y833	FLT4_Y833			PaKD	HT only	Y		1	1	Orphan sites
FLT4	Y853	FLT4_Y853	PK_Tyr_Ser-Thr	845-1169	PaKD	HT only	Y		1	1	Orphan sites
FRK	Y46	FRK_Y46			PoKD	HT only	Y		20	20	Orphan sites
FRK	Y497	FRK_Y497			PoKD	HT only	Y		14	14	Orphan sites
FRK	Y387	FRK_Y387	PK_Tyr_Ser-Thr	234-487	PoKD	HT only	Y		10	10	Orphan sites
FRK	S62	FRK_S62	SH3_1	48-102	PoKD	HT only	Y		6	6	Orphan sites
FRK	S37	FRK_S37			PoKD	HT only	Y		5	5	Orphan sites
FRK	S407	FRK_S407	PK_Tyr_Ser-Thr	234-487	PoKD	HT only	Y		3	3	Orphan sites
FRK	S40	FRK_S40			PoKD	HT only	Y		3	3	Orphan sites
FRK	Y132	FRK_Y132	SH2	116-193	PoKD	HT only	Y		3	3	Orphan sites
FRK	T178	FRK_T178	SH2	116-193	PoKD	HT only	Y		2	2	Orphan sites
FRK	Y53	FRK_Y53	SH3_1	48-102	PoKD	HT only	Y		2	2	Orphan sites
FYN	Y213	FYN_Y213	SH2	149-231	PaKD	LT+HT	Y	2	31	33	Activation site
FYN	S21	FYN_S21			PaKD	LT+HT	Y	1	23	24	Activation site
FYN	Y185	FYN_Y185	SH2	149-231	PaKD	LT+HT	Y	1	23	24	Activation site
FYN	Y214	FYN_Y214	SH2	149-231	PaKD	LT+HT	Y	2	16	18	Activation site
FYN	Y531	FYN_Y531			PaKD	LT+HT	Y	10	11	21	Activity Altered
FYN	Y440	FYN_Y440	PK_Tyr_Ser-Thr	271-520	PaKD	LT+HT	Y	1	21	22	Orphan sites
FYN	T421	FYN_T421	PK_Tyr_Ser-Thr	271-520	PaKD	HT only	Y		8	8	Orphan sites
FYN	S257	FYN_S257			PaKD	HT only	Y		4	4	Orphan sites
FYN	Y28	FYN_Y28			PaKD	LT+HT	Y	1	2	3	Orphan sites
FYN	Y420	FYN_Y420	PK_Tyr_Ser-Thr	271-520	PaKD	LT+HT	Y	21	70	91	Other functions
GAK	S829	GAK_S829			PoKD	HT only	S/T		20	20	Orphan sites
GAK	S826	GAK_S826			PoKD	HT only	S/T		19	19	Orphan sites
GAK	S16	GAK_S16			PoKD	HT only	S/T		6	6	Orphan sites
GAK	S780	GAK_S780			PoKD	HT only	S/T		6	6	Orphan sites
GAK	S834	GAK_S834			PoKD	HT only	S/T		6	6	Orphan sites
GAK	S1176	GAK_S1176			PoKD	HT only	S/T		4	4	Orphan sites
GAK	S1168	GAK_S1168			PoKD	HT only	S/T		3	3	Orphan sites
GAK	S770	GAK_S770			PoKD	HT only	S/T		3	3	Orphan sites
GAK	S817	GAK_S817			PoKD	HT only	S/T		3	3	Orphan sites
GAK	T794	GAK_T794			PoKD	HT only	S/T		3	3	Orphan sites
GRK1	S21	GRK1_S21			PoKD	LT only	S/T	2		2	Inhibition sites
GRK1	S491	GRK1_S491			PoKD	LT only	S/T	1		1	Other functions
GRK1	S5	GRK1_S5			PoKD	LT only	S/T	1		1	Other functions
GRK1	T492	GRK1_T492			PoKD	LT only	S/T	1		1	Other functions
GRK2	S29	GRK2_S29			PoKD	LT only	S/T	1		1	Activation site
GRK2	S487	GRK2_S487			PoKD	HT only	S/T		2	2	Orphan sites
GRK2	S247	GRK2_S247	Pkinase	191-453	PoKD	HT only	S/T		1	1	Orphan sites
GRK2	S423	GRK2_S423	Pkinase	191-453	PoKD	HT only	S/T		1	1	Orphan sites
GRK2	S501	GRK2_S501			PoKD	HT only	S/T		1	1	Orphan sites
GRK2	S670	GRK2_S670			PoKD	LT+HT	S/T	3	22	25	Other functions
GRK2	S685	GRK2_S685			PoKD	LT+HT	S/T	1	11	12	Other functions
GRK2	Y13	GRK2_Y13			PoKD	LT only	S/T	3		3	Other functions
GRK2	Y86	GRK2_Y86	RGS	54-174	PoKD	LT only	S/T	3		3	Other functions
GRK2	Y92	GRK2_Y92	RGS	54-174	PoKD	LT only	S/T	3		3	Other functions
GRK3	S685	GRK3_S685			PaKD	HT only	S/T		5	5	Orphan sites
GRK3	S423	GRK3_S423	Pkinase	191-453	PaKD	HT only	S/T		2	2	Orphan sites
GRK3	S487	GRK3_S487			PaKD	HT only	S/T		2	2	Orphan sites
GRK3	S514	GRK3_S514			PaKD	HT only	S/T		1	1	Orphan sites
GRK3	T213	GRK3_T213	Pkinase	191-453	PaKD	HT only	S/T		1	1	Orphan sites
GRK3	T353	GRK3_T353	Pkinase	191-453	PaKD	HT only	S/T		1	1	Orphan sites
GRK3	T672	GRK3_T672			PaKD	HT only	S/T		1	1	Orphan sites
GRK4	S10	GRK4_S10			PoKD	LT only	S/T	1		1	Orphan sites
GRK4	S139	GRK4_S139	RGS	52-171	PoKD	LT only	S/T	1		1	Orphan sites
GRK4	S244	GRK4_S244	Pkinase	187-449	PoKD	LT only	S/T	1		1	Orphan sites
GRK4	S249	GRK4_S249	Pkinase	187-449	PoKD	LT only	S/T	1		1	Orphan sites
GRK4	S419	GRK4_S419	Pkinase	187-449	PoKD	LT only	S/T	1		1	Orphan sites
GRK4	S430	GRK4_S430	Pkinase	187-449	PoKD	LT only	S/T	1		1	Orphan sites
GRK4	S485	GRK4_S485			PoKD	LT only	S/T	1		1	Orphan sites
GRK4	T256	GRK4_T256	Pkinase	187-449	PoKD	LT only	S/T	1		1	Orphan sites
GRK4	T426	GRK4_T426	Pkinase	187-449	PoKD	LT only	S/T	1		1	Orphan sites
GRK5	T10	GRK5_T10			PoKD	LT+HT	S/T	1	2	3	Inhibition sites
GRK5	S484	GRK5_S484			PoKD	LT+HT	S/T	1	20	21	Orphan sites
GRK5	T485	GRK5_T485			PoKD	LT+HT	S/T	1	17	18	Orphan sites
GRK5	S586	GRK5_S586			PoKD	HT only	S/T		1	1	Orphan sites
GRK6	S484	GRK6_S484			PoKD	LT+HT	S/T	1	20	21	Orphan sites
GRK6	T485	GRK6_T485			PoKD	LT+HT	S/T	1	17	18	Orphan sites
GRK6	S566	GRK6_S566			PoKD	HT only	S/T		2	2	Orphan sites
GRK6	S568	GRK6_S568			PoKD	HT only	S/T		2	2	Orphan sites
GRK6	S573	GRK6_S573			PoKD	HT only	S/T		2	2	Orphan sites
GRK6	S578	GRK6_S578			PoKD	HT only	S/T		2	2	Orphan sites
GRK6	T10	GRK6_T10			PoKD	HT only	S/T		1	1	Orphan sites
GRK7	S36	GRK7_S36			PoKD	LT only	S/T	2		2	Inhibition sites
GRK7	S23	GRK7_S23			PoKD	LT only	S/T	1		1	Inhibition sites
GRK7	T85	GRK7_T85	RGS	55-175	PoKD	HT only	S/T		1	1	Orphan sites
GSK3A	Y279	GSK3A_Y279	Pkinase	119-403	PaKD	LT+HT	S/T	10	80	90	Activation site
GSK3A	S21	GSK3A_S21			PaKD	LT+HT	S/T	82	17	99	Inhibition sites
GSK3A	S282	GSK3A_S282	Pkinase	119-403	PaKD	HT only	S/T		22	22	Orphan sites
GSK3A	S278	GSK3A_S278	Pkinase	119-403	PaKD	LT+HT	S/T	1	13	14	Orphan sites
GSK3A	S2	GSK3A_S2			PaKD	HT only	S/T		8	8	Orphan sites
GSK3A	S39	GSK3A_S39			PaKD	HT only	S/T		4	4	Orphan sites
GSK3A	T19	GSK3A_T19			PaKD	HT only	S/T		4	4	Orphan sites
GSK3A	T338	GSK3A_T338	Pkinase	119-403	PaKD	HT only	S/T		4	4	Orphan sites
GSK3A	S20	GSK3A_S20			PaKD	HT only	S/T		3	3	Orphan sites
GSK3A	S41	GSK3A_S41			PaKD	HT only	S/T		3	3	Orphan sites
GSK3B	Y216	GSK3B_Y216	Pkinase	56-340	PaKD	LT+HT	S/T	53	82	135	Activation site
GSK3B	T43	GSK3B_T43			PaKD	LT+HT	S/T	2	2	4	Activation site
GSK3B	T390	GSK3B_T390			PaKD	LT+HT	S/T	6	15	21	Activity Altered
GSK3B	S9	GSK3B_S9			PaKD	LT+HT	S/T	328	29	357	Inhibition sites
GSK3B	S219	GSK3B_S219	Pkinase	56-340	PaKD	HT only	S/T		22	22	Orphan sites
GSK3B	S215	GSK3B_S215	Pkinase	56-340	PaKD	HT only	S/T		13	13	Orphan sites
GSK3B	S25	GSK3B_S25			PaKD	HT only	S/T		10	10	Orphan sites
GSK3B	S21	GSK3B_S21			PaKD	LT+HT	S/T	3	1	4	Orphan sites
GSK3B	T275	GSK3B_T275	Pkinase	56-340	PaKD	HT only	S/T		4	4	Orphan sites
GSK3B	S389	GSK3B_S389			PaKD	LT+HT	S/T	2	2	4	Other functions
GUCY2C	S1052	GUCY2C_S1052			PaKD	HT only	Dual		1	1	Orphan sites
GUCY2C	S665	GUCY2C_S665	PK_Tyr_Ser-Thr	499-745	PaKD	HT only	Dual		1	1	Orphan sites
GUCY2C	S965	GUCY2C_S965	Guanylate_cyc	815-1002	PaKD	HT only	Dual		1	1	Orphan sites
GUCY2C	Y256	GUCY2C_Y256			PaKD	HT only	Dual		1	1	Orphan sites
GUCY2C	Y664	GUCY2C_Y664	PK_Tyr_Ser-Thr	499-745	PaKD	HT only	Dual		1	1	Orphan sites
GUCY2D	S645	GUCY2D_S645	PK_Tyr_Ser-Thr	555-805	PeKD	HT only	Dual		1	1	Orphan sites
GUCY2F	S649	GUCY2F_S649	PK_Tyr_Ser-Thr	583-809	PeKD	HT only	Dual		1	1	Orphan sites
HCK	Y522	HCK_Y522			PaKD	LT+HT	Y	2	6	8	Inhibition sites
HCK	Y411	HCK_Y411	PK_Tyr_Ser-Thr	262-511	PaKD	LT+HT	Y	10	50	60	Orphan sites
HCK	Y209	HCK_Y209	SH2	144-226	PaKD	LT+HT	Y	1	10	11	Orphan sites
HCK	T202	HCK_T202	SH2	144-226	PaKD	HT only	Y		4	4	Orphan sites
HCK	T36	HCK_T36			PaKD	HT only	Y		4	4	Orphan sites
HCK	T412	HCK_T412	PK_Tyr_Ser-Thr	262-511	PaKD	HT only	Y		4	4	Orphan sites
HCK	S340	HCK_S340	PK_Tyr_Ser-Thr	262-511	PaKD	HT only	Y		2	2	Orphan sites
HCK	Y330	HCK_Y330	PK_Tyr_Ser-Thr	262-511	PaKD	HT only	Y		2	2	Orphan sites
HCK	Y51	HCK_Y51			PaKD	HT only	Y		2	2	Orphan sites
HCK	Y501	HCK_Y501	PK_Tyr_Ser-Thr	262-511	PaKD	LT only	Y	1		1	Other functions
HIPK1	Y352	HIPK1_Y352	Pkinase	190-518	PaKD	HT only	S/T		55	55	Orphan sites
HIPK1	S967	HIPK1_S967			PaKD	HT only	S/T		8	8	Orphan sites
HIPK1	S1200	HIPK1_S1200			PaKD	HT only	S/T		6	6	Orphan sites
HIPK1	S355	HIPK1_S355	Pkinase	190-518	PaKD	HT only	S/T		6	6	Orphan sites
HIPK1	T351	HIPK1_T351	Pkinase	190-518	PaKD	HT only	S/T		3	3	Orphan sites
HIPK1	S350	HIPK1_S350	Pkinase	190-518	PaKD	HT only	S/T		2	2	Orphan sites
HIPK1	S872	HIPK1_S872			PaKD	HT only	S/T		2	2	Orphan sites
HIPK1	S9	HIPK1_S9			PaKD	HT only	S/T		2	2	Orphan sites
HIPK1	T1027	HIPK1_T1027			PaKD	HT only	S/T		2	2	Orphan sites
HIPK1	S1063	HIPK1_S1063			PaKD	HT only	S/T		1	1	Orphan sites
HIPK2	Y361	HIPK2_Y361	Pkinase	199-527	PiKD	LT+HT	S/T	5	56	61	Other functions
HIPK2	S364	HIPK2_S364	Pkinase	199-527	PiKD	LT+HT	S/T	1	7	8	Other functions
HIPK2	S827	HIPK2_S827			PiKD	LT+HT	S/T	2	5	7	Orphan sites
HIPK2	S359	HIPK2_S359	Pkinase	199-527	PiKD	LT+HT	S/T	1	4	5	Activation site
HIPK2	T360	HIPK2_T360	Pkinase	199-527	PiKD	LT+HT	S/T	1	4	5	Activation site
HIPK2	T838	HIPK2_T838			PiKD	LT+HT	S/T	2	2	4	Orphan sites
HIPK2	T566	HIPK2_T566			PiKD	LT+HT	S/T	1	1	2	Activation site
HIPK2	S668	HIPK2_S668			PiKD	LT+HT	S/T	1	1	2	Orphan sites
HIPK2	S121	HIPK2_S121			PiKD	LT only	S/T	1		1	Activation site
HIPK2	S441	HIPK2_S441	Pkinase	199-527	PiKD	LT only	S/T	1		1	Other functions
HIPK3	Y359	HIPK3_Y359			PoKD	HT only	S/T		35	35	Orphan sites
HIPK3	S362	HIPK3_S362			PoKD	HT only	S/T		5	5	Orphan sites
HIPK3	S772	HIPK3_S772			PoKD	HT only	S/T		1	1	Orphan sites
HIPK3	T515	HIPK3_T515			PoKD	HT only	S/T		1	1	Orphan sites
HIPK3	T519	HIPK3_T519			PoKD	HT only	S/T		1	1	Orphan sites
HIPK4	Y392	HIPK4_Y392			PoKD	HT only	S/T		2	2	Orphan sites
HIPK4	Y393	HIPK4_Y393			PoKD	HT only	S/T		2	2	Orphan sites
HIPK4	S337	HIPK4_S337	Pkinase	9-347	PoKD	HT only	S/T		1	1	Orphan sites
HIPK4	S339	HIPK4_S339	Pkinase	9-347	PoKD	HT only	S/T		1	1	Orphan sites
HIPK4	T381	HIPK4_T381			PoKD	HT only	S/T		1	1	Orphan sites
HIPK4	T390	HIPK4_T390			PoKD	HT only	S/T		1	1	Orphan sites
HUNK	S585	HUNK_S585			PoKD	HT only	S/T		3	3	Orphan sites
HUNK	S561	HUNK_S561			PoKD	HT only	S/T		1	1	Orphan sites
IGF1R	Y1165	IGF1R_Y1165	PK_Tyr_Ser-Thr	999-1266	PiKD	LT+HT	Y	13	27	40	Activation site
IGF1R	Y1161	IGF1R_Y1161	PK_Tyr_Ser-Thr	999-1266	PiKD	LT+HT	Y	16	20	36	Activation site
IGF1R	Y1166	IGF1R_Y1166	PK_Tyr_Ser-Thr	999-1266	PiKD	LT+HT	Y	10	8	18	Activation site
IGF1R	Y980	IGF1R_Y980			PiKD	LT only	Y	6		6	Activation site
IGF1R	Y1346	IGF1R_Y1346			PiKD	LT+HT	Y	2	4	6	Activation site
IGF1R	T1366	IGF1R_T1366			PiKD	HT only	Y		9	9	Orphan sites
IGF1R	S1339	IGF1R_S1339			PiKD	HT only	Y		7	7	Orphan sites
IGF1R	Y1280	IGF1R_Y1280			PiKD	LT only	Y	4		4	Orphan sites
IGF1R	Y1281	IGF1R_Y1281			PiKD	LT only	Y	4		4	Orphan sites
IGF1R	T1163	IGF1R_T1163	PK_Tyr_Ser-Thr	999-1266	PiKD	HT only	Y		4	4	Orphan sites
IKBKB	S181	IKBKB_S181	Pkinase	15-297	PiKD	LT+HT	S/T	48	2	50	Activation site
IKBKB	S177	IKBKB_S177	Pkinase	15-297	PiKD	LT+HT	S/T	31	1	32	Activation site
IKBKB	Y199	IKBKB_Y199	Pkinase	15-297	PiKD	LT+HT	S/T	4	1	5	Activation site
IKBKB	Y188	IKBKB_Y188	Pkinase	15-297	PiKD	LT only	S/T	4		4	Activation site
IKBKB	S672	IKBKB_S672			PiKD	HT only	S/T		31	31	Orphan sites
IKBKB	S675	IKBKB_S675			PiKD	HT only	S/T		9	9	Orphan sites
IKBKB	S550	IKBKB_S550	IKBKB_SDD	389-663	PiKD	HT only	S/T		5	5	Orphan sites
IKBKB	S670	IKBKB_S670			PiKD	HT only	S/T		4	4	Orphan sites
IKBKB	S679	IKBKB_S679			PiKD	HT only	S/T		4	4	Orphan sites
IKBKB	S733	IKBKB_S733	IKKbetaNEMObind	706-742	PiKD	LT+HT	S/T	2	2	4	Other functions
IKBKE	S172	IKBKE_S172	Pkinase	9-301	PaKD	LT+HT	S/T	7	4	11	Activation site
IKBKE	Y153	IKBKE_Y153	Pkinase	9-301	PaKD	LT+HT	S/T	1	1	2	Activation site
IKBKE	Y179	IKBKE_Y179	Pkinase	9-301	PaKD	LT+HT	S/T	1	1	2	Activation site
IKBKE	T501	IKBKE_T501	TBK1_CCD1	400-646	PaKD	LT only	S/T	1		1	Activation site
IKBKE	S664	IKBKE_S664			PaKD	HT only	S/T		9	9	Orphan sites
IKBKE	S519	IKBKE_S519	TBK1_CCD1	400-646	PaKD	HT only	S/T		2	2	Orphan sites
IKBKE	S522	IKBKE_S522	TBK1_CCD1	400-646	PaKD	HT only	S/T		1	1	Orphan sites
IKBKE	S673	IKBKE_S673			PaKD	HT only	S/T		1	1	Orphan sites
ILK	T181	ILK_T181			PoKD	LT+HT	S/T	1	11	12	Orphan sites
ILK	S186	ILK_S186			PoKD	HT only	S/T		4	4	Orphan sites
ILK	S232	ILK_S232	PK_Tyr_Ser-Thr	193-446	PoKD	HT only	S/T		4	4	Orphan sites
ILK	T172	ILK_T172			PoKD	HT only	S/T		3	3	Orphan sites
ILK	S204	ILK_S204	PK_Tyr_Ser-Thr	193-446	PoKD	HT only	S/T		1	1	Orphan sites
ILK	T173	ILK_T173			PoKD	LT only	S/T	7		7	Other functions
ILK	S246	ILK_S246	PK_Tyr_Ser-Thr	193-446	PoKD	LT only	S/T	6		6	Other functions
ILK	S343	ILK_S343	PK_Tyr_Ser-Thr	193-446	PoKD	LT only	S/T	2		2	Other functions
INSR	Y1189	INSR_Y1189	PK_Tyr_Ser-Thr	1023-1290	PiKD	LT+HT	Y	30	25	55	Activation site
INSR	Y1185	INSR_Y1185	PK_Tyr_Ser-Thr	1023-1290	PiKD	LT+HT	Y	25	20	45	Activation site
INSR	Y1190	INSR_Y1190	PK_Tyr_Ser-Thr	1023-1290	PiKD	LT+HT	Y	27	7	34	Activation site
INSR	Y999	INSR_Y999			PiKD	LT only	Y	17		17	Activation site
INSR	Y1361	INSR_Y1361			PiKD	LT+HT	Y	11	5	16	Activation site
INSR	Y1355	INSR_Y1355			PiKD	LT+HT	Y	11	4	15	Activation site
INSR	Y1011	INSR_Y1011			PiKD	LT only	Y	4		4	Inhibition sites
INSR	S1348	INSR_S1348			PiKD	LT+HT	Y	2	2	4	Orphan sites
INSR	S1354	INSR_S1354			PiKD	LT+HT	Y	2	3	5	Other functions
INSR	S1064	INSR_S1064	PK_Tyr_Ser-Thr	1023-1290	PiKD	LT+HT	Y	3	1	4	Other functions
INSRR	S775	INSRR_S775			PeKD	HT only	Y		1	1	Orphan sites
IRAK1	S131	IRAK1_S131			PoKD	LT+HT	S/T	2	7	9	Activation site
IRAK1	T209	IRAK1_T209			PoKD	LT+HT	S/T	5	1	6	Activation site
IRAK1	T387	IRAK1_T387	Pkinase	212-517	PoKD	LT+HT	S/T	5	1	6	Activation site
IRAK1	S144	IRAK1_S144			PoKD	LT+HT	S/T	2	1	3	Activation site
IRAK1	S376	IRAK1_S376	Pkinase	212-517	PoKD	LT+HT	S/T	2	1	3	Activation site
IRAK1	S173	IRAK1_S173			PoKD	LT only	S/T	2		2	Activation site
IRAK1	S371	IRAK1_S371	Pkinase	212-517	PoKD	HT only	S/T		5	5	Orphan sites
IRAK1	S556	IRAK1_S556			PoKD	HT only	S/T		5	5	Orphan sites
IRAK1	S601	IRAK1_S601			PoKD	HT only	S/T		4	4	Orphan sites
IRAK1	T66	IRAK1_T66	Death	27-103	PoKD	LT only	S/T	2		2	Other functions
IRAK2	S144	IRAK2_S144			PoKD	HT only	S/T		2	2	Orphan sites
IRAK2	S143	IRAK2_S143			PoKD	HT only	S/T		1	1	Orphan sites
IRAK3	S110	IRAK3_S110			PoKD	HT only	S/T		4	4	Orphan sites
IRAK3	S154	IRAK3_S154			PoKD	HT only	S/T		2	2	Orphan sites
IRAK3	S467	IRAK3_S467			PoKD	HT only	S/T		2	2	Orphan sites
IRAK3	S115	IRAK3_S115			PoKD	HT only	S/T		1	1	Orphan sites
IRAK3	S484	IRAK3_S484			PoKD	HT only	S/T		1	1	Orphan sites
IRAK3	S49	IRAK3_S49	Death	26-106	PoKD	HT only	S/T		1	1	Orphan sites
IRAK3	S510	IRAK3_S510			PoKD	HT only	S/T		1	1	Orphan sites
IRAK3	S512	IRAK3_S512			PoKD	HT only	S/T		1	1	Orphan sites
IRAK3	S67	IRAK3_S67	Death	26-106	PoKD	HT only	S/T		1	1	Orphan sites
IRAK3	T188	IRAK3_T188	Pkinase	165-443	PoKD	HT only	S/T		1	1	Orphan sites
IRAK4	T345	IRAK4_T345	PK_Tyr_Ser-Thr	187-454	PiKD	LT+HT	S/T	8	3	11	Activation site
IRAK4	S346	IRAK4_S346	PK_Tyr_Ser-Thr	187-454	PiKD	LT+HT	S/T	6	2	8	Activation site
IRAK4	T342	IRAK4_T342	PK_Tyr_Ser-Thr	187-454	PiKD	LT+HT	S/T	3	2	5	Activation site
IRAK4	S152	IRAK4_S152			PiKD	LT+HT	S/T	1	4	5	Orphan sites
IRAK4	S157	IRAK4_S157			PiKD	HT only	S/T		3	3	Orphan sites
IRAK4	T6	IRAK4_T6			PiKD	LT+HT	S/T	1	1	2	Orphan sites
IRAK4	S114	IRAK4_S114			PiKD	LT only	S/T	1		1	Orphan sites
IRAK4	S150	IRAK4_S150			PiKD	LT only	S/T	1		1	Orphan sites
IRAK4	S151	IRAK4_S151			PiKD	LT only	S/T	1		1	Orphan sites
IRAK4	S8	IRAK4_S8			PiKD	LT+HT	S/T	2	2	4	Other functions
ITK	Y512	ITK_Y512	PK_Tyr_Ser-Thr	363-612	PiKD	LT+HT	Y	2	7	9	Activation site
ITK	Y180	ITK_Y180	SH3_1	177-223	PiKD	LT only	Y	2		2	Activation site
ITK	S565	ITK_S565	PK_Tyr_Ser-Thr	363-612	PiKD	HT only	Y		3	3	Orphan sites
ITK	Y146	ITK_Y146	BTK	119-148	PiKD	HT only	Y		1	1	Orphan sites
JAK1	Y1034	JAK1_Y1034	PK_Tyr_Ser-Thr	875-1149	PiKD	LT+HT	Y	25	10	35	Activation site
JAK1	Y1035	JAK1_Y1035	PK_Tyr_Ser-Thr	875-1149	PiKD	LT+HT	Y	24	6	30	Activation site
JAK1	S228	JAK1_S228	FERM_F2	147-277	PiKD	HT only	Y		2	2	Orphan sites
JAK1	S574	JAK1_S574			PiKD	HT only	Y		2	2	Orphan sites
JAK1	S333	JAK1_S333	Jak1_Phl	284-421	PiKD	HT only	Y		1	1	Orphan sites
JAK1	S524	JAK1_S524			PiKD	HT only	Y		1	1	Orphan sites
JAK1	S857	JAK1_S857			PiKD	HT only	Y		1	1	Orphan sites
JAK1	T1036	JAK1_T1036	PK_Tyr_Ser-Thr	875-1149	PiKD	HT only	Y		1	1	Orphan sites
JAK1	S515	JAK1_S515			PiKD	LT only	Y	1		1	Other functions
JAK1	S518	JAK1_S518			PiKD	LT only	Y	1		1	Other functions
JAK2	Y1007	JAK2_Y1007	PK_Tyr_Ser-Thr	849-1123	PiKD	LT+HT	Y	41	1	42	Activation site
JAK2	Y1008	JAK2_Y1008	PK_Tyr_Ser-Thr	849-1123	PiKD	LT+HT	Y	38	1	39	Activation site
JAK2	Y221	JAK2_Y221	FERM_F2	142-261	PiKD	LT+HT	Y	7	1	8	Activation site
JAK2	S518	JAK2_S518			PiKD	LT+HT	Y	1	1	2	Activation site
JAK2	T174	JAK2_T174	FERM_F2	142-261	PiKD	LT+HT	Y	1	1	2	Activation site
JAK2	Y119	JAK2_Y119	FERM_F1	39-134	PiKD	LT only	Y	1		1	Inhibition sites
JAK2	Y570	JAK2_Y570	PK_Tyr_Ser-Thr	545-805	PiKD	LT+HT	Y	1	26	27	Orphan sites
JAK2	S523	JAK2_S523			PiKD	LT+HT	Y	1	1	2	Orphan sites
JAK2	Y813	JAK2_Y813			PiKD	LT+HT	Y	5	1	6	Other functions
JAK2	Y201	JAK2_Y201	FERM_F2	142-261	PiKD	LT only	Y	1		1	Other functions
JAK3	Y980	JAK3_Y980	PK_Tyr_Ser-Thr	822-1095	PaKD	LT+HT	Y	6	5	11	Activation site
JAK3	Y841	JAK3_Y841	PK_Tyr_Ser-Thr	822-1095	PaKD	LT+HT	Y	2	1	3	Activation site
JAK3	Y981	JAK3_Y981	PK_Tyr_Ser-Thr	822-1095	PaKD	LT+HT	Y	5	3	8	Inhibition sites
JAK3	Y633	JAK3_Y633	PK_Tyr_Ser-Thr	521-777	PaKD	LT+HT	Y	1	1	2	Orphan sites
JAK3	Y637	JAK3_Y637	PK_Tyr_Ser-Thr	521-777	PaKD	LT+HT	Y	1	1	2	Orphan sites
JAK3	Y738	JAK3_Y738	PK_Tyr_Ser-Thr	521-777	PaKD	LT+HT	Y	1	1	2	Orphan sites
JAK3	Y762	JAK3_Y762	PK_Tyr_Ser-Thr	521-777	PaKD	LT+HT	Y	1	1	2	Orphan sites
JAK3	Y785	JAK3_Y785			PaKD	LT+HT	Y	4	9	13	Other functions
JAK3	Y929	JAK3_Y929	PK_Tyr_Ser-Thr	822-1095	PaKD	LT+HT	Y	1	2	3	Other functions
JAK3	Y105	JAK3_Y105	FERM_F1	26-121	PaKD	LT+HT	Y	1	1	2	Other functions
KALRN	S1773	KALRN_S1773	SH3-RhoG_link	1705-1911	PoKD	HT only	S/T		9	9	Orphan sites
KALRN	S1799	KALRN_S1799	SH3-RhoG_link	1705-1911	PoKD	HT only	S/T		8	8	Orphan sites
KALRN	S2237	KALRN_S2237			PoKD	HT only	S/T		5	5	Orphan sites
KALRN	T1913	KALRN_T1913			PoKD	HT only	S/T		4	4	Orphan sites
KALRN	S2262	KALRN_S2262			PoKD	HT only	S/T		3	3	Orphan sites
KALRN	S1780	KALRN_S1780	SH3-RhoG_link	1705-1911	PoKD	HT only	S/T		2	2	Orphan sites
KALRN	S1817	KALRN_S1817	SH3-RhoG_link	1705-1911	PoKD	HT only	S/T		2	2	Orphan sites
KALRN	S2396	KALRN_S2396			PoKD	HT only	S/T		2	2	Orphan sites
KALRN	S2402	KALRN_S2402			PoKD	HT only	S/T		2	2	Orphan sites
KALRN	S487	KALRN_S487			PoKD	LT only	S/T	1		1	Orphan sites
KDR	Y1175	KDR_Y1175			PaKD	LT only	Y	30		30	Activation site
KDR	Y951	KDR_Y951	PK_Tyr_Ser-Thr	834-1160	PaKD	LT only	Y	17		17	Activation site
KDR	Y1059	KDR_Y1059	PK_Tyr_Ser-Thr	834-1160	PaKD	LT+HT	Y	15	2	17	Activation site
KDR	Y1054	KDR_Y1054	PK_Tyr_Ser-Thr	834-1160	PaKD	LT+HT	Y	12	2	14	Activation site
KDR	Y1214	KDR_Y1214			PaKD	LT+HT	Y	12	2	14	Activation site
KDR	Y996	KDR_Y996	PK_Tyr_Ser-Thr	834-1160	PaKD	LT only	Y	7		7	Activation site
KDR	Y801	KDR_Y801			PaKD	LT+HT	Y	4	1	5	Activation site
KDR	S825	KDR_S825			PaKD	HT only	Y		1	1	Orphan sites
KDR	Y822	KDR_Y822			PaKD	LT+HT	Y	1	1	2	Other functions
KDR	S229	KDR_S229	Ig_3	226-311	PaKD	LT only	Y	1		1	Other functions
KIT	Y721	KIT_Y721	PK_Tyr_Ser-Thr	589-924	PaKD	LT+HT	Y	10	4	14	Activation site
KIT	Y568	KIT_Y568			PaKD	LT+HT	Y	7	2	9	Activation site
KIT	Y703	KIT_Y703	PK_Tyr_Ser-Thr	589-924	PaKD	LT+HT	Y	6	3	9	Activation site
KIT	Y570	KIT_Y570			PaKD	LT+HT	Y	5	2	7	Activation site
KIT	S746	KIT_S746	PK_Tyr_Ser-Thr	589-924	PaKD	LT+HT	Y	2	2	4	Inhibition sites
KIT	S943	KIT_S943			PaKD	HT only	Y		6	6	Orphan sites
KIT	S959	KIT_S959			PaKD	LT+HT	Y	1	3	4	Orphan sites
KIT	Y730	KIT_Y730	PK_Tyr_Ser-Thr	589-924	PaKD	HT only	Y		3	3	Orphan sites
KIT	Y936	KIT_Y936			PaKD	LT+HT	Y	4	9	13	Other functions
KIT	Y823	KIT_Y823	PK_Tyr_Ser-Thr	589-924	PaKD	LT+HT	Y	2	3	5	Other functions
KSR1	S406	KSR1_S406			PoKD	LT+HT	S/T	1	31	32	Orphan sites
KSR1	T270	KSR1_T270			PoKD	HT only	S/T		18	18	Orphan sites
KSR1	S311	KSR1_S311			PoKD	HT only	S/T		17	17	Orphan sites
KSR1	S334	KSR1_S334			PoKD	HT only	S/T		16	16	Orphan sites
KSR1	S569	KSR1_S569			PoKD	HT only	S/T		11	11	Orphan sites
KSR1	T274	KSR1_T274			PoKD	HT only	S/T		9	9	Orphan sites
KSR1	T425	KSR1_T425			PoKD	HT only	S/T		7	7	Orphan sites
KSR1	T288	KSR1_T288			PoKD	HT only	S/T		5	5	Orphan sites
KSR1	S888	KSR1_S888			PoKD	LT+HT	S/T	1	2	3	Orphan sites
KSR1	S267	KSR1_S267			PoKD	HT only	S/T		3	3	Orphan sites
KSR2	S399	KSR2_S399			PoKD	HT only	S/T		3	3	Orphan sites
KSR2	T290	KSR2_T290			PoKD	HT only	S/T		3	3	Orphan sites
KSR2	S313	KSR2_S313			PoKD	HT only	S/T		2	2	Orphan sites
KSR2	S347	KSR2_S347			PoKD	HT only	S/T		2	2	Orphan sites
KSR2	S939	KSR2_S939			PoKD	HT only	S/T		2	2	Orphan sites
KSR2	S311	KSR2_S311			PoKD	HT only	S/T		1	1	Orphan sites
KSR2	S474	KSR2_S474			PoKD	HT only	S/T		1	1	Orphan sites
KSR2	S808	KSR2_S808	PK_Tyr_Ser-Thr	666-928	PoKD	HT only	S/T		1	1	Orphan sites
KSR2	T260	KSR2_T260			PoKD	HT only	S/T		1	1	Orphan sites
KSR2	T269	KSR2_T269			PoKD	HT only	S/T		1	1	Orphan sites
LATS1	S909	LATS1_S909	Pkinase	705-1010	PaKD	LT+HT	S/T	30	5	35	Activation site
LATS1	T1079	LATS1_T1079			PaKD	LT+HT	S/T	30	1	31	Activity Altered
LATS1	T246	LATS1_T246			PaKD	HT only	S/T		16	16	Orphan sites
LATS1	S613	LATS1_S613			PaKD	LT+HT	S/T	1	14	15	Orphan sites
LATS1	S278	LATS1_S278			PaKD	HT only	S/T		11	11	Orphan sites
LATS1	T255	LATS1_T255			PaKD	HT only	S/T		6	6	Orphan sites
LATS1	S462	LATS1_S462			PaKD	HT only	S/T		5	5	Orphan sites
LATS1	T17	LATS1_T17			PaKD	HT only	S/T		5	5	Orphan sites
LATS1	S464	LATS1_S464			PaKD	LT+HT	S/T	1	25	26	Other functions
LATS1	S872	LATS1_S872	Pkinase	705-1010	PaKD	LT+HT	S/T	2	2	4	Other functions
LATS2	S408	LATS2_S408			PoKD	LT+HT	S/T	2	5	7	Activation site
LATS2	T1041	LATS2_T1041	Pkinase_C	993-1042	PoKD	LT only	S/T	6		6	Activation site
LATS2	S835	LATS2_S835	Pkinase	668-973	PoKD	LT+HT	S/T	2	1	3	Activation site
LATS2	S872	LATS2_S872	Pkinase	668-973	PoKD	LT+HT	S/T	3	3	6	Orphan sites
LATS2	S576	LATS2_S576			PoKD	HT only	S/T		4	4	Orphan sites
LATS2	S1027	LATS2_S1027	Pkinase_C	993-1042	PoKD	HT only	S/T		3	3	Orphan sites
LATS2	S172	LATS2_S172			PoKD	LT only	S/T	2		2	Orphan sites
LATS2	S274	LATS2_S274			PoKD	HT only	S/T		2	2	Orphan sites
LATS2	S380	LATS2_S380			PoKD	LT+HT	S/T	2	13	15	Other functions
LATS2	S83	LATS2_S83			PoKD	LT only	S/T	4		4	Other functions
LCK	Y394	LCK_Y394	PK_Tyr_Ser-Thr	245-494	PaKD	LT+HT	Y	37	74	111	Activation site
LCK	Y505	LCK_Y505			PaKD	LT+HT	Y	33	27	60	Inhibition sites
LCK	Y192	LCK_Y192	SH2	127-209	PaKD	LT+HT	Y	3	24	27	Inhibition sites
LCK	S59	LCK_S59			PaKD	LT+HT	Y	6	1	7	Inhibition sites
LCK	T395	LCK_T395	PK_Tyr_Ser-Thr	245-494	PaKD	LT+HT	Y	1	8	9	Orphan sites
LCK	S42	LCK_S42			PaKD	LT+HT	Y	1	4	5	Orphan sites
LCK	S194	LCK_S194	SH2	127-209	PaKD	LT+HT	Y	1	2	3	Orphan sites
LCK	S162	LCK_S162	SH2	127-209	PaKD	HT only	Y		3	3	Orphan sites
LCK	S158	LCK_S158	SH2	127-209	PaKD	LT+HT	Y	1	1	2	Orphan sites
LCK	S102	LCK_S102	SH3_1	67-113	PaKD	HT only	Y		2	2	Orphan sites
LIMK1	T508	LIMK1_T508	PK_Tyr_Ser-Thr	339-604	PaKD	LT+HT	S/T	22	2	24	Activation site
LIMK1	S307	LIMK1_S307			PaKD	LT+HT	S/T	1	4	5	Activation site
LIMK1	S323	LIMK1_S323			PaKD	LT+HT	S/T	1	2	3	Activation site
LIMK1	S310	LIMK1_S310			PaKD	LT+HT	S/T	1	22	23	Orphan sites
LIMK1	S298	LIMK1_S298			PaKD	HT only	S/T		14	14	Orphan sites
LIMK1	S210	LIMK1_S210	PDZ	165-255	PaKD	HT only	S/T		9	9	Orphan sites
LIMK1	S302	LIMK1_S302			PaKD	HT only	S/T		7	7	Orphan sites
LIMK1	T229	LIMK1_T229	PDZ	165-255	PaKD	HT only	S/T		6	6	Orphan sites
LIMK1	S337	LIMK1_S337			PaKD	HT only	S/T		4	4	Orphan sites
LIMK1	S313	LIMK1_S313			PaKD	HT only	S/T		2	2	Orphan sites
LIMK2	T505	LIMK2_T505	PK_Tyr_Ser-Thr	331-601	PaKD	LT+HT	S/T	11	1	12	Activation site
LIMK2	S293	LIMK2_S293			PaKD	LT+HT	S/T	1	14	15	Orphan sites
LIMK2	S289	LIMK2_S289			PaKD	HT only	S/T		9	9	Orphan sites
LIMK2	S298	LIMK2_S298			PaKD	HT only	S/T		9	9	Orphan sites
LIMK2	S287	LIMK2_S287			PaKD	HT only	S/T		5	5	Orphan sites
LIMK2	S191	LIMK2_S191	PDZ	152-236	PaKD	HT only	S/T		4	4	Orphan sites
LIMK2	S297	LIMK2_S297			PaKD	HT only	S/T		4	4	Orphan sites
LIMK2	S291	LIMK2_S291			PaKD	LT+HT	S/T	1	1	2	Orphan sites
LIMK2	S283	LIMK2_S283			PaKD	LT+HT	S/T	4	1	5	Other functions
LIMK2	T494	LIMK2_T494	PK_Tyr_Ser-Thr	331-601	PaKD	LT only	S/T	2		2	Other functions
LMTK2	S1450	LMTK2_S1450			PoKD	LT+HT	Dual	1	7	8	Activation site
LMTK2	S1107	LMTK2_S1107			PoKD	HT only	Dual		9	9	Orphan sites
LMTK2	S886	LMTK2_S886			PoKD	HT only	Dual		7	7	Orphan sites
LMTK2	S1111	LMTK2_S1111			PoKD	HT only	Dual		4	4	Orphan sites
LMTK2	S1496	LMTK2_S1496			PoKD	HT only	Dual		2	2	Orphan sites
LMTK2	S1497	LMTK2_S1497			PoKD	HT only	Dual		2	2	Orphan sites
LMTK2	S883	LMTK2_S883			PoKD	HT only	Dual		2	2	Orphan sites
LMTK2	S901	LMTK2_S901			PoKD	HT only	Dual		2	2	Orphan sites
LMTK2	S1012	LMTK2_S1012			PoKD	HT only	Dual		1	1	Orphan sites
LMTK2	S1291	LMTK2_S1291			PoKD	HT only	Dual		1	1	Orphan sites
LMTK3	T1241	LMTK3_T1241			PaKD	HT only	Dual		2	2	Orphan sites
LMTK3	S169	LMTK3_S169	PK_Tyr_Ser-Thr	133-408	PaKD	HT only	Dual		1	1	Orphan sites
LRRK1	S1817	LRRK1_S1817			PaKD	LT only	S/T	2		2	Activation site
LRRK1	T1427	LRRK1_T1427	Pkinase	1243-1521	PaKD	LT only	S/T	2		2	Activation site
LRRK1	S1064	LRRK1_S1064			PaKD	LT+HT	S/T	1	1	2	Activation site
LRRK1	S1074	LRRK1_S1074			PaKD	LT+HT	S/T	1	1	2	Activation site
LRRK1	T1075	LRRK1_T1075			PaKD	LT+HT	S/T	1	1	2	Activation site
LRRK1	Y971	LRRK1_Y971	COR	844-1046	PaKD	LT only	S/T	2		2	Inhibition sites
LRRK1	S1302	LRRK1_S1302	Pkinase	1243-1521	PaKD	HT only	S/T		1	1	Orphan sites
LRRK1	S249	LRRK1_S249			PaKD	HT only	S/T		1	1	Orphan sites
LRRK1	S405	LRRK1_S405			PaKD	HT only	S/T		1	1	Orphan sites
LRRK1	T1295	LRRK1_T1295	Pkinase	1243-1521	PaKD	HT only	S/T		1	1	Orphan sites
LRRK2	S1292	LRRK2_S1292	LRR_4	1245-1293	PoKD	LT+HT	S/T	13	3	16	Activation site
LRRK2	T1503	LRRK2_T1503			PoKD	LT+HT	S/T	6	4	10	Activation site
LRRK2	T1410	LRRK2_T1410	Roc	1336-1455	PoKD	LT+HT	S/T	4	4	8	Activation site
LRRK2	S935	LRRK2_S935			PoKD	LT+HT	S/T	40	9	49	Inhibition sites
LRRK2	S910	LRRK2_S910			PoKD	LT+HT	S/T	21	9	30	Inhibition sites
LRRK2	S973	LRRK2_S973			PoKD	LT+HT	S/T	13	10	23	Inhibition sites
LRRK2	S955	LRRK2_S955			PoKD	LT+HT	S/T	13	6	19	Inhibition sites
LRRK2	S976	LRRK2_S976			PoKD	LT+HT	S/T	3	4	7	Orphan sites
LRRK2	T1491	LRRK2_T1491			PoKD	LT+HT	S/T	5	5	10	Other functions
LRRK2	T1343	LRRK2_T1343	Roc	1336-1455	PoKD	LT+HT	S/T	2	5	7	Other functions
LTK	Y672	LTK_Y672	PK_Tyr_Ser-Thr	510-777	PiKD	HT only	Y		2	2	Orphan sites
LTK	Y676	LTK_Y676	PK_Tyr_Ser-Thr	510-777	PiKD	HT only	Y		2	2	Orphan sites
LTK	Y677	LTK_Y677	PK_Tyr_Ser-Thr	510-777	PiKD	HT only	Y		2	2	Orphan sites
LTK	S475	LTK_S475			PiKD	HT only	Y		1	1	Orphan sites
LYN	Y397	LYN_Y397	PK_Tyr_Ser-Thr	247-497	PaKD	LT+HT	Y	23	51	74	Activation site
LYN	Y508	LYN_Y508			PaKD	LT+HT	Y	15	38	53	Activity Altered
LYN	Y194	LYN_Y194	SH2	129-211	PaKD	HT only	Y		23	23	Orphan sites
LYN	S11	LYN_S11			PaKD	HT only	Y		19	19	Orphan sites
LYN	Y473	LYN_Y473	PK_Tyr_Ser-Thr	247-497	PaKD	HT only	Y		18	18	Orphan sites
LYN	Y193	LYN_Y193	SH2	129-211	PaKD	HT only	Y		17	17	Orphan sites
LYN	Y316	LYN_Y316	PK_Tyr_Ser-Thr	247-497	PaKD	HT only	Y		11	11	Orphan sites
LYN	Y306	LYN_Y306	PK_Tyr_Ser-Thr	247-497	PaKD	HT only	Y		8	8	Orphan sites
LYN	S13	LYN_S13			PaKD	LT+HT	Y	1	42	43	Other functions
LYN	Y32	LYN_Y32			PaKD	LT+HT	Y	1	10	11	Other functions
MAP2K1	S218	MAP2K1_S218	Pkinase	68-361	PiKD	LT+HT	Dual	87	10	97	Activation site
MAP2K1	S222	MAP2K1_S222	Pkinase	68-361	PiKD	LT+HT	Dual	81	14	95	Activation site
MAP2K1	T292	MAP2K1_T292	Pkinase	68-361	PiKD	LT+HT	Dual	9	5	14	Inhibition sites
MAP2K1	T286	MAP2K1_T286	Pkinase	68-361	PiKD	LT+HT	Dual	6	5	11	Inhibition sites
MAP2K1	S212	MAP2K1_S212	Pkinase	68-361	PiKD	LT+HT	Dual	4	2	6	Inhibition sites
MAP2K1	S231	MAP2K1_S231	Pkinase	68-361	PiKD	LT+HT	Dual	1	3	4	Orphan sites
MAP2K1	Y300	MAP2K1_Y300	Pkinase	68-361	PiKD	LT+HT	Dual	1	2	3	Orphan sites
MAP2K1	S298	MAP2K1_S298	Pkinase	68-361	PiKD	LT+HT	Dual	19	3	22	Other functions
MAP2K1	T386	MAP2K1_T386			PiKD	LT+HT	Dual	3	3	6	Other functions
MAP2K1	T388	MAP2K1_T388			PiKD	LT only	Dual	2		2	Other functions
MAP2K2	S222	MAP2K2_S222	Pkinase	72-369	PiKD	LT+HT	Dual	48	9	57	Activation site
MAP2K2	S226	MAP2K2_S226	Pkinase	72-369	PiKD	LT+HT	Dual	43	13	56	Activation site
MAP2K2	T394	MAP2K2_T394			PiKD	LT+HT	Dual	2	42	44	Activation site
MAP2K2	S216	MAP2K2_S216	Pkinase	72-369	PiKD	LT+HT	Dual	2	2	4	Inhibition sites
MAP2K2	T396	MAP2K2_T396			PiKD	LT+HT	Dual	1	20	21	Orphan sites
MAP2K2	S295	MAP2K2_S295	Pkinase	72-369	PiKD	HT only	Dual		19	19	Orphan sites
MAP2K2	S23	MAP2K2_S23			PiKD	HT only	Dual		11	11	Orphan sites
MAP2K2	S293	MAP2K2_S293	Pkinase	72-369	PiKD	HT only	Dual		8	8	Orphan sites
MAP2K2	S26	MAP2K2_S26			PiKD	HT only	Dual		2	2	Orphan sites
MAP2K2	S306	MAP2K2_S306	Pkinase	72-369	PiKD	LT+HT	Dual	2	10	12	Other functions
MAP2K3	S218	MAP2K3_S218	Pkinase	64-325	PiKD	LT+HT	Dual	16	14	30	Activation site
MAP2K3	T222	MAP2K3_T222	Pkinase	64-325	PiKD	LT+HT	Dual	6	2	8	Activation site
MAP2K3	S3	MAP2K3_S3			PiKD	HT only	Dual		8	8	Orphan sites
MAP2K3	T39	MAP2K3_T39			PiKD	HT only	Dual		5	5	Orphan sites
MAP2K3	S15	MAP2K3_S15			PiKD	HT only	Dual		3	3	Orphan sites
MAP2K3	S212	MAP2K3_S212	Pkinase	64-325	PiKD	HT only	Dual		2	2	Orphan sites
MAP2K3	Y230	MAP2K3_Y230	Pkinase	64-325	PiKD	HT only	Dual		2	2	Orphan sites
MAP2K3	S28	MAP2K3_S28			PiKD	HT only	Dual		1	1	Orphan sites
MAP2K3	Y214	MAP2K3_Y214	Pkinase	64-325	PiKD	HT only	Dual		1	1	Orphan sites
MAP2K4	T261	MAP2K4_T261	Pkinase	102-367	PiKD	LT+HT	Dual	19	2	21	Activation site
MAP2K4	S257	MAP2K4_S257	Pkinase	102-367	PiKD	LT+HT	Dual	9	8	17	Activation site
MAP2K4	S80	MAP2K4_S80			PiKD	LT+HT	Dual	6	6	12	Inhibition sites
MAP2K4	Y269	MAP2K4_Y269	Pkinase	102-367	PiKD	LT+HT	Dual	1	1	2	Inhibition sites
MAP2K4	Y307	MAP2K4_Y307	Pkinase	102-367	PiKD	LT+HT	Dual	1	1	2	Inhibition sites
MAP2K4	S90	MAP2K4_S90			PiKD	HT only	Dual		11	11	Orphan sites
MAP2K4	S26	MAP2K4_S26			PiKD	HT only	Dual		4	4	Orphan sites
MAP2K4	S394	MAP2K4_S394			PiKD	HT only	Dual		3	3	Orphan sites
MAP2K4	S393	MAP2K4_S393			PiKD	HT only	Dual		2	2	Orphan sites
MAP2K4	T391	MAP2K4_T391			PiKD	HT only	Dual		2	2	Orphan sites
MAP2K5	S311	MAP2K5_S311	Pkinase	166-419	PaKD	LT+HT	Dual	2	4	6	Activation site
MAP2K5	T315	MAP2K5_T315	Pkinase	166-419	PaKD	LT+HT	Dual	2	1	3	Activation site
MAP2K5	S149	MAP2K5_S149			PaKD	LT+HT	Dual	1	4	5	Orphan sites
MAP2K5	S133	MAP2K5_S133			PaKD	HT only	Dual		3	3	Orphan sites
MAP2K5	S129	MAP2K5_S129			PaKD	LT+HT	Dual	1	1	2	Orphan sites
MAP2K5	S137	MAP2K5_S137			PaKD	LT+HT	Dual	1	1	2	Orphan sites
MAP2K5	S142	MAP2K5_S142			PaKD	LT only	Dual	1		1	Orphan sites
MAP2K5	S148	MAP2K5_S148			PaKD	HT only	Dual		1	1	Orphan sites
MAP2K6	T211	MAP2K6_T211	Pkinase	53-314	PaKD	LT+HT	Dual	2	2	4	Activation site
MAP2K6	S151	MAP2K6_S151	Pkinase	53-314	PaKD	LT only	Dual	1		1	Activation site
MAP2K6	T155	MAP2K6_T155	Pkinase	53-314	PaKD	LT only	Dual	1		1	Activation site
MAP2K6	S207	MAP2K6_S207	Pkinase	53-314	PaKD	LT+HT	Dual	11	13	24	Activity Altered
MAP2K6	T28	MAP2K6_T28			PaKD	HT only	Dual		7	7	Orphan sites
MAP2K6	S201	MAP2K6_S201	Pkinase	53-314	PaKD	HT only	Dual		2	2	Orphan sites
MAP2K6	S27	MAP2K6_S27			PaKD	HT only	Dual		1	1	Orphan sites
MAP2K6	S40	MAP2K6_S40			PaKD	HT only	Dual		1	1	Orphan sites
MAP2K6	Y219	MAP2K6_Y219	Pkinase	53-314	PaKD	LT only	Dual	1		1	Other functions
MAP2K7	S271	MAP2K7_S271	Pkinase	120-380	PaKD	LT+HT	Dual	2	3	5	Activation site
MAP2K7	T66	MAP2K7_T66			PaKD	HT only	Dual		6	6	Orphan sites
MAP2K7	S35	MAP2K7_S35			PaKD	HT only	Dual		5	5	Orphan sites
MAP2K7	S411	MAP2K7_S411			PaKD	HT only	Dual		3	3	Orphan sites
MAP2K7	S86	MAP2K7_S86			PaKD	HT only	Dual		3	3	Orphan sites
MAP2K7	S277	MAP2K7_S277	Pkinase	120-380	PaKD	HT only	Dual		2	2	Orphan sites
MAP2K7	S403	MAP2K7_S403			PaKD	HT only	Dual		2	2	Orphan sites
MAP2K7	S61	MAP2K7_S61			PaKD	HT only	Dual		2	2	Orphan sites
MAP2K7	S89	MAP2K7_S89			PaKD	HT only	Dual		2	2	Orphan sites
MAP2K7	T401	MAP2K7_T401			PaKD	HT only	Dual		2	2	Orphan sites
MAP3K1	S923	MAP3K1_S923			PoKD	HT only	S/T		23	23	Orphan sites
MAP3K1	S292	MAP3K1_S292			PoKD	HT only	S/T		18	18	Orphan sites
MAP3K1	S21	MAP3K1_S21			PoKD	HT only	S/T		14	14	Orphan sites
MAP3K1	S275	MAP3K1_S275			PoKD	HT only	S/T		11	11	Orphan sites
MAP3K1	S507	MAP3K1_S507			PoKD	HT only	S/T		9	9	Orphan sites
MAP3K1	S1018	MAP3K1_S1018			PoKD	HT only	S/T		7	7	Orphan sites
MAP3K1	S1043	MAP3K1_S1043			PoKD	HT only	S/T		5	5	Orphan sites
MAP3K1	S1157	MAP3K1_S1157			PoKD	HT only	S/T		5	5	Orphan sites
MAP3K1	S266	MAP3K1_S266			PoKD	HT only	S/T		5	5	Orphan sites
MAP3K1	S35	MAP3K1_S35			PoKD	HT only	S/T		5	5	Orphan sites
MAP3K10	S489	MAP3K10_S489			PoKD	HT only	S/T		5	5	Orphan sites
MAP3K10	S830	MAP3K10_S830			PoKD	HT only	S/T		3	3	Orphan sites
MAP3K10	S502	MAP3K10_S502			PoKD	HT only	S/T		2	2	Orphan sites
MAP3K10	S506	MAP3K10_S506			PoKD	HT only	S/T		2	2	Orphan sites
MAP3K10	T558	MAP3K10_T558			PoKD	HT only	S/T		2	2	Orphan sites
MAP3K10	S225	MAP3K10_S225	PK_Tyr_Ser-Thr	98-357	PoKD	HT only	S/T		1	1	Orphan sites
MAP3K10	S498	MAP3K10_S498			PoKD	HT only	S/T		1	1	Orphan sites
MAP3K10	S508	MAP3K10_S508			PoKD	HT only	S/T		1	1	Orphan sites
MAP3K10	S589	MAP3K10_S589			PoKD	HT only	S/T		1	1	Orphan sites
MAP3K10	S722	MAP3K10_S722			PoKD	HT only	S/T		1	1	Orphan sites
MAP3K11	S793	MAP3K11_S793			PoKD	LT+HT	S/T	2	16	18	Activation site
MAP3K11	S789	MAP3K11_S789			PoKD	LT+HT	S/T	1	12	13	Activation site
MAP3K11	S770	MAP3K11_S770			PoKD	LT+HT	S/T	2	4	6	Activation site
MAP3K11	S548	MAP3K11_S548			PoKD	LT+HT	S/T	1	8	9	Inhibition sites
MAP3K11	S524	MAP3K11_S524			PoKD	LT+HT	S/T	1	19	20	Orphan sites
MAP3K11	S507	MAP3K11_S507			PoKD	HT only	S/T		17	17	Orphan sites
MAP3K11	S740	MAP3K11_S740			PoKD	HT only	S/T		13	13	Orphan sites
MAP3K11	S748	MAP3K11_S748			PoKD	HT only	S/T		7	7	Orphan sites
MAP3K11	S758	MAP3K11_S758			PoKD	LT+HT	S/T	3	10	13	Other functions
MAP3K11	S705	MAP3K11_S705			PoKD	LT+HT	S/T	2	6	8	Other functions
MAP3K12	S500	MAP3K12_S500			PoKD	HT only	S/T		3	3	Orphan sites
MAP3K12	S634	MAP3K12_S634			PoKD	HT only	S/T		3	3	Orphan sites
MAP3K12	S695	MAP3K12_S695			PoKD	HT only	S/T		3	3	Orphan sites
MAP3K12	S536	MAP3K12_S536			PoKD	HT only	S/T		2	2	Orphan sites
MAP3K12	S555	MAP3K12_S555			PoKD	HT only	S/T		2	2	Orphan sites
MAP3K12	S11	MAP3K12_S11			PoKD	HT only	S/T		1	1	Orphan sites
MAP3K12	S477	MAP3K12_S477			PoKD	HT only	S/T		1	1	Orphan sites
MAP3K12	S551	MAP3K12_S551			PoKD	HT only	S/T		1	1	Orphan sites
MAP3K12	S609	MAP3K12_S609			PoKD	HT only	S/T		1	1	Orphan sites
MAP3K12	S615	MAP3K12_S615			PoKD	HT only	S/T		1	1	Orphan sites
MAP3K13	S681	MAP3K13_S681			PoKD	HT only	S/T		2	2	Orphan sites
MAP3K13	T797	MAP3K13_T797			PoKD	HT only	S/T		2	2	Orphan sites
MAP3K13	S59	MAP3K13_S59			PoKD	HT only	S/T		1	1	Orphan sites
MAP3K13	S921	MAP3K13_S921			PoKD	HT only	S/T		1	1	Orphan sites
MAP3K13	T54	MAP3K13_T54			PoKD	HT only	S/T		1	1	Orphan sites
MAP3K14	S410	MAP3K14_S410	Pkinase	401-649	PiKD	HT only	S/T		3	3	Orphan sites
MAP3K14	T559	MAP3K14_T559	Pkinase	401-649	PiKD	LT only	S/T	2		2	Activation site
MAP3K14	S643	MAP3K14_S643	Pkinase	401-649	PiKD	HT only	S/T		2	2	Orphan sites
MAP3K14	S814	MAP3K14_S814			PiKD	LT+HT	S/T	1	1	2	Other functions
MAP3K14	S817	MAP3K14_S817			PiKD	LT+HT	S/T	1	1	2	Other functions
MAP3K14	S820	MAP3K14_S820			PiKD	LT+HT	S/T	1	1	2	Other functions
MAP3K14	S261	MAP3K14_S261			PiKD	HT only	S/T		1	1	Orphan sites
MAP3K14	Y40	MAP3K14_Y40			PiKD	HT only	S/T		1	1	Orphan sites
MAP3K15	S71	MAP3K15_S71			PaKD	HT only	S/T		1	1	Orphan sites
MAP3K15	S994	MAP3K15_S994			PaKD	HT only	S/T		1	1	Orphan sites
MAP3K15	Y446	MAP3K15_Y446	MAP3K_TRAF_bd	136-515	PaKD	HT only	S/T		1	1	Orphan sites
MAP3K15	T808	MAP3K15_T808	Pkinase	653-908	PaKD	LT only	S/T	1		1	Other functions
MAP3K19	S417	MAP3K19_S417			PeKD	HT only	S/T		1	1	Orphan sites
MAP3K2	S520	MAP3K2_S520	Pkinase	356-616	PoKD	LT+HT	S/T	1	3	4	Activation site
MAP3K2	S239	MAP3K2_S239			PoKD	HT only	S/T		23	23	Orphan sites
MAP3K2	S331	MAP3K2_S331			PoKD	HT only	S/T		22	22	Orphan sites
MAP3K2	S164	MAP3K2_S164			PoKD	HT only	S/T		15	15	Orphan sites
MAP3K2	S344	MAP3K2_S344			PoKD	HT only	S/T		14	14	Orphan sites
MAP3K2	S163	MAP3K2_S163			PoKD	HT only	S/T		11	11	Orphan sites
MAP3K2	S26	MAP3K2_S26			PoKD	HT only	S/T		7	7	Orphan sites
MAP3K2	S514	MAP3K2_S514	Pkinase	356-616	PoKD	HT only	S/T		5	5	Orphan sites
MAP3K2	S349	MAP3K2_S349			PoKD	HT only	S/T		4	4	Orphan sites
MAP3K2	S153	MAP3K2_S153			PoKD	LT+HT	S/T	1	35	36	Other functions
MAP3K20	S637	MAP3K20_S637			PoKD	HT only	S/T		30	30	Orphan sites
MAP3K20	S727	MAP3K20_S727			PoKD	HT only	S/T		26	26	Orphan sites
MAP3K20	S633	MAP3K20_S633			PoKD	HT only	S/T		22	22	Orphan sites
MAP3K20	S648	MAP3K20_S648			PoKD	HT only	S/T		16	16	Orphan sites
MAP3K20	S733	MAP3K20_S733			PoKD	HT only	S/T		13	13	Orphan sites
MAP3K20	S687	MAP3K20_S687			PoKD	HT only	S/T		12	12	Orphan sites
MAP3K20	S691	MAP3K20_S691			PoKD	HT only	S/T		12	12	Orphan sites
MAP3K20	T628	MAP3K20_T628			PoKD	HT only	S/T		12	12	Orphan sites
MAP3K20	S593	MAP3K20_S593			PoKD	HT only	S/T		11	11	Orphan sites
MAP3K20	S302	MAP3K20_S302			PoKD	HT only	S/T		10	10	Orphan sites
MAP3K21	S528	MAP3K21_S528			PoKD	HT only	S/T		23	23	Orphan sites
MAP3K21	S614	MAP3K21_S614			PoKD	HT only	S/T		19	19	Orphan sites
MAP3K21	S514	MAP3K21_S514			PoKD	HT only	S/T		10	10	Orphan sites
MAP3K21	T592	MAP3K21_T592			PoKD	HT only	S/T		7	7	Orphan sites
MAP3K21	S618	MAP3K21_S618			PoKD	HT only	S/T		4	4	Orphan sites
MAP3K21	S455	MAP3K21_S455			PoKD	HT only	S/T		3	3	Orphan sites
MAP3K21	S543	MAP3K21_S543			PoKD	HT only	S/T		3	3	Orphan sites
MAP3K21	S111	MAP3K21_S111			PoKD	HT only	S/T		2	2	Orphan sites
MAP3K21	S115	MAP3K21_S115			PoKD	HT only	S/T		2	2	Orphan sites
MAP3K21	S517	MAP3K21_S517			PoKD	HT only	S/T		2	2	Orphan sites
MAP3K3	S526	MAP3K3_S526	Pkinase	362-622	PoKD	LT+HT	S/T	3	2	5	Activation site
MAP3K3	S340	MAP3K3_S340			PoKD	HT only	S/T		23	23	Orphan sites
MAP3K3	S166	MAP3K3_S166			PoKD	HT only	S/T		21	21	Orphan sites
MAP3K3	S337	MAP3K3_S337			PoKD	HT only	S/T		17	17	Orphan sites
MAP3K3	S250	MAP3K3_S250			PoKD	HT only	S/T		16	16	Orphan sites
MAP3K3	S176	MAP3K3_S176			PoKD	HT only	S/T		10	10	Orphan sites
MAP3K3	S355	MAP3K3_S355			PoKD	HT only	S/T		9	9	Orphan sites
MAP3K3	S237	MAP3K3_S237			PoKD	HT only	S/T		7	7	Orphan sites
MAP3K3	S147	MAP3K3_S147			PoKD	HT only	S/T		6	6	Orphan sites
MAP3K3	T294	MAP3K3_T294			PoKD	LT+HT	S/T	1	3	4	Other functions
MAP3K5	T838	MAP3K5_T838	Pkinase	682-938	PaKD	LT+HT	S/T	16	2	18	Activation site
MAP3K5	S83	MAP3K5_S83			PaKD	LT+HT	S/T	15	2	17	Activity Altered
MAP3K5	S1033	MAP3K5_S1033			PaKD	LT+HT	S/T	2	18	20	Inhibition sites
MAP3K5	S966	MAP3K5_S966			PaKD	LT+HT	S/T	14	3	17	Inhibition sites
MAP3K5	T1109	MAP3K5_T1109	HisK-N-like	1042-1173	PaKD	LT+HT	S/T	1	1	2	Inhibition sites
MAP3K5	S1029	MAP3K5_S1029			PaKD	HT only	S/T		10	10	Orphan sites
MAP3K5	S958	MAP3K5_S958			PaKD	HT only	S/T		6	6	Orphan sites
MAP3K5	S56	MAP3K5_S56			PaKD	HT only	S/T		5	5	Orphan sites
MAP3K5	S55	MAP3K5_S55			PaKD	HT only	S/T		4	4	Orphan sites
MAP3K5	T842	MAP3K5_T842	Pkinase	682-938	PaKD	LT only	S/T	2		2	Orphan sites
MAP3K6	S984	MAP3K6_S984			PoKD	HT only	S/T		12	12	Orphan sites
MAP3K6	S1129	MAP3K6_S1129			PoKD	HT only	S/T		6	6	Orphan sites
MAP3K6	S251	MAP3K6_S251	MAP3K_TRAF_bd	129-507	PoKD	HT only	S/T		2	2	Orphan sites
MAP3K6	T806	MAP3K6_T806	Pkinase	649-906	PoKD	LT only	S/T	1		1	Orphan sites
MAP3K6	S1149	MAP3K6_S1149			PoKD	HT only	S/T		1	1	Orphan sites
MAP3K6	S912	MAP3K6_S912			PoKD	HT only	S/T		1	1	Orphan sites
MAP3K6	S917	MAP3K6_S917			PoKD	HT only	S/T		1	1	Orphan sites
MAP3K6	S964	MAP3K6_S964			PoKD	LT+HT	S/T	1	5	6	Other functions
MAP3K7	T187	MAP3K7_T187	PK_Tyr_Ser-Thr	36-284	PoKD	LT only	S/T	23		23	Activation site
MAP3K7	T184	MAP3K7_T184	PK_Tyr_Ser-Thr	36-284	PoKD	LT only	S/T	15		15	Activation site
MAP3K7	S192	MAP3K7_S192	PK_Tyr_Ser-Thr	36-284	PoKD	LT only	S/T	3		3	Activation site
MAP3K7	S389	MAP3K7_S389			PoKD	LT+HT	S/T	1	27	28	Orphan sites
MAP3K7	S455	MAP3K7_S455			PoKD	HT only	S/T		8	8	Orphan sites
MAP3K7	S367	MAP3K7_S367			PoKD	HT only	S/T		6	6	Orphan sites
MAP3K7	S371	MAP3K7_S371			PoKD	HT only	S/T		4	4	Orphan sites
MAP3K7	S454	MAP3K7_S454			PoKD	HT only	S/T		4	4	Orphan sites
MAP3K7	S439	MAP3K7_S439			PoKD	LT+HT	S/T	4	52	56	Other functions
MAP3K7	T444	MAP3K7_T444			PoKD	LT+HT	S/T	1	5	6	Other functions
MAP3K8	T290	MAP3K8_T290	Pkinase	139-388	PiKD	LT only	S/T	3		3	Activation site
MAP3K8	S62	MAP3K8_S62			PiKD	LT+HT	S/T	1	2	3	Activation site
MAP3K8	S141	MAP3K8_S141	Pkinase	139-388	PiKD	HT only	S/T		17	17	Orphan sites
MAP3K8	S400	MAP3K8_S400			PiKD	LT+HT	S/T	2	1	3	Orphan sites
MAP3K8	S125	MAP3K8_S125			PiKD	HT only	S/T		1	1	Orphan sites
MAP3K8	S334	MAP3K8_S334	Pkinase	139-388	PiKD	HT only	S/T		1	1	Orphan sites
MAP3K8	S368	MAP3K8_S368	Pkinase	139-388	PiKD	HT only	S/T		1	1	Orphan sites
MAP3K8	S443	MAP3K8_S443			PiKD	HT only	S/T		1	1	Orphan sites
MAP4K1	S171	MAP4K1_S171	Pkinase	17-274	PoKD	LT+HT	S/T	2	1	3	Activation site
MAP4K1	T165	MAP4K1_T165	Pkinase	17-274	PoKD	LT only	S/T	2		2	Activation site
MAP4K1	T175	MAP4K1_T175	Pkinase	17-274	PoKD	LT only	S/T	2		2	Activation site
MAP4K1	S421	MAP4K1_S421			PoKD	HT only	S/T		9	9	Orphan sites
MAP4K1	S586	MAP4K1_S586	CNH	510-796	PoKD	HT only	S/T		4	4	Orphan sites
MAP4K1	S376	MAP4K1_S376			PoKD	HT only	S/T		3	3	Orphan sites
MAP4K1	S377	MAP4K1_S377			PoKD	HT only	S/T		3	3	Orphan sites
MAP4K1	S405	MAP4K1_S405			PoKD	HT only	S/T		3	3	Orphan sites
MAP4K1	S407	MAP4K1_S407			PoKD	HT only	S/T		3	3	Orphan sites
MAP4K1	S413	MAP4K1_S413			PoKD	HT only	S/T		3	3	Orphan sites
MAP4K2	S170	MAP4K2_S170	Pkinase	16-273	PoKD	LT+HT	S/T	1	2	3	Activation site
MAP4K2	S394	MAP4K2_S394			PoKD	HT only	S/T		13	13	Orphan sites
MAP4K2	S328	MAP4K2_S328			PoKD	HT only	S/T		12	12	Orphan sites
MAP4K2	S298	MAP4K2_S298			PoKD	HT only	S/T		4	4	Orphan sites
MAP4K2	T326	MAP4K2_T326			PoKD	HT only	S/T		3	3	Orphan sites
MAP4K2	S8	MAP4K2_S8			PoKD	HT only	S/T		2	2	Orphan sites
MAP4K2	S158	MAP4K2_S158	Pkinase	16-273	PoKD	HT only	S/T		1	1	Orphan sites
MAP4K2	S367	MAP4K2_S367			PoKD	HT only	S/T		1	1	Orphan sites
MAP4K2	S385	MAP4K2_S385			PoKD	HT only	S/T		1	1	Orphan sites
MAP4K2	S39	MAP4K2_S39	Pkinase	16-273	PoKD	HT only	S/T		1	1	Orphan sites
MAP4K3	S170	MAP4K3_S170	Pkinase	16-273	PoKD	LT+HT	S/T	1	3	4	Activation site
MAP4K3	S398	MAP4K3_S398			PoKD	HT only	S/T		12	12	Orphan sites
MAP4K3	S329	MAP4K3_S329			PoKD	HT only	S/T		6	6	Orphan sites
MAP4K3	S616	MAP4K3_S616	CNH	571-863	PoKD	HT only	S/T		5	5	Orphan sites
MAP4K3	S618	MAP4K3_S618	CNH	571-863	PoKD	HT only	S/T		4	4	Orphan sites
MAP4K3	S661	MAP4K3_S661	CNH	571-863	PoKD	HT only	S/T		4	4	Orphan sites
MAP4K3	S24	MAP4K3_S24	Pkinase	16-273	PoKD	HT only	S/T		2	2	Orphan sites
MAP4K3	S280	MAP4K3_S280			PoKD	HT only	S/T		2	2	Orphan sites
MAP4K3	S507	MAP4K3_S507			PoKD	HT only	S/T		2	2	Orphan sites
MAP4K3	T26	MAP4K3_T26	Pkinase	16-273	PoKD	HT only	S/T		2	2	Orphan sites
MAP4K4	T187	MAP4K4_T187	Pkinase	25-289	PoKD	LT+HT	S/T	1	9	10	Activation site
MAP4K4	S639	MAP4K4_S639			PoKD	HT only	S/T		37	37	Orphan sites
MAP4K4	S631	MAP4K4_S631			PoKD	HT only	S/T		30	30	Orphan sites
MAP4K4	S805	MAP4K4_S805			PoKD	HT only	S/T		26	26	Orphan sites
MAP4K4	S629	MAP4K4_S629			PoKD	HT only	S/T		21	21	Orphan sites
MAP4K4	S900	MAP4K4_S900			PoKD	HT only	S/T		20	20	Orphan sites
MAP4K4	S673	MAP4K4_S673			PoKD	HT only	S/T		14	14	Orphan sites
MAP4K4	S625	MAP4K4_S625			PoKD	HT only	S/T		13	13	Orphan sites
MAP4K4	S715	MAP4K4_S715			PoKD	HT only	S/T		13	13	Orphan sites
MAP4K4	S558	MAP4K4_S558			PoKD	HT only	S/T		10	10	Orphan sites
MAP4K5	S335	MAP4K5_S335			PaKD	HT only	S/T		19	19	Orphan sites
MAP4K5	Y31	MAP4K5_Y31	Pkinase	20-277	PaKD	HT only	S/T		6	6	Orphan sites
MAP4K5	S433	MAP4K5_S433			PaKD	HT only	S/T		4	4	Orphan sites
MAP4K5	S845	MAP4K5_S845			PaKD	HT only	S/T		3	3	Orphan sites
MAP4K5	T333	MAP4K5_T333			PaKD	HT only	S/T		2	2	Orphan sites
MAP4K5	Y401	MAP4K5_Y401			PaKD	HT only	S/T		2	2	Orphan sites
MAP4K5	S174	MAP4K5_S174	Pkinase	20-277	PaKD	HT only	S/T		1	1	Orphan sites
MAP4K5	S399	MAP4K5_S399			PaKD	HT only	S/T		1	1	Orphan sites
MAP4K5	S400	MAP4K5_S400			PaKD	HT only	S/T		1	1	Orphan sites
MAP4K5	S421	MAP4K5_S421			PaKD	HT only	S/T		1	1	Orphan sites
MAPK1	Y187	MAPK1_Y187	Pkinase	25-313	PiKD	LT+HT	S/T	727	111	838	Activation site
MAPK1	T185	MAPK1_T185	Pkinase	25-313	PiKD	LT+HT	S/T	715	79	794	Activation site
MAPK1	T190	MAPK1_T190	Pkinase	25-313	PiKD	LT+HT	S/T	3	9	12	Activation site
MAPK1	S29	MAPK1_S29	Pkinase	25-313	PiKD	LT only	S/T	1		1	Activation site
MAPK1	T181	MAPK1_T181	Pkinase	25-313	PiKD	LT+HT	S/T	2	7	9	Orphan sites
MAPK1	S202	MAPK1_S202	Pkinase	25-313	PiKD	HT only	S/T		3	3	Orphan sites
MAPK1	S360	MAPK1_S360			PiKD	HT only	S/T		3	3	Orphan sites
MAPK1	Y193	MAPK1_Y193	Pkinase	25-313	PiKD	HT only	S/T		2	2	Orphan sites
MAPK1	S246	MAPK1_S246	Pkinase	25-313	PiKD	LT+HT	S/T	2	1	3	Other functions
MAPK1	S248	MAPK1_S248	Pkinase	25-313	PiKD	LT only	S/T	2		2	Other functions
MAPK10	Y223	MAPK10_Y223	Pkinase	64-359	PiKD	LT+HT	S/T	4	31	35	Orphan sites
MAPK10	T221	MAPK10_T221	Pkinase	64-359	PiKD	LT+HT	S/T	4	17	21	Orphan sites
MAPK10	S217	MAPK10_S217	Pkinase	64-359	PiKD	HT only	S/T		2	2	Orphan sites
MAPK10	T216	MAPK10_T216	Pkinase	64-359	PiKD	HT only	S/T		2	2	Orphan sites
MAPK10	S182	MAPK10_S182	Pkinase	64-359	PiKD	HT only	S/T		1	1	Orphan sites
MAPK10	S193	MAPK10_S193	Pkinase	64-359	PiKD	HT only	S/T		1	1	Orphan sites
MAPK10	S415	MAPK10_S415			PiKD	HT only	S/T		1	1	Orphan sites
MAPK10	S417	MAPK10_S417			PiKD	HT only	S/T		1	1	Orphan sites
MAPK11	T180	MAPK11_T180	Pkinase	24-308	PiKD	LT+HT	S/T	2	2	4	Activation site
MAPK11	S261	MAPK11_S261	Pkinase	24-308	PiKD	LT+HT	S/T	1	1	2	Inhibition sites
MAPK11	Y182	MAPK11_Y182	Pkinase	24-308	PiKD	LT+HT	S/T	1	14	15	Orphan sites
MAPK11	S143	MAPK11_S143	Pkinase	24-308	PiKD	LT+HT	S/T	1	1	2	Orphan sites
MAPK11	S272	MAPK11_S272	Pkinase	24-308	PiKD	LT+HT	S/T	1	1	2	Orphan sites
MAPK11	S359	MAPK11_S359			PiKD	LT+HT	S/T	1	1	2	Orphan sites
MAPK11	T241	MAPK11_T241	Pkinase	24-308	PiKD	LT+HT	S/T	1	1	2	Orphan sites
MAPK11	S243	MAPK11_S243	Pkinase	24-308	PiKD	HT only	S/T		1	1	Orphan sites
MAPK11	T185	MAPK11_T185	Pkinase	24-308	PiKD	HT only	S/T		1	1	Orphan sites
MAPK12	Y185	MAPK12_Y185	Pkinase	27-311	PiKD	HT only	S/T		29	29	Orphan sites
MAPK12	T183	MAPK12_T183	Pkinase	27-311	PiKD	HT only	S/T		5	5	Orphan sites
MAPK12	S3	MAPK12_S3			PiKD	HT only	S/T		2	2	Orphan sites
MAPK12	S362	MAPK12_S362			PiKD	HT only	S/T		1	1	Orphan sites
MAPK13	Y182	MAPK13_Y182	Pkinase	25-308	PiKD	LT+HT	S/T	2	19	21	Activation site
MAPK13	T180	MAPK13_T180	Pkinase	25-308	PiKD	LT+HT	S/T	2	6	8	Activation site
MAPK13	S350	MAPK13_S350			PiKD	HT only	S/T		5	5	Orphan sites
MAPK13	T265	MAPK13_T265	Pkinase	25-308	PiKD	HT only	S/T		4	4	Orphan sites
MAPK13	S143	MAPK13_S143	Pkinase	25-308	PiKD	HT only	S/T		1	1	Orphan sites
MAPK13	S261	MAPK13_S261	Pkinase	25-308	PiKD	HT only	S/T		1	1	Orphan sites
MAPK13	S27	MAPK13_S27	Pkinase	25-308	PiKD	HT only	S/T		1	1	Orphan sites
MAPK13	S47	MAPK13_S47	Pkinase	25-308	PiKD	HT only	S/T		1	1	Orphan sites
MAPK14	Y182	MAPK14_Y182	Pkinase	24-308	PiKD	LT+HT	S/T	270	88	358	Activation site
MAPK14	T180	MAPK14_T180	Pkinase	24-308	PiKD	LT+HT	S/T	260	47	307	Activation site
MAPK14	Y323	MAPK14_Y323			PiKD	LT only	S/T	2		2	Activation site
MAPK14	S2	MAPK14_S2			PiKD	HT only	S/T		18	18	Orphan sites
MAPK14	T175	MAPK14_T175	Pkinase	24-308	PiKD	HT only	S/T		6	6	Orphan sites
MAPK14	T185	MAPK14_T185	Pkinase	24-308	PiKD	LT+HT	S/T	1	4	5	Orphan sites
MAPK14	T7	MAPK14_T7			PiKD	HT only	S/T		3	3	Orphan sites
MAPK14	S143	MAPK14_S143	Pkinase	24-308	PiKD	HT only	S/T		2	2	Orphan sites
MAPK14	S28	MAPK14_S28	Pkinase	24-308	PiKD	HT only	S/T		2	2	Orphan sites
MAPK14	T16	MAPK14_T16			PiKD	HT only	S/T		2	2	Orphan sites
MAPK15	Y177	MAPK15_Y177	Pkinase	13-304	PiKD	LT+HT	S/T	3	2	5	Activation site
MAPK15	T175	MAPK15_T175	Pkinase	13-304	PiKD	LT+HT	S/T	3	1	4	Activation site
MAPK15	S415	MAPK15_S415			PiKD	HT only	S/T		2	2	Orphan sites
MAPK15	S192	MAPK15_S192	Pkinase	13-304	PiKD	LT only	S/T	1		1	Orphan sites
MAPK15	S331	MAPK15_S331			PiKD	LT only	S/T	1		1	Orphan sites
MAPK15	S362	MAPK15_S362			PiKD	LT only	S/T	1		1	Orphan sites
MAPK15	S379	MAPK15_S379			PiKD	LT only	S/T	1		1	Orphan sites
MAPK15	T352	MAPK15_T352			PiKD	LT only	S/T	1		1	Orphan sites
MAPK15	T381	MAPK15_T381			PiKD	LT only	S/T	1		1	Orphan sites
MAPK3	Y204	MAPK3_Y204	Pkinase	42-330	PiKD	LT+HT	S/T	874	102	976	Activation site
MAPK3	T202	MAPK3_T202	Pkinase	42-330	PiKD	LT+HT	S/T	864	70	934	Activation site
MAPK3	S343	MAPK3_S343			PiKD	LT only	S/T	1		1	Activation site
MAPK3	T207	MAPK3_T207	Pkinase	42-330	PiKD	LT+HT	S/T	1	8	9	Inhibition sites
MAPK3	T198	MAPK3_T198	Pkinase	42-330	PiKD	LT+HT	S/T	1	5	6	Orphan sites
MAPK3	Y210	MAPK3_Y210	Pkinase	42-330	PiKD	LT+HT	S/T	2	1	3	Orphan sites
MAPK3	S219	MAPK3_S219	Pkinase	42-330	PiKD	HT only	S/T		3	3	Orphan sites
MAPK3	S159	MAPK3_S159	Pkinase	42-330	PiKD	HT only	S/T		1	1	Orphan sites
MAPK3	S170	MAPK3_S170	Pkinase	42-330	PiKD	HT only	S/T		1	1	Orphan sites
MAPK3	S265	MAPK3_S265	Pkinase	42-330	PiKD	HT only	S/T		1	1	Orphan sites
MAPK4	S434	MAPK4_S434			PaKD	HT only	S/T		4	4	Orphan sites
MAPK4	S386	MAPK4_S386			PaKD	HT only	S/T		3	3	Orphan sites
MAPK4	S142	MAPK4_S142	Pkinase	20-312	PaKD	HT only	S/T		1	1	Orphan sites
MAPK4	S412	MAPK4_S412			PaKD	HT only	S/T		1	1	Orphan sites
MAPK4	S427	MAPK4_S427			PaKD	HT only	S/T		1	1	Orphan sites
MAPK4	S186	MAPK4_S186	Pkinase	20-312	PaKD	LT+HT	S/T	1	7	8	Other functions
MAPK6	S386	MAPK6_S386			PaKD	HT only	S/T		12	12	Orphan sites
MAPK6	S665	MAPK6_S665			PaKD	HT only	S/T		12	12	Orphan sites
MAPK6	T389	MAPK6_T389			PaKD	HT only	S/T		9	9	Orphan sites
MAPK6	S363	MAPK6_S363			PaKD	HT only	S/T		3	3	Orphan sites
MAPK6	S452	MAPK6_S452			PaKD	HT only	S/T		3	3	Orphan sites
MAPK6	S189	MAPK6_S189	Pkinase	20-316	PaKD	LT+HT	S/T	5	22	27	Other functions
MAPK6	S684	MAPK6_S684			PaKD	LT+HT	S/T	1	5	6	Other functions
MAPK6	S688	MAPK6_S688			PaKD	LT+HT	S/T	1	4	5	Other functions
MAPK6	S705	MAPK6_S705			PaKD	LT+HT	S/T	1	1	2	Other functions
MAPK6	T698	MAPK6_T698			PaKD	LT+HT	S/T	1	1	2	Other functions
MAPK7	Y221	MAPK7_Y221	Pkinase	55-347	PiKD	LT+HT	S/T	16	20	36	Orphan sites
MAPK7	T219	MAPK7_T219	Pkinase	55-347	PiKD	LT+HT	S/T	16	2	18	Orphan sites
MAPK7	T733	MAPK7_T733			PiKD	LT+HT	S/T	6	11	17	Activity Altered
MAPK7	S731	MAPK7_S731			PiKD	LT+HT	S/T	4	10	14	Activity Altered
MAPK7	S496	MAPK7_S496			PiKD	LT+HT	S/T	5	2	7	Activity Altered
MAPK7	S720	MAPK7_S720			PiKD	LT+HT	S/T	1	6	7	Inhibition sites
MAPK7	S803	MAPK7_S803			PiKD	LT+HT	S/T	1	4	5	Inhibition sites
MAPK7	S486	MAPK7_S486			PiKD	HT only	S/T		4	4	Orphan sites
MAPK7	S567	MAPK7_S567			PiKD	LT+HT	S/T	1	2	3	Inhibition sites
MAPK7	S421	MAPK7_S421			PiKD	LT+HT	S/T	1	1	2	Orphan sites
MAPK8	Y185	MAPK8_Y185	Pkinase	26-321	PiKD	LT+HT	S/T	171	29	200	Activation site
MAPK8	T183	MAPK8_T183	Pkinase	26-321	PiKD	LT+HT	S/T	176	17	193	Activation site
MAPK8	S377	MAPK8_S377			PiKD	LT+HT	S/T	1	11	12	Orphan sites
MAPK8	T178	MAPK8_T178	Pkinase	26-321	PiKD	LT+HT	S/T	1	2	3	Orphan sites
MAPK8	S179	MAPK8_S179	Pkinase	26-321	PiKD	HT only	S/T		2	2	Orphan sites
MAPK9	Y185	MAPK9_Y185	Pkinase	26-321	PiKD	LT+HT	S/T	52	25	77	Orphan sites
MAPK9	T183	MAPK9_T183	Pkinase	26-321	PiKD	LT+HT	S/T	48	12	60	Orphan sites
MAPK9	T188	MAPK9_T188	Pkinase	26-321	PiKD	HT only	S/T		2	2	Orphan sites
MAPK9	S407	MAPK9_S407			PiKD	LT only	S/T	1		1	Orphan sites
MAPK9	T404	MAPK9_T404			PiKD	LT only	S/T	1		1	Orphan sites
MAPK9	S144	MAPK9_S144	Pkinase	26-321	PiKD	HT only	S/T		1	1	Orphan sites
MAPK9	S155	MAPK9_S155	Pkinase	26-321	PiKD	HT only	S/T		1	1	Orphan sites
MAPK9	S311	MAPK9_S311	Pkinase	26-321	PiKD	HT only	S/T		1	1	Orphan sites
MAPKAPK2	T334	MAPKAPK2_T334			PaKD	LT+HT	S/T	22	11	33	Activation site
MAPKAPK2	T222	MAPKAPK2_T222	Pkinase	64-325	PaKD	LT+HT	S/T	7	3	10	Activation site
MAPKAPK2	S272	MAPKAPK2_S272	Pkinase	64-325	PaKD	LT only	S/T	1		1	Activation site
MAPKAPK2	T338	MAPKAPK2_T338			PaKD	LT+HT	S/T	2	2	4	Orphan sites
MAPKAPK2	S9	MAPKAPK2_S9			PaKD	LT+HT	S/T	1	1	2	Orphan sites
MAPKAPK2	Y225	MAPKAPK2_Y225	Pkinase	64-325	PaKD	HT only	S/T		2	2	Orphan sites
MAPKAPK2	T25	MAPKAPK2_T25			PaKD	LT only	S/T	1		1	Orphan sites
MAPKAPK2	S67	MAPKAPK2_S67	Pkinase	64-325	PaKD	HT only	S/T		1	1	Orphan sites
MAPKAPK2	T221	MAPKAPK2_T221	Pkinase	64-325	PaKD	HT only	S/T		1	1	Orphan sites
MAPKAPK2	T226	MAPKAPK2_T226	Pkinase	64-325	PaKD	HT only	S/T		1	1	Orphan sites
MAPKAPK3	T201	MAPKAPK3_T201	Pkinase	44-304	PiKD	LT+HT	S/T	1	2	3	Orphan sites
MAPKAPK3	S251	MAPKAPK3_S251	Pkinase	44-304	PiKD	LT+HT	S/T	1	1	2	Orphan sites
MAPKAPK3	T313	MAPKAPK3_T313			PiKD	LT+HT	S/T	1	1	2	Orphan sites
MAPKAPK3	T317	MAPKAPK3_T317			PiKD	LT+HT	S/T	1	1	2	Orphan sites
MAPKAPK3	Y76	MAPKAPK3_Y76	Pkinase	44-304	PiKD	HT only	S/T		2	2	Orphan sites
MAPKAPK3	T5	MAPKAPK3_T5			PiKD	LT only	S/T	1		1	Orphan sites
MAPKAPK3	S244	MAPKAPK3_S244	Pkinase	44-304	PiKD	HT only	S/T		1	1	Orphan sites
MAPKAPK3	S307	MAPKAPK3_S307			PiKD	HT only	S/T		1	1	Orphan sites
MAPKAPK3	T205	MAPKAPK3_T205	Pkinase	44-304	PiKD	HT only	S/T		1	1	Orphan sites
MAPKAPK3	T246	MAPKAPK3_T246	Pkinase	44-304	PiKD	HT only	S/T		1	1	Orphan sites
MAPKAPK5	T182	MAPKAPK5_T182	Pkinase	22-304	PaKD	LT+HT	S/T	3	8	11	Activation site
MAPKAPK5	S354	MAPKAPK5_S354			PaKD	LT+HT	S/T	1	9	10	Activation site
MAPKAPK5	S160	MAPKAPK5_S160	Pkinase	22-304	PaKD	HT only	S/T		1	1	Activation site
MAPKAPK5	S386	MAPKAPK5_S386			PaKD	HT only	S/T		1	1	Activation site
MAPKAPK5	S472	MAPKAPK5_S472			PaKD	HT only	S/T		11	11	Orphan sites
MAPKAPK5	T368	MAPKAPK5_T368			PaKD	HT only	S/T		6	6	Orphan sites
MAPKAPK5	S212	MAPKAPK5_S212	Pkinase	22-304	PaKD	HT only	S/T		3	3	Orphan sites
MAPKAPK5	S469	MAPKAPK5_S469			PaKD	HT only	S/T		2	2	Orphan sites
MAPKAPK5	S348	MAPKAPK5_S348			PaKD	HT only	S/T		1	1	Orphan sites
MAPKAPK5	S115	MAPKAPK5_S115	Pkinase	22-304	PaKD	LT only	S/T	1		1	Other functions
MARK1	T215	MARK1_T215	Pkinase	60-311	PaKD	LT+HT	S/T	3	22	25	Orphan sites
MARK1	S588	MARK1_S588			PaKD	HT only	S/T		11	11	Orphan sites
MARK1	S633	MARK1_S633			PaKD	HT only	S/T		11	11	Orphan sites
MARK1	S403	MARK1_S403			PaKD	HT only	S/T		9	9	Orphan sites
MARK1	S423	MARK1_S423			PaKD	HT only	S/T		8	8	Orphan sites
MARK1	S219	MARK1_S219	Pkinase	60-311	PaKD	HT only	S/T		7	7	Orphan sites
MARK1	S475	MARK1_S475			PaKD	HT only	S/T		7	7	Orphan sites
MARK1	S468	MARK1_S468			PaKD	HT only	S/T		4	4	Orphan sites
MARK1	S590	MARK1_S590			PaKD	HT only	S/T		4	4	Orphan sites
MARK1	S612	MARK1_S612			PaKD	HT only	S/T		4	4	Orphan sites
MARK2	T208	MARK2_T208	Pkinase	53-304	PoKD	LT+HT	S/T	7	25	32	Activation site
MARK2	T596	MARK2_T596			PoKD	LT+HT	S/T	4	11	15	Activity Altered
MARK2	S456	MARK2_S456			PoKD	LT+HT	S/T	1	47	48	Orphan sites
MARK2	S486	MARK2_S486			PoKD	HT only	S/T		42	42	Orphan sites
MARK2	S619	MARK2_S619			PoKD	LT+HT	S/T	1	27	28	Orphan sites
MARK2	S40	MARK2_S40			PoKD	HT only	S/T		26	26	Orphan sites
MARK2	S569	MARK2_S569			PoKD	LT+HT	S/T	1	20	21	Orphan sites
MARK2	S571	MARK2_S571			PoKD	HT only	S/T		21	21	Orphan sites
MARK2	S631	MARK2_S631			PoKD	HT only	S/T		17	17	Orphan sites
MARK2	S376	MARK2_S376			PoKD	HT only	S/T		15	15	Orphan sites
MARK3	T211	MARK3_T211	Pkinase	56-307	PaKD	LT+HT	S/T	2	22	24	Activation site
MARK3	S469	MARK3_S469			PaKD	HT only	S/T		31	31	Orphan sites
MARK3	S419	MARK3_S419			PaKD	HT only	S/T		22	22	Orphan sites
MARK3	T507	MARK3_T507			PaKD	LT+HT	S/T	1	17	18	Orphan sites
MARK3	S540	MARK3_S540			PaKD	HT only	S/T		16	16	Orphan sites
MARK3	S583	MARK3_S583			PaKD	HT only	S/T		16	16	Orphan sites
MARK3	S601	MARK3_S601			PaKD	LT+HT	S/T	1	1	2	Orphan sites
MARK3	S400	MARK3_S400			PaKD	HT only	S/T		13	13	Orphan sites
MARK3	T61	MARK3_T61	Pkinase	56-307	PaKD	HT only	S/T		13	13	Orphan sites
MARK3	S543	MARK3_S543			PaKD	HT only	S/T		11	11	Orphan sites
MARK4	T214	MARK4_T214	Pkinase	59-310	PaKD	LT+HT	S/T	1	22	23	Orphan sites
MARK4	S438	MARK4_S438			PaKD	HT only	S/T		9	9	Orphan sites
MARK4	S218	MARK4_S218	Pkinase	59-310	PaKD	HT only	S/T		7	7	Orphan sites
MARK4	S423	MARK4_S423			PaKD	HT only	S/T		6	6	Orphan sites
MARK4	S26	MARK4_S26			PaKD	HT only	S/T		3	3	Orphan sites
MARK4	S594	MARK4_S594			PaKD	HT only	S/T		3	3	Orphan sites
MARK4	T511	MARK4_T511			PaKD	HT only	S/T		3	3	Orphan sites
MARK4	T64	MARK4_T64	Pkinase	59-310	PaKD	HT only	S/T		3	3	Orphan sites
MARK4	S391	MARK4_S391			PaKD	HT only	S/T		2	2	Orphan sites
MARK4	S45	MARK4_S45			PaKD	HT only	S/T		2	2	Orphan sites
MAST1	S1258	MAST1_S1258			PoKD	HT only	S/T		7	7	Orphan sites
MAST1	S161	MAST1_S161	DUF1908	61-337	PoKD	HT only	S/T		6	6	Orphan sites
MAST1	S163	MAST1_S163	DUF1908	61-337	PoKD	HT only	S/T		6	6	Orphan sites
MAST1	S1252	MAST1_S1252			PoKD	HT only	S/T		4	4	Orphan sites
MAST1	S1110	MAST1_S1110			PoKD	HT only	S/T		3	3	Orphan sites
MAST1	S159	MAST1_S159	DUF1908	61-337	PoKD	HT only	S/T		3	3	Orphan sites
MAST1	S1113	MAST1_S1113			PoKD	HT only	S/T		1	1	Orphan sites
MAST1	S1184	MAST1_S1184			PoKD	HT only	S/T		1	1	Orphan sites
MAST1	S139	MAST1_S139	DUF1908	61-337	PoKD	HT only	S/T		1	1	Orphan sites
MAST1	S1413	MAST1_S1413			PoKD	HT only	S/T		1	1	Orphan sites
MAST2	S74	MAST2_S74			PoKD	HT only	S/T		27	27	Orphan sites
MAST2	S148	MAST2_S148			PoKD	HT only	S/T		24	24	Orphan sites
MAST2	S900	MAST2_S900			PoKD	HT only	S/T		21	21	Orphan sites
MAST2	S1032	MAST2_S1032			PoKD	HT only	S/T		14	14	Orphan sites
MAST2	S66	MAST2_S66			PoKD	HT only	S/T		14	14	Orphan sites
MAST2	S1381	MAST2_S1381			PoKD	HT only	S/T		12	12	Orphan sites
MAST2	S209	MAST2_S209	DUF1908	201-475	PoKD	HT only	S/T		12	12	Orphan sites
MAST2	S876	MAST2_S876			PoKD	HT only	S/T		10	10	Orphan sites
MAST2	S299	MAST2_S299	DUF1908	201-475	PoKD	HT only	S/T		8	8	Orphan sites
MAST2	S301	MAST2_S301	DUF1908	201-475	PoKD	HT only	S/T		8	8	Orphan sites
MAST3	S793	MAST3_S793			PoKD	HT only	S/T		14	14	Orphan sites
MAST3	S146	MAST3_S146	DUF1908	58-331	PoKD	HT only	S/T		11	11	Orphan sites
MAST3	S792	MAST3_S792			PoKD	HT only	S/T		10	10	Orphan sites
MAST3	S1223	MAST3_S1223			PoKD	HT only	S/T		9	9	Orphan sites
MAST3	S747	MAST3_S747			PoKD	HT only	S/T		8	8	Orphan sites
MAST3	S134	MAST3_S134	DUF1908	58-331	PoKD	HT only	S/T		7	7	Orphan sites
MAST3	S155	MAST3_S155	DUF1908	58-331	PoKD	HT only	S/T		7	7	Orphan sites
MAST3	S157	MAST3_S157	DUF1908	58-331	PoKD	HT only	S/T		7	7	Orphan sites
MAST3	S728	MAST3_S728			PoKD	HT only	S/T		7	7	Orphan sites
MAST3	S1215	MAST3_S1215			PoKD	HT only	S/T		5	5	Orphan sites
MAST4	S1370	MAST4_S1370			PoKD	HT only	S/T		14	14	Orphan sites
MAST4	S1779	MAST4_S1779			PoKD	HT only	S/T		10	10	Orphan sites
MAST4	S2520	MAST4_S2520			PoKD	HT only	S/T		10	10	Orphan sites
MAST4	S1419	MAST4_S1419			PoKD	HT only	S/T		8	8	Orphan sites
MAST4	S1467	MAST4_S1467			PoKD	HT only	S/T		8	8	Orphan sites
MAST4	S1377	MAST4_S1377			PoKD	HT only	S/T		7	7	Orphan sites
MAST4	S1438	MAST4_S1438			PoKD	HT only	S/T		7	7	Orphan sites
MAST4	S2442	MAST4_S2442			PoKD	HT only	S/T		7	7	Orphan sites
MAST4	S355	MAST4_S355	DUF1908	258-531	PoKD	HT only	S/T		7	7	Orphan sites
MAST4	S357	MAST4_S357	DUF1908	258-531	PoKD	HT only	S/T		7	7	Orphan sites
MASTL	S875	MASTL_S875			PoKD	LT+HT	S/T	2	8	10	Activation site
MASTL	S370	MASTL_S370			PoKD	HT only	S/T		21	21	Orphan sites
MASTL	S453	MASTL_S453			PoKD	HT only	S/T		16	16	Orphan sites
MASTL	S878	MASTL_S878			PoKD	LT+HT	S/T	1	9	10	Orphan sites
MASTL	S512	MASTL_S512			PoKD	HT only	S/T		10	10	Orphan sites
MASTL	T519	MASTL_T519			PoKD	HT only	S/T		7	7	Orphan sites
MASTL	S452	MASTL_S452			PoKD	HT only	S/T		6	6	Orphan sites
MASTL	S657	MASTL_S657			PoKD	HT only	S/T		6	6	Orphan sites
MASTL	S293	MASTL_S293			PoKD	HT only	S/T		5	5	Orphan sites
MASTL	S631	MASTL_S631			PoKD	HT only	S/T		5	5	Orphan sites
MATK	S501	MATK_S501			PoKD	HT only	Y		11	11	Orphan sites
MATK	S26	MATK_S26			PoKD	HT only	Y		2	2	Orphan sites
MATK	T500	MATK_T500			PoKD	HT only	Y		2	2	Orphan sites
[truncated: 1,649 more rows]
