# Supplementary material for: Positional distribution and conservation of major phosphorylated sites in the human kinome
Source: Front Mol Biosci. 2025 Apr 9;12:1557835. doi: 10.3389/fmolb.2025.1557835 (PMC12015135; doi:10.3389/fmolb.2025.1557835)
Supplement: Supplementary file 7 [file Table1.xlsx]

## Sheet: Description
		Supplementary_Table_1: Kinome phosphorylated sites reported in PhosphoSitePlus database
		Positional distribution and conservation of major Phosphorylated sites in the Human Kinome Athira Perunelly Gopalakrishnan1,2, Prathik Basthikoppa Shivamurthy1, Mukhtar Ahmed3, Samseera Ummar1, Poornima Ramesh1, Sonet Daniel Thomas1,2, Althaf Mahin1,2, Mahammad Nisar1, Sowmya Soman1, Rajesh Raju1,2* 1 Centre for Integrative Omics Data Science (CIODS), Yenepoya (Deemed to be University), Mangalore…

## Sheet: Supp_table_1
GENE	Predominant sites(Y/N)	Functional relevance	Source of detection	GENE	MOD_RSD	ACC_ID	Type of kinase	PROTEIN	HU_CHR_LOC	ON_FUNCTION	SITE_GRP_ID	ORGANISM	MW_kD	DOMAIN	SITE_+/-7_AA	GENE	LT_LIT	MS_LIT	Total (LT+HT)
AAK1_S14	N	Orphan sites	HT only	AAK1	S14	Q2M2I8	S/T	AAK1	2p13.3		4271017	human	103.88		sRREQGGsGLGsGss	AAK1_S14		8	8
AAK1_S18	N	Orphan sites	HT only	AAK1	S18	Q2M2I8	S/T	AAK1	2p13.3		4271023	human	103.88		QGGsGLGsGssGGGG	AAK1_S18		6	6
AAK1_S20	N	Orphan sites	HT only	AAK1	S20	Q2M2I8	S/T	AAK1	2p13.3		4271020	human	103.88		GsGLGsGssGGGGsT	AAK1_S20		2	2
AAK1_S21	Y	Orphan sites	HT only	AAK1	S21	Q2M2I8	S/T	AAK1	2p13.3		485899	human	103.88		sGLGsGssGGGGsTS	AAK1_S21		9	9
AAK1_S235	N	Orphan sites	HT only	AAK1	S235	Q2M2I8	S/T	AAK1	2p13.3		3197588	human	103.88	Pkinase	PEMVNLysGKIITTK	AAK1_S235		1	1
AAK1_S26	N	Orphan sites	HT only	AAK1	S26	Q2M2I8	S/T	AAK1	2p13.3		27996646	human	103.88		GssGGGGsTSGLGSG	AAK1_S26		1	1
AAK1_S327	N	Orphan sites	HT only	AAK1	S327	Q2M2I8	S/T	AAK1	2p13.3		4270693	human	103.88		PIPNVQNsPIPAKLP	AAK1_S327		2	2
AAK1_S618	Y	Orphan sites	HT only	AAK1	S618	Q2M2I8	S/T	AAK1	2p13.3		481178	human	103.88		VQGQKVGsLtPPssP	AAK1_S618		15	15
AAK1_S623	Y	Orphan sites	HT only	AAK1	S623	Q2M2I8	S/T	AAK1	2p13.3		465737	human	103.88		VGsLtPPssPKtQRA	AAK1_S623		25	25
AAK1_S624	Y	Orphan sites	HT only	AAK1	S624	Q2M2I8	S/T	AAK1	2p13.3		457057	human	103.88		GsLtPPssPKtQRAG	AAK1_S624		32	32
AAK1_S637	Y	Orphan sites	HT only	AAK1	S637	Q2M2I8	S/T	AAK1	2p13.3		467380	human	103.88		AGHRRILsDVtHsAV	AAK1_S637		35	35
AAK1_S642	N	Orphan sites	HT only	AAK1	S642	Q2M2I8	S/T	AAK1	2p13.3		2535105	human	103.88		ILsDVtHsAVFGVPA	AAK1_S642		4	4
AAK1_S650	N	Orphan sites	HT only	AAK1	S650	Q2M2I8	S/T	AAK1	2p13.3		4719921	human	103.88		AVFGVPAsKstQLLQ	AAK1_S650		1	1
AAK1_S652	N	Orphan sites	HT only	AAK1	S652	Q2M2I8	S/T	AAK1	2p13.3		486148	human	103.88		FGVPAsKstQLLQAA	AAK1_S652		6	6
AAK1_S664	N	Orphan sites	HT only	AAK1	S664	Q2M2I8	S/T	AAK1	2p13.3		56659090	human	103.88		QAAAAEAsLNKsKsA	AAK1_S664		1	1
AAK1_S668	N	Orphan sites	HT only	AAK1	S668	Q2M2I8	S/T	AAK1	2p13.3		4273282	human	103.88		AEAsLNKsKsAtttP	AAK1_S668		1	1
AAK1_S670	N	Orphan sites	HT only	AAK1	S670	Q2M2I8	S/T	AAK1	2p13.3		453270	human	103.88		AsLNKsKsAtttPsG	AAK1_S670		9	9
AAK1_S676	Y	Orphan sites	HT only	AAK1	S676	Q2M2I8	S/T	AAK1	2p13.3		453271	human	103.88		KsAtttPsGsPRTsQ	AAK1_S676		10	10
AAK1_S678	Y	Orphan sites	HT only	AAK1	S678	Q2M2I8	S/T	AAK1	2p13.3		453272	human	103.88		AtttPsGsPRTsQQN	AAK1_S678		11	11
AAK1_S682	N	Orphan sites	HT only	AAK1	S682	Q2M2I8	S/T	AAK1	2p13.3		4274293	human	103.88		PsGsPRTsQQNVyNP	AAK1_S682		1	1
AAK1_S690	N	Orphan sites	HT only	AAK1	S690	Q2M2I8	S/T	AAK1	2p13.3		7444522	human	103.88		QQNVyNPsEGSTWNP	AAK1_S690		1	1
AAK1_S7	N	Orphan sites	HT only	AAK1	S7	Q2M2I8	S/T	AAK1	2p13.3		34367854	human	103.88		_MKKFFDsRREQGGs	AAK1_S7		1	1
AAK1_S731	N	Orphan sites	HT only	AAK1	S731	Q2M2I8	S/T	AAK1	2p13.3		485985	human	103.88		HPEKLGGsAESLIPG	AAK1_S731		7	7
AAK1_S797	N	Orphan sites	HT only	AAK1	S797	Q2M2I8	S/T	AAK1	2p13.3		15718768	human	103.88		KLIEGLKsPDTSLLL	AAK1_S797		1	1
AAK1_S846	N	Orphan sites	HT only	AAK1	S846	Q2M2I8	S/T	AAK1	2p13.3		4719929	human	103.88		PVPQRLPsQtESVtS	AAK1_S846		6	6
AAK1_S951	N	Orphan sites	HT only	AAK1	S951	Q2M2I8	S/T	AAK1	2p13.3		27908613	human	103.88		SLPNLARsLLLVDQL	AAK1_S951		1	1
AAK1_T221	N	Orphan sites	HT only	AAK1	T221	Q2M2I8	S/T	AAK1	2p13.3		41211100	human	103.88	Pkinase	EDEIKkYttLSYRAP	AAK1_T221		1	1
AAK1_T222	N	Orphan sites	HT only	AAK1	T222	Q2M2I8	S/T	AAK1	2p13.3		41211104	human	103.88	Pkinase	DEIKkYttLSYRAPE	AAK1_T222		1	1
AAK1_T347		Orphan sites	CST	AAK1	T347	Q2M2I8	S/T	AAK1	2p13.3		3949831	human	103.88		SEAAAKKtQPKARLt	AAK1_T347			0
AAK1_T354	N	Orphan sites	HT only	AAK1	T354	Q2M2I8	S/T	AAK1	2p13.3		3949835	human	103.88		tQPKARLtDPIPtTE	AAK1_T354		2	2
AAK1_T359		Orphan sites	CST	AAK1	T359	Q2M2I8	S/T	AAK1	2p13.3		12738783	human	103.88		RLtDPIPtTEtSIAP	AAK1_T359			0
AAK1_T362		Orphan sites	CST	AAK1	T362	Q2M2I8	S/T	AAK1	2p13.3		3949839	human	103.88		DPIPtTEtSIAPRQR	AAK1_T362			0
AAK1_T375		Orphan sites	CST	AAK1	T375	Q2M2I8	S/T	AAK1	2p13.3		38487689	human	103.88		QRPKAGQtQPNPGIL	AAK1_T375			0
AAK1_T389	Y	Orphan sites	HT only	AAK1	T389	Q2M2I8	S/T	AAK1	2p13.3		483910	human	103.88		LPIQPALtPrKRATV	AAK1_T389		21	21
AAK1_T441	N	Orphan sites	HT only	AAK1	T441	Q2M2I8	S/T	AAK1	2p13.3		4273921	human	103.88		KQPQAPPtPQQTPST	AAK1_T441		3	3
AAK1_T605	N	Orphan sites	HT only	AAK1	T605	Q2M2I8	S/T	AAK1	2p13.3		20650711	human	103.88		RQQPKVQttPPPAVQ	AAK1_T605		2	2
AAK1_T606	Y	Orphan sites	HT only	AAK1	T606	Q2M2I8	S/T	AAK1	2p13.3		453273	human	103.88		QQPKVQttPPPAVQG	AAK1_T606		36	36
AAK1_T620	Y	Orphan sites	HT only	AAK1	T620	Q2M2I8	S/T	AAK1	2p13.3		457058	human	103.88		GQKVGsLtPPssPKt	AAK1_T620		44	44
AAK1_T627	N	Orphan sites	HT only	AAK1	T627	Q2M2I8	S/T	AAK1	2p13.3		3253372	human	103.88		tPPssPKtQRAGHRR	AAK1_T627		3	3
AAK1_T640	N	Orphan sites	HT only	AAK1	T640	Q2M2I8	S/T	AAK1	2p13.3		2535101	human	103.88		RRILsDVtHsAVFGV	AAK1_T640		9	9
AAK1_T653	N	Orphan sites	HT only	AAK1	T653	Q2M2I8	S/T	AAK1	2p13.3		4719925	human	103.88		GVPAsKstQLLQAAA	AAK1_T653		1	1
AAK1_T672	N	Orphan sites	HT only	AAK1	T672	Q2M2I8	S/T	AAK1	2p13.3		7446265	human	103.88		LNKsKsAtttPsGsP	AAK1_T672		1	1
AAK1_T673	N	Orphan sites	HT only	AAK1	T673	Q2M2I8	S/T	AAK1	2p13.3		25728553	human	103.88		NKsKsAtttPsGsPR	AAK1_T673		1	1
AAK1_T674	N	Orphan sites	HT only	AAK1	T674	Q2M2I8	S/T	AAK1	2p13.3		4273285	human	103.88		KsKsAtttPsGsPRT	AAK1_T674		8	8
AAK1_T848		Orphan sites	CST	AAK1	T848	Q2M2I8	S/T	AAK1	2p13.3		3252219	human	103.88		PQRLPsQtESVtSNR	AAK1_T848			0
AAK1_T852		Orphan sites	CST	AAK1	T852	Q2M2I8	S/T	AAK1	2p13.3		23078081	human	103.88		PsQtESVtSNRTDSL	AAK1_T852			0
AAK1_Y234	N	Orphan sites	HT only	AAK1	Y234	Q2M2I8	S/T	AAK1	2p13.3		3197597	human	103.88	Pkinase	APEMVNLysGKIITT	AAK1_Y234		1	1
AAK1_Y253	N	Orphan sites	HT only	AAK1	Y253	Q2M2I8	S/T	AAK1	2p13.3		18006250	human	103.88	Pkinase	WALGCLLyKLCYFTL	AAK1_Y253		1	1
AAK1_Y292	N	Orphan sites	HT only	AAK1	Y292	Q2M2I8	S/T	AAK1	2p13.3		10941995	human	103.88	Pkinase	DMHCLIRyMLEPDPD	AAK1_Y292		1	1
AAK1_Y34		Orphan sites	CST	AAK1	Y34	Q2M2I8	S/T	AAK1	2p13.3		462894	human	103.88		TSGLGSGyIGRVFGI	AAK1_Y34			0
AAK1_Y687	N	Orphan sites	HT only	AAK1	Y687	Q2M2I8	S/T	AAK1	2p13.3		7444520	human	103.88		RTsQQNVyNPsEGST	AAK1_Y687		1	1
AATK_S1215	Y	Orphan sites	HT only	AATK	S1215	Q6ZMQ8	Dual	Lmr1	17q25.3		36134405	human	144.57		RSLLKMPsLLSETFC	AATK_S1215		1	1
AATK_S1262	Y	Orphan sites	HT only	AATK	S1262	Q6ZMQ8	Dual	Lmr1	17q25.3		31082835	human	144.57		PFPGAkEsPPTFLRG	AATK_S1262		2	2
AATK_S1340	Y	Orphan sites	HT only	AATK	S1340	Q6ZMQ8	Dual	Lmr1	17q25.3		36124799	human	144.57		PFSRFTVsPAPtsRF	AATK_S1340		1	1
AATK_S1345		Orphan sites	CST	AATK	S1345	Q6ZMQ8	Dual	Lmr1	17q25.3		23121720	human	144.57		TVsPAPtsRFSITHV	AATK_S1345			0
AATK_S222		Orphan sites	CST	AATK	S222	Q6ZMQ8	Dual	Lmr1	17q25.3		23121723	human	144.57	PK_Tyr_Ser-Thr	RSCRVAEsMAPDPRT	AATK_S222			0
AATK_S495	Y	Orphan sites	HT only	AATK	S495	Q6ZMQ8	Dual	Lmr1	17q25.3		18011564	human	144.57		EAFPATLsPGRTARL	AATK_S495		2	2
AATK_S700		Orphan sites	CST	AATK	S700	Q6ZMQ8	Dual	Lmr1	17q25.3		25298563	human	144.57		PESWDPVsAGGHAEG	AATK_S700			0
AATK_S946	Y	Orphan sites	HT only	AATK	S946	Q6ZMQ8	Dual	Lmr1	17q25.3		27723542	human	144.57		YDtENYEsPEFVLKE	AATK_S946		1	1
AATK_S968	Y	Orphan sites	HT only	AATK	S968	Q6ZMQ8	Dual	Lmr1	17q25.3		36132891	human	144.57		QAFAELAsEGEGPGP	AATK_S968		1	1
AATK_S999	Y	Orphan sites	HT only	AATK	S999	Q6ZMQ8	Dual	Lmr1	17q25.3		36135902	human	144.57		YRDSAYFsDLEAEAE	AATK_S999		1	1
AATK_T1344		Orphan sites	CST	AATK	T1344	Q6ZMQ8	Dual	Lmr1	17q25.3		23121726	human	144.57		FTVsPAPtsRFSITH	AATK_T1344			0
AATK_T286		Orphan sites	CST	AATK	T286	Q6ZMQ8	Dual	Lmr1	17q25.3		25298569	human	144.57	PK_Tyr_Ser-Thr	YREDyFVtADQLWVP	AATK_T286			0
AATK_T941	Y	Orphan sites	HT only	AATK	T941	Q6ZMQ8	Dual	Lmr1	17q25.3		7321670	human	144.57		ALDSGYDtENYEsPE	AATK_T941		1	1
AATK_Y283		Orphan sites	CST	AATK	Y283	Q6ZMQ8	Dual	Lmr1	17q25.3		25298566	human	144.57	PK_Tyr_Ser-Thr	HCKYREDyFVtADQL	AATK_Y283			0
AATK_Y479		Orphan sites	CST	AATK	Y479	Q6ZMQ8	Dual	Lmr1	17q25.3		9245323	human	144.57		SRGLNFEyKWEAGRG	AATK_Y479			0
ABL1_S1106	N	Orphan sites	HT only	ABL1	S1106	P00519	Y	Abl	9q34.12		31087690	human	122.87	F_actin_bind	ICPATAGsGPAAtQD	ABL1_S1106		1	1
ABL1_S113		Orphan sites	CST	ABL1	S113	P00519	Y	Abl	9q34.12		15228064	human	122.87	SH3_1	NGQGWVPsNyItPVN	ABL1_S113			0
ABL1_S142		Orphan sites	CST	ABL1	S142	P00519	Y	Abl	9q34.12		23078575	human	122.87	SH2	NAAEyLLsSGINGSF	ABL1_S142			0
ABL1_S16	Y	Orphan sites	HT only	ABL1	S16	P00519-2	Y	Abl iso2	9q34.12		4701138	human	124.95		LGDQRRPsLPALHFI	ABL1_S16		9	9
ABL1_S180		Orphan sites	CST	ABL1	S180	P00519	Y	Abl	9q34.12		12117355	human	122.87	SH2	HyRINTAsDGKLyVs	ABL1_S180			0
ABL1_S187		Orphan sites	CST	ABL1	S187	P00519	Y	Abl	9q34.12		15424921	human	122.87	SH2	sDGKLyVsSESRFNT	ABL1_S187			0
ABL1_S229		Orphan sites	CST	ABL1	S229	P00519	Y	Abl	9q34.12		15424918	human	122.87		KPtVyGVsPNyDKWE	ABL1_S229			0
ABL1_S265	N	Orphan sites	HT only	ABL1	S265	P00519	Y	Abl	9q34.12		18908454	human	122.87	PK_Tyr_Ser-Thr	EGVWKKysLtVAVKT	ABL1_S265		1	1
ABL1_S417		Orphan sites	CST	ABL1	S417	P00519	Y	Abl	9q34.12		23078578	human	122.87	PK_Tyr_Ser-Thr	SLAyNKFsIKSDVWA	ABL1_S417			0
ABL1_S43		Orphan sites	CST	ABL1	S43	P00519	Y	Abl	9q34.12		5451204	human	122.87		DFEPQGLsEAARWNs	ABL1_S43			0
ABL1_S446	N	Activation site	LT only	ABL1	S446	P00519	Y	Abl	9q34.12	enzymatic activity, induced	450296	human	122.87	PK_Tyr_Ser-Thr	PYPGIDLsQVYELLE	ABL1_S446	1		1
ABL1_S465	N	Orphan sites	LT only	ABL1	S465	P00519-2	Y	Abl iso2	9q34.12		450296	human	124.95	PK_Tyr_Ser-Thr	PYPGIDLsQVYELLE	ABL1_S465	1		1
ABL1_S50	N	Orphan sites	HT only	ABL1	S50	P00519	Y	Abl	9q34.12		461026	human	122.87		sEAARWNsKENLLAG	ABL1_S50		2	2
ABL1_S535		Orphan sites	CST	ABL1	S535	P00519	Y	Abl	9q34.12		10405407	human	122.87		LPTKtRTsRRAAEHR	ABL1_S535			0
ABL1_S559	N	Orphan sites	HT only	ABL1	S559	P00519	Y	Abl	9q34.12		31083708	human	122.87		HSKGQGEsDPLDHEP	ABL1_S559		2	2
ABL1_S569	Y	Orphan sites	HT only	ABL1	S569	P00519	Y	Abl	9q34.12		450293	human	122.87		LDHEPAVsPLLPRKE	ABL1_S569		33	33
ABL1_S601		Orphan sites	CST	ABL1	S601	P00519	Y	Abl	9q34.12		23078581	human	122.87		DKKtNLFsALIKKKK	ABL1_S601			0
ABL1_S618	N	Activation site	LT+HT	ABL1	S618	P00519	Y	Abl	9q34.12	molecular association, regulation; phosphorylation; enzymatic activity, induced	1779804	human	122.87		APtPPKRsssFREMD	ABL1_S618	1	2	3
ABL1_S619	N	Activation site	LT only	ABL1	S619	P00519	Y	Abl	9q34.12	molecular association, regulation; phosphorylation; enzymatic activity, induced	1779805	human	122.87		PtPPKRsssFREMDG	ABL1_S619	1		1
ABL1_S620	N	Orphan sites	HT only	ABL1	S620	P00519	Y	Abl	9q34.12		4274233	human	122.87		tPPKRsssFREMDGQ	ABL1_S620		3	3
ABL1_S642	N	Orphan sites	HT only	ABL1	S642	P00519	Y	Abl	9q34.12		40267910	human	122.87		EEEGRDIsNGALAFt	ABL1_S642		1	1
ABL1_S659	N	Orphan sites	HT only	ABL1	S659	P00519	Y	Abl	9q34.12		4273375	human	122.87		DtADPAKsPKPSNGA	ABL1_S659		3	3
ABL1_S676	N	Orphan sites	HT only	ABL1	S676	P00519	Y	Abl	9q34.12		36129862	human	122.87		PNGALREsGGsGFRs	ABL1_S676		1	1
ABL1_S679	N	Orphan sites	HT only	ABL1	S679	P00519	Y	Abl	9q34.12		23078584	human	122.87		ALREsGGsGFRsPHL	ABL1_S679		1	1
ABL1_S683	N	Orphan sites	HT only	ABL1	S683	P00519	Y	Abl	9q34.12		4271047	human	122.87		sGGsGFRsPHLWKks	ABL1_S683		7	7
ABL1_S69	N	Other functions	LT only	ABL1	S69	P00519-2	Y	Abl iso2	9q34.12	protein conformation	461026	human	124.95		SEAARWNsKENLLAG	ABL1_S69	1		1
ABL1_S690		Orphan sites	CST	ABL1	S690	P00519	Y	Abl	9q34.12		6150288	human	122.87		sPHLWKksStLTSsR	ABL1_S690			0
ABL1_S696	N	Orphan sites	HT only	ABL1	S696	P00519	Y	Abl	9q34.12		31085618	human	122.87		ksStLTSsRLAtGEE	ABL1_S696		1	1
ABL1_S708		Orphan sites	CST	ABL1	S708	P00519	Y	Abl	9q34.12		25279398	human	122.87		GEEEGGGssskRFLR	ABL1_S708			0
ABL1_S709		Orphan sites	CST	ABL1	S709	P00519	Y	Abl	9q34.12		6150306	human	122.87		EEEGGGssskRFLRS	ABL1_S709			0
ABL1_S710		Orphan sites	CST	ABL1	S710	P00519	Y	Abl	9q34.12		4272232	human	122.87		EEGGGssskRFLRSC	ABL1_S710			0
ABL1_S718	Y	Orphan sites	HT only	ABL1	S718	P00519	Y	Abl	9q34.12		4274299	human	122.87		kRFLRSCsASCVPHG	ABL1_S718		11	11
ABL1_S75		Orphan sites	CST	ABL1	S75	P00519	Y	Abl	9q34.12		15401930	human	122.87	SH3_1	ALyDFVAsGDNTLSI	ABL1_S75			0
ABL1_S805	N	Orphan sites	HT only	ABL1	S805	P00519	Y	Abl	9q34.12		4270363	human	122.87		FKDIMESsPGssPPN	ABL1_S805		7	7
ABL1_S808	N	Orphan sites	HT only	ABL1	S808	P00519	Y	Abl	9q34.12		4270375	human	122.87		IMESsPGssPPNLtP	ABL1_S808		2	2
ABL1_S809	N	Orphan sites	HT only	ABL1	S809	P00519	Y	Abl	9q34.12		4270369	human	122.87		MESsPGssPPNLtPK	ABL1_S809		7	7
ABL1_S855	N	Orphan sites	HT only	ABL1	S855	P00519	Y	Abl	9q34.12		31081417	human	122.87		AEPVtPtsKAGsGAP	ABL1_S855		2	2
ABL1_S859	N	Orphan sites	HT only	ABL1	S859	P00519	Y	Abl	9q34.12		41156700	human	122.87		tPtsKAGsGAPGGTS	ABL1_S859		1	1
ABL1_S884	N	Orphan sites	HT only	ABL1	S884	P00519	Y	Abl	9q34.12		450306	human	122.87		RHKHSSEsPGRDKGK	ABL1_S884		2	2
ABL1_S915	N	Orphan sites	HT only	ABL1	S915	P00519	Y	Abl	9q34.12		31885202	human	122.87		GKAGGKPsQsPsQEA	ABL1_S915		1	1
ABL1_S917	Y	Orphan sites	HT only	ABL1	S917	P00519	Y	Abl	9q34.12		3178866	human	122.87		AGGKPsQsPsQEAAG	ABL1_S917		10	10
ABL1_S919	N	Orphan sites	HT only	ABL1	S919	P00519	Y	Abl	9q34.12		2192549	human	122.87		GKPsQsPsQEAAGEA	ABL1_S919		3	3
ABL1_S936	N	Orphan sites	HT only	ABL1	S936	P00519	Y	Abl	9q34.12		4270090	human	122.87		GAKTKAtsLVdAVNs	ABL1_S936		2	2
ABL1_S943		Orphan sites	CST	ABL1	S943	P00519	Y	Abl	9q34.12		23078587	human	122.87		sLVdAVNsDAAKPsQ	ABL1_S943			0
ABL1_S949	N	Orphan sites	HT only	ABL1	S949	P00519	Y	Abl	9q34.12		470216	human	122.87		NsDAAKPsQPGEGLK	ABL1_S949		2	2
ABL1_S977	N	Orphan sites	HT only	ABL1	S977	P00519	Y	Abl	9q34.12		2226519	human	122.87		KPSGTPIsPAPVPST	ABL1_S977		1	1
ABL1_T1111		Orphan sites	CST	ABL1	T1111	P00519	Y	Abl	9q34.12		25279390	human	122.87	F_actin_bind	AGsGPAAtQDFSKLL	ABL1_T1111			0
ABL1_T117		Orphan sites	CST	ABL1	T117	P00519	Y	Abl	9q34.12		23078590	human	122.87		WVPsNyItPVNSLEK	ABL1_T117			0
ABL1_T197	N	Inhibition sites	LT only	ABL1	T197	P00519-2	Y	Abl iso2	9q34.12	enzymatic activity, inhibited	12121095	human	124.95	SH2	VYHYRINtASDGKLy	ABL1_T197	1		1
ABL1_T224		Orphan sites	CST	ABL1	T224	P00519	Y	Abl	9q34.12		15228067	human	122.87		APKRNKPtVyGVsPN	ABL1_T224			0
ABL1_T243		Orphan sites	CST	ABL1	T243	P00519	Y	Abl	9q34.12		23078593	human	122.87	PK_Tyr_Ser-Thr	EMERTDItMKHKLGG	ABL1_T243			0
ABL1_T267	N	Orphan sites	HT only	ABL1	T267	P00519	Y	Abl	9q34.12		18006317	human	122.87	PK_Tyr_Ser-Thr	VWKKysLtVAVKTLk	ABL1_T267		1	1
ABL1_T306	N	Orphan sites	HT only	ABL1	T306	P00519	Y	Abl	9q34.12		23078596	human	122.87	PK_Tyr_Ser-Thr	VQLLGVCtREPPFyI	ABL1_T306		1	1
ABL1_T389		Orphan sites	CST	ABL1	T389	P00519	Y	Abl	9q34.12		23078599	human	122.87	PK_Tyr_Ser-Thr	FGLSRLMtGDtytAH	ABL1_T389			0
ABL1_T392	N	Orphan sites	HT only	ABL1	T392	P00519	Y	Abl	9q34.12		4272451	human	122.87	PK_Tyr_Ser-Thr	SRLMtGDtytAHAGA	ABL1_T392		1	1
ABL1_T394	N	Orphan sites	HT only	ABL1	T394	P00519	Y	Abl	9q34.12		450297	human	122.87	PK_Tyr_Ser-Thr	LMtGDtytAHAGAkF	ABL1_T394		5	5
ABL1_T411	N	Orphan sites	LT only	ABL1	T411	P00519-2	Y	Abl iso2	9q34.12		4272451	human	124.95	PK_Tyr_Ser-Thr	SRLMTGDtyTAHAGA	ABL1_T411	1		1
ABL1_T532		Orphan sites	CST	ABL1	T532	P00519	Y	Abl	9q34.12		23078602	human	122.87		APELPTKtRTsRRAA	ABL1_T532			0
ABL1_T597		Orphan sites	CST	ABL1	T597	P00519	Y	Abl	9q34.12		34607091	human	122.87		LLPKDKKtNLFsALI	ABL1_T597			0
ABL1_T610	N	Orphan sites	HT only	ABL1	T610	P00519	Y	Abl	9q34.12		18908451	human	122.87		LIKKKKKtAPtPPKR	ABL1_T610		2	2
ABL1_T613	N	Orphan sites	HT only	ABL1	T613	P00519	Y	Abl	9q34.12		450292	human	122.87		KKKKtAPtPPKRsss	ABL1_T613		3	3
ABL1_T649	N	Orphan sites	HT only	ABL1	T649	P00519	Y	Abl	9q34.12		40267914	human	122.87		sNGALAFtPLDtADP	ABL1_T649		1	1
ABL1_T653	N	Orphan sites	HT only	ABL1	T653	P00519	Y	Abl	9q34.12		40267918	human	122.87		LAFtPLDtADPAKsP	ABL1_T653		1	1
ABL1_T692	N	Orphan sites	HT only	ABL1	T692	P00519	Y	Abl	9q34.12		25279394	human	122.87		HLWKksStLTSsRLA	ABL1_T692		1	1
ABL1_T700		Orphan sites	CST	ABL1	T700	P00519	Y	Abl	9q34.12		6150297	human	122.87		LTSsRLAtGEEEGGG	ABL1_T700			0
ABL1_T735	N	Activation site	LT+HT	ABL1	T735	P00519	Y	Abl	9q34.12	molecular association, regulation; intracellular localization; enzymatic activity, induced	450291	human	122.87		DTEWRSVtLPRDLQS	ABL1_T735	5	2	7
ABL1_T751	N	Orphan sites	HT only	ABL1	T751	P00519	Y	Abl	9q34.12		31085628	human	122.87		GRQFDSStFGGHKSE	ABL1_T751		1	1
ABL1_T781	N	Orphan sites	HT only	ABL1	T781	P00519	Y	Abl	9q34.12		4271647	human	122.87		QVTRGTVtPPPRLVK	ABL1_T781		7	7
ABL1_T814	N	Orphan sites	HT only	ABL1	T814	P00519	Y	Abl	9q34.12		4270378	human	122.87		GssPPNLtPKPLRRQ	ABL1_T814		5	5
ABL1_T823	N	Orphan sites	HT only	ABL1	T823	P00519	Y	Abl	9q34.12		27442822	human	122.87		KPLRRQVtVAPASGL	ABL1_T823		2	2
ABL1_T844	N	Orphan sites	HT only	ABL1	T844	P00519	Y	Abl	9q34.12		3178869	human	122.87		GKGSALGtPAAAEPV	ABL1_T844		6	6
ABL1_T852	Y	Orphan sites	HT only	ABL1	T852	P00519	Y	Abl	9q34.12		466965	human	122.87		PAAAEPVtPtsKAGs	ABL1_T852		13	13
ABL1_T854	N	Orphan sites	HT only	ABL1	T854	P00519	Y	Abl	9q34.12		41156702	human	122.87		AAEPVtPtsKAGsGA	ABL1_T854		1	1
ABL1_T935		Orphan sites	CST	ABL1	T935	P00519	Y	Abl	9q34.12		23078605	human	122.87		LGAKTKAtsLVdAVN	ABL1_T935			0
ABL1_T963	N	Orphan sites	HT only	ABL1	T963	P00519	Y	Abl	9q34.12		27442818	human	122.87		KKPVLPAtPKPQSAK	ABL1_T963		2	2
ABL1_Y1064		Orphan sites	CST	ABL1	Y1064	P00519	Y	Abl	9q34.12		22779869	human	122.87	F_actin_bind	LEAGKNLyTFCVSyV	ABL1_Y1064			0
ABL1_Y1070		Orphan sites	CST	ABL1	Y1070	P00519	Y	Abl	9q34.12		34550719	human	122.87	F_actin_bind	LyTFCVSyVDSIQQM	ABL1_Y1070			0
ABL1_Y115	N	Orphan sites	LT+HT	ABL1	Y115	P00519	Y	Abl	9q34.12		450305	human	122.87		QGWVPsNyItPVNSL	ABL1_Y115	2	6	8
ABL1_Y128	N	Orphan sites	LT+HT	ABL1	Y128	P00519	Y	Abl	9q34.12		459259	human	122.87	SH2	SLEKHSWyHGPVSRN	ABL1_Y128	1	2	3
ABL1_Y139	N	Activation site	LT only	ABL1	Y139	P00519	Y	Abl	9q34.12	enzymatic activity, induced	456712	human	122.87	SH2	VSRNAAEyLLsSGIN	ABL1_Y139	2		2
ABL1_Y167		Orphan sites	CST	ABL1	Y167	P00519	Y	Abl	9q34.12		480719	human	122.87	SH2	QRSISLRyEGRVyHy	ABL1_Y167			0
ABL1_Y172	N	Orphan sites	LT+HT	ABL1	Y172	P00519	Y	Abl	9q34.12		460505	human	122.87	SH2	LRyEGRVyHyRINTA	ABL1_Y172	1	1	2
ABL1_Y174		Orphan sites	CST	ABL1	Y174	P00519	Y	Abl	9q34.12		460543	human	122.87	SH2	yEGRVyHyRINTAsD	ABL1_Y174			0
ABL1_Y185	Y	Orphan sites	LT+HT	ABL1	Y185	P00519	Y	Abl	9q34.12		450304	human	122.87	SH2	TAsDGKLyVsSESRF	ABL1_Y185	3	13	16
ABL1_Y204	N	Orphan sites	LT only	ABL1	Y204	P00519-2	Y	Abl iso2	9q34.12		450304	human	124.95	SH2	tASDGKLyVSSESRF	ABL1_Y204	1		1
ABL1_Y215	N	Orphan sites	LT only	ABL1	Y215	P00519	Y	Abl	9q34.12		469589	human	122.87		GLITTLHyPAPKRNK	ABL1_Y215	1		1
ABL1_Y226	Y	Activation site	LT+HT	ABL1	Y226	P00519	Y	Abl	9q34.12	enzymatic activity, induced	450303	human	122.87		KRNKPtVyGVsPNyD	ABL1_Y226	15	8	23
ABL1_Y232	N	Other functions	LT+HT	ABL1	Y232	P00519	Y	Abl	9q34.12	intracellular localization; protein conformation	450302	human	122.87		VyGVsPNyDKWEMER	ABL1_Y232	2	4	6
ABL1_Y245	N	Other functions	LT only	ABL1	Y245	P00519-2	Y	Abl iso2	9q34.12	molecular association, regulation	450303	human	124.95		KRNKPTVyGVSPNYD	ABL1_Y245	6		6
ABL1_Y253	Y	Activation site	LT+HT	ABL1	Y253	P00519	Y	Abl	9q34.12	intracellular localization; protein conformation; enzymatic activity, induced	450301	human	122.87	PK_Tyr_Ser-Thr	HKLGGGQyGEVyEGV	ABL1_Y253	4	7	11
ABL1_Y257	Y	Other functions	LT+HT	ABL1	Y257	P00519	Y	Abl	9q34.12	intracellular localization; protein conformation	450300	human	122.87	PK_Tyr_Ser-Thr	GGQyGEVyEGVWKKy	ABL1_Y257	4	12	16
ABL1_Y264	N	Orphan sites	LT+HT	ABL1	Y264	P00519	Y	Abl	9q34.12		450299	human	122.87	PK_Tyr_Ser-Thr	yEGVWKKysLtVAVK	ABL1_Y264	1	4	5
ABL1_Y312	N	Activation site	LT only	ABL1	Y312	P00519	Y	Abl	9q34.12	enzymatic activity, induced	4922741	human	122.87	PK_Tyr_Ser-Thr	CtREPPFyIITEFMT	ABL1_Y312	1		1
ABL1_Y320		Orphan sites	CST	ABL1	Y320	P00519	Y	Abl	9q34.12		4922750	human	122.87	PK_Tyr_Ser-Thr	IITEFMTyGNLLDYL	ABL1_Y320			0
ABL1_Y393	Y	Activation site	LT+HT	ABL1	Y393	P00519	Y	Abl	9q34.12	enzymatic activity, induced	450298	human	122.87	PK_Tyr_Ser-Thr	RLMtGDtytAHAGAk	ABL1_Y393	13	38	51
ABL1_Y412	N	Activation site	LT+HT	ABL1	Y412	P00519-2	Y	Abl iso2	9q34.12	enzymatic activity, induced	450298	human	124.95	PK_Tyr_Ser-Thr	RLMTGDtyTAHAGAK	ABL1_Y412	3	2	5
ABL1_Y413	N	Orphan sites	HT only	ABL1	Y413	P00519	Y	Abl	9q34.12		456519	human	122.87	PK_Tyr_Ser-Thr	TAPESLAyNKFsIKS	ABL1_Y413		6	6
ABL1_Y456		Orphan sites	CST	ABL1	Y456	P00519	Y	Abl	9q34.12		3673721	human	122.87	PK_Tyr_Ser-Thr	YELLEKDyRMERPEG	ABL1_Y456			0
ABL1_Y469	N	Orphan sites	HT only	ABL1	Y469	P00519	Y	Abl	9q34.12		450295	human	122.87	PK_Tyr_Ser-Thr	EGCPEKVyELMRACW	ABL1_Y469		3	3
ABL1_Y488	N	Other functions	LT only	ABL1	Y488	P00519-2	Y	Abl iso2	9q34.12	molecular association, regulation; phosphorylation	450295	human	124.95	PK_Tyr_Ser-Thr	EGCPEKVyELMRACW	ABL1_Y488	2		2
ABL1_Y70	N	Activation site	LT only	ABL1	Y70	P00519	Y	Abl	9q34.12	activity, induced; molecular association, regulation; enzymatic activity, induced	462900	human	122.87	SH3_1	PNLFVALyDFVAsGD	ABL1_Y70	2		2
ABL1_Y93	N	Orphan sites	HT only	ABL1	Y93	P00519	Y	Abl	9q34.12		456518	human	122.87	SH3_1	EKLRVLGyNHNGEWC	ABL1_Y93		1	1
ABL2_S1051	N	Orphan sites	HT only	ABL2	S1051	P42684	Y	Arg	1q25.2		30973444	human	128.34		PQVPLPTsSIsPAkM	ABL2_S1051		1	1
ABL2_S1054	N	Orphan sites	HT only	ABL2	S1054	P42684	Y	Arg	1q25.2		31870925	human	128.34		PLPTsSIsPAkMANG	ABL2_S1054		4	4
ABL2_S1107	N	Orphan sites	HT only	ABL2	S1107	P42684	Y	Arg	1q25.2		40721241	human	128.34	F_actin_bind	LTEPVPNsQLVDtGH	ABL2_S1107		1	1
ABL2_S121	N	Orphan sites	HT only	ABL2	S121	P42684	Y	Arg	1q25.2		15402204	human	128.34	SH3_1	ALyDFVAsGDNTLSI	ABL2_S121		1	1
ABL2_S159		Orphan sites	CST	ABL2	S159	P42684	Y	Arg	1q25.2		15228070	human	128.34	SH3_1	NGQGWVPsNyItPVN	ABL2_S159			0
ABL2_S194		Orphan sites	CST	ABL2	S194	P42684	Y	Arg	1q25.2		23083125	human	128.34	SH2	LSSLINGsFLVRESE	ABL2_S194			0
ABL2_S203	N	Orphan sites	HT only	ABL2	S203	P42684	Y	Arg	1q25.2		2525709	human	128.34	SH2	LVRESESsPGQLsIS	ABL2_S203		2	2
ABL2_S208	N	Orphan sites	HT only	ABL2	S208	P42684	Y	Arg	1q25.2		14569832	human	128.34	SH2	ESsPGQLsISLRyEG	ABL2_S208		3	3
ABL2_S275	N	Orphan sites	HT only	ABL2	S275	P42684	Y	Arg	1q25.2		4270165	human	128.34		KPTVyGVsPIHDKWE	ABL2_S275		2	2
ABL2_S31	N	Orphan sites	HT only	ABL2	S31	P42684	Y	Arg	1q25.2		18006766	human	128.34		GSSAARPsGRRRDPA	ABL2_S31		1	1
ABL2_S311	N	Orphan sites	HT only	ABL2	S311	P42684	Y	Arg	1q25.2		18908741	human	128.34	PK_Tyr_Ser-Thr	VGVWKKysLtVAVKT	ABL2_S311		1	1
ABL2_S577		Orphan sites	CST	ABL2	S577	P42684	Y	Arg	1q25.2		23083128	human	128.34		PRLPILPskTRtLKK	ABL2_S577			0
ABL2_S602	N	Orphan sites	HT only	ABL2	S602	P42684	Y	Arg	1q25.2		4270921	human	128.34		AQDATENsASSLAPG	ABL2_S602		7	7
ABL2_S617	N	Orphan sites	HT only	ABL2	S617	P42684	Y	Arg	1q25.2		50830921	human	128.34		FIRGAQAssGsPALP	ABL2_S617		1	1
ABL2_S618	N	Orphan sites	HT only	ABL2	S618	P42684	Y	Arg	1q25.2		31870717	human	128.34		IRGAQAssGsPALPR	ABL2_S618		2	2
ABL2_S620	Y	Orphan sites	HT only	ABL2	S620	P42684	Y	Arg	1q25.2		467476	human	128.34		GAQAssGsPALPRKQ	ABL2_S620		28	28
ABL2_S631	Y	Orphan sites	HT only	ABL2	S631	P42684	Y	Arg	1q25.2		2192618	human	128.34		PRKQRDKsPssLLED	ABL2_S631		34	34
ABL2_S633	N	Orphan sites	HT only	ABL2	S633	P42684	Y	Arg	1q25.2		3190381	human	128.34		KQRDKsPssLLEDAK	ABL2_S633		6	6
ABL2_S634	N	Orphan sites	HT only	ABL2	S634	P42684	Y	Arg	1q25.2		31908416	human	128.34		QRDKsPssLLEDAKE	ABL2_S634		1	1
ABL2_S655	Y	Orphan sites	HT only	ABL2	S655	P42684	Y	Arg	1q25.2		3190384	human	128.34		RKGGFFSsFMKkRNA	ABL2_S655		10	10
ABL2_S671	N	Orphan sites	HT only	ABL2	S671	P42684	Y	Arg	1q25.2		4274590	human	128.34		tPPkRSSsFREMENQ	ABL2_S671		4	4
ABL2_S71	N	Orphan sites	HT only	ABL2	S71	P42684	Y	Arg	1q25.2		4169720	human	128.34		EGDKtGGssPEALHR	ABL2_S71		2	2
ABL2_S72	N	Orphan sites	HT only	ABL2	S72	P42684	Y	Arg	1q25.2		4693104	human	128.34		GDKtGGssPEALHRP	ABL2_S72		1	1
ABL2_S781	N	Orphan sites	HT only	ABL2	S781	P42684	Y	Arg	1q25.2		31858301	human	128.34		TSKPFPRsNstSSMS	ABL2_S781		3	3
ABL2_S783	Y	Orphan sites	HT only	ABL2	S783	P42684	Y	Arg	1q25.2		2192621	human	128.34		KPFPRsNstSSMSSG	ABL2_S783		11	11
ABL2_S817	Y	Orphan sites	HT only	ABL2	S817	P42684	Y	Arg	1q25.2		481791	human	128.34		LQLERtVstssQPEE	ABL2_S817		17	17
ABL2_S819	N	Orphan sites	HT only	ABL2	S819	P42684	Y	Arg	1q25.2		4693116	human	128.34		LERtVstssQPEENV	ABL2_S819		3	3
ABL2_S820	Y	Orphan sites	HT only	ABL2	S820	P42684	Y	Arg	1q25.2		481792	human	128.34		ERtVstssQPEENVD	ABL2_S820		17	17
ABL2_S866	N	Orphan sites	HT only	ABL2	S866	P42684	Y	Arg	1q25.2		15402210	human	128.34		ALPLRtPsGDLAITE	ABL2_S866		2	2
ABL2_S915	Y	Orphan sites	HT only	ABL2	S915	P42684	Y	Arg	1q25.2		3190387	human	128.34		GEQPGWPsPAKAAPV	ABL2_S915		8	8
ABL2_S936	Y	Orphan sites	HT only	ABL2	S936	P42684	Y	Arg	1q25.2		483209	human	128.34		HKVPVLIsPtLKHTP	ABL2_S936		23	23
ABL2_S96		Orphan sites	CST	ABL2	S96	P42684	Y	Arg	1q25.2		471924	human	128.34		LNEAIRWssKENLLG	ABL2_S96			0
ABL2_S969	N	Orphan sites	HT only	ABL2	S969	P42684	Y	Arg	1q25.2		36130565	human	128.34		SEHQVTSsGDKDRPR	ABL2_S969		1	1
ABL2_S97		Orphan sites	CST	ABL2	S97	P42684	Y	Arg	1q25.2		471925	human	128.34		NEAIRWssKENLLGA	ABL2_S97			0
ABL2_T1112	N	Orphan sites	HT only	ABL2	T1112	P42684	Y	Arg	1q25.2		40721245	human	128.34	F_actin_bind	PNsQLVDtGHQLLDY	ABL2_T1112		1	1
ABL2_T163		Orphan sites	CST	ABL2	T163	P42684	Y	Arg	1q25.2		23083131	human	128.34		WVPsNyItPVNSLEK	ABL2_T163			0
ABL2_T313	N	Orphan sites	HT only	ABL2	T313	P42684	Y	Arg	1q25.2		18006769	human	128.34	PK_Tyr_Ser-Thr	VWKKysLtVAVKTLk	ABL2_T313		1	1
ABL2_T435		Orphan sites	CST	ABL2	T435	P42684	Y	Arg	1q25.2		23083134	human	128.34	PK_Tyr_Ser-Thr	FGLSRLMtGDtytAH	ABL2_T435			0
ABL2_T438	N	Orphan sites	HT only	ABL2	T438	P42684	Y	Arg	1q25.2		7445400	human	128.34	PK_Tyr_Ser-Thr	SRLMtGDtytAHAGA	ABL2_T438		1	1
ABL2_T440	N	Orphan sites	HT only	ABL2	T440	P42684	Y	Arg	1q25.2		4033065	human	128.34	PK_Tyr_Ser-Thr	LMtGDtytAHAGAkF	ABL2_T440		4	4
ABL2_T452		Orphan sites	CST	ABL2	T452	P42684	Y	Arg	1q25.2		25283126	human	128.34	PK_Tyr_Ser-Thr	AkFPIKWtAPESLAy	ABL2_T452			0
ABL2_T581		Orphan sites	CST	ABL2	T581	P42684	Y	Arg	1q25.2		23083137	human	128.34		ILPskTRtLKKQVEN	ABL2_T581			0
ABL2_T664	N	Orphan sites	HT only	ABL2	T664	P42684	Y	Arg	1q25.2		36134058	human	128.34		MKkRNAPtPPkRSSs	ABL2_T664		2	2
ABL2_T68	N	Orphan sites	HT only	ABL2	T68	P42684	Y	Arg	1q25.2		4273603	human	128.34		DGFEGDKtGGssPEA	ABL2_T68		3	3
ABL2_T753	N	Orphan sites	HT only	ABL2	T753	P42684	Y	Arg	1q25.2		471532	human	128.34		SGITGFFtPRLIKKT	ABL2_T753		1	1
ABL2_T784	N	Orphan sites	HT only	ABL2	T784	P42684	Y	Arg	1q25.2		3190393	human	128.34		PFPRsNstSSMSSGL	ABL2_T784		1	1
ABL2_T815	N	Orphan sites	HT only	ABL2	T815	P42684	Y	Arg	1q25.2		3190396	human	128.34		SkLQLERtVstssQP	ABL2_T815		2	2
ABL2_T818	N	Orphan sites	HT only	ABL2	T818	P42684	Y	Arg	1q25.2		4274833	human	128.34		QLERtVstssQPEEN	ABL2_T818		2	2
ABL2_T864	N	Orphan sites	HT only	ABL2	T864	P42684	Y	Arg	1q25.2		4273630	human	128.34		ATALPLRtPsGDLAI	ABL2_T864		1	1
ABL2_T938	N	Orphan sites	HT only	ABL2	T938	P42684	Y	Arg	1q25.2		7320648	human	128.34		VPVLIsPtLKHTPAD	ABL2_T938		7	7
ABL2_Y116	N	Activation site	LT+HT	ABL2	Y116	P42684	Y	Arg	1q25.2	enzymatic activity, induced	2226537	human	128.34	SH3_1	PNLFVALyDFVAsGD	ABL2_Y116	1	2	3
ABL2_Y139	N	Orphan sites	LT+HT	ABL2	Y139	P42684	Y	Arg	1q25.2		7437800	human	128.34	SH3_1	EKLRVLGyNQNGEWS	ABL2_Y139	2	1	3
ABL2_Y161	N	Activation site	LT+HT	ABL2	Y161	P42684	Y	Arg	1q25.2	enzymatic activity, induced	449482	human	128.34		QGWVPsNyItPVNSL	ABL2_Y161	2	5	7
ABL2_Y174	N	Orphan sites	HT only	ABL2	Y174	P42684	Y	Arg	1q25.2		459593	human	128.34	SH2	SLEKHSWyHGPVSRS	ABL2_Y174		2	2
ABL2_Y213		Orphan sites	CST	ABL2	Y213	P42684	Y	Arg	1q25.2		1862101	human	128.34	SH2	QLsISLRyEGRVyHY	ABL2_Y213			0
ABL2_Y218	N	Orphan sites	HT only	ABL2	Y218	P42684	Y	Arg	1q25.2		475330	human	128.34	SH2	LRyEGRVyHYRINTT	ABL2_Y218		1	1
ABL2_Y231	N	Orphan sites	HT only	ABL2	Y231	P42684	Y	Arg	1q25.2		4274995	human	128.34	SH2	TTADGKVyVTAESRF	ABL2_Y231		3	3
ABL2_Y261	N	Other functions	LT only	ABL2	Y261	P42684	Y	Arg	1q25.2	protein stabilization; ubiquitination	455657	human	128.34		GLVTTLHyPAPKCNK	ABL2_Y261	1		1
ABL2_Y272	N	Activation site	LT+HT	ABL2	Y272	P42684	Y	Arg	1q25.2	enzymatic activity, induced	456540	human	128.34		KCNKPTVyGVsPIHD	ABL2_Y272	2	4	6
ABL2_Y299	N	Orphan sites	LT+HT	ABL2	Y299	P42684	Y	Arg	1q25.2		3973063	human	128.34	PK_Tyr_Ser-Thr	HKLGGGQyGEVyVGV	ABL2_Y299	1	1	2
ABL2_Y303	N	Orphan sites	LT+HT	ABL2	Y303	P42684	Y	Arg	1q25.2		456543	human	128.34	PK_Tyr_Ser-Thr	GGQyGEVyVGVWKKy	ABL2_Y303	1	2	3
ABL2_Y310	N	Activation site	LT+HT	ABL2	Y310	P42684	Y	Arg	1q25.2	enzymatic activity, induced	456544	human	128.34	PK_Tyr_Ser-Thr	yVGVWKKysLtVAVK	ABL2_Y310	1	4	5
ABL2_Y404		Orphan sites	CST	ABL2	Y404	P42684-4	Y	Arg iso4	1q25.2		447923	human	114.29	PK_Tyr_Ser-Thr	RLMTGDTyTAHAGAK	ABL2_Y404			0
ABL2_Y439	Y	Other functions	LT+HT	ABL2	Y439	P42684	Y	Arg	1q25.2	protein degradation	447923	human	128.34	PK_Tyr_Ser-Thr	RLMtGDtytAHAGAk	ABL2_Y439	3	30	33
ABL2_Y459		Orphan sites	CST	ABL2	Y459	P42684	Y	Arg	1q25.2		477568	human	128.34	PK_Tyr_Ser-Thr	tAPESLAyNTFSIKS	ABL2_Y459			0
ABL2_Y515	N	Orphan sites	HT only	ABL2	Y515	P42684	Y	Arg	1q25.2		12093122	human	128.34	PK_Tyr_Ser-Thr	EGCPPKVyELMRACW	ABL2_Y515		1	1
ABL2_Y568	N	Orphan sites	HT only	ABL2	Y568	P42684	Y	Arg	1q25.2		456545	human	128.34		SSSSVVPyLPRLPIL	ABL2_Y568		2	2
ABL2_Y59		Orphan sites	CST	ABL2	Y59	P42684-6	Y	Arg iso6	1q25.2		23083140	human	126.22		HEALHRPyGCDVEPQ	ABL2_Y59			0
ABL2_Y648	N	Orphan sites	HT only	ABL2	Y648	P42684-4	Y	Arg iso4	1q25.2		456546	human	114.29		ENQPHKKyELTGLPE	ABL2_Y648		3	3
ABL2_Y668	N	Orphan sites	HT only	ABL2	Y668	P42684-10	Y	Arg iso10	1q25.2		456546	human	116.28		ENQPHKKyELTGLPE	ABL2_Y668		1	1
ABL2_Y718	Y	Orphan sites	HT only	ABL2	Y718	P42684	Y	Arg	1q25.2		456547	human	128.34		NLVPPKCyGGSFAQR	ABL2_Y718		9	9
ABR_S246		Orphan sites	CST	ABR	S246	Q12979	S/T	ABR	17p13.3		11095589	human	97.6	RhoGEF	PIDRVtRstLVLHDL	ABR_S246			0
ABR_S366	N	Orphan sites	HT only	ABR	S366	Q12979	S/T	ABR	17p13.3		36130543	human	97.6	PH	SPEESEAsPQVHPFP	ABR_S366		1	1
ABR_S53	N	Orphan sites	HT only	ABR	S53	Q12979	S/T	ABR	17p13.3		4739748	human	97.6		TMPYIDEsPtMsPQL	ABR_S53		2	2
ABR_S57	N	Orphan sites	HT only	ABR	S57	Q12979	S/T	ABR	17p13.3		4739754	human	97.6		IDEsPtMsPQLSARS	ABR_S57		1	1
ABR_S632	N	Orphan sites	HT only	ABR	S632	Q12979	S/T	ABR	17p13.3		36124130	human	97.6		KFTSRDMsLKRtPsK	ABR_S632		2	2
ABR_S638	N	Orphan sites	HT only	ABR	S638	Q12979	S/T	ABR	17p13.3		23078641	human	97.6		MsLKRtPsKkQtGVF	ABR_S638		4	4
ABR_S650		Orphan sites	CST	ABR	S650	Q12979	S/T	ABR	17p13.3		23078644	human	97.6		GVFGVKIsVVTkRER	ABR_S650			0
ABR_S72	N	Orphan sites	HT only	ABR	S72	Q12979	S/T	ABR	17p13.3		7102733	human	97.6		QGGGDGVsPTPPEGL	ABR_S72		3	3
ABR_T169	N	Orphan sites	HT only	ABR	T169	Q12979	S/T	ABR	17p13.3		36130859	human	97.6	RhoGEF	QQWDSQVtMGHLFQk	ABR_T169		1	1
ABR_T244		Orphan sites	CST	ABR	T244	Q12979	S/T	ABR	17p13.3		11095584	human	97.6	RhoGEF	YkPIDRVtRstLVLH	ABR_T244			0
ABR_T247	N	Orphan sites	HT only	ABR	T247	Q12979	S/T	ABR	17p13.3		56657552	human	97.6	RhoGEF	IDRVtRstLVLHDLL	ABR_T247		1	1
ABR_T299		Orphan sites	CST	ABR	T299	Q12979	S/T	ABR	17p13.3		34550199	human	97.6		VTTPkGEtRQLVKDG	ABR_T299			0
ABR_T30	N	Orphan sites	HT only	ABR	T30	Q12979-2	S/T	ABR iso2	17p13.3		36129352	human	93.71		LEECELGtPTSPGSG	ABR_T30		2	2
ABR_T55	N	Orphan sites	HT only	ABR	T55	Q12979	S/T	ABR	17p13.3		56657548	human	97.6		PYIDEsPtMsPQLSA	ABR_T55		1	1
ABR_T636	N	Orphan sites	HT only	ABR	T636	Q12979	S/T	ABR	17p13.3		36135925	human	97.6		RDMsLKRtPsKkQtG	ABR_T636		2	2
ABR_T642	N	Orphan sites	HT only	ABR	T642	Q12979	S/T	ABR	17p13.3		22776808	human	97.6		RtPsKkQtGVFGVKI	ABR_T642		4	4
ABR_Y264	N	Orphan sites	HT only	ABR	Y264	Q12979	S/T	ABR	17p13.3		462904	human	97.6	RhoGEF	TPVDHPDyPLLQDAL	ABR_Y264		1	1
ABR_Y662		Orphan sites	CST	ABR	Y662	Q12979	S/T	ABR	17p13.3		34606810	human	97.6	RhoGAP	RERSkVPyIVRQCVE	ABR_Y662			0
ABR_Y854	N	Orphan sites	HT only	ABR	Y854	Q12979	S/T	ABR	17p13.3		15230510	human	97.6		ELKRNTLyFSTDV__	ABR_Y854		1	1
ACVR1_S226	Y	Orphan sites	HT only	ACVR1	S226	Q04771	S/T	ALK2	2q24.1		7445811	human	57.15	PK_Tyr_Ser-Thr	YGEVWRGsWQGENVA	ACVR1_S226		2	2
ACVR1_S501	Y	Orphan sites	HT only	ACVR1	S501	Q04771	S/T	ALK2	2q24.1		2525986	human	57.15		TLTkIDNsLDkLKTD	ACVR1_S501		2	2
ACVR1_T203	Y	Inhibition sites	LT only	ACVR1	T203	Q04771	S/T	ALK2	2q24.1	enzymatic activity, inhibited	36440209	human	57.15	TGF_beta_GS	LPFLVQRtVARQITL	ACVR1_T203	1		1
ACVR1B_S168	Y	Orphan sites	HT only	ACVR1B	S168	P36896	S/T	ALK4	12q13.13		4729603	human	56.81		RLDMEDPsCEMCLSK	ACVR1B_S168		5	5
ACVR1B_T206	Y	Orphan sites	LT only	ACVR1B	T206	P36896	S/T	ALK4	12q13.13		138972400	human	56.81		VQRTVARtIVLQEII	ACVR1B_T206	1		1
ACVR1B_Y156		Orphan sites	CST	ACVR1B	Y156	P36896	S/T	ALK4	12q13.13		23081194	human	56.81		INYHQRVyHNRQRLD	ACVR1B_Y156			0
ACVR1B_Y184		Orphan sites	CST	ACVR1B	Y184	P36896	S/T	ALK4	12q13.13		472703	human	56.81	TGF_beta_GS	kTLQDLVyDLSTSGS	ACVR1B_Y184			0
ACVR1B_Y380	Y	Orphan sites	LT+HT	ACVR1B	Y380	P36896	S/T	ALK4	12q13.13		13207701	human	56.81	Pkinase	QRVGTKRyMAPEVLD	ACVR1B_Y380	1	1	2
ACVR1B_Y463	Y	Orphan sites	HT only	ACVR1B	Y463	P36896	S/T	ALK4	12q13.13		40434106	human	56.81	Pkinase	IPNWWQSyEALRVMG	ACVR1B_Y463		1	1
ACVR2A_S184	Y	Orphan sites	HT only	ACVR2A	S184	P27037	S/T	ACVR2A	2q22.3-q23.1		36133866	human	57.85		DPGPPPPsPLLGLKP	ACVR2A_S184		1	1
ACVR2A_T486		Orphan sites	CST	ACVR2A	T486	P27037	S/T	ACVR2A	2q22.3-q23.1		23079404	human	57.85		ITQMQRLtNIITTED	ACVR2A_T486			0
ACVR2A_Y215		Orphan sites	CST	ACVR2A	Y215	P27037	S/T	ACVR2A	2q22.3-q23.1		23079407	human	57.85	Pkinase	KAQLLNEyVAVKIFP	ACVR2A_Y215			0
ACVR2A_Y233	Y	Orphan sites	HT only	ACVR2A	Y233	P27037	S/T	ACVR2A	2q22.3-q23.1		34500130	human	57.85	Pkinase	kQSWQNEyEVYSLPG	ACVR2A_Y233		1	1
ACVR2B_S19	Y	Orphan sites	HT only	ACVR2B	S19	Q13705	S/T	ACVR2B	3p22.2		31825272	human	57.72		WGSLCAGsGRGEAET	ACVR2B_S19		1	1
ACVR2B_S490		Orphan sites	CST	ACVR2B	S490	Q13705	S/T	ACVR2B	3p22.2		23079410	human	57.72		RSVNGtTsDCLVSLV	ACVR2B_S490			0
ACVR2B_T488		Orphan sites	CST	ACVR2B	T488	Q13705	S/T	ACVR2B	3p22.2		25281679	human	57.72		IRRSVNGtTsDCLVS	ACVR2B_T488			0
ACVRL1_S155	Y	Orphan sites	LT+HT	ACVRL1	S155	P37023	S/T	ALK1	12q13.13		4729649	human	56.12		EKQRGLHsELGEssL	ACVRL1_S155	1	1	2
ACVRL1_S160	Y	Orphan sites	HT only	ACVRL1	S160	P37023	S/T	ALK1	12q13.13		4729654	human	56.12		LHsELGEssLILKAS	ACVRL1_S160		3	3
ACVRL1_S161	Y	Orphan sites	LT+HT	ACVRL1	S161	P37023	S/T	ALK1	12q13.13		4729659	human	56.12		HsELGEssLILKASE	ACVRL1_S161	1	4	5
ACVRL1_T412	Y	Orphan sites	HT only	ACVRL1	T412	P37023	S/T	ALK1	12q13.13		50772903	human	56.12	PK_Tyr_Ser-Thr	LWEIARRtIVNGIVE	ACVRL1_T412		1	1
ACVRL1_Y375		Orphan sites	CST	ACVRL1	Y375	P37023	S/T	ALK1	12q13.13		462004	human	56.12	PK_Tyr_Ser-Thr	PRVGTKRyMAPEVLD	ACVRL1_Y375			0
ACVRL1_Y421	Y	Orphan sites	HT only	ACVRL1	Y421	P37023	S/T	ALK1	12q13.13		472702	human	56.12	PK_Tyr_Ser-Thr	VNGIVEDyRPPFYDV	ACVRL1_Y421		1	1
ADCK1_S72		Orphan sites	CST	ADCK1	S72	Q86TW2-2	S/T	ADCK1 iso2	14q24.3		23079770	human	59.72		EEYLQLRsKVHLRSA	ADCK1_S72			0
ADCK1_T329		Orphan sites	CST	ADCK1	T329	Q86TW2	S/T	ADCK1	14q24.3		23079767	human	60.58	ABC1	LVRKHPGtGKAEIVL	ADCK1_T329			0
ADCK1_T441	N	Orphan sites	HT only	ADCK1	T441	Q86TW2	S/T	ADCK1	14q24.3		2526964	human	60.58		QMLLILKtNDLLRGI	ADCK1_T441		1	1
ADCK1_Y112	N	Orphan sites	HT only	ADCK1	Y112	Q86TW2	S/T	ADCK1	14q24.3		55376973	human	60.58		QHLGALDyLLPEEYT	ADCK1_Y112		1	1
ADCK1_Y67	N	Orphan sites	HT only	ADCK1	Y67	Q86TW2	S/T	ADCK1	14q24.3		55376970	human	60.58		VPYGSEEyLQLRSKS	ADCK1_Y67		1	1
ADCK2_S271	N	Orphan sites	HT only	ADCK2	S271	Q7Z695	S/T	ADCK2	7q34		51390129	human	68.98		PENLADQsFLERLLL	ADCK2_S271		1	1
ADCK2_T387		Orphan sites	CST	ADCK2	T387	Q7Z695	S/T	ADCK2	7q34		23079772	human	68.98	ABC1	VKAVKFPtPLRPFVT	ADCK2_T387			0
ADCK2_Y218		Orphan sites	CST	ADCK2	Y218	Q7Z695	S/T	ADCK2	7q34		23079775	human	68.98	ABC1	VAQVYKAyANTAFLE	ADCK2_Y218			0
ADCK5_S359		Orphan sites	CST	ADCK5	S359	Q3MIX3	S/T	ADCK5	8q24.3		23079778	human	65.83	ABC1	FytGFIHsDPHPGNV	ADCK5_S359			0
ADCK5_T354		Orphan sites	CST	ADCK5	T354	Q3MIX3	S/T	ADCK5	8q24.3		23079781	human	65.83	ABC1	FAEQIFytGFIHsDP	ADCK5_T354			0
ADCK5_Y353		Orphan sites	CST	ADCK5	Y353	Q3MIX3	S/T	ADCK5	8q24.3		23079784	human	65.83	ABC1	AFAEQIFytGFIHsD	ADCK5_Y353			0
ADCK5_Y520		Orphan sites	CST	ADCK5	Y520	Q3MIX3	S/T	ADCK5	8q24.3		5551596	human	65.83		SRLAGATyRGVyGTS	ADCK5_Y520			0
ADCK5_Y524		Orphan sites	CST	ADCK5	Y524	Q3MIX3	S/T	ADCK5	8q24.3		5551601	human	65.83		GATyRGVyGTSLLRH	ADCK5_Y524			0
AKT1_S122	Y	Orphan sites	HT only	AKT1	S122	P31749	S/T	Akt1	14q32.33		3189784	human	55.69		EEEMDFRsGsPsDNs	AKT1_S122		10	10
AKT1_S124	Y	Activation site	LT+HT	AKT1	S124	P31749	S/T	Akt1	14q32.33	enzymatic activity, induced	450018	human	55.69		EMDFRsGsPsDNsGA	AKT1_S124	6	17	23
AKT1_S126	Y	Orphan sites	HT only	AKT1	S126	P31749	S/T	Akt1	14q32.33		467428	human	55.69		DFRsGsPsDNsGAEE	AKT1_S126		17	17
AKT1_S129	Y	Activation site	LT+HT	AKT1	S129	P31749	S/T	Akt1	14q32.33	molecular association, regulation; phosphorylation; enzymatic activity, induced	450019	human	55.69		sGsPsDNsGAEEMEV	AKT1_S129	11	24	35
AKT1_S137	N	Orphan sites	HT only	AKT1	S137	P31749	S/T	Akt1	14q32.33		17546659	human	55.69		GAEEMEVsLAkPkHR	AKT1_S137		1	1
AKT1_S2	N	Orphan sites	HT only	AKT1	S2	P31749	S/T	Akt1	14q32.33		50772860	human	55.69		______MsDVAIVkE	AKT1_S2		2	2
AKT1_S246	N	Activation site	LT only	AKT1	S246	P31749	S/T	Akt1	14q32.33	enzymatic activity, induced	460649	human	55.69	Pkinase	LSRERVFsEDRARFY	AKT1_S246	1		1
AKT1_S378	N	Orphan sites	HT only	AKT1	S378	P31749	S/T	Akt1	14q32.33		31888027	human	55.69	Pkinase	TLGPEAksLLSGLLK	AKT1_S378		2	2
AKT1_S396		Orphan sites	CST	AKT1	S396	P31749	S/T	Akt1	14q32.33		34349788	human	55.69	Pkinase	KQrLGGGsEDAkEIM	AKT1_S396			0
AKT1_S457	N	Orphan sites	HT only	AKT1	S457	P31749	S/T	Akt1	14q32.33		34498196	human	55.69	Pkinase_C	tPPDQDDsMECVDSE	AKT1_S457		1	1
AKT1_S473	Y	Activity Altered	LT+HT	AKT1	S473	P31749	S/T	Akt1	14q32.33	protein degradation; protein stabilization; molecular association, regulation; enzymatic activity, inhibited; phosphorylation; enzymatic activity, induced; activity, induced; sumoylation; ubiquitination; intracellular localization; protein conformation	447855	human	55.69	Pkinase_C	RPHFPQFsysAsGtA	AKT1_S473	1259	19	1278
AKT1_S475	N	Orphan sites	HT only	AKT1	S475	P31749	S/T	Akt1	14q32.33		8086729	human	55.69		HFPQFsysAsGtA__	AKT1_S475		1	1
AKT1_S477	Y	Activation site	LT+HT	AKT1	S477	P31749	S/T	Akt1	14q32.33	molecular association, regulation; phosphorylation; enzymatic activity, induced	8086735	human	55.69		PQFsysAsGtA____	AKT1_S477	2	4	6
AKT1_T146		Orphan sites	CST	AKT1	T146	P31749	S/T	Akt1	14q32.33		3822705	human	55.69		AkPkHRVtMNEFEYL	AKT1_T146			0
AKT1_T211	N	Orphan sites	HT only	AKT1	T211	P31749	S/T	Akt1	14q32.33		28706901	human	55.69	Pkinase	NSRHPFLtALkYSFQ	AKT1_T211		1	1
AKT1_T291	N	Orphan sites	HT only	AKT1	T291	P31749	S/T	Akt1	14q32.33		28706900	human	55.69	Pkinase	kDGHIkItDFGLCkE	AKT1_T291		1	1
AKT1_T305	N	Orphan sites	HT only	AKT1	T305	P31749	S/T	Akt1	14q32.33		2226531	human	55.69	Pkinase	EGIkDGAtMKtFCGt	AKT1_T305		1	1
AKT1_T308	Y	Activation site	LT+HT	AKT1	T308	P31749	S/T	Akt1	14q32.33	receptor desensitization, induced; protein degradation; protein stabilization; molecular association, regulation; phosphorylation; enzymatic activity, induced; activity, induced; sumoylation; ubiquitination; methylation; intracellular localization; protein conformation	447856	human	55.69	Pkinase	kDGAtMKtFCGtPEy	AKT1_T308	500	12	512
AKT1_T312	N	Inhibition sites	HT only	AKT1	T312	P31749	S/T	Akt1	14q32.33	enzymatic activity, inhibited	5862771	human	55.69	Pkinase	tMKtFCGtPEyLAPE	AKT1_T312		2	2
AKT1_T34	N	Orphan sites	LT+HT	AKT1	T34	P31749	S/T	Akt1	14q32.33		455493	human	55.69	PH	FLLkNDGtFIGYkER	AKT1_T34	1	1	2
AKT1_T435		Orphan sites	CST	AKT1	T435	P31749	S/T	Akt1	14q32.33		25282253	human	55.69	Pkinase_C	QVTSETDtRyFDEEF	AKT1_T435			0
AKT1_T443	N	Orphan sites	HT only	AKT1	T443	P31749	S/T	Akt1	14q32.33		34503135	human	55.69	Pkinase_C	RyFDEEFtAQMItIt	AKT1_T443		1	1
AKT1_T448	N	Orphan sites	HT only	AKT1	T448	P31749	S/T	Akt1	14q32.33		34503490	human	55.69	Pkinase_C	EFtAQMItItPPDQD	AKT1_T448		1	1
AKT1_T450	Y	Activity Altered	LT+HT	AKT1	T450	P31749	S/T	Akt1	14q32.33	protein stabilization; molecular association, regulation; enzymatic activity, inhibited; phosphorylation; enzymatic activity, induced; activity, induced; ubiquitination; protein conformation	447857	human	55.69	Pkinase_C	tAQMItItPPDQDDs	AKT1_T450	25	4	29
AKT1_T479	Y	Activation site	LT+HT	AKT1	T479	P31749	S/T	Akt1	14q32.33	molecular association, regulation; phosphorylation; enzymatic activity, induced	8086741	human	55.69		FsysAsGtA______	AKT1_T479	2	3	5
AKT1_T65		Orphan sites	CST	AKT1	T65	P31749	S/T	Akt1	14q32.33		23080891	human	55.69	PH	AQCQLMktERPRPNt	AKT1_T65			0
AKT1_T72	N	Activation site	LT only	AKT1	T72	P31749	S/T	Akt1	14q32.33	enzymatic activity, induced	460648	human	55.69	PH	tERPRPNtFIIRCLQ	AKT1_T72	2		2
AKT1_T87		Orphan sites	CST	AKT1	T87	P31749	S/T	Akt1	14q32.33		22776836	human	55.69	PH	WTTVIERtFHVEtPE	AKT1_T87			0
AKT1_T92	N	Other functions	LT only	AKT1	T92	P31749	S/T	Akt1	14q32.33	protein stabilization; molecular association, regulation; protein conformation; phosphorylation	22776839	human	55.69	PH	ERtFHVEtPEEREEW	AKT1_T92	1		1
AKT1_Y176	N	Activation site	LT+HT	AKT1	Y176	P31749	S/T	Akt1	14q32.33	intracellular localization; enzymatic activity, induced	14515900	human	55.69	Pkinase	EKATGRYyAMKILKK	AKT1_Y176	2	1	3
AKT1_Y315	Y	Activation site	LT+HT	AKT1	Y315	P31749	S/T	Akt1	14q32.33	phosphorylation; enzymatic activity, induced	448519	human	55.69	Pkinase	tFCGtPEyLAPEVLE	AKT1_Y315	3	2	5
AKT1_Y326	N	Activation site	LT+HT	AKT1	Y326	P31749	S/T	Akt1	14q32.33	enzymatic activity, induced	447858	human	55.69	Pkinase	EVLEDNDyGRAVDWW	AKT1_Y326	2	1	3
AKT1_Y417		Orphan sites	CST	AKT1	Y417	P31749	S/T	Akt1	14q32.33		22776833	human	55.69		GIVWQHVyEKkLSPP	AKT1_Y417			0
AKT1_Y437		Orphan sites	CST	AKT1	Y437	P31749	S/T	Akt1	14q32.33		472696	human	55.69	Pkinase_C	TSETDtRyFDEEFtA	AKT1_Y437			0
AKT1_Y474	N	Activation site	LT+HT	AKT1	Y474	P31749	S/T	Akt1	14q32.33	enzymatic activity, induced	447859	human	55.69	Pkinase_C	PHFPQFsysAsGtA_	AKT1_Y474	1	1	2
AKT2_S126	Y	Orphan sites	LT+HT	AKT2	S126	P31751	S/T	Akt2	19q13.2		448664	human	55.77		PMDyKCGsPsDSsTT	AKT2_S126	1	11	12
AKT2_S128	Y	Other functions	LT+HT	AKT2	S128	P31751	S/T	Akt2	19q13.2	phosphorylation	27443372	human	55.77		DyKCGsPsDSsTTEE	AKT2_S128	1	3	4
AKT2_S131	N	Orphan sites	LT only	AKT2	S131	P31751	S/T	Akt2	19q13.2		33402214	human	55.77		CGsPsDSsTTEEMEV	AKT2_S131	1		1
AKT2_S141		Orphan sites	CST	AKT2	S141	P31751	S/T	Akt2	19q13.2		34366746	human	55.77		EEMEVAVskARAkVT	AKT2_S141			0
AKT2_S242		Orphan sites	CST	AKT2	S242	P31751	S/T	Akt2	19q13.2		23080894	human	55.77	Pkinase	GELFFHLsRERVFTE	AKT2_S242			0
AKT2_S302	Y	Orphan sites	HT only	AKT2	S302	P31751	S/T	Akt2	19q13.2		15407512	human	55.77	Pkinase	GLCkEGIsDGAtMKt	AKT2_S302		3	3
AKT2_S34	Y	Orphan sites	HT only	AKT2	S34	P31751	S/T	Akt2	19q13.2		2147001	human	55.77	PH	FLLkSDGsFIGykER	AKT2_S34		7	7
AKT2_S379	N	Orphan sites	HT only	AKT2	S379	P31751	S/T	Akt2	19q13.2		23080897	human	55.77	Pkinase	TLSPEAksLLAGLLK	AKT2_S379		1	1
AKT2_S447	N	Orphan sites	HT only	AKT2	S447	P31751	S/T	Akt2	19q13.2		14159259	human	55.77	Pkinase_C	DDEFTAQsItItPPD	AKT2_S447		1	1
AKT2_S458	N	Orphan sites	HT only	AKT2	S458	P31751	S/T	Akt2	19q13.2		15229188	human	55.77	Pkinase_C	tPPDRyDsLGLLELD	AKT2_S458		1	1
AKT2_S474	Y	Activation site	LT+HT	AKT2	S474	P31751	S/T	Akt2	19q13.2	molecular association, regulation; intracellular localization; enzymatic activity, induced	448520	human	55.77	Pkinase_C	RTHFPQFsysAsIRE	AKT2_S474	23	6	29
AKT2_S476	N	Orphan sites	HT only	AKT2	S476	P31751	S/T	Akt2	19q13.2		4728085	human	55.77		HFPQFsysAsIRE__	AKT2_S476		1	1
AKT2_S478	Y	Orphan sites	HT only	AKT2	S478	P31751	S/T	Akt2	19q13.2		4728091	human	55.77		PQFsysAsIRE____	AKT2_S478		5	5
AKT2_T306	N	Orphan sites	HT only	AKT2	T306	P31751	S/T	Akt2	19q13.2		5862778	human	55.77	Pkinase	EGIsDGAtMKtFCGt	AKT2_T306		1	1
AKT2_T309	Y	Activation site	LT+HT	AKT2	T309	P31751	S/T	Akt2	19q13.2	intracellular localization; enzymatic activity, induced	448537	human	55.77	Pkinase	sDGAtMKtFCGtPEy	AKT2_T309	9	3	12
AKT2_T313	N	Orphan sites	HT only	AKT2	T313	P31751	S/T	Akt2	19q13.2		15407509	human	55.77	Pkinase	tMKtFCGtPEyLAPE	AKT2_T313		1	1
AKT2_T449	N	Orphan sites	HT only	AKT2	T449	P31751	S/T	Akt2	19q13.2		14159256	human	55.77	Pkinase_C	EFTAQsItItPPDRy	AKT2_T449		1	1
AKT2_T451	Y	Orphan sites	LT+HT	AKT2	T451	P31751	S/T	Akt2	19q13.2		448663	human	55.77	Pkinase_C	TAQsItItPPDRyDs	AKT2_T451	2	11	13
AKT2_T81		Orphan sites	CST	AKT2	T81	P31751	S/T	Akt2	19q13.2		25282259	human	55.77	PH	VIRCLQWtTVIERTF	AKT2_T81			0
AKT2_Y122	N	Orphan sites	HT only	AKT2	Y122	P31751	S/T	Akt2	19q13.2		31876441	human	55.77		PGEDPMDyKCGsPsD	AKT2_Y122		1	1
AKT2_Y177		Orphan sites	CST	AKT2	Y177	P31751	S/T	Akt2	19q13.2		25282263	human	55.77	Pkinase	REKATGRyyAMKILR	AKT2_Y177			0
AKT2_Y178		Orphan sites	CST	AKT2	Y178	P31751	S/T	Akt2	19q13.2		25282271	human	55.77	Pkinase	EKATGRyyAMKILRk	AKT2_Y178			0
AKT2_Y316	N	Orphan sites	HT only	AKT2	Y316	P31751	S/T	Akt2	19q13.2		475304	human	55.77	Pkinase	tFCGtPEyLAPEVLE	AKT2_Y316		1	1
AKT2_Y327		Orphan sites	CST	AKT2	Y327	P31751	S/T	Akt2	19q13.2		477349	human	55.77	Pkinase	EVLEDNDyGRAVDWW	AKT2_Y327			0
AKT2_Y38		Orphan sites	CST	AKT2	Y38	P31751	S/T	Akt2	19q13.2		25282267	human	55.77	PH	SDGsFIGykERPEAP	AKT2_Y38			0
AKT2_Y438	Y	Orphan sites	HT only	AKT2	Y438	P31751	S/T	Akt2	19q13.2		475305	human	55.77	Pkinase_C	TSEVDTRyFDDEFTA	AKT2_Y438		2	2
AKT2_Y456		Orphan sites	CST	AKT2	Y456	P31751	S/T	Akt2	19q13.2		15229191	human	55.77	Pkinase_C	tItPPDRyDsLGLLE	AKT2_Y456			0
AKT2_Y475	Y	Orphan sites	LT+HT	AKT2	Y475	P31751	S/T	Akt2	19q13.2		3481009	human	55.77	Pkinase_C	THFPQFsysAsIRE_	AKT2_Y475	1	1	2
AKT3_S120	Y	Orphan sites	LT+HT	AKT3	S120	Q9Y243	S/T	Akt3	1q43-q44		448578	human	55.77		EEERMNCsPTsQIDN	AKT3_S120	1	3	4
AKT3_S123	Y	Orphan sites	HT only	AKT3	S123	Q9Y243	S/T	Akt3	1q43-q44		482315	human	55.77		RMNCsPTsQIDNIGE	AKT3_S123		1	1
AKT3_S197		Orphan sites	CST	AKT3	S197	Q9Y243	S/T	Akt3	1q43-q44		23080900	human	55.77	Pkinase	VAHTLTEsRVLKNTR	AKT3_S197			0
AKT3_S34	Y	Orphan sites	HT only	AKT3	S34	Q9Y243	S/T	Akt3	1q43-q44		484936	human	55.77	PH	FLLKTDGsFIGYKEK	AKT3_S34		4	4
AKT3_S472	Y	Other functions	LT+HT	AKT3	S472	Q9Y243	S/T	Akt3	1q43-q44	phosphorylation	447937	human	55.77	Pkinase_C	RPHFPQFsysAsGRE	AKT3_S472	10	7	17
AKT3_S474	Y	Orphan sites	HT only	AKT3	S474	Q9Y243	S/T	Akt3	1q43-q44		5807516	human	55.77		HFPQFsysAsGRE__	AKT3_S474		2	2
AKT3_S476	Y	Orphan sites	HT only	AKT3	S476	Q9Y243	S/T	Akt3	1q43-q44		5807522	human	55.77		PQFsysAsGRE____	AKT3_S476		6	6
AKT3_T298	Y	Orphan sites	HT only	AKT3	T298	Q9Y243	S/T	Akt3	1q43-q44		15407518	human	55.77	Pkinase	GLCKEGItDAAtMKt	AKT3_T298		1	1
AKT3_T302	Y	Orphan sites	HT only	AKT3	T302	Q9Y243	S/T	Akt3	1q43-q44		22639876	human	55.77	Pkinase	EGItDAAtMKtFCGt	AKT3_T302		1	1
AKT3_T305	Y	Other functions	LT+HT	AKT3	T305	Q9Y243	S/T	Akt3	1q43-q44	phosphorylation	448521	human	55.77	Pkinase	tDAAtMKtFCGtPEy	AKT3_T305	8	3	11
AKT3_T309	N	Orphan sites	HT only	AKT3	T309	Q9Y243	S/T	Akt3	1q43-q44		15407521	human	55.77	Pkinase	tMKtFCGtPEyLAPE	AKT3_T309		1	1
AKT3_T432		Orphan sites	CST	AKT3	T432	Q9Y243	S/T	Akt3	1q43-q44		25282275	human	55.77	Pkinase_C	QVTSETDtRyFDEEF	AKT3_T432			0
AKT3_T440		Orphan sites	CST	AKT3	T440	Q9Y243	S/T	Akt3	1q43-q44		23080903	human	55.77	Pkinase_C	RyFDEEFtAQTITIt	AKT3_T440			0
AKT3_T447	Y	Orphan sites	LT+HT	AKT3	T447	Q9Y243	S/T	Akt3	1q43-q44		448579	human	55.77	Pkinase_C	tAQTITItPPEKYDE	AKT3_T447	1	2	3
AKT3_Y312		Orphan sites	CST	AKT3	Y312	Q9Y243	S/T	Akt3	1q43-q44		475306	human	55.77	Pkinase	tFCGtPEyLAPEVLE	AKT3_Y312			0
AKT3_Y323		Orphan sites	CST	AKT3	Y323	Q9Y243	S/T	Akt3	1q43-q44		477551	human	55.77	Pkinase	EVLEDNDyGRAVDWW	AKT3_Y323			0
AKT3_Y434		Orphan sites	CST	AKT3	Y434	Q9Y243	S/T	Akt3	1q43-q44		472697	human	55.77	Pkinase_C	TSETDtRyFDEEFtA	AKT3_Y434			0
AKT3_Y473	N	Orphan sites	HT only	AKT3	Y473	Q9Y243	S/T	Akt3	1q43-q44		15407515	human	55.77	Pkinase_C	PHFPQFsysAsGRE_	AKT3_Y473		1	1
ALK_S1075		Orphan sites	CST	ALK	S1075	Q9UM73	Y	ALK	2p23.2-p23.1		17600402	human	176.44		AMQMELQsPEyKLSK	ALK_S1075			0
ALK_S1281		Orphan sites	CST	ALK	S1281	Q9UM73	Y	ALK	2p23.2-p23.1		41568337	human	176.44	PK_Tyr_Ser-Thr	ARDIyRAsyyRKGGC	ALK_S1281			0
ALK_S1481		Orphan sites	CST	ALK	S1481	Q9UM73	Y	ALK	2p23.2-p23.1		34366120	human	176.44		GHVNMAFsQSNPPSE	ALK_S1481			0
ALK_S1495		Orphan sites	CST	ALK	S1495	Q9UM73	Y	ALK	2p23.2-p23.1		34366123	human	176.44		ELHKVHGsRNKPTSL	ALK_S1495			0
ALK_S1509	N	Orphan sites	HT only	ALK	S1509	Q9UM73	Y	ALK	2p23.2-p23.1		15402066	human	176.44		LWNPtyGsWFTEKPT	ALK_S1509		1	1
ALK_S211	N	Orphan sites	HT only	ALK	S211	Q9UM73	Y	ALK	2p23.2-p23.1		459649	human	176.44		LSAAIRAsQPRLLFQ	ALK_S211		3	3
ALK_S312	N	Orphan sites	HT only	ALK	S312	Q9UM73	Y	ALK	2p23.2-p23.1		11537611	human	176.44		DGPGAERsKEMPRGs	ALK_S312		1	1
ALK_S319		Orphan sites	CST	ALK	S319	Q9UM73	Y	ALK	2p23.2-p23.1		23081173	human	176.44		sKEMPRGsFLLLNTs	ALK_S319			0
ALK_S326		Orphan sites	CST	ALK	S326	Q9UM73	Y	ALK	2p23.2-p23.1		23081176	human	176.44		sFLLLNTsADsKHTI	ALK_S326			0
ALK_S329		Orphan sites	CST	ALK	S329	Q9UM73	Y	ALK	2p23.2-p23.1		23081179	human	176.44		LLNTsADsKHTILSP	ALK_S329			0
ALK_S47	N	Orphan sites	HT only	ALK	S47	Q9UM73	Y	ALK	2p23.2-p23.1		10940963	human	176.44		PREPLSysRLQRKSL	ALK_S47		1	1
ALK_S62		Orphan sites	CST	ALK	S62	Q9UM73	Y	ALK	2p23.2-p23.1		23081182	human	176.44		AVDFVVPsLFRVYAR	ALK_S62			0
ALK_T1090		Orphan sites	CST	ALK	T1090	Q9UM73	Y	ALK	2p23.2-p23.1		23081185	human	176.44		LRTSTIMtDyNPNyC	ALK_T1090			0
ALK_T1506	N	Orphan sites	HT only	ALK	T1506	Q9UM73	Y	ALK	2p23.2-p23.1		15402069	human	176.44		PTSLWNPtyGsWFTE	ALK_T1506		1	1
ALK_T1597	N	Orphan sites	HT only	ALK	T1597	Q9UM73	Y	ALK	2p23.2-p23.1		23081188	human	176.44		GLPLEAAtAPGAGHy	ALK_T1597		1	1
ALK_Y1078	N	Orphan sites	HT only	ALK	Y1078	Q9UM73	Y	ALK	2p23.2-p23.1		450373	human	176.44		MELQsPEyKLSKLRT	ALK_Y1078		5	5
ALK_Y1092	N	Orphan sites	LT+HT	ALK	Y1092	Q9UM73	Y	ALK	2p23.2-p23.1		450374	human	176.44		TSTIMtDyNPNyCFA	ALK_Y1092	1	5	6
ALK_Y1096	N	Other functions	LT+HT	ALK	Y1096	Q9UM73	Y	ALK	2p23.2-p23.1	molecular association, regulation	450375	human	176.44		MtDyNPNyCFAGKTS	ALK_Y1096	1	6	7
ALK_Y1131	N	Orphan sites	HT only	ALK	Y1131	Q9UM73	Y	ALK	2p23.2-p23.1		450376	human	176.44	PK_Tyr_Ser-Thr	HGAFGEVyEGQVSGM	ALK_Y1131		3	3
ALK_Y1278	N	Orphan sites	LT+HT	ALK	Y1278	Q9UM73	Y	ALK	2p23.2-p23.1		450377	human	176.44	PK_Tyr_Ser-Thr	FGMARDIyRAsyyRK	ALK_Y1278	3	4	7
ALK_Y1282	N	Orphan sites	LT+HT	ALK	Y1282	Q9UM73	Y	ALK	2p23.2-p23.1		450378	human	176.44	PK_Tyr_Ser-Thr	RDIyRAsyyRKGGCA	ALK_Y1282	2	4	6
ALK_Y1283	N	Orphan sites	LT+HT	ALK	Y1283	Q9UM73	Y	ALK	2p23.2-p23.1		456297	human	176.44	PK_Tyr_Ser-Thr	DIyRAsyyRKGGCAM	ALK_Y1283	2	3	5
ALK_Y1359	N	Other functions	LT+HT	ALK	Y1359	Q9UM73	Y	ALK	2p23.2-p23.1	molecular association, regulation	1016332	human	176.44	PK_Tyr_Ser-Thr	KNCPGPVyRIMTQCW	ALK_Y1359	2	2	4
ALK_Y1401		Orphan sites	CST	ALK	Y1401	Q9UM73	Y	ALK	2p23.2-p23.1		23081191	human	176.44		NTALPIEyGPLVEEE	ALK_Y1401			0
ALK_Y1507	N	Other functions	LT+HT	ALK	Y1507	Q9UM73	Y	ALK	2p23.2-p23.1	molecular association, regulation	450379	human	176.44		TSLWNPtyGsWFTEK	ALK_Y1507	2	8	10
ALK_Y1584	N	Other functions	HT only	ALK	Y1584	Q9UM73	Y	ALK	2p23.2-p23.1	molecular association, regulation	450380	human	176.44		FPCGNVNyGyQQQGL	ALK_Y1584		4	4
ALK_Y1586	N	Orphan sites	LT only	ALK	Y1586	Q9UM73	Y	ALK	2p23.2-p23.1		450381	human	176.44		CGNVNyGyQQQGLPL	ALK_Y1586	2		2
ALK_Y1604	N	Activation site	LT+HT	ALK	Y1604	Q9UM73	Y	ALK	2p23.2-p23.1	molecular association, regulation; intracellular localization; phosphorylation; enzymatic activity, induced	447828	human	176.44		tAPGAGHyEDTILkS	ALK_Y1604	11	4	15
ALK_Y46	N	Orphan sites	HT only	ALK	Y46	Q9UM73	Y	ALK	2p23.2-p23.1		10940960	human	176.44		QPREPLSysRLQRKS	ALK_Y46		1	1
ALK_Y849		Orphan sites	CST	ALK	Y849	Q9UM73	Y	ALK	2p23.2-p23.1		41621432	human	176.44	Gly_rich	AGGGGRAyGAKTDTF	ALK_Y849			0
ALPK1_S124		Orphan sites	CST	ALPK1	S124	Q96QP1	S/T	AlphaK3	4q25		23081358	human	138.86		FLyGLDVsGKLLQVA	ALPK1_S124			0
ALPK1_S398	N	Orphan sites	HT only	ALPK1	S398	Q96QP1	S/T	AlphaK3	4q25		56666375	human	138.86		NFSTSSRsQDREALS	ALPK1_S398		1	1
ALPK1_S716	N	Orphan sites	HT only	ALPK1	S716	Q96QP1	S/T	AlphaK3	4q25		15402086	human	138.86		TSAHSRPsyRSAsWS	ALPK1_S716		1	1
ALPK1_S721	N	Orphan sites	HT only	ALPK1	S721	Q96QP1	S/T	AlphaK3	4q25		9280823	human	138.86		RPsyRSAsWSSDSGR	ALPK1_S721		3	3
ALPK1_S737	N	Orphan sites	HT only	ALPK1	S737	Q96QP1	S/T	AlphaK3	4q25		27429707	human	138.86		KNMGTHPsVQKEEAF	ALPK1_S737		1	1
ALPK1_S783	N	Orphan sites	HT only	ALPK1	S783	Q96QP1	S/T	AlphaK3	4q25		50772940	human	138.86		PTFKASPsWVDPEGE	ALPK1_S783		2	2
ALPK1_S809	N	Orphan sites	HT only	ALPK1	S809	Q96QP1	S/T	AlphaK3	4q25		56666378	human	138.86		FHRVLHNsLGNISML	ALPK1_S809		1	1
ALPK1_T237		Orphan sites	CST	ALPK1	T237	Q96QP1	S/T	AlphaK3	4q25		23081361	human	138.86		PDKKGLStSLGILAD	ALPK1_T237			0
ALPK1_Y1037		Orphan sites	CST	ALPK1	Y1037	Q96QP1	S/T	AlphaK3	4q25		477654	human	138.86		TIVYLGDyLTVKKKG	ALPK1_Y1037			0
ALPK1_Y119		Orphan sites	CST	ALPK1	Y119	Q96QP1	S/T	AlphaK3	4q25		23081364	human	138.86		FLVDRFLyGLDVsGK	ALPK1_Y119			0
ALPK1_Y717		Orphan sites	CST	ALPK1	Y717	Q96QP1	S/T	AlphaK3	4q25		15425041	human	138.86		SAHSRPsyRSAsWSS	ALPK1_Y717			0
ALPK2_S1078	N	Orphan sites	HT only	ALPK2	S1078	Q86TB3	S/T	AlphaK2	18q21.31-q21.32		50840305	human	237.01		ELLCRAPsVPGVPHH	ALPK2_S1078		1	1
ALPK2_S1602	N	Orphan sites	HT only	ALPK2	S1602	Q86TB3	S/T	AlphaK2	18q21.31-q21.32		2526382	human	237.01		RGKPLPSsPDLTRFP	ALPK2_S1602		1	1
ALPK2_S621		Orphan sites	CST	ALPK2	S621	Q86TB3	S/T	AlphaK2	18q21.31-q21.32		23081349	human	237.01		TLQtSTDsVsKEGNT	ALPK2_S621			0
ALPK2_S623		Orphan sites	CST	ALPK2	S623	Q86TB3	S/T	AlphaK2	18q21.31-q21.32		23081351	human	237.01		QtSTDsVsKEGNTNC	ALPK2_S623			0
ALPK2_T1868		Orphan sites	CST	ALPK2	T1868	Q86TB3	S/T	AlphaK2	18q21.31-q21.32		34370803	human	237.01	I-set	kNSYGKVtAEFNLTA	ALPK2_T1868			0
ALPK2_T2089	N	Orphan sites	HT only	ALPK2	T2089	Q86TB3	S/T	AlphaK2	18q21.31-q21.32		41156708	human	237.01	Alpha_kinase	QGVGMKLtDVGIAtL	ALPK2_T2089		1	1
ALPK2_T2095	N	Orphan sites	HT only	ALPK2	T2095	Q86TB3	S/T	AlphaK2	18q21.31-q21.32		23081353	human	237.01	Alpha_kinase	LtDVGIAtLAkGYKG	ALPK2_T2095		1	1
ALPK2_T617		Orphan sites	CST	ALPK2	T617	Q86TB3	S/T	AlphaK2	18q21.31-q21.32		23081356	human	237.01		QEAKTLQtSTDsVsK	ALPK2_T617			0
ALPK2_Y1975		Orphan sites	CST	ALPK2	Y1975	Q86TB3	S/T	AlphaK2	18q21.31-q21.32		25282425	human	237.01	Alpha_kinase	DELIQRNykLAAQEC	ALPK2_Y1975			0
ALPK3_S1007	N	Orphan sites	HT only	ALPK3	S1007	Q96L96	S/T	AlphaK1	15q25.3		36839649	human	180.67		TVEVAGLsPRTSRRI	ALPK3_S1007		1	1
ALPK3_S1033	N	Orphan sites	HT only	ALPK3	S1033	Q96L96	S/T	AlphaK1	15q25.3		50772934	human	180.67		SAQTLLLsPCTSRRL	ALPK3_S1033		2	2
ALPK3_S1188	N	Orphan sites	HT only	ALPK3	S1188	Q96L96	S/T	AlphaK1	15q25.3		9429434	human	180.67		ttPEEREsPTVsPRG	ALPK3_S1188		1	1
ALPK3_S1192	N	Orphan sites	HT only	ALPK3	S1192	Q96L96	S/T	AlphaK1	15q25.3		7102751	human	180.67		EREsPTVsPRGPRKS	ALPK3_S1192		2	2
ALPK3_S1204		Orphan sites	CST	ALPK3	S1204	Q96L96	S/T	AlphaK1	15q25.3		23081334	human	180.67		RKSLVPGsPGtPGrE	ALPK3_S1204			0
ALPK3_S1222	N	Orphan sites	HT only	ALPK3	S1222	Q96L96	S/T	AlphaK1	15q25.3		4770436	human	180.67		PTQGRkAsMLEVPRA	ALPK3_S1222		6	6
ALPK3_S1367		Orphan sites	CST	ALPK3	S1367	Q96L96	S/T	AlphaK1	15q25.3		34352864	human	180.67		CLSPEVLsGFIsREE	ALPK3_S1367			0
ALPK3_S1371		Orphan sites	CST	ALPK3	S1371	Q96L96	S/T	AlphaK1	15q25.3		34352867	human	180.67		EVLsGFIsREEGEVG	ALPK3_S1371			0
ALPK3_S1424		Orphan sites	CST	ALPK3	S1424	Q96L96	S/T	AlphaK1	15q25.3		23081337	human	180.67	Alpha_kinase	GCGLRKAsQAKVIyG	ALPK3_S1424			0
ALPK3_S1438		Orphan sites	CST	ALPK3	S1438	Q96L96	S/T	AlphaK1	15q25.3		34358338	human	180.67	Alpha_kinase	GLEPIFEsGRTCIIK	ALPK3_S1438			0
ALPK3_S1609		Orphan sites	CST	ALPK3	S1609	Q96L96	S/T	AlphaK1	15q25.3		5199425	human	180.67	Alpha_kinase	ALLDRFAssHQCNAY	ALPK3_S1609			0
ALPK3_S1610		Orphan sites	CST	ALPK3	S1610	Q96L96	S/T	AlphaK1	15q25.3		5199430	human	180.67	Alpha_kinase	LLDRFAssHQCNAYC	ALPK3_S1610			0
ALPK3_S1653	N	Orphan sites	HT only	ALPK3	S1653	Q96L96	S/T	AlphaK1	15q25.3		36839307	human	180.67		GRKGSQLsPQPQKKG	ALPK3_S1653		3	3
ALPK3_S1663	N	Orphan sites	HT only	ALPK3	S1663	Q96L96	S/T	AlphaK1	15q25.3		23081340	human	180.67		PQKKGLPsPQGTRKS	ALPK3_S1663		3	3
ALPK3_S217	N	Orphan sites	HT only	ALPK3	S217	Q96L96	S/T	AlphaK1	15q25.3		4770426	human	180.67		VDTLRKLsPDRFQRK	ALPK3_S217		1	1
ALPK3_S228	N	Orphan sites	HT only	ALPK3	S228	Q96L96	S/T	AlphaK1	15q25.3		4770431	human	180.67		FQRKRRLsGAQAPGP	ALPK3_S228		2	2
ALPK3_S648		Orphan sites	CST	ALPK3	S648	Q96L96	S/T	AlphaK1	15q25.3		25282422	human	180.67		VDAGtQEsKRPQSDR	ALPK3_S648			0
ALPK3_S724		Orphan sites	CST	ALPK3	S724	Q96L96	S/T	AlphaK1	15q25.3		34370082	human	180.67		PTAMEGQsEQEVATS	ALPK3_S724			0
ALPK3_T115		Orphan sites	CST	ALPK3	T115	Q96L96	S/T	AlphaK1	15q25.3		34360289	human	180.67	I-set	VTWYKDDtELDRyCG	ALPK3_T115			0
ALPK3_T1181	N	Orphan sites	HT only	ALPK3	T1181	Q96L96	S/T	AlphaK1	15q25.3		27109260	human	180.67		AAGDGEAttPEEREs	ALPK3_T1181		1	1
ALPK3_T1182	N	Orphan sites	HT only	ALPK3	T1182	Q96L96	S/T	AlphaK1	15q25.3		27109257	human	180.67		AGDGEAttPEEREsP	ALPK3_T1182		1	1
ALPK3_T1207	N	Orphan sites	HT only	ALPK3	T1207	Q96L96	S/T	AlphaK1	15q25.3		17553455	human	180.67		LVPGsPGtPGrErrS	ALPK3_T1207		1	1
ALPK3_T1571		Orphan sites	CST	ALPK3	T1571	Q96L96	S/T	AlphaK1	15q25.3		23081343	human	180.67	Alpha_kinase	TNGSFLVtDLAGVDW	ALPK3_T1571			0
ALPK3_T239	N	Orphan sites	HT only	ALPK3	T239	Q96L96	S/T	AlphaK1	15q25.3		50772938	human	180.67		APGPSVPtREPEGGT	ALPK3_T239		1	1
ALPK3_T526	N	Orphan sites	HT only	ALPK3	T526	Q96L96	S/T	AlphaK1	15q25.3		36839934	human	180.67		QASVQVPtPPARRRH	ALPK3_T526		1	1
ALPK3_T639		Orphan sites	CST	ALPK3	T639	Q96L96	S/T	AlphaK1	15q25.3		25282417	human	180.67		RTRADRKtQVDAGtQ	ALPK3_T639			0
ALPK3_T645		Orphan sites	CST	ALPK3	T645	Q96L96	S/T	AlphaK1	15q25.3		25282419	human	180.67		KtQVDAGtQEsKRPQ	ALPK3_T645			0
ALPK3_Y103		Orphan sites	CST	ALPK3	Y103	Q96L96	S/T	AlphaK1	15q25.3		34360286	human	180.67	I-set	FTCIVTGyPEPEVTW	ALPK3_Y103			0
ALPK3_Y120		Orphan sites	CST	ALPK3	Y120	Q96L96	S/T	AlphaK1	15q25.3		34360292	human	180.67	I-set	DDtELDRyCGLPKYE	ALPK3_Y120			0
ALPK3_Y140		Orphan sites	CST	ALPK3	Y140	Q96L96	S/T	AlphaK1	15q25.3		25282414	human	180.67	I-set	NRHTLQLyRCREEDA	ALPK3_Y140			0
ALPK3_Y1430		Orphan sites	CST	ALPK3	Y1430	Q96L96	S/T	AlphaK1	15q25.3		23081346	human	180.67	Alpha_kinase	AsQAKVIyGLEPIFE	ALPK3_Y1430			0
AMHR2_S189		Orphan sites	CST	AMHR2	S189	Q16671	S/T	MISR2	12q13.13		25300252	human	62.75		VPEPRPDsGRDWSVE	AMHR2_S189			0
AMHR2_S236	Y	Orphan sites	HT only	AMHR2	S236	Q16671	S/T	MISR2	12q13.13		56658951	human	62.75	Pkinase	IKAFPPRsVAQFQAE	AMHR2_S236		1	1
ANKK1_T590		Orphan sites	CST	ANKK1	T590	Q8NFD2	S/T	ANKK1	11q23.2		34368740	human	84.63	Ank_2	GASLELPtHQGWTPL	ANKK1_T590			0
ANKK1_T6	Y	Orphan sites	HT only	ANKK1	T6	Q8NFD2	S/T	ANKK1	11q23.2		50773044	human	84.63		__MAADPtELRLGSL	ANKK1_T6		1	1
ANKK1_T694	Y	Orphan sites	HT only	ANKK1	T694	Q8NFD2	S/T	ANKK1	11q23.2		2526538	human	84.63	Ank_2	ARNKVGWtPAHLAAL	ANKK1_T694		1	1
ANKK1_Y190		Orphan sites	CST	ANKK1	Y190	Q8NFD2	S/T	ANKK1	11q23.2		477443	human	84.63	PK_Tyr_Ser-Thr	ALRGMLSyIPPEMFL	ANKK1_Y190			0
ANKK1_Y336		Orphan sites	CST	ANKK1	Y336	Q8NFD2	S/T	ANKK1	11q23.2		23143759	human	84.63		MDSDSGNyLKRALQL	ANKK1_Y336			0
ARAF_S15	N	Orphan sites	HT only	ARAF	S15	P10398	S/T	ARAF	Xp11.3		3306314	human	67.59		PANGAEPsRAVGtVK	ARAF_S15		1	1
ARAF_S157	Y	Orphan sites	HT only	ARAF	S157	P10398	S/T	ARAF	Xp11.3		4701475	human	67.59		NRQQFyHsVQDLsGG	ARAF_S157		11	11
ARAF_S162	N	Orphan sites	HT only	ARAF	S162	P10398	S/T	ARAF	Xp11.3		27442743	human	67.59		yHsVQDLsGGSRQHE	ARAF_S162		4	4
ARAF_S186	Y	Orphan sites	HT only	ARAF	S186	P10398	S/T	ARAF	Xp11.3		4273804	human	67.59		LLtPQGPsPRTQHCD	ARAF_S186		19	19
ARAF_S212	N	Orphan sites	HT only	ARAF	S212	P10398	S/T	ARAF	Xp11.3		3180423	human	67.59		APLQRIRststPNVH	ARAF_S212		3	3
ARAF_S214	N	Activation site	LT+HT	ARAF	S214	P10398	S/T	ARAF	Xp11.3	enzymatic activity, induced	3180426	human	67.59		LQRIRststPNVHMV	ARAF_S214	1	2	3
ARAF_S222	N	Orphan sites	HT only	ARAF	S222	P10398	S/T	ARAF	Xp11.3		3180429	human	67.59		tPNVHMVsttAPMDs	ARAF_S222		1	1
ARAF_S229	N	Orphan sites	HT only	ARAF	S229	P10398	S/T	ARAF	Xp11.3		15417435	human	67.59		sttAPMDsNLIQLTG	ARAF_S229		1	1
ARAF_S250	N	Orphan sites	HT only	ARAF	S250	P10398	S/T	ARAF	Xp11.3		3306313	human	67.59		AAGSRGGsDGtPRGs	ARAF_S250		3	3
ARAF_S257	Y	Activation site	LT+HT	ARAF	S257	P10398	S/T	ARAF	Xp11.3	enzymatic activity, induced	467474	human	67.59		sDGtPRGsPsPAsVs	ARAF_S257	2	19	21
ARAF_S259	Y	Orphan sites	LT+HT	ARAF	S259	P10398	S/T	ARAF	Xp11.3		3306318	human	67.59		GtPRGsPsPAsVssG	ARAF_S259	1	6	7
ARAF_S262	N	Activation site	LT+HT	ARAF	S262	P10398	S/T	ARAF	Xp11.3	enzymatic activity, induced	3306309	human	67.59		RGsPsPAsVssGRKs	ARAF_S262	1	2	3
ARAF_S264	N	Activation site	LT+HT	ARAF	S264	P10398	S/T	ARAF	Xp11.3	enzymatic activity, induced	3306300	human	67.59		sPsPAsVssGRKsPH	ARAF_S264	1	1	2
ARAF_S265	N	Orphan sites	HT only	ARAF	S265	P10398	S/T	ARAF	Xp11.3		3306329	human	67.59		PsPAsVssGRKsPHs	ARAF_S265		1	1
ARAF_S269	Y	Orphan sites	HT only	ARAF	S269	P10398	S/T	ARAF	Xp11.3		3306317	human	67.59		sVssGRKsPHsKsPA	ARAF_S269		5	5
ARAF_S272	N	Orphan sites	HT only	ARAF	S272	P10398	S/T	ARAF	Xp11.3		3306306	human	67.59		sGRKsPHsKsPAEQR	ARAF_S272		3	3
ARAF_S274	Y	Orphan sites	HT only	ARAF	S274	P10398	S/T	ARAF	Xp11.3		3306302	human	67.59		RKsPHsKsPAEQRER	ARAF_S274		6	6
ARAF_S283	N	Orphan sites	HT only	ARAF	S283	P10398	S/T	ARAF	Xp11.3		3306316	human	67.59		AEQRERksLADDKKK	ARAF_S283		1	1
ARAF_S299	N	Orphan sites	LT+HT	ARAF	S299	P10398	S/T	ARAF	Xp11.3		455513	human	67.59		kNLGyRDsGyyWEVP	ARAF_S299	1	3	4
ARAF_S320	N	Orphan sites	HT only	ARAF	S320	P10398	S/T	ARAF	Xp11.3		3306332	human	67.59	PK_Tyr_Ser-Thr	LkRIGtGsFGtVFRG	ARAF_S320		1	1
ARAF_S341	N	Orphan sites	HT only	ARAF	S341	P10398	S/T	ARAF	Xp11.3		3306326	human	67.59	PK_Tyr_Ser-Thr	AVKVLkVsQPtAEQA	ARAF_S341		1	1
ARAF_S432	N	Activation site	LT+HT	ARAF	S432	P10398	S/T	ARAF	Xp11.3	enzymatic activity, induced	3306310	human	67.59	PK_Tyr_Ser-Thr	IIHRDLksNNIFLHE	ARAF_S432	1	1	2
ARAF_S458	N	Orphan sites	HT only	ARAF	S458	P10398	S/T	ARAF	Xp11.3		23078014	human	67.59	PK_Tyr_Ser-Thr	AtVktRWsGAQPLEQ	ARAF_S458		1	1
ARAF_S528	N	Orphan sites	HT only	ARAF	S528	P10398	S/T	ARAF	Xp11.3		3306315	human	67.59	PK_Tyr_Ser-Thr	MVGRGyLsPDLsKIs	ARAF_S528		1	1
ARAF_S532	N	Orphan sites	HT only	ARAF	S532	P10398	S/T	ARAF	Xp11.3		3306324	human	67.59	PK_Tyr_Ser-Thr	GyLsPDLsKIssNCP	ARAF_S532		1	1
ARAF_S535	N	Orphan sites	HT only	ARAF	S535	P10398	S/T	ARAF	Xp11.3		3306322	human	67.59	PK_Tyr_Ser-Thr	sPDLsKIssNCPkAM	ARAF_S535		1	1
ARAF_S536	N	Orphan sites	HT only	ARAF	S536	P10398	S/T	ARAF	Xp11.3		3306328	human	67.59	PK_Tyr_Ser-Thr	PDLsKIssNCPkAMR	ARAF_S536		1	1
ARAF_S547	N	Orphan sites	HT only	ARAF	S547	P10398	S/T	ARAF	Xp11.3		3306303	human	67.59	PK_Tyr_Ser-Thr	kAMRRLLsDCLkFQR	ARAF_S547		3	3
ARAF_S573	N	Orphan sites	HT only	ARAF	S573	P10398	S/T	ARAF	Xp11.3		3306320	human	67.59		TIELLQRsLPkIERs	ARAF_S573		1	1
ARAF_S580	N	Orphan sites	HT only	ARAF	S580	P10398	S/T	ARAF	Xp11.3		481006	human	67.59		sLPkIERsAsEPsLH	ARAF_S580		5	5
ARAF_S582	Y	Activation site	LT+HT	ARAF	S582	P10398	S/T	ARAF	Xp11.3	enzymatic activity, induced	481007	human	67.59		PkIERsAsEPsLHRt	ARAF_S582	1	41	42
ARAF_S585	N	Orphan sites	HT only	ARAF	S585	P10398	S/T	ARAF	Xp11.3		3306304	human	67.59		ERsAsEPsLHRtQAD	ARAF_S585		4	4
ARAF_S600	N	Orphan sites	HT only	ARAF	S600	P10398	S/T	ARAF	Xp11.3		3306319	human	67.59		ELPACLLsAARLVP_	ARAF_S600		2	2
ARAF_T181	Y	Orphan sites	HT only	ARAF	T181	P10398	S/T	ARAF	Xp11.3		4273801	human	67.59		RPLNELLtPQGPsPR	ARAF_T181		11	11
ARAF_T20	N	Orphan sites	HT only	ARAF	T20	P10398	S/T	ARAF	Xp11.3		3306312	human	67.59	RBD	EPsRAVGtVKVyLPN	ARAF_T20		1	1
ARAF_T213	N	Orphan sites	HT only	ARAF	T213	P10398	S/T	ARAF	Xp11.3		1217986	human	67.59		PLQRIRststPNVHM	ARAF_T213		2	2
ARAF_T215	N	Orphan sites	HT only	ARAF	T215	P10398	S/T	ARAF	Xp11.3		3072803	human	67.59		QRIRststPNVHMVs	ARAF_T215		4	4
ARAF_T223		Orphan sites	CST	ARAF	T223	P10398	S/T	ARAF	Xp11.3		3180432	human	67.59		PNVHMVsttAPMDsN	ARAF_T223			0
ARAF_T224	N	Orphan sites	HT only	ARAF	T224	P10398	S/T	ARAF	Xp11.3		3180435	human	67.59		NVHMVsttAPMDsNL	ARAF_T224		1	1
ARAF_T253	Y	Orphan sites	HT only	ARAF	T253	P10398	S/T	ARAF	Xp11.3		3306311	human	67.59		SRGGsDGtPRGsPsP	ARAF_T253		10	10
ARAF_T318	N	Orphan sites	HT only	ARAF	T318	P10398	S/T	ARAF	Xp11.3		3306305	human	67.59	PK_Tyr_Ser-Thr	QLLkRIGtGsFGtVF	ARAF_T318		3	3
ARAF_T323	N	Orphan sites	HT only	ARAF	T323	P10398	S/T	ARAF	Xp11.3		3306321	human	67.59	PK_Tyr_Ser-Thr	IGtGsFGtVFRGRWH	ARAF_T323		2	2
ARAF_T344	N	Orphan sites	HT only	ARAF	T344	P10398	S/T	ARAF	Xp11.3		3306331	human	67.59	PK_Tyr_Ser-Thr	VLkVsQPtAEQAQAF	ARAF_T344		1	1
ARAF_T413	N	Orphan sites	HT only	ARAF	T413	P10398	S/T	ARAF	Xp11.3		3306323	human	67.59	PK_Tyr_Ser-Thr	LIDVARQtAQGMDyL	ARAF_T413		1	1
ARAF_T442	N	Activation site	HT only	ARAF	T442	P10398	S/T	ARAF	Xp11.3	enzymatic activity, induced	3306325	human	67.59	PK_Tyr_Ser-Thr	IFLHEGLtVKIGDFG	ARAF_T442		1	1
ARAF_T452	N	Activation site	HT only	ARAF	T452	P10398	S/T	ARAF	Xp11.3	enzymatic activity, induced	3306308	human	67.59	PK_Tyr_Ser-Thr	IGDFGLAtVktRWsG	ARAF_T452		1	1
ARAF_T455	N	Activation site	HT only	ARAF	T455	P10398	S/T	ARAF	Xp11.3	enzymatic activity, induced	3306307	human	67.59	PK_Tyr_Ser-Thr	FGLAtVktRWsGAQP	ARAF_T455		1	1
ARAF_T589	N	Orphan sites	HT only	ARAF	T589	P10398	S/T	ARAF	Xp11.3		3306327	human	67.59		sEPsLHRtQADELPA	ARAF_T589		1	1
ARAF_Y155	N	Orphan sites	HT only	ARAF	Y155	P10398	S/T	ARAF	Xp11.3		472727	human	67.59		STNRQQFyHsVQDLs	ARAF_Y155		2	2
ARAF_Y24	N	Orphan sites	HT only	ARAF	Y24	P10398	S/T	ARAF	Xp11.3		3306301	human	67.59	RBD	AVGtVKVyLPNkQRT	ARAF_Y24		1	1
ARAF_Y296	N	Orphan sites	HT only	ARAF	Y296	P10398	S/T	ARAF	Xp11.3		3658124	human	67.59		KKVkNLGyRDsGyyW	ARAF_Y296		1	1
ARAF_Y301	N	Activation site	LT+HT	ARAF	Y301	P10398	S/T	ARAF	Xp11.3	activity, induced	455521	human	67.59		LGyRDsGyyWEVPPS	ARAF_Y301	1	1	2
ARAF_Y302	Y	Activation site	LT+HT	ARAF	Y302	P10398	S/T	ARAF	Xp11.3	activity, induced	455522	human	67.59		GyRDsGyyWEVPPSE	ARAF_Y302	1	5	6
ARAF_Y419	N	Orphan sites	HT only	ARAF	Y419	P10398	S/T	ARAF	Xp11.3		3306330	human	67.59	PK_Tyr_Ser-Thr	QtAQGMDyLHAkNII	ARAF_Y419		1	1
ARAF_Y42	N	Orphan sites	HT only	ARAF	Y42	P10398	S/T	ARAF	Xp11.3		472728	human	67.59	RBD	VRDGMSVyDSLDKAL	ARAF_Y42		1	1
ARAF_Y526	N	Orphan sites	HT only	ARAF	Y526	P10398	S/T	ARAF	Xp11.3		457869	human	67.59	PK_Tyr_Ser-Thr	IFMVGRGyLsPDLsK	ARAF_Y526		1	1
ATM_S1270	N	Other functions	LT+HT	ATM	S1270	Q13315	S/T	ATM	11q22.3	protein degradation; ubiquitination	1881548600	human	350.69		SHFDEVksIANQIQE	ATM_S1270	1	1	2
ATM_S1403	N	Activation site	LT only	ATM	S1403	Q13315	S/T	ATM	11q22.3	enzymatic activity, induced	22496700	human	350.69		CHkTKLKsILEILSk	ATM_S1403	1		1
ATM_S1655	N	Orphan sites	HT only	ATM	S1655	Q13315	S/T	ATM	11q22.3		18006975	human	350.69		VVNLLQLskMAINHt	ATM_S1655		2	2
ATM_S1673		Orphan sites	CST	ATM	S1673	Q13315	S/T	ATM	11q22.3		23052280	human	350.69		EVLEAVGsCLGEVGP	ATM_S1673			0
ATM_S1878		Orphan sites	CST	ATM	S1878	Q13315	S/T	ATM	11q22.3		15417948	human	350.69		TSCLRHFsQTSRsTt	ATM_S1878			0
ATM_S1883	N	Orphan sites	HT only	ATM	S1883	Q13315	S/T	ATM	11q22.3		7446034	human	350.69		HFsQTSRsTtPANLD	ATM_S1883		1	1
ATM_S1891	N	Orphan sites	LT+HT	ATM	S1891	Q13315	S/T	ATM	11q22.3		14735942	human	350.69		TtPANLDsEsEHFFR	ATM_S1891	3	6	9
ATM_S1893	N	Orphan sites	LT+HT	ATM	S1893	Q13315	S/T	ATM	11q22.3		467199	human	350.69		PANLDsEsEHFFRCC	ATM_S1893	2	3	5
ATM_S1974		Orphan sites	CST	ATM	S1974	Q13315	S/T	ATM	11q22.3		23052286	human	350.69		MDDQEKRsLAFEEGs	ATM_S1974			0
ATM_S1981	N	Activity Altered	LT+HT	ATM	S1981	Q13315	S/T	ATM	11q22.3	activity, induced; protein stabilization; molecular association, regulation; enzymatic activity, inhibited; intracellular localization; phosphorylation; enzymatic activity, induced	448797	human	350.69		sLAFEEGsQSTtIss	ATM_S1981	188	17	205
ATM_S1987	N	Inhibition sites	LT only	ATM	S1987	Q13315	S/T	ATM	11q22.3	enzymatic activity, inhibited; protein conformation	62382603	human	350.69		GsQSTtIssLSEksk	ATM_S1987	1		1
ATM_S1988	N	Inhibition sites	LT only	ATM	S1988	Q13315	S/T	ATM	11q22.3	enzymatic activity, inhibited; protein conformation	62382602	human	350.69		sQSTtIssLSEkskE	ATM_S1988	1		1
ATM_S1993	N	Orphan sites	HT only	ATM	S1993	Q13315	S/T	ATM	11q22.3		56568175	human	350.69		IssLSEkskEEtGIS	ATM_S1993		2	2
ATM_S200		Orphan sites	CST	ATM	S200	Q13315	S/T	ATM	11q22.3		25283700	human	350.69		AVTkGCCsQtDGLNS	ATM_S200			0
ATM_S214		Orphan sites	CST	ATM	S214	Q13315	S/T	ATM	11q22.3		25283712	human	350.69		SkFLDFFskAIQCAR	ATM_S214			0
ATM_S2162		Orphan sites	CST	ATM	S2162	Q13315	S/T	ATM	11q22.3		34358612	human	350.69	FAT	VEEMCkRsLEsVYsL	ATM_S2162			0
ATM_S2165	N	Orphan sites	HT only	ATM	S2165	Q13315	S/T	ATM	11q22.3		13261667	human	350.69	FAT	MCkRsLEsVYsLyPT	ATM_S2165		1	1
ATM_S2168	N	Orphan sites	HT only	ATM	S2168	Q13315	S/T	ATM	11q22.3		13261670	human	350.69	FAT	RsLEsVYsLyPTLSR	ATM_S2168		1	1
ATM_S2199	N	Orphan sites	HT only	ATM	S2199	Q13315	S/T	ATM	11q22.3		50773856	human	350.69	FAT	SVTHRQLsEVyIKWQ	ATM_S2199		1	1
ATM_S2310		Orphan sites	CST	ATM	S2310	Q13315	S/T	ATM	11q22.3		23052289	human	350.69	FAT	kEQSLALsILKQMIK	ATM_S2310			0
ATM_S2592	N	Orphan sites	HT only	ATM	S2592	Q13315	S/T	ATM	11q22.3		38535269	human	350.69		KNVPkQSsQLDEDRt	ATM_S2592		1	1
ATM_S2812	N	Orphan sites	HT only	ATM	S2812	Q13315	S/T	ATM	11q22.3		50323191	human	350.69	PI3_PI4_kinase	MMEVQKKsFEEKYEV	ATM_S2812		1	1
ATM_S2996	N	Activation site	LT+HT	ATM	S2996	Q13315	S/T	ATM	11q22.3	enzymatic activity, induced	7433302	human	350.69		QECkRNLsDIDQSFN	ATM_S2996	2	11	13
ATM_S305		Orphan sites	CST	ATM	S305	Q13315	S/T	ATM	11q22.3		23052262	human	350.69		QEKGAyEsTkWRsIL	ATM_S305			0
ATM_S310		Orphan sites	CST	ATM	S310	Q13315	S/T	ATM	11q22.3		23052265	human	350.69		yEsTkWRsILyNLYD	ATM_S310			0
ATM_S367	N	Activation site	LT+HT	ATM	S367	Q13315	S/T	ATM	11q22.3	enzymatic activity, induced	467198	human	350.69		DTRSLEIsQSyTttQ	ATM_S367	1	9	10
ATM_S381	N	Orphan sites	HT only	ATM	S381	Q13315	S/T	ATM	11q22.3		40434132	human	350.69		QRESSDysVPCkRKK	ATM_S381		1	1
ATM_S440	N	Orphan sites	LT only	ATM	S440	Q13315	S/T	ATM	11q22.3		486365	human	350.69		SPLLMILsQLLPQQR	ATM_S440	1		1
ATM_S47		Orphan sites	CST	ATM	S47	Q13315	S/T	ATM	11q22.3		23052244	human	350.69	TAN	IkHLDRHsDsKQGky	ATM_S47			0
ATM_S49		Orphan sites	CST	ATM	S49	Q13315	S/T	ATM	11q22.3		23052247	human	350.69	TAN	HLDRHsDsKQGkyLN	ATM_S49			0
ATM_S569	N	Orphan sites	HT only	ATM	S569	Q13315	S/T	ATM	11q22.3		18908852	human	350.69		NMCEVNRsFSLkESI	ATM_S569		8	8
ATM_S644		Orphan sites	CST	ATM	S644	Q13315	S/T	ATM	11q22.3		25283697	human	350.69		QKDKEELsFsEVEEL	ATM_S644			0
ATM_S646		Orphan sites	CST	ATM	S646	Q13315	S/T	ATM	11q22.3		25283706	human	350.69		DKEELsFsEVEELFL	ATM_S646			0
ATM_S794	N	Activation site	LT only	ATM	S794	Q13315	S/T	ATM	11q22.3	phosphorylation; enzymatic activity, induced	6413900	human	350.69		LSNCTKKsPNKIASG	ATM_S794	1		1
ATM_S821		Orphan sites	CST	ATM	S821	Q13315	S/T	ATM	11q22.3		23052271	human	350.69		DIADICksLASFIKK	ATM_S821			0
ATM_S83	N	Orphan sites	HT only	ATM	S83	Q13315	S/T	ATM	11q22.3		36129054	human	350.69	TAN	RIAkPNVsAstQASR	ATM_S83		1	1
ATM_S85	N	Inhibition sites	LT+HT	ATM	S85	Q13315	S/T	ATM	11q22.3	molecular association, regulation; enzymatic activity, inhibited; protein conformation	481858	human	350.69	TAN	AkPNVsAstQASRQK	ATM_S85	1	4	5
ATM_T1662	N	Orphan sites	HT only	ATM	T1662	Q13315	S/T	ATM	11q22.3		18006978	human	350.69		skMAINHtGEkEVLE	ATM_T1662		1	1
ATM_T1885	N	Orphan sites	HT only	ATM	T1885	Q13315	S/T	ATM	11q22.3		4731752	human	350.69		sQTSRsTtPANLDsE	ATM_T1885		6	6
ATM_T1908		Orphan sites	CST	ATM	T1908	Q13315	S/T	ATM	11q22.3		23052283	human	350.69		LDKKSQRtMLAVVDy	ATM_T1908			0
ATM_T1985	N	Inhibition sites	LT+HT	ATM	T1985	Q13315	S/T	ATM	11q22.3	enzymatic activity, inhibited; protein conformation	481859	human	350.69		EEGsQSTtIssLSEk	ATM_T1985	1	1	2
ATM_T1997		Orphan sites	CST	ATM	T1997	Q13315	S/T	ATM	11q22.3		25283703	human	350.69		SEkskEEtGISLQDL	ATM_T1997			0
ATM_T202		Orphan sites	CST	ATM	T202	Q13315	S/T	ATM	11q22.3		25283709	human	350.69		TkGCCsQtDGLNSkF	ATM_T202			0
ATM_T2031	N	Orphan sites	HT only	ATM	T2031	Q13315	S/T	ATM	11q22.3		13261673	human	350.69		GkMLQPItRLRTYEH	ATM_T2031		1	1
ATM_T237		Orphan sites	CST	ATM	T237	Q13315	S/T	ATM	11q22.3		23052253	human	350.69		NHILAALtIFLKTLA	ATM_T237			0
ATM_T2599		Orphan sites	CST	ATM	T2599	Q13315	S/T	ATM	11q22.3		41640118	human	350.69		sQLDEDRtEAANRII	ATM_T2599			0
ATM_T2751		Orphan sites	CST	ATM	T2751	Q13315	S/T	ATM	11q22.3		15425217	human	350.69	PI3_PI4_kinase	ETRKRKLtICTYKVV	ATM_T2751			0
ATM_T297		Orphan sites	CST	ATM	T297	Q13315	S/T	ATM	11q22.3		23052256	human	350.69		HHPKGAKtQEKGAyE	ATM_T297			0
ATM_T372	N	Inhibition sites	LT only	ATM	T372	Q13315	S/T	ATM	11q22.3	enzymatic activity, inhibited; protein conformation	411189200	human	350.69		EIsQSyTttQRESSD	ATM_T372	1		1
ATM_T373	N	Inhibition sites	LT+HT	ATM	T373	Q13315	S/T	ATM	11q22.3	enzymatic activity, inhibited; protein conformation	481860	human	350.69		IsQSyTttQRESSDy	ATM_T373	1	1	2
ATM_T39	N	Orphan sites	HT only	ATM	T39	Q13315	S/T	ATM	11q22.3		56657680	human	350.69	TAN	RLIRDPEtIkHLDRH	ATM_T39		1	1
ATM_T72	N	Orphan sites	HT only	ATM	T72	Q13315	S/T	ATM	11q22.3		481861	human	350.69	TAN	QkYIQkEtECLRIAk	ATM_T72		1	1
ATM_T86	N	Inhibition sites	LT+HT	ATM	T86	Q13315	S/T	ATM	11q22.3	molecular association, regulation; enzymatic activity, inhibited; protein conformation	481862	human	350.69	TAN	kPNVsAstQASRQKK	ATM_T86	1	1	2
ATM_T935		Orphan sites	CST	ATM	T935	Q13315	S/T	ATM	11q22.3		23052274	human	350.69		LMLIDSStLEPTKSL	ATM_T935			0
ATM_Y1717	N	Orphan sites	HT only	ATM	Y1717	Q13315	S/T	ATM	11q22.3		3973968	human	350.69		WTFIMLTyLNNTLVE	ATM_Y1717		1	1
ATM_Y1753		Orphan sites	CST	ATM	Y1753	Q13315	S/T	ATM	11q22.3		463019	human	350.69		GHSFWEIyKMTTDPM	ATM_Y1753			0
ATM_Y1763	N	Orphan sites	HT only	ATM	Y1763	Q13315	S/T	ATM	11q22.3		463020	human	350.69		TTDPMLAyLQPFRTS	ATM_Y1763		1	1
ATM_Y1915		Orphan sites	CST	ATM	Y1915	Q13315	S/T	ATM	11q22.3		11176436	human	350.69		tMLAVVDyMRRQKRP	ATM_Y1915			0
ATM_Y2019	N	Orphan sites	HT only	ATM	Y2019	Q13315	S/T	ATM	11q22.3		463021	human	350.69		IGEPDSLyGCGGGkM	ATM_Y2019		1	1
ATM_Y2170		Orphan sites	CST	ATM	Y2170	Q13315	S/T	ATM	11q22.3		34550257	human	350.69	FAT	LEsVYsLyPTLSRLQ	ATM_Y2170			0
ATM_Y2202	N	Orphan sites	HT only	ATM	Y2202	Q13315	S/T	ATM	11q22.3		50773860	human	350.69	FAT	HRQLsEVyIKWQkHS	ATM_Y2202		1	1
ATM_Y2969		Orphan sites	CST	ATM	Y2969	Q13315	S/T	ATM	11q22.3		3421665	human	350.69		MNPLKALyLQQRPED	ATM_Y2969			0
ATM_Y303		Orphan sites	CST	ATM	Y303	Q13315	S/T	ATM	11q22.3		23052259	human	350.69		KtQEKGAyEsTkWRs	ATM_Y303			0
ATM_Y313		Orphan sites	CST	ATM	Y313	Q13315	S/T	ATM	11q22.3		23052268	human	350.69		TkWRsILyNLYDLLV	ATM_Y313			0
ATM_Y332		Orphan sites	CST	ATM	Y332	Q13315	S/T	ATM	11q22.3		3997629	human	350.69		HIGSRGkySSGFRNI	ATM_Y332			0
ATM_Y370	N	Activation site	LT+HT	ATM	Y370	Q13315	S/T	ATM	11q22.3	enzymatic activity, induced	38535268	human	350.69		SLEIsQSyTttQRES	ATM_Y370	1	1	2
ATM_Y380	N	Orphan sites	HT only	ATM	Y380	Q13315	S/T	ATM	11q22.3		10422045	human	350.69		tQRESSDysVPCkRK	ATM_Y380		1	1
ATM_Y54		Orphan sites	CST	ATM	Y54	Q13315	S/T	ATM	11q22.3		23052250	human	350.69	TAN	sDsKQGkyLNWDAVF	ATM_Y54			0
ATM_Y980		Orphan sites	CST	ATM	Y980	Q13315	S/T	ATM	11q22.3		23052277	human	350.69		LSNVCSLyRRDQDVC	ATM_Y980			0
ATR_S1007		Orphan sites	CST	ATR	S1007	Q13535	S/T	ATR	3q23		23085247	human	301.37		PDLAAkAsPAASALI	ATR_S1007			0
ATR_S1140	N	Orphan sites	HT only	ATR	S1140	Q13535	S/T	ATR	3q23		25283918	human	301.37	UME	FFNMQLLsSSVGIED	ATR_S1140		1	1
ATR_S1333	N	Activation site	LT only	ATR	S1333	Q13535	S/T	ATR	3q23	enzymatic activity, induced	34425600	human	301.37		ETVEPIIsQLVTVLL	ATR_S1333	1		1
ATR_S1645		Orphan sites	CST	ATR	S1645	Q13535	S/T	ATR	3q23		23085250	human	301.37		QDTLAVAsFRSKAYT	ATR_S1645			0
ATR_S1871	N	Orphan sites	HT only	ATR	S1871	Q13535	S/T	ATR	3q23		22349742	human	301.37	FAT	IKPLFQHsPGDSsQE	ATR_S1871		1	1
ATR_S1876	N	Orphan sites	HT only	ATR	S1876	Q13535	S/T	ATR	3q23		22349530	human	301.37	FAT	QHsPGDSsQEDSLNW	ATR_S1876		2	2
ATR_S2186		Orphan sites	CST	ATR	S2186	Q13535	S/T	ATR	3q23		25283921	human	301.37		MTAVSKSsyPMRVNR	ATR_S2186			0
ATR_S2313		Orphan sites	CST	ATR	S2313	Q13535	S/T	ATR	3q23		23085253	human	301.37		LQKPKKIsLKGSDGK	ATR_S2313			0
ATR_S428	N	Activation site	LT+HT	ATR	S428	Q13535	S/T	ATR	3q23	activity, induced; molecular association, regulation; ubiquitination; intracellular localization; phosphorylation; enzymatic activity, induced	456320	human	301.37		SSNSDGIsPKRRRLs	ATR_S428	21	5	26
ATR_S435	N	Other functions	LT+HT	ATR	S435	Q13535	S/T	ATR	3q23	molecular association, regulation	477846	human	301.37		sPKRRRLsssLNPsk	ATR_S435	3	23	26
ATR_S436	N	Orphan sites	HT only	ATR	S436	Q13535	S/T	ATR	3q23		477847	human	301.37		PKRRRLsssLNPskR	ATR_S436		11	11
ATR_S437	N	Orphan sites	HT only	ATR	S437	Q13535	S/T	ATR	3q23		15407957	human	301.37		KRRRLsssLNPskRA	ATR_S437		6	6
ATR_S441		Orphan sites	CST	ATR	S441	Q13535	S/T	ATR	3q23		12069599	human	301.37		LsssLNPskRAPKQT	ATR_S441			0
ATR_S464	N	Orphan sites	HT only	ATR	S464	Q13535	S/T	ATR	3q23		56657823	human	301.37		NQkSILWsALKQKAE	ATR_S464		2	2
ATR_S61		Orphan sites	CST	ATR	S61	Q13535	S/T	ATR	3q23		23085256	human	301.37		ELVKKTDsQPTSVML	ATR_S61			0
ATR_S919	N	Orphan sites	HT only	ATR	S919	Q13535	S/T	ATR	3q23		36250110	human	301.37		RALVAAksVkLQSFF	ATR_S919		1	1
ATR_T1275		Orphan sites	CST	ATR	T1275	Q13535	S/T	ATR	3q23		23085259	human	301.37		LQEYRKEtSESTDLQ	ATR_T1275			0
ATR_T1566	N	Orphan sites	LT+HT	ATR	T1566	Q13535	S/T	ATR	3q23		22561301	human	301.37		DDQHTINtQDIASDL	ATR_T1566	1	1	2
ATR_T1578	N	Orphan sites	LT+HT	ATR	T1578	Q13535	S/T	ATR	3q23		22561302	human	301.37		SDLCQLStQTVFSML	ATR_T1578	1	1	2
ATR_T1589	N	Orphan sites	LT+HT	ATR	T1589	Q13535	S/T	ATR	3q23		22561303	human	301.37		FSMLDHLtQWARHKF	ATR_T1589	1	1	2
ATR_T1989	N	Activation site	LT+HT	ATR	T1989	Q13535	S/T	ATR	3q23	molecular association, regulation; phosphorylation; enzymatic activity, induced	2226546	human	301.37	FAT	LCFPENEtPPEGkNM	ATR_T1989	21	15	36
ATR_T533		Orphan sites	CST	ATR	T533	Q13535	S/T	ATR	3q23		23085262	human	301.37		KKPSVVItWMSLDFY	ATR_T533			0
ATR_T952	N	Orphan sites	HT only	ATR	T952	Q13535	S/T	ATR	3q23		41450589	human	301.37		QMTALPNtPCQNADV	ATR_T952		1	1
ATR_Y1122		Orphan sites	CST	ATR	Y1122	Q13535	S/T	ATR	3q23		3916116	human	301.37	UME	SPELMADyLQPKLLG	ATR_Y1122			0
ATR_Y2187		Orphan sites	CST	ATR	Y2187	Q13535	S/T	ATR	3q23		10281457	human	301.37		TAVSKSsyPMRVNRC	ATR_Y2187			0
ATR_Y291	N	Orphan sites	LT only	ATR	Y291	Q13535	S/T	ATR	3q23		15434301	human	301.37		DTDQLKLyEEPLSkL	ATR_Y291	1		1
ATR_Y310	N	Orphan sites	LT only	ATR	Y310	Q13535	S/T	ATR	3q23		15434300	human	301.37		FPFEAEAyRNIEPVY	ATR_Y310	1		1
AURKA_S10	N	Orphan sites	HT only	AURKA	S10	O14965	S/T	AurA	20q13.2		457661	human	45.82		RsKENCIsGPVkAtA	AURKA_S10		1	1
AURKA_S104	N	Orphan sites	HT only	AURKA	S104	O14965	S/T	AurA	20q13.2		457667	human	45.82		KskQPLPsAPENNPE	AURKA_S104		1	1
AURKA_S116	N	Orphan sites	HT only	AURKA	S116	O14965	S/T	AurA	20q13.2		4920885	human	45.82		NPEEELAskQKNEES	AURKA_S116		1	1
AURKA_S226	N	Orphan sites	HT only	AURKA	S226	O14965	S/T	AurA	20q13.2		457668	human	45.82	Pkinase	YRELQKLskFDEQRT	AURKA_S226		1	1
AURKA_S266	Y	Orphan sites	HT only	AURKA	S266	O14965	S/T	AurA	20q13.2		457669	human	45.82	Pkinase	PENLLLGsAGELKIA	AURKA_S266		2	2
AURKA_S278	N	Orphan sites	HT only	AURKA	S278	O14965	S/T	AurA	20q13.2		457670	human	45.82	Pkinase	KIADFGWsVHAPssR	AURKA_S278		1	1
AURKA_S283	N	Other functions	LT only	AURKA	S283	O14965	S/T	AurA	20q13.2	protein degradation; ubiquitination	3339003	human	45.82	Pkinase	GWsVHAPssRRttLC	AURKA_S283	1		1
AURKA_S284	Y	Activation site	LT only	AURKA	S284	O14965	S/T	AurA	20q13.2	protein degradation; ubiquitination; enzymatic activity, induced	2370900	human	45.82	Pkinase	WsVHAPssRRttLCG	AURKA_S284	2		2
AURKA_S342	Y	Activation site	LT+HT	AURKA	S342	O14965	S/T	AurA	20q13.2	protein degradation; ubiquitination; enzymatic activity, induced	457608	human	45.82	Pkinase	QETYKRIsRVEFTFP	AURKA_S342	2	1	3
AURKA_S369	N	Orphan sites	HT only	AURKA	S369	O14965	S/T	AurA	20q13.2		481694	human	45.82	Pkinase	RLLKHNPsQRPMLRE	AURKA_S369		1	1
AURKA_S391	N	Orphan sites	HT only	AURKA	S391	O14965	S/T	AurA	20q13.2		457671	human	45.82		TANSSKPsNCQNKES	AURKA_S391		1	1
AURKA_S4	Y	Orphan sites	HT only	AURKA	S4	O14965	S/T	AurA	20q13.2		41156727	human	45.82		____MDRsKENCIsG	AURKA_S4		2	2
AURKA_S41	Y	Orphan sites	HT only	AURKA	S41	O14965	S/T	AurA	20q13.2		457663	human	45.82		QNPLPVNsGQAQRVL	AURKA_S41		3	3
AURKA_S51	Y	Other functions	LT+HT	AURKA	S51	O14965	S/T	AurA	20q13.2	protein stabilization	457655	human	45.82		AQRVLCPsNssQRIP	AURKA_S51	2	2	4
AURKA_S53	N	Orphan sites	HT only	AURKA	S53	O14965	S/T	AurA	20q13.2		31872384	human	45.82		RVLCPsNssQRIPLQ	AURKA_S53		2	2
AURKA_S54	N	Orphan sites	HT only	AURKA	S54	O14965	S/T	AurA	20q13.2		31857039	human	45.82		VLCPsNssQRIPLQA	AURKA_S54		1	1
AURKA_S66	N	Orphan sites	HT only	AURKA	S66	O14965	S/T	AurA	20q13.2		41156733	human	45.82		LQAQkLVssHkPVQN	AURKA_S66		1	1
AURKA_S67	N	Orphan sites	HT only	AURKA	S67	O14965	S/T	AurA	20q13.2		457664	human	45.82		QAQkLVssHkPVQNQ	AURKA_S67		2	2
AURKA_S83	N	Orphan sites	HT only	AURKA	S83	O14965	S/T	AurA	20q13.2		457665	human	45.82		QKQLQATsVPHPVsR	AURKA_S83		2	2
AURKA_S89	N	Activation site	LT only	AURKA	S89	O14965	S/T	AurA	20q13.2	enzymatic activity, induced	25157200	human	45.82		TsVPHPVsRPLNNTQ	AURKA_S89	1		1
AURKA_S98	N	Orphan sites	HT only	AURKA	S98	O14965	S/T	AurA	20q13.2		457666	human	45.82		PLNNTQKskQPLPsA	AURKA_S98		1	1
AURKA_T16	N	Orphan sites	HT only	AURKA	T16	O14965	S/T	AurA	20q13.2		457662	human	45.82		IsGPVkAtAPVGGPk	AURKA_T16		1	1
AURKA_T287	Y	Activity Altered	LT+HT	AURKA	T287	O14965	S/T	AurA	20q13.2	enzymatic activity, inhibited; enzymatic activity, induced	457654	human	45.82	Pkinase	HAPssRRttLCGtLD	AURKA_T287	4	5	9
AURKA_T288	Y	Activation site	LT+HT	AURKA	T288	O14965	S/T	AurA	20q13.2	intracellular localization; protein conformation; phosphorylation; enzymatic activity, induced	448784	human	45.82	Pkinase	APssRRttLCGtLDy	AURKA_T288	56	11	67
AURKA_T292	Y	Orphan sites	HT only	AURKA	T292	O14965	S/T	AurA	20q13.2		15407960	human	45.82	Pkinase	RRttLCGtLDyLPPE	AURKA_T292		3	3
AURKA_Y148	Y	Other functions	LT+HT	AURKA	Y148	O14965	S/T	AurA	20q13.2	intracellular localization	457653	human	45.82	Pkinase	kGkFGNVyLAREKQS	AURKA_Y148	1	4	5
AURKA_Y295	N	Orphan sites	HT only	AURKA	Y295	O14965	S/T	AurA	20q13.2		38487370	human	45.82	Pkinase	tLCGtLDyLPPEMIE	AURKA_Y295		1	1
AURKB_S19	N	Orphan sites	HT only	AURKB	S19	Q96GD4	S/T	AurB	17p13.1		41285316	human	39.31		yGRQtAPsGLSTLPQ	AURKB_S19		1	1
AURKB_S227	Y	Other functions	LT+HT	AURKB	S227	Q96GD4	S/T	AurB	17p13.1	molecular association, regulation; intracellular localization; phosphorylation	4271812	human	39.31	Pkinase	GWSVHAPsLRRktMC	AURKB_S227	2	6	8
AURKB_S313	N	Orphan sites	HT only	AURKB	S313	Q96GD4	S/T	AurB	17p13.1		4271734	human	39.31	Pkinase	kLLRHNPsERLPLAQ	AURKB_S313		2	2
AURKB_S331	Y	Activation site	LT only	AURKB	S331	Q96GD4	S/T	AurB	17p13.1	molecular association, regulation; intracellular localization; enzymatic activity, induced	22259700	human	39.31		HPWVRANsRRVLPPS	AURKB_S331	5		5
AURKB_S45	Y	Orphan sites	HT only	AURKB	S45	Q96GD4	S/T	AurB	17p13.1		4273354	human	39.31		ALVLMSRsNVQPTAA	AURKB_S45		5	5
AURKB_S61	Y	Orphan sites	HT only	AURKB	S61	Q96GD4	S/T	AurB	17p13.1		4274947	human	39.31		GQkVMENssGtPDIL	AURKB_S61		6	6
AURKB_S62	Y	Orphan sites	HT only	AURKB	S62	Q96GD4	S/T	AurB	17p13.1		12668099	human	39.31		QkVMENssGtPDILT	AURKB_S62		4	4
AURKB_S7	Y	Orphan sites	HT only	AURKB	S7	Q96GD4	S/T	AurB	17p13.1		459674	human	39.31		_MAQkENsyPWPyGR	AURKB_S7		8	8
AURKB_T16	N	Orphan sites	HT only	AURKB	T16	Q96GD4	S/T	AurB	17p13.1		15497293	human	39.31		PWPyGRQtAPsGLST	AURKB_T16		2	2
AURKB_T232	Y	Activation site	LT+HT	AURKB	T232	Q96GD4	S/T	AurB	17p13.1	intracellular localization; phosphorylation; enzymatic activity, induced	450325	human	39.31	Pkinase	APsLRRktMCGtLDy	AURKB_T232	32	17	49
AURKB_T236	Y	Activation site	LT+HT	AURKB	T236	Q96GD4	S/T	AurB	17p13.1	protein conformation; phosphorylation; enzymatic activity, induced	4164705	human	39.31	Pkinase	RRktMCGtLDyLPPE	AURKB_T236	2	5	7
AURKB_T35	Y	Orphan sites	HT only	AURKB	T35	Q96GD4	S/T	AurB	17p13.1		3225801	human	39.31		VLRkEPVtPSALVLM	AURKB_T35		10	10
AURKB_T64	Y	Orphan sites	HT only	AURKB	T64	Q96GD4	S/T	AurB	17p13.1		4274950	human	39.31		VMENssGtPDILTRH	AURKB_T64		8	8
AURKB_T73	N	Other functions	LT+HT	AURKB	T73	Q96GD4	S/T	AurB	17p13.1	protein stabilization	23085287	human	39.31		DILTRHFtIDDFEIG	AURKB_T73	1	1	2
AURKB_Y12	N	Orphan sites	HT only	AURKB	Y12	Q96GD4	S/T	AurB	17p13.1		459675	human	39.31		ENsyPWPyGRQtAPs	AURKB_Y12		1	1
AURKB_Y239	N	Orphan sites	HT only	AURKB	Y239	Q96GD4	S/T	AurB	17p13.1		31875435	human	39.31	Pkinase	tMCGtLDyLPPEMIE	AURKB_Y239		1	1
AURKB_Y8	N	Orphan sites	HT only	AURKB	Y8	Q96GD4	S/T	AurB	17p13.1		21507316	human	39.31		MAQkENsyPWPyGRQ	AURKB_Y8		2	2
AURKB_Y92	N	Orphan sites	HT only	AURKB	Y92	Q96GD4	S/T	AurB	17p13.1		4271176	human	39.31	Pkinase	kGkFGNVyLAREKkS	AURKB_Y92		2	2
AURKC_S271		Orphan sites	CST	AURKC	S271	Q9UQB9	S/T	AurC	19q13.43		34368358	human	35.59	Pkinase	LGARDLIsRLLRYQP	AURKC_S271			0
AURKC_S32		Orphan sites	CST	AURKC	S32	Q9UQB9	S/T	AurC	19q13.43		25283972	human	35.59		QTAQQPSsPAMRRLT	AURKC_S32			0
AURKC_S77		Orphan sites	CST	AURKC	S77	Q9UQB9	S/T	AurC	19q13.43		23085290	human	35.59	Pkinase	ALKVLFksQIEKEGL	AURKC_S77			0
AURKC_T164	Y	Activation site	LT only	AURKC	T164	Q9UQB9-2	S/T	AurC iso2	19q13.43	enzymatic activity, induced	455456	human	32.19	Pkinase	TPSLRRKtMCGTLDY	AURKC_T164	1		1
AURKC_T198	Y	Activation site	LT+HT	AURKC	T198	Q9UQB9	S/T	AurC	19q13.43	enzymatic activity, induced	455456	human	35.59	Pkinase	TPSLRRktMCGtLDy	AURKC_T198	3	11	14
AURKC_T202	Y	Activation site	LT+HT	AURKC	T202	Q9UQB9	S/T	AurC	19q13.43	enzymatic activity, induced	469107	human	35.59	Pkinase	RRktMCGtLDyLPPE	AURKC_T202	1	6	7
AURKC_Y205	Y	Orphan sites	HT only	AURKC	Y205	Q9UQB9	S/T	AurC	19q13.43		31875438	human	35.59	Pkinase	tMCGtLDyLPPEMIE	AURKC_Y205		1	1
AURKC_Y58	Y	Orphan sites	HT only	AURKC	Y58	Q9UQB9	S/T	AurC	19q13.43		12282424	human	35.59	Pkinase	KGkFGNVyLARLKES	AURKC_Y58		1	1
AXL_S100	Y	Orphan sites	HT only	AXL	S100	P30530	Y	AXL	19q13.2		2525673	human	98.34	Ig_3	QDDWIVVsQLRITSL	AXL_S100		1	1
AXL_S201		Orphan sites	CST	AXL	S201	P30530	Y	AXL	19q13.2		25284010	human	98.34		VPGLNKtssFsCEAH	AXL_S201			0
AXL_S202		Orphan sites	CST	AXL	S202	P30530	Y	AXL	19q13.2		25284014	human	98.34		PGLNKtssFsCEAHN	AXL_S202			0
AXL_S204		Orphan sites	CST	AXL	S204	P30530	Y	AXL	19q13.2		25284018	human	98.34		LNKtssFsCEAHNAK	AXL_S204			0
AXL_S503		Orphan sites	CST	AXL	S503	P30530	Y	AXL	19q13.2		10786450	human	98.34		VRYRVRKsYSRRTTE	AXL_S503			0
AXL_S515	Y	Orphan sites	HT only	AXL	S515	P30530	Y	AXL	19q13.2		8148997	human	98.34		TTEATLNsLGISEEL	AXL_S515		1	1
AXL_S612	N	Orphan sites	HT only	AXL	S612	P30530	Y	AXL	19q13.2		4650006	human	98.34	PK_Tyr_Ser-Thr	FQGSEREsFPAPVVI	AXL_S612		1	1
AXL_S694	N	Orphan sites	HT only	AXL	S694	P30530	Y	AXL	19q13.2		56654038	human	98.34	PK_Tyr_Ser-Thr	CVADFGLsKkIyNGD	AXL_S694		1	1
AXL_S853	N	Orphan sites	HT only	AXL	S853	P30530	Y	AXL	19q13.2		155354546	human	98.34		PDPKDSCsCLTAAEV	AXL_S853		1	1
AXL_S875	Y	Orphan sites	HT only	AXL	S875	P30530	Y	AXL	19q13.2		4274725	human	98.34		LCPSTtPsPAQPADR	AXL_S875		3	3
AXL_S884	Y	Orphan sites	HT only	AXL	S884	P30530	Y	AXL	19q13.2		4274728	human	98.34		AQPADRGsPAAPGQE	AXL_S884		4	4
AXL_T200		Orphan sites	CST	AXL	T200	P30530	Y	AXL	19q13.2		25284006	human	98.34		HVPGLNKtssFsCEA	AXL_T200			0
AXL_T303	N	Orphan sites	HT only	AXL	T303	P30530	Y	AXL	19q13.2		55371785	human	98.34	fn3	LGSLHPHtPYHIRVA	AXL_T303		1	1
AXL_T873	N	Orphan sites	HT only	AXL	T873	P30530	Y	AXL	19q13.2		31881337	human	98.34		yVLCPSTtPsPAQPA	AXL_T873		1	1
AXL_Y481	N	Orphan sites	HT only	AXL	Y481	P30530	Y	AXL	19q13.2		4033060	human	98.34		RRKKETRyGEVFEPT	AXL_Y481		1	1
AXL_Y634	N	Orphan sites	HT only	AXL	Y634	P30530	Y	AXL	19q13.2		12105665	human	98.34	PK_Tyr_Ser-Thr	DLHSFLLySRLGDQP	AXL_Y634		1	1
AXL_Y643	N	Orphan sites	HT only	AXL	Y643	P30530	Y	AXL	19q13.2		3706521	human	98.34	PK_Tyr_Ser-Thr	RLGDQPVyLPTQMLV	AXL_Y643		1	1
AXL_Y698	Y	Orphan sites	LT+HT	AXL	Y698	P30530	Y	AXL	19q13.2		458360	human	98.34	PK_Tyr_Ser-Thr	FGLsKkIyNGDyyRQ	AXL_Y698	1	2	3
AXL_Y702	Y	Orphan sites	LT+HT	AXL	Y702	P30530	Y	AXL	19q13.2		458362	human	98.34	PK_Tyr_Ser-Thr	KkIyNGDyyRQGRIA	AXL_Y702	7	19	26
AXL_Y703	Y	Orphan sites	HT only	AXL	Y703	P30530	Y	AXL	19q13.2		450408	human	98.34	PK_Tyr_Ser-Thr	kIyNGDyyRQGRIAk	AXL_Y703		8	8
AXL_Y726		Orphan sites	CST	AXL	Y726	P30530	Y	AXL	19q13.2		1018044	human	98.34	PK_Tyr_Ser-Thr	ESLADrVyTSKSDVW	AXL_Y726			0
AXL_Y759	N	Orphan sites	HT only	AXL	Y759	P30530	Y	AXL	19q13.2		458361	human	98.34	PK_Tyr_Ser-Thr	GVENSEIyDYLRQGN	AXL_Y759		1	1
AXL_Y779	Y	Orphan sites	LT+HT	AXL	Y779	P30530	Y	AXL	19q13.2		451490	human	98.34	PK_Tyr_Ser-Thr	ADCLDGLyALMSRCW	AXL_Y779	7	2	9
AXL_Y821	Y	Other functions	LT only	AXL	Y821	P30530	Y	AXL	19q13.2	molecular association, regulation; phosphorylation	451491	human	98.34		QEPDEILyVNMDEGG	AXL_Y821	2		2
AXL_Y866	Y	Orphan sites	LT+HT	AXL	Y866	P30530	Y	AXL	19q13.2		451489	human	98.34		EVHPAGRyVLCPSTt	AXL_Y866	2	3	5
BAZ1A_S1019	N	Orphan sites	HT only	BAZ1A	S1019	Q9NRL2	S/T	BAZ1A	14q13.1-q13.2		608970408	human	178.7		SGRyELLsEENkENG	BAZ1A_S1019		1	1
BAZ1A_S1068	N	Orphan sites	HT only	BAZ1A	S1068	Q9NRL2	S/T	BAZ1A	14q13.1-q13.2		56817316	human	178.7		STVSTNAsTPQsVSS	BAZ1A_S1068		1	1
BAZ1A_S1072	N	Orphan sites	HT only	BAZ1A	S1072	Q9NRL2	S/T	BAZ1A	14q13.1-q13.2		56817320	human	178.7		TNAsTPQsVSSVVHY	BAZ1A_S1072		1	1
BAZ1A_S1205	N	Orphan sites	HT only	BAZ1A	S1205	Q9NRL2	S/T	BAZ1A	14q13.1-q13.2		480326	human	178.7		KQRSRRLsSRQRPSL	BAZ1A_S1205		1	1
BAZ1A_S1252		Orphan sites	CST	BAZ1A	S1252	Q9NRL2	S/T	BAZ1A	14q13.1-q13.2		23085868	human	178.7		VEQDEDDsQEEEEVS	BAZ1A_S1252			0
BAZ1A_S1279	N	Orphan sites	HT only	BAZ1A	S1279	Q9NRL2	S/T	BAZ1A	14q13.1-q13.2		7322868	human	178.7		VKTRGkLsssFssrG	BAZ1A_S1279		12	12
BAZ1A_S1280	N	Orphan sites	HT only	BAZ1A	S1280	Q9NRL2	S/T	BAZ1A	14q13.1-q13.2		3213633	human	178.7		KTRGkLsssFssrGQ	BAZ1A_S1280		4	4
BAZ1A_S1281	N	Orphan sites	HT only	BAZ1A	S1281	Q9NRL2	S/T	BAZ1A	14q13.1-q13.2		18908958	human	178.7		TRGkLsssFssrGQQ	BAZ1A_S1281		6	6
BAZ1A_S1283	N	Orphan sites	HT only	BAZ1A	S1283	Q9NRL2	S/T	BAZ1A	14q13.1-q13.2		3213636	human	178.7		GkLsssFssrGQQQE	BAZ1A_S1283		4	4
BAZ1A_S1284	N	Orphan sites	HT only	BAZ1A	S1284	Q9NRL2	S/T	BAZ1A	14q13.1-q13.2		31963500	human	178.7		kLsssFssrGQQQEP	BAZ1A_S1284		1	1
BAZ1A_S1296	N	Orphan sites	HT only	BAZ1A	S1296	Q9NRL2	S/T	BAZ1A	14q13.1-q13.2		6223753	human	178.7		QEPGRyPsRSQQstP	BAZ1A_S1296		1	1
BAZ1A_S1301		Orphan sites	CST	BAZ1A	S1301	Q9NRL2	S/T	BAZ1A	14q13.1-q13.2		23085871	human	178.7		yPsRSQQstPKTTVS	BAZ1A_S1301			0
BAZ1A_S1320	N	Orphan sites	HT only	BAZ1A	S1320	Q9NRL2	S/T	BAZ1A	14q13.1-q13.2		28846202	human	178.7		RSLRkINsAPPtETk	BAZ1A_S1320		8	8
BAZ1A_S1339	N	Orphan sites	HT only	BAZ1A	S1339	Q9NRL2	S/T	BAZ1A	14q13.1-q13.2		3213639	human	178.7		ASRSTRHsHGPLQAD	BAZ1A_S1339		3	3
BAZ1A_S1353	N	Orphan sites	HT only	BAZ1A	S1353	Q9NRL2	S/T	BAZ1A	14q13.1-q13.2		3213642	human	178.7		DVFVELLsPRRKRRG	BAZ1A_S1353		6	6
BAZ1A_S1363	N	Orphan sites	HT only	BAZ1A	S1363	Q9NRL2	S/T	BAZ1A	14q13.1-q13.2		3213645	human	178.7		RKRRGRksANNtPEN	BAZ1A_S1363		12	12
BAZ1A_S1371	N	Orphan sites	HT only	BAZ1A	S1371	Q9NRL2	S/T	BAZ1A	14q13.1-q13.2		3213648	human	178.7		ANNtPENsPNFPNFR	BAZ1A_S1371		8	8
BAZ1A_S1395	N	Orphan sites	HT only	BAZ1A	S1395	Q9NRL2	S/T	BAZ1A	14q13.1-q13.2		31878560	human	178.7		SRSVNIAskLsLQEs	BAZ1A_S1395		1	1
BAZ1A_S1398	N	Orphan sites	HT only	BAZ1A	S1398	Q9NRL2	S/T	BAZ1A	14q13.1-q13.2		18007161	human	178.7		VNIAskLsLQEsESk	BAZ1A_S1398		1	1
BAZ1A_S1402	N	Orphan sites	HT only	BAZ1A	S1402	Q9NRL2	S/T	BAZ1A	14q13.1-q13.2		3213651	human	178.7		skLsLQEsESkRRCR	BAZ1A_S1402		9	9
BAZ1A_S1413	N	Orphan sites	HT only	BAZ1A	S1413	Q9NRL2	S/T	BAZ1A	14q13.1-q13.2		3213654	human	178.7		RRCRKRQsPEPsPVt	BAZ1A_S1413		38	38
BAZ1A_S1417	N	Orphan sites	HT only	BAZ1A	S1417	Q9NRL2	S/T	BAZ1A	14q13.1-q13.2		3213657	human	178.7		KRQsPEPsPVtLGRR	BAZ1A_S1417		13	13
BAZ1A_S1426		Orphan sites	CST	BAZ1A	S1426	Q9NRL2	S/T	BAZ1A	14q13.1-q13.2		3949691	human	178.7		VtLGRRSsGRQGGVH	BAZ1A_S1426			0
BAZ1A_S1540		Orphan sites	CST	BAZ1A	S1540	Q9NRL2	S/T	BAZ1A	14q13.1-q13.2		34550633	human	178.7		LGLHVtPsNVDQVst	BAZ1A_S1540			0
BAZ1A_S1546		Orphan sites	CST	BAZ1A	S1546	Q9NRL2	S/T	BAZ1A	14q13.1-q13.2		6223758	human	178.7		PsNVDQVstPPAAkK	BAZ1A_S1546			0
BAZ1A_S270	N	Orphan sites	HT only	BAZ1A	S270	Q9NRL2	S/T	BAZ1A	14q13.1-q13.2		14159407	human	178.7		DPPTFIFsPANRRRG	BAZ1A_S270		5	5
BAZ1A_S286	N	Orphan sites	HT only	BAZ1A	S286	Q9NRL2	S/T	BAZ1A	14q13.1-q13.2		460795	human	178.7		PPKRIHIsQEDNVAN	BAZ1A_S286		5	5
BAZ1A_S595	N	Orphan sites	HT only	BAZ1A	S595	Q9NRL2	S/T	BAZ1A	14q13.1-q13.2		36126844	human	178.7	WHIM1	ELRLSNPsLVkkLSS	BAZ1A_S595		1	1
BAZ1A_S702	N	Orphan sites	HT only	BAZ1A	S702	Q9NRL2	S/T	BAZ1A	14q13.1-q13.2		14159410	human	178.7		RNSTADIsIGEEERE	BAZ1A_S702		4	4
BAZ1A_S850	N	Orphan sites	HT only	BAZ1A	S850	Q9NRL2	S/T	BAZ1A	14q13.1-q13.2		472609	human	178.7	WSD	SFQNNVQsQDPQVST	BAZ1A_S850		2	2
BAZ1A_S960	N	Orphan sites	HT only	BAZ1A	S960	Q9NRL2	S/T	BAZ1A	14q13.1-q13.2		4699806	human	178.7		PTYSRGRssNAyDPS	BAZ1A_S960		4	4
BAZ1A_S961	N	Orphan sites	HT only	BAZ1A	S961	Q9NRL2	S/T	BAZ1A	14q13.1-q13.2		4699811	human	178.7		TYSRGRssNAyDPSQ	BAZ1A_S961		5	5
BAZ1A_T1302	N	Orphan sites	HT only	BAZ1A	T1302	Q9NRL2	S/T	BAZ1A	14q13.1-q13.2		3953330	human	178.7		PsRSQQstPKTTVSS	BAZ1A_T1302		1	1
BAZ1A_T1311		Orphan sites	CST	BAZ1A	T1311	Q9NRL2	S/T	BAZ1A	14q13.1-q13.2		23085874	human	178.7		KTTVSSKtGRSLRkI	BAZ1A_T1311			0
BAZ1A_T1324	N	Orphan sites	HT only	BAZ1A	T1324	Q9NRL2	S/T	BAZ1A	14q13.1-q13.2		36134728	human	178.7		kINsAPPtETkSLRI	BAZ1A_T1324		1	1
BAZ1A_T1367	N	Orphan sites	HT only	BAZ1A	T1367	Q9NRL2	S/T	BAZ1A	14q13.1-q13.2		3213660	human	178.7		GRksANNtPENsPNF	BAZ1A_T1367		9	9
BAZ1A_T1382	N	Orphan sites	HT only	BAZ1A	T1382	Q9NRL2	S/T	BAZ1A	14q13.1-q13.2		31878557	human	178.7		PNFRVIAtkSSEQSR	BAZ1A_T1382		1	1
BAZ1A_T1420	N	Orphan sites	HT only	BAZ1A	T1420	Q9NRL2	S/T	BAZ1A	14q13.1-q13.2		51390889	human	178.7		sPEPsPVtLGRRSsG	BAZ1A_T1420		1	1
BAZ1A_T1538	N	Orphan sites	HT only	BAZ1A	T1538	Q9NRL2	S/T	BAZ1A	14q13.1-q13.2		14570388	human	178.7		QKLGLHVtPsNVDQV	BAZ1A_T1538		2	2
BAZ1A_T1547	N	Orphan sites	HT only	BAZ1A	T1547	Q9NRL2	S/T	BAZ1A	14q13.1-q13.2		469483	human	178.7		sNVDQVstPPAAkKS	BAZ1A_T1547		9	9
BAZ1A_T731	N	Orphan sites	HT only	BAZ1A	T731	Q9NRL2	S/T	BAZ1A	14q13.1-q13.2		471596	human	178.7		ELDQDMVtEDEDDPG	BAZ1A_T731		22	22
BAZ1A_T766	N	Orphan sites	HT only	BAZ1A	T766	Q9NRL2	S/T	BAZ1A	14q13.1-q13.2		27444628	human	178.7		QEQINCVtREPLtAD	BAZ1A_T766		1	1
BAZ1A_T771	N	Orphan sites	HT only	BAZ1A	T771	Q9NRL2	S/T	BAZ1A	14q13.1-q13.2		27444625	human	178.7		CVtREPLtADEEEAL	BAZ1A_T771		1	1
BAZ1A_Y1015	N	Orphan sites	HT only	BAZ1A	Y1015	Q9NRL2	S/T	BAZ1A	14q13.1-q13.2		63360403	human	178.7		SALESGRyELLsEEN	BAZ1A_Y1015		1	1
BAZ1A_Y1294		Orphan sites	CST	BAZ1A	Y1294	Q9NRL2	S/T	BAZ1A	14q13.1-q13.2		3557698	human	178.7		QQQEPGRyPsRSQQs	BAZ1A_Y1294			0
BAZ1A_Y1467		Orphan sites	CST	BAZ1A	Y1467	Q9NRL2	S/T	BAZ1A	14q13.1-q13.2		3665928	human	178.7	Bromodomain	kIQVPDYyDIIkkPI	BAZ1A_Y1467			0
BAZ1A_Y606	N	Orphan sites	HT only	BAZ1A	Y606	Q9NRL2	S/T	BAZ1A	14q13.1-q13.2		1006097	human	178.7	WHIM1	kLSSTSVyDLTPGEK	BAZ1A_Y606		1	1
BAZ1A_Y964	N	Orphan sites	HT only	BAZ1A	Y964	Q9NRL2	S/T	BAZ1A	14q13.1-q13.2		463058	human	178.7		RGRssNAyDPSQMCA	BAZ1A_Y964		1	1
BAZ1B_S1078	N	Orphan sites	HT only	BAZ1B	S1078	Q9UIG0	Dual	WSTF	7q11.23		55380059	human	170.9		LGYVEETsEFEARVI	BAZ1B_S1078		1	1
BAZ1B_S1127	N	Orphan sites	HT only	BAZ1B	S1127	Q9UIG0	Dual	WSTF	7q11.23		31870224	human	170.9		RKLQSEDsAkTEEVD	BAZ1B_S1127		2	2
BAZ1B_S1147	N	Orphan sites	HT only	BAZ1B	S1147	Q9UIG0	Dual	WSTF	7q11.23		470823	human	170.9		VEEAKVAsALEKWKT	BAZ1B_S1147		1	1
BAZ1B_S1315	N	Orphan sites	HT only	BAZ1B	S1315	Q9UIG0	Dual	WSTF	7q11.23		3215307	human	170.9		KPHSTRRsQPkAPPV	BAZ1B_S1315		8	8
BAZ1B_S1338		Orphan sites	CST	BAZ1B	S1338	Q9UIG0	Dual	WSTF	7q11.23		10406661	human	170.9		VLQTkRSsRRQsLEL	BAZ1B_S1338			0
BAZ1B_S1342	N	Orphan sites	HT only	BAZ1B	S1342	Q9UIG0	Dual	WSTF	7q11.23		470824	human	170.9		kRSsRRQsLELQkCE	BAZ1B_S1342		28	28
BAZ1B_S1468	N	Orphan sites	HT only	BAZ1B	S1468	Q9UIG0	Dual	WSTF	7q11.23		453018	human	170.9		LAEDEGDsEPEAVGQ	BAZ1B_S1468		52	52
BAZ1B_S1476	N	Orphan sites	HT only	BAZ1B	S1476	Q9UIG0	Dual	WSTF	7q11.23		31865243	human	170.9		EPEAVGQsRGRRQKK	BAZ1B_S1476		2	2
BAZ1B_S152	N	Orphan sites	HT only	BAZ1B	S152	Q9UIG0	Dual	WSTF	7q11.23		4787964	human	170.9		EEATEKksDGACDsP	BAZ1B_S152		1	1
BAZ1B_S158	N	Activation site	LT+HT	BAZ1B	S158	Q9UIG0	Dual	WSTF	7q11.23	molecular association, regulation; phosphorylation; enzymatic activity, induced	3215310	human	170.9		ksDGACDsPssDKEN	BAZ1B_S158	3	6	9
BAZ1B_S160	N	Orphan sites	HT only	BAZ1B	S160	Q9UIG0	Dual	WSTF	7q11.23		4787970	human	170.9		DGACDsPssDKENss	BAZ1B_S160		2	2
BAZ1B_S161	N	Orphan sites	HT only	BAZ1B	S161	Q9UIG0	Dual	WSTF	7q11.23		3215313	human	170.9		GACDsPssDKENssQ	BAZ1B_S161		3	3
BAZ1B_S166	N	Orphan sites	HT only	BAZ1B	S166	Q9UIG0	Dual	WSTF	7q11.23		4787976	human	170.9		PssDKENssQIAQDH	BAZ1B_S166		1	1
BAZ1B_S167	N	Orphan sites	HT only	BAZ1B	S167	Q9UIG0	Dual	WSTF	7q11.23		482277	human	170.9		ssDKENssQIAQDHQ	BAZ1B_S167		2	2
BAZ1B_S189	N	Orphan sites	HT only	BAZ1B	S189	Q9UIG0	Dual	WSTF	7q11.23		470825	human	170.9		EDEGRREsINDRARR	BAZ1B_S189		9	9
BAZ1B_S197	N	Orphan sites	HT only	BAZ1B	S197	Q9UIG0	Dual	WSTF	7q11.23		4935945	human	170.9		INDRARRsPRKLPts	BAZ1B_S197		1	1
BAZ1B_S204	N	Orphan sites	HT only	BAZ1B	S204	Q9UIG0	Dual	WSTF	7q11.23		4787982	human	170.9		sPRKLPtsLKKGERK	BAZ1B_S204		2	2
BAZ1B_S234		Orphan sites	CST	BAZ1B	S234	Q9UIG0	Dual	WSTF	7q11.23		23073818	human	170.9		QNEDkIIsNVPADSL	BAZ1B_S234			0
BAZ1B_S289		Orphan sites	CST	BAZ1B	S289	Q9UIG0	Dual	WSTF	7q11.23		23073821	human	170.9		ySLPSkFsDFLLDPy	BAZ1B_S289			0
BAZ1B_S312	N	Orphan sites	HT only	BAZ1B	S312	Q9UIG0	Dual	WSTF	7q11.23		9765955	human	170.9		TkRKNTGsPDRKPsK	BAZ1B_S312		6	6
BAZ1B_S318	N	Orphan sites	HT only	BAZ1B	S318	Q9UIG0	Dual	WSTF	7q11.23		6423058	human	170.9		GsPDRKPsKKsktDN	BAZ1B_S318		2	2
BAZ1B_S321	N	Orphan sites	HT only	BAZ1B	S321	Q9UIG0	Dual	WSTF	7q11.23		3215316	human	170.9		DRKPsKKsktDNSsL	BAZ1B_S321		2	2
BAZ1B_S327	N	Orphan sites	HT only	BAZ1B	S327	Q9UIG0	Dual	WSTF	7q11.23		3215322	human	170.9		KsktDNSsLSsPLNP	BAZ1B_S327		2	2
BAZ1B_S330	N	Orphan sites	HT only	BAZ1B	S330	Q9UIG0	Dual	WSTF	7q11.23		3215325	human	170.9		tDNSsLSsPLNPkLW	BAZ1B_S330		11	11
BAZ1B_S345	N	Orphan sites	HT only	BAZ1B	S345	Q9UIG0	Dual	WSTF	7q11.23		3215328	human	170.9		CHVHLkksLsGsPLk	BAZ1B_S345		7	7
BAZ1B_S347	N	Orphan sites	HT only	BAZ1B	S347	Q9UIG0	Dual	WSTF	7q11.23		3215331	human	170.9		VHLkksLsGsPLkVK	BAZ1B_S347		14	14
BAZ1B_S349	N	Orphan sites	HT only	BAZ1B	S349	Q9UIG0	Dual	WSTF	7q11.23		3215334	human	170.9		LkksLsGsPLkVKNS	BAZ1B_S349		25	25
BAZ1B_S359	N	Orphan sites	HT only	BAZ1B	S359	Q9UIG0	Dual	WSTF	7q11.23		14582917	human	170.9		kVKNSKNsKsPEEHL	BAZ1B_S359		2	2
BAZ1B_S361	N	Orphan sites	HT only	BAZ1B	S361	Q9UIG0	Dual	WSTF	7q11.23		3215337	human	170.9		KNSKNsKsPEEHLEE	BAZ1B_S361		24	24
BAZ1B_S374	N	Orphan sites	HT only	BAZ1B	S374	Q9UIG0	Dual	WSTF	7q11.23		3215340	human	170.9		EEMMKMMsPNKLHTN	BAZ1B_S374		2	2
BAZ1B_S457		Orphan sites	CST	BAZ1B	S457	Q9UIG0	Dual	WSTF	7q11.23		5504121	human	170.9		MtRAPRNsGGTPRTS	BAZ1B_S457			0
BAZ1B_S46	N	Orphan sites	HT only	BAZ1B	S46	Q9UIG0	Dual	WSTF	7q11.23		27462720	human	170.9	WAC_Acf1_DNA_bd	EARLERYsERIWTCk	BAZ1B_S46		1	1
BAZ1B_S465		Orphan sites	CST	BAZ1B	S465	Q9UIG0	Dual	WSTF	7q11.23		3608930	human	170.9		GGTPRTSsKPHKHLP	BAZ1B_S465			0
BAZ1B_S508	N	Orphan sites	HT only	BAZ1B	S508	Q9UIG0	Dual	WSTF	7q11.23		12667292	human	170.9		kTARLLSsEDRARLP	BAZ1B_S508		3	3
BAZ1B_S58	N	Orphan sites	HT only	BAZ1B	S58	Q9UIG0	Dual	WSTF	7q11.23		3851426	human	170.9	WAC_Acf1_DNA_bd	TCkSTGSsQLtHkEA	BAZ1B_S58		1	1
BAZ1B_S699	N	Orphan sites	HT only	BAZ1B	S699	Q9UIG0	Dual	WSTF	7q11.23		3215343	human	170.9		VRLCLRRsDVQEEsE	BAZ1B_S699		1	1
BAZ1B_S705	N	Orphan sites	HT only	BAZ1B	S705	Q9UIG0	Dual	WSTF	7q11.23		453019	human	170.9		RsDVQEEsEGsDtDD	BAZ1B_S705		19	19
BAZ1B_S708	N	Orphan sites	HT only	BAZ1B	S708	Q9UIG0	Dual	WSTF	7q11.23		453020	human	170.9		VQEEsEGsDtDDNKD	BAZ1B_S708		16	16
BAZ1B_S716	N	Orphan sites	HT only	BAZ1B	S716	Q9UIG0	Dual	WSTF	7q11.23		3215346	human	170.9		DtDDNKDsAAFEDNE	BAZ1B_S716		4	4
BAZ1B_S840		Orphan sites	CST	BAZ1B	S840	Q9UIG0	Dual	WSTF	7q11.23		23073824	human	170.9		tEAEDMIsAVksRRL	BAZ1B_S840			0
BAZ1B_S844		Orphan sites	CST	BAZ1B	S844	Q9UIG0	Dual	WSTF	7q11.23		23073827	human	170.9		DMIsAVksRRLLAIQ	BAZ1B_S844			0
BAZ1B_S932		Orphan sites	CST	BAZ1B	S932	Q9UIG0	Dual	WSTF	7q11.23		25316933	human	170.9	WSD	EKGWVHDsIDyRFNH	BAZ1B_S932			0
BAZ1B_S947	N	Orphan sites	HT only	BAZ1B	S947	Q9UIG0	Dual	WSTF	7q11.23		3215349	human	170.9	WSD	HCkDHtVsGDEDyCP	BAZ1B_S947		18	18
BAZ1B_S966	N	Orphan sites	HT only	BAZ1B	S966	Q9UIG0	Dual	WSTF	7q11.23		31859585	human	170.9	WSD	ANLGKNAsMNtQHGt	BAZ1B_S966		1	1
BAZ1B_T203	N	Orphan sites	HT only	BAZ1B	T203	Q9UIG0	Dual	WSTF	7q11.23		22778394	human	170.9		RsPRKLPtsLKKGER	BAZ1B_T203		1	1
BAZ1B_T266	N	Orphan sites	HT only	BAZ1B	T266	Q9UIG0	Dual	WSTF	7q11.23		18017731	human	170.9		HNALRAGtGENAPWV	BAZ1B_T266		2	2
BAZ1B_T28		Orphan sites	CST	BAZ1B	T28	Q9UIG0	Dual	WSTF	7q11.23		38487333	human	170.9	WAC_Acf1_DNA_bd	PLFTIPHtQEAFRTR	BAZ1B_T28			0
BAZ1B_T323	N	Orphan sites	HT only	BAZ1B	T323	Q9UIG0	Dual	WSTF	7q11.23		31867378	human	170.9		KPsKKsktDNSsLSs	BAZ1B_T323		1	1
BAZ1B_T430	N	Orphan sites	HT only	BAZ1B	T430	Q9UIG0	Dual	WSTF	7q11.23		50793360	human	170.9		SPKkGLktPkTKMKQ	BAZ1B_T430		1	1
BAZ1B_T451		Orphan sites	CST	BAZ1B	T451	Q9UIG0	Dual	WSTF	7q11.23		5504115	human	170.9		AkGTQkMtRAPRNsG	BAZ1B_T451			0
BAZ1B_T61		Orphan sites	CST	BAZ1B	T61	Q9UIG0	Dual	WSTF	7q11.23		38487329	human	170.9	WAC_Acf1_DNA_bd	STGSsQLtHkEAWEE	BAZ1B_T61			0
BAZ1B_T710	N	Orphan sites	HT only	BAZ1B	T710	Q9UIG0	Dual	WSTF	7q11.23		4788000	human	170.9		EEsEGsDtDDNKDsA	BAZ1B_T710		4	4
BAZ1B_T759		Orphan sites	CST	BAZ1B	T759	Q9UIG0	Dual	WSTF	7q11.23		23073830	human	170.9	WHIM1	LCHRILMtySVQDHM	BAZ1B_T759			0
BAZ1B_T833	N	Orphan sites	HT only	BAZ1B	T833	Q9UIG0	Dual	WSTF	7q11.23		15424373	human	170.9		kFEPQVDtEAEDMIs	BAZ1B_T833		2	2
BAZ1B_T945	N	Orphan sites	HT only	BAZ1B	T945	Q9UIG0	Dual	WSTF	7q11.23		18914697	human	170.9	WSD	NHHCkDHtVsGDEDy	BAZ1B_T945		5	5
BAZ1B_T969	N	Orphan sites	HT only	BAZ1B	T969	Q9UIG0	Dual	WSTF	7q11.23		31878454	human	170.9	WSD	GKNAsMNtQHGtATE	BAZ1B_T969		1	1
BAZ1B_T973	N	Orphan sites	HT only	BAZ1B	T973	Q9UIG0	Dual	WSTF	7q11.23		31879348	human	170.9	WSD	sMNtQHGtATEVAVE	BAZ1B_T973		1	1
BAZ1B_T983	N	Orphan sites	HT only	BAZ1B	T983	Q9UIG0	Dual	WSTF	7q11.23		55380055	human	170.9	WSD	EVAVETTtPKQGQNL	BAZ1B_T983		1	1
BAZ1B_Y222		Orphan sites	CST	BAZ1B	Y222	Q9UIG0	Dual	WSTF	7q11.23		34364346	human	170.9		PkFLPHkyDVkLQNE	BAZ1B_Y222			0
BAZ1B_Y282		Orphan sites	CST	BAZ1B	Y282	Q9UIG0	Dual	WSTF	7q11.23		11022741	human	170.9		EDELVkKySLPSkFs	BAZ1B_Y282			0
BAZ1B_Y296		Orphan sites	CST	BAZ1B	Y296	Q9UIG0	Dual	WSTF	7q11.23		3663512	human	170.9		sDFLLDPykyMTLNP	BAZ1B_Y296			0
BAZ1B_Y298	N	Orphan sites	HT only	BAZ1B	Y298	Q9UIG0	Dual	WSTF	7q11.23		3663518	human	170.9		FLLDPykyMTLNPST	BAZ1B_Y298		1	1
BAZ1B_Y760		Orphan sites	CST	BAZ1B	Y760	Q9UIG0	Dual	WSTF	7q11.23		23073833	human	170.9	WHIM1	CHRILMtySVQDHME	BAZ1B_Y760			0
BAZ1B_Y935	N	Orphan sites	HT only	BAZ1B	Y935	Q9UIG0	Dual	WSTF	7q11.23		25316937	human	170.9	WSD	WVHDsIDyRFNHHCk	BAZ1B_Y935		1	1
BAZ1B_Y952		Orphan sites	CST	BAZ1B	Y952	Q9UIG0	Dual	WSTF	7q11.23		3739956	human	170.9	WSD	tVsGDEDyCPRSKKA	BAZ1B_Y952			0
BCKDK_S31	N	Orphan sites	LT+HT	BCKDK	S31	O14874	S/T	BCKDK	16p11.2		480962	human	46.36		ALALRARstsAtDtH	BCKDK_S31	1	20	21
BCKDK_S33	N	Orphan sites	HT only	BCKDK	S33	O14874	S/T	BCKDK	16p11.2		4033033	human	46.36		ALRARstsAtDtHHV	BCKDK_S33		6	6
BCKDK_S356	N	Orphan sites	HT only	BCKDK	S356	O14874	S/T	BCKDK	16p11.2		4698384	human	46.36	HATPase_c	FGHLDMHsGAQsGPM	BCKDK_S356		1	1
BCKDK_S360	N	Orphan sites	HT only	BCKDK	S360	O14874	S/T	BCKDK	16p11.2		29576198	human	46.36	HATPase_c	DMHsGAQsGPMHGFG	BCKDK_S360		1	1
BCKDK_S47		Orphan sites	CST	BCKDK	S47	O14874	S/T	BCKDK	16p11.2		23086019	human	46.36		VEMARERskTVTsFY	BCKDK_S47			0
BCKDK_S52		Orphan sites	CST	BCKDK	S52	O14874	S/T	BCKDK	16p11.2		2874404	human	46.36		ERskTVTsFYNQSAI	BCKDK_S52			0
BCKDK_T32	N	Orphan sites	HT only	BCKDK	T32	O14874	S/T	BCKDK	16p11.2		2509151	human	46.36		LALRARstsAtDtHH	BCKDK_T32		5	5
BCKDK_T35	N	Orphan sites	HT only	BCKDK	T35	O14874	S/T	BCKDK	16p11.2		2158900	human	46.36		RARstsAtDtHHVEM	BCKDK_T35		6	6
BCKDK_T37		Orphan sites	CST	BCKDK	T37	O14874	S/T	BCKDK	16p11.2		5202027	human	46.36		RstsAtDtHHVEMAR	BCKDK_T37			0
BCKDK_Y246	N	Activation site	LT only	BCKDK	Y246	O14874	S/T	BCKDK	16p11.2	protein stabilization; ubiquitination; phosphorylation; enzymatic activity, induced	1868515109	human	46.36		RRLCEHkyGNAPRVR	BCKDK_Y246	1		1
BCKDK_Y77	N	Orphan sites	HT only	BCKDK	Y77	O14874	S/T	BCKDK	16p11.2		40434143	human	46.36	BCDHK_Adom3	LTPTMMLyAGRSQDG	BCKDK_Y77		1	1
BCKDK_Y93	N	Orphan sites	HT only	BCKDK	Y93	O14874	S/T	BCKDK	16p11.2		29652371	human	46.36	BCDHK_Adom3	HLLkSARyLQQELPV	BCKDK_Y93		1	1
BCR_S1030	N	Orphan sites	HT only	BCR	S1030	P11274	S/T	Bcr	22q11.23		18908993	human	142.82		NGIEVKLsVKFNsRE	BCR_S1030		1	1
BCR_S1035	N	Orphan sites	HT only	BCR	S1035	P11274	S/T	Bcr	22q11.23		18908990	human	142.82		KLsVKFNsREFsLKR	BCR_S1035		4	4
BCR_S1039	N	Orphan sites	HT only	BCR	S1039	P11274	S/T	Bcr	22q11.23		25173092	human	142.82		KFNsREFsLKRMPSR	BCR_S1039		4	4
BCR_S122	N	Orphan sites	HT only	BCR	S122	P11274	S/T	Bcr	22q11.23		4169626	human	142.82		ARPDGEGsPGKARPG	BCR_S122		23	23
BCR_S1264	N	Orphan sites	HT only	BCR	S1264	P11274	S/T	Bcr	22q11.23		451856	human	142.82		APDSKRQsILFSTEV	BCR_S1264		13	13
BCR_S139	N	Orphan sites	HT only	BCR	S139	P11274	S/T	Bcr	22q11.23		14570485	human	142.82		RRPGAAAsGERDDRG	BCR_S139		1	1
BCR_S18	N	Orphan sites	HT only	BCR	S18	P11274	S/T	Bcr	22q11.23		18908987	human	142.82	Bcr-Abl_Oligo	WKAQFPDsEPPRMEL	BCR_S18		1	1
BCR_S201	N	Orphan sites	HT only	BCR	S201	P11274	S/T	Bcr	22q11.23		15436626	human	142.82		kEVSDRIssLGsQAM	BCR_S201		1	1
BCR_S202	N	Orphan sites	HT only	BCR	S202	P11274	S/T	Bcr	22q11.23		5859599	human	142.82		EVSDRIssLGsQAMQ	BCR_S202		2	2
BCR_S205	N	Orphan sites	HT only	BCR	S205	P11274	S/T	Bcr	22q11.23		3966108	human	142.82		DRIssLGsQAMQMER	BCR_S205		2	2
BCR_S215	N	Orphan sites	HT only	BCR	S215	P11274	S/T	Bcr	22q11.23		9764809	human	142.82		MQMERkksQHGAGss	BCR_S215		9	9
BCR_S221	N	Orphan sites	HT only	BCR	S221	P11274	S/T	Bcr	22q11.23		31088173	human	142.82		ksQHGAGssVGDAsR	BCR_S221		1	1
BCR_S222	N	Orphan sites	HT only	BCR	S222	P11274	S/T	Bcr	22q11.23		23086252	human	142.82		sQHGAGssVGDAsRP	BCR_S222		1	1
BCR_S227	N	Orphan sites	HT only	BCR	S227	P11274	S/T	Bcr	22q11.23		23086255	human	142.82		GssVGDAsRPPyRGR	BCR_S227		1	1
BCR_S235		Orphan sites	CST	BCR	S235	P11274	S/T	Bcr	22q11.23		15402388	human	142.82		RPPyRGRssESsCGV	BCR_S235			0
BCR_S236		Orphan sites	CST	BCR	S236	P11274	S/T	Bcr	22q11.23		14510011	human	142.82		PPyRGRssESsCGVD	BCR_S236			0
BCR_S239		Orphan sites	CST	BCR	S239	P11274	S/T	Bcr	22q11.23		22779916	human	142.82		RGRssESsCGVDGDy	BCR_S239			0
BCR_S267		Orphan sites	CST	BCR	S267	P11274	S/T	Bcr	22q11.23		15227999	human	142.82		LIDANGGsRPPWPPL	BCR_S267			0
BCR_S281		Orphan sites	CST	BCR	S281	P11274	S/T	Bcr	22q11.23		15228005	human	142.82		LEyQPyQsIyVGGMM	BCR_S281			0
BCR_S299	N	Orphan sites	HT only	BCR	S299	P11274	S/T	Bcr	22q11.23		1217990	human	142.82		GKGPLLRsQstsEQE	BCR_S299		1	1
BCR_S301	N	Orphan sites	HT only	BCR	S301	P11274	S/T	Bcr	22q11.23		472340	human	142.82		GPLLRsQstsEQEKR	BCR_S301		2	2
BCR_S303	N	Orphan sites	HT only	BCR	S303	P11274	S/T	Bcr	22q11.23		4943303	human	142.82		LLRsQstsEQEKRLt	BCR_S303		1	1
BCR_S317		Orphan sites	CST	BCR	S317	P11274	S/T	Bcr	22q11.23		4920105	human	142.82		tWPRRSYsPRsFEDC	BCR_S317			0
BCR_S320		Orphan sites	CST	BCR	S320	P11274	S/T	Bcr	22q11.23		23086258	human	142.82		RRSYsPRsFEDCGGG	BCR_S320			0
BCR_S340		Orphan sites	CST	BCR	S340	P11274	S/T	Bcr	22q11.23		23086261	human	142.82		SSNENLTsSEEDFSS	BCR_S340			0
BCR_S351		Orphan sites	CST	BCR	S351	P11274	S/T	Bcr	22q11.23		23086264	human	142.82		DFSSGQSsRVsPsPt	BCR_S351			0
BCR_S354	N	Other functions	LT+HT	BCR	S354	P11274	S/T	Bcr	22q11.23	molecular association, regulation	447791	human	142.82		SGQSsRVsPsPttyR	BCR_S354	2	8	10
BCR_S356	N	Orphan sites	HT only	BCR	S356	P11274	S/T	Bcr	22q11.23		23086267	human	142.82		QSsRVsPsPttyRMF	BCR_S356		6	6
BCR_S374		Orphan sites	CST	BCR	S374	P11274	S/T	Bcr	22q11.23		25284333	human	142.82		SRSPSQNsQQsFDSS	BCR_S374			0
BCR_S377	N	Orphan sites	HT only	BCR	S377	P11274	S/T	Bcr	22q11.23		31083180	human	142.82		PSQNsQQsFDSSSPP	BCR_S377		1	1
BCR_S429	N	Orphan sites	HT only	BCR	S429	P11274	S/T	Bcr	22q11.23		22779919	human	142.82		FHGDADGsFGtPPGy	BCR_S429		1	1
BCR_S459	N	Orphan sites	HT only	BCR	S459	P11274	S/T	Bcr	22q11.23		448868	human	142.82		GLPyIDDsPsssPHL	BCR_S459		26	26
BCR_S461	N	Orphan sites	HT only	BCR	S461	P11274	S/T	Bcr	22q11.23		4739206	human	142.82		PyIDDsPsssPHLss	BCR_S461		1	1
BCR_S462	N	Orphan sites	HT only	BCR	S462	P11274	S/T	Bcr	22q11.23		7320426	human	142.82		yIDDsPsssPHLssK	BCR_S462		3	3
BCR_S463	N	Orphan sites	HT only	BCR	S463	P11274	S/T	Bcr	22q11.23		448869	human	142.82		IDDsPsssPHLssKG	BCR_S463		9	9
BCR_S467	N	Orphan sites	HT only	BCR	S467	P11274	S/T	Bcr	22q11.23		23086270	human	142.82		PsssPHLssKGRGsR	BCR_S467		1	1
BCR_S468		Orphan sites	CST	BCR	S468	P11274	S/T	Bcr	22q11.23		23086273	human	142.82		sssPHLssKGRGsRD	BCR_S468			0
BCR_S473	N	Orphan sites	HT only	BCR	S473	P11274	S/T	Bcr	22q11.23		4739212	human	142.82		LssKGRGsRDALVSG	BCR_S473		8	8
BCR_S488	N	Orphan sites	HT only	BCR	S488	P11274	S/T	Bcr	22q11.23		31083741	human	142.82		ALESTkAsELDLEkG	BCR_S488		2	2
BCR_S515		Orphan sites	CST	BCR	S515	P11274	S/T	Bcr	22q11.23		34550276	human	142.82	RhoGEF	ASEETyLsHLEALLL	BCR_S515			0
BCR_S540		Orphan sites	CST	BCR	S540	P11274	S/T	Bcr	22q11.23		23086276	human	142.82	RhoGEF	TSQPVLTsQQIETIF	BCR_S540			0
BCR_S572		Orphan sites	CST	BCR	S572	P11274	S/T	Bcr	22q11.23		25284325	human	142.82	RhoGEF	FPRVQQWsHQQRVGD	BCR_S572			0
BCR_S586	N	Orphan sites	HT only	BCR	S586	P11274	S/T	Bcr	22q11.23		27444716	human	142.82	RhoGEF	DLFQkLAsQLGVyRA	BCR_S586		1	1
BCR_S626		Orphan sites	CST	BCR	S626	P11274	S/T	Bcr	22q11.23		11075007	human	142.82	RhoGEF	SENLRARsNKDAKDP	BCR_S626			0
BCR_S638	N	Orphan sites	HT only	BCR	S638	P11274	S/T	Bcr	22q11.23		18908996	human	142.82	RhoGEF	KDPttkNsLEtLLyk	BCR_S638		2	2
BCR_S653		Orphan sites	CST	BCR	S653	P11274	S/T	Bcr	22q11.23		11095548	human	142.82	RhoGEF	PVDRVtRstLVLHDL	BCR_S653			0
BCR_S686		Orphan sites	CST	BCR	S686	P11274	S/T	Bcr	22q11.23		50729121	human	142.82	RhoGEF	RISQNFLsSINEEIt	BCR_S686			0
BCR_S698	N	Orphan sites	HT only	BCR	S698	P11274	S/T	Bcr	22q11.23		18909002	human	142.82	PH_19	EItPRRQsMTVKKGE	BCR_S698		4	4
BCR_S843		Orphan sites	CST	BCR	S843	P11274	S/T	Bcr	22q11.23		22779928	human	142.82		VHSRNGKsytFLISS	BCR_S843			0
BCR_S871	N	Orphan sites	HT only	BCR	S871	P11274	S/T	Bcr	22q11.23		17401122	human	142.82		QQKKCFRsFSLTSVE	BCR_S871		1	1
BCR_S88	N	Orphan sites	HT only	BCR	S88	P11274	S/T	Bcr	22q11.23		31880230	human	142.82		AQAPDGAsEPRASAS	BCR_S88		1	1
BCR_S894	N	Orphan sites	HT only	BCR	S894	P11274	S/T	Bcr	22q11.23		23086279	human	142.82		VKLQTVHsIPLtINK	BCR_S894		1	1
BCR_S906		Orphan sites	CST	BCR	S906	P11274	S/T	Bcr	22q11.23		22779931	human	142.82		INKEDDEsPGLyGFL	BCR_S906			0
BCR_S919		Orphan sites	CST	BCR	S919	P11274	S/T	Bcr	22q11.23		23086282	human	142.82	C2	FLNVIVHsAtGFKQS	BCR_S919			0
BCR_T1018		Orphan sites	CST	BCR	T1018	P11274	S/T	Bcr	22q11.23		25284321	human	142.82		QDRDWQRtVIAMNGI	BCR_T1018			0
BCR_T1049	N	Orphan sites	HT only	BCR	T1049	P11274	S/T	Bcr	22q11.23		22776928	human	142.82		RMPSRkQtGVFGVKI	BCR_T1049		3	3
BCR_T130		Orphan sites	CST	BCR	T130	P11274	S/T	Bcr	22q11.23		4032638	human	142.82		PGKARPGtARRPGAA	BCR_T130			0
BCR_T302	N	Orphan sites	HT only	BCR	T302	P11274	S/T	Bcr	22q11.23		4947961	human	142.82		PLLRsQstsEQEKRL	BCR_T302		1	1
BCR_T310	N	Orphan sites	HT only	BCR	T310	P11274	S/T	Bcr	22q11.23		448870	human	142.82		sEQEKRLtWPRRSYs	BCR_T310		2	2
BCR_T329		Orphan sites	CST	BCR	T329	P11274	S/T	Bcr	22q11.23		23086285	human	142.82		EDCGGGytPDCSSNE	BCR_T329			0
BCR_T358		Orphan sites	CST	BCR	T358	P11274	S/T	Bcr	22q11.23		15418072	human	142.82		sRVsPsPttyRMFRD	BCR_T358			0
BCR_T359		Orphan sites	CST	BCR	T359	P11274	S/T	Bcr	22q11.23		15228002	human	142.82		RVsPsPttyRMFRDK	BCR_T359			0
BCR_T385	N	Orphan sites	HT only	BCR	T385	P11274	S/T	Bcr	22q11.23		4739200	human	142.82		FDSSSPPtPQCHKRH	BCR_T385		1	1
BCR_T410		Orphan sites	CST	BCR	T410	P11274	S/T	Bcr	22q11.23		23086288	human	142.82		TIVGVRKtGQIWPND	BCR_T410			0
BCR_T432	N	Orphan sites	HT only	BCR	T432	P11274	S/T	Bcr	22q11.23		22779922	human	142.82		DADGsFGtPPGyGCA	BCR_T432		4	4
BCR_T634		Orphan sites	CST	BCR	T634	P11274	S/T	Bcr	22q11.23		25284329	human	142.82	RhoGEF	NKDAKDPttkNsLEt	BCR_T634			0
BCR_T635		Orphan sites	CST	BCR	T635	P11274	S/T	Bcr	22q11.23		15402385	human	142.82	RhoGEF	KDAKDPttkNsLEtL	BCR_T635			0
BCR_T641	N	Orphan sites	HT only	BCR	T641	P11274	S/T	Bcr	22q11.23		18908999	human	142.82	RhoGEF	ttkNsLEtLLykPVD	BCR_T641		2	2
BCR_T651		Orphan sites	CST	BCR	T651	P11274	S/T	Bcr	22q11.23		11095543	human	142.82	RhoGEF	ykPVDRVtRstLVLH	BCR_T651			0
BCR_T654	N	Orphan sites	HT only	BCR	T654	P11274	S/T	Bcr	22q11.23		56652910	human	142.82	RhoGEF	VDRVtRstLVLHDLL	BCR_T654		1	1
BCR_T693	N	Orphan sites	HT only	BCR	T693	P11274	S/T	Bcr	22q11.23		3801452	human	142.82		sSINEEItPRRQsMT	BCR_T693		6	6
BCR_T845		Orphan sites	CST	BCR	T845	P11274	S/T	Bcr	22q11.23		23086291	human	142.82		SRNGKsytFLISSDy	BCR_T845			0
BCR_T898		Orphan sites	CST	BCR	T898	P11274	S/T	Bcr	22q11.23		23086294	human	142.82		TVHsIPLtINKEDDE	BCR_T898			0
BCR_T921		Orphan sites	CST	BCR	T921	P11274	S/T	Bcr	22q11.23		34550624	human	142.82	C2	NVIVHsAtGFKQSSN	BCR_T921			0
BCR_Y1069		Orphan sites	CST	BCR	Y1069	P11274	S/T	Bcr	22q11.23		34606813	human	142.82	RhoGAP	RERSkVPyIVRQCVE	BCR_Y1069			0
BCR_Y1089		Orphan sites	CST	BCR	Y1089	P11274	S/T	Bcr	22q11.23		3781543	human	142.82	RhoGAP	GMEEVGIyRVSGVAT	BCR_Y1089			0
BCR_Y177	N	Other functions	LT+HT	BCR	Y177	P11274	S/T	Bcr	22q11.23	molecular association, regulation; phosphorylation	447792	human	142.82		ADAEKPFyVNVEFHH	BCR_Y177	13	26	39
BCR_Y231	N	Orphan sites	HT only	BCR	Y231	P11274	S/T	Bcr	22q11.23		449484	human	142.82		GDAsRPPyRGRssES	BCR_Y231		2	2
BCR_Y246	N	Orphan sites	LT+HT	BCR	Y246	P11274	S/T	Bcr	22q11.23		447793	human	142.82		sCGVDGDyEDAELNP	BCR_Y246	1	9	10
BCR_Y276	N	Orphan sites	LT only	BCR	Y276	P11274	S/T	Bcr	22q11.23		480723	human	142.82		PPWPPLEyQPyQsIy	BCR_Y276	1		1
BCR_Y279	N	Orphan sites	LT+HT	BCR	Y279	P11274	S/T	Bcr	22q11.23		463064	human	142.82		PPLEyQPyQsIyVGG	BCR_Y279	1	1	2
BCR_Y283	N	Orphan sites	LT only	BCR	Y283	P11274	S/T	Bcr	22q11.23		447794	human	142.82		yQPyQsIyVGGMMEG	BCR_Y283	2		2
BCR_Y328	N	Activation site	LT only	BCR	Y328	P11274	S/T	Bcr	22q11.23	enzymatic activity, induced	447795	human	142.82		FEDCGGGytPDCSSN	BCR_Y328	2		2
BCR_Y360	N	Activation site	LT only	BCR	Y360	P11274	S/T	Bcr	22q11.23	phosphorylation; enzymatic activity, induced	447796	human	142.82		VsPsPttyRMFRDKS	BCR_Y360	3		3
BCR_Y436	N	Orphan sites	HT only	BCR	Y436	P11274	S/T	Bcr	22q11.23		449485	human	142.82		sFGtPPGyGCAADRA	BCR_Y436		3	3
BCR_Y455	N	Orphan sites	HT only	BCR	Y455	P11274	S/T	Bcr	22q11.23		463065	human	142.82		RHQDGLPyIDDsPss	BCR_Y455		1	1
BCR_Y513		Orphan sites	CST	BCR	Y513	P11274	S/T	Bcr	22q11.23		463066	human	142.82	RhoGEF	ILASEETyLsHLEAL	BCR_Y513			0
BCR_Y554	N	Orphan sites	HT only	BCR	Y554	P11274	S/T	Bcr	22q11.23		459453	human	142.82	RhoGEF	FFkVPELyEIHkEFy	BCR_Y554		1	1
BCR_Y561		Orphan sites	CST	BCR	Y561	P11274	S/T	Bcr	22q11.23		459454	human	142.82	RhoGEF	yEIHkEFyDGLFPRV	BCR_Y561			0
BCR_Y58		Orphan sites	CST	BCR	Y58	P11274	S/T	Bcr	22q11.23		459452	human	142.82	Bcr-Abl_Oligo	QERFRMIyLQTLLAK	BCR_Y58			0
BCR_Y591	N	Orphan sites	HT only	BCR	Y591	P11274	S/T	Bcr	22q11.23		448872	human	142.82	RhoGEF	LAsQLGVyRAFVDNy	BCR_Y591		5	5
BCR_Y598	N	Orphan sites	HT only	BCR	Y598	P11274	S/T	Bcr	22q11.23		456524	human	142.82	RhoGEF	yRAFVDNyGVAMEMA	BCR_Y598		4	4
BCR_Y644	N	Orphan sites	HT only	BCR	Y644	P11274	S/T	Bcr	22q11.23		448871	human	142.82	RhoGEF	NsLEtLLykPVDRVt	BCR_Y644		9	9
BCR_Y751		Orphan sites	CST	BCR	Y751	P11274	S/T	Bcr	22q11.23		23086297	human	142.82	PH_19	SGGKTQQyDCKWyIP	BCR_Y751			0
BCR_Y756		Orphan sites	CST	BCR	Y756	P11274	S/T	Bcr	22q11.23		23086300	human	142.82	PH_19	QQyDCKWyIPLTDLS	BCR_Y756			0
BCR_Y844		Orphan sites	CST	BCR	Y844	P11274	S/T	Bcr	22q11.23		460482	human	142.82		HSRNGKsytFLISSD	BCR_Y844			0
BCR_Y852		Orphan sites	CST	BCR	Y852	P11274	S/T	Bcr	22q11.23		459455	human	142.82		tFLISSDyERAEWRE	BCR_Y852			0
BCR_Y910	N	Orphan sites	HT only	BCR	Y910	P11274	S/T	Bcr	22q11.23		456525	human	142.82		DDEsPGLyGFLNVIV	BCR_Y910		1	1
BLK_S197		Orphan sites	CST	BLK	S197	P51451	Y	BLK	8p23.1		23086538	human	57.71	SH2	SPRITFPsLQALVQH	BLK_S197			0
BLK_S24	Y	Orphan sites	HT only	BLK	S24	P51451	Y	BLK	8p23.1		36698138	human	57.71		EKDKGQWsPLKVSAQ	BLK_S24		1	1
BLK_S341		Orphan sites	CST	BLK	S341	P51451	Y	BLK	8p23.1		34365710	human	57.71	PK_Tyr_Ser-Thr	LPRLIDMsAQIAEGM	BLK_S341			0
BLK_S356		Orphan sites	CST	BLK	S356	P51451	Y	BLK	8p23.1		34365716	human	57.71	PK_Tyr_Ser-Thr	AyIERMNsIHRDLRA	BLK_S356			0
BLK_Y107		Orphan sites	CST	BLK	Y107	P51451	Y	BLK	8p23.1		23086541	human	57.71	SH3_1	LVTGREGyVPSNFVA	BLK_Y107			0
BLK_Y187	Y	Orphan sites	LT+HT	BLK	Y187	P51451	Y	BLK	8p23.1		459289	human	57.71	SH2	RCLDEGGyyISPRIT	BLK_Y187	1	4	5
BLK_Y188	Y	Orphan sites	LT+HT	BLK	Y188	P51451	Y	BLK	8p23.1		454093	human	57.71	SH2	CLDEGGyyISPRITF	BLK_Y188	1	4	5
BLK_Y205	Y	Orphan sites	LT+HT	BLK	Y205	P51451	Y	BLK	8p23.1		10943317	human	57.71	SH2	LQALVQHySKkGDGL	BLK_Y205	1	1	2
BLK_Y309	Y	Other functions	LT+HT	BLK	Y309	P51451	Y	BLK	8p23.1	phosphorylation	3657873	human	57.71	PK_Tyr_Ser-Thr	VVTkEPIyIVTEyMA	BLK_Y309	2	2	4
BLK_Y314		Orphan sites	CST	BLK	Y314	P51451	Y	BLK	8p23.1		3657878	human	57.71	PK_Tyr_Ser-Thr	PIyIVTEyMARGCLL	BLK_Y314			0
BLK_Y350		Orphan sites	CST	BLK	Y350	P51451	Y	BLK	8p23.1		34365713	human	57.71	PK_Tyr_Ser-Thr	QIAEGMAyIERMNsI	BLK_Y350			0
BLK_Y389	Y	Orphan sites	LT+HT	BLK	Y389	P51451	Y	BLK	8p23.1		447715	human	57.71	PK_Tyr_Ser-Thr	ARIIDSEyTAQEGAk	BLK_Y389	2	3	5
BLK_Y494		Orphan sites	CST	BLK	Y494	P51451	Y	BLK	8p23.1		472768	human	57.71		QSVLEDFyTATERQy	BLK_Y494			0
BLK_Y501	Y	Orphan sites	HT only	BLK	Y501	P51451	Y	BLK	8p23.1		447607	human	57.71		yTATERQyELQP___	BLK_Y501		1	1
BLVRA_S149	N	Other functions	LT+HT	BLVRA	S149	P53004	S/T	BVR	7p13	phosphorylation	486325	human	33.43	Biliv-reduc_cat	GkDLLkGsLLFTAGP	BLVRA_S149	1	1	2
BLVRA_S178	N	Orphan sites	HT only	BLVRA	S178	P53004	S/T	BVR	7p13		14159448	human	33.43	Biliv-reduc_cat	SRLtWLVsLFGELSL	BLVRA_S178		1	1
BLVRA_S21	N	Activation site	LT+HT	BLVRA	S21	P53004	S/T	BVR	7p13	enzymatic activity, induced	25526801	human	33.43	GFO_IDH_MocA	VGVGRAGsVRMRDLR	BLVRA_S21	1	1	2
BLVRA_S211	N	Orphan sites	HT only	BLVRA	S211	P53004	S/T	BVR	7p13		36123054	human	33.43	Biliv-reduc_cat	CLEtEKksPLSWIEE	BLVRA_S211		1	1
BLVRA_S230	N	Activation site	LT+HT	BLVRA	S230	P53004	S/T	BVR	7p13	intracellular localization; enzymatic activity, induced; phosphorylation	478716	human	33.43	Biliv-reduc_cat	LKRNRyLsFHFksGs	BLVRA_S230	3	14	17
BLVRA_S235	N	Orphan sites	HT only	BLVRA	S235	P53004	S/T	BVR	7p13		31882340	human	33.43	Biliv-reduc_cat	yLsFHFksGsLENVP	BLVRA_S235		2	2
BLVRA_S237	N	Activation site	LT+HT	BLVRA	S237	P53004	S/T	BVR	7p13	enzymatic activity, induced	4774274	human	33.43	Biliv-reduc_cat	sFHFksGsLENVPNV	BLVRA_S237	1	4	5
BLVRA_S33	N	Activation site	LT+HT	BLVRA	S33	P53004	S/T	BVR	7p13	enzymatic activity, induced	25526803	human	33.43	GFO_IDH_MocA	DLRNPHPsSAFLNLI	BLVRA_S33	1	1	2
BLVRA_T174	N	Orphan sites	HT only	BLVRA	T174	P53004	S/T	BVR	7p13		14159445	human	33.43	Biliv-reduc_cat	FSGISRLtWLVsLFG	BLVRA_T174		1	1
BLVRA_T202		Orphan sites	CST	BLVRA	T202	P53004	S/T	BVR	7p13		23087356	human	33.43	Biliv-reduc_cat	EDQyMKMtVCLEtEK	BLVRA_T202			0
BLVRA_T207		Orphan sites	CST	BLVRA	T207	P53004	S/T	BVR	7p13		23087359	human	33.43	Biliv-reduc_cat	KMtVCLEtEKksPLS	BLVRA_T207			0
BLVRA_Y198	N	Activation site	LT only	BLVRA	Y198	P53004	S/T	BVR	7p13	enzymatic activity, induced	455758	human	33.43	Biliv-reduc_cat	EERKEDQyMKMtVCL	BLVRA_Y198	1		1
BLVRA_Y228	N	Orphan sites	LT only	BLVRA	Y228	P53004	S/T	BVR	7p13		455759	human	33.43	Biliv-reduc_cat	PGLKRNRyLsFHFks	BLVRA_Y228	1		1
BLVRA_Y291	N	Orphan sites	LT only	BLVRA	Y291	P53004	S/T	BVR	7p13		455760	human	33.43		LAEEIQkyCCSRK__	BLVRA_Y291	1		1
BLVRA_Y72	N	Orphan sites	LT only	BLVRA	Y72	P53004	S/T	BVR	7p13		455761	human	33.43	GFO_IDH_MocA	SQEVEVAyICSESSS	BLVRA_Y72	1		1
BLVRA_Y83	N	Orphan sites	LT only	BLVRA	Y83	P53004	S/T	BVR	7p13		455762	human	33.43	GFO_IDH_MocA	ESSSHEDyIRQFLNA	BLVRA_Y83	1		1
BMP2K_S1029	Y	Orphan sites	HT only	BMP2K	S1029	Q9NSY1	S/T	BIKE	4q21.21		467549	human	129.17	BMP2K_C	KKVGRRDsQssNEFL	BMP2K_S1029		20	20
BMP2K_S1031	Y	Orphan sites	HT only	BMP2K	S1031	Q9NSY1	S/T	BIKE	4q21.21		4270519	human	129.17	BMP2K_C	VGRRDsQssNEFLtI	BMP2K_S1031		10	10
BMP2K_S1032	Y	Orphan sites	HT only	BMP2K	S1032	Q9NSY1	S/T	BIKE	4q21.21		467550	human	129.17	BMP2K_C	GRRDsQssNEFLtIs	BMP2K_S1032		14	14
BMP2K_S1039	N	Orphan sites	HT only	BMP2K	S1039	Q9NSY1	S/T	BIKE	4q21.21		34506440	human	129.17	BMP2K_C	sNEFLtIsDsKENIs	BMP2K_S1039		1	1
BMP2K_S1041	N	Orphan sites	HT only	BMP2K	S1041	Q9NSY1	S/T	BIKE	4q21.21		4274029	human	129.17	BMP2K_C	EFLtIsDsKENIsVA	BMP2K_S1041		2	2
BMP2K_S1046	N	Orphan sites	HT only	BMP2K	S1046	Q9NSY1	S/T	BIKE	4q21.21		56667387	human	129.17	BMP2K_C	sDsKENIsVALTDGK	BMP2K_S1046		1	1
BMP2K_S1076	Y	Orphan sites	HT only	BMP2K	S1076	Q9NSY1	S/T	BIKE	4q21.21		4273084	human	129.17	BMP2K_C	FGAKPFHsPDLsWHP	BMP2K_S1076		6	6
BMP2K_S1080	N	Orphan sites	HT only	BMP2K	S1080	Q9NSY1	S/T	BIKE	4q21.21		25174127	human	129.17	BMP2K_C	PFHsPDLsWHPPHQG	BMP2K_S1080		2	2
BMP2K_S1089	N	Orphan sites	HT only	BMP2K	S1089	Q9NSY1	S/T	BIKE	4q21.21		36132079	human	129.17	BMP2K_C	HPPHQGLsDIRADHN	BMP2K_S1089		1	1
BMP2K_S1107	Y	Orphan sites	HT only	BMP2K	S1107	Q9NSY1	S/T	BIKE	4q21.21		3795127	human	129.17	BMP2K_C	PGRPRQNsLHGsFHs	BMP2K_S1107		11	11
BMP2K_S1111	Y	Orphan sites	HT only	BMP2K	S1111	Q9NSY1	S/T	BIKE	4q21.21		4273894	human	129.17	BMP2K_C	RQNsLHGsFHsADVL	BMP2K_S1111		8	8
BMP2K_S1114		Orphan sites	CST	BMP2K	S1114	Q9NSY1	S/T	BIKE	4q21.21		11078488	human	129.17	BMP2K_C	sLHGsFHsADVLKMD	BMP2K_S1114			0
BMP2K_S14	Y	Orphan sites	HT only	BMP2K	S14	Q9NSY1	S/T	BIKE	4q21.21		7447203	human	129.17		MPKSEGGsGGGAAGG	BMP2K_S14		5	5
BMP2K_S378	N	Orphan sites	HT only	BMP2K	S378	Q9NSY1	S/T	BIKE	4q21.21		7447206	human	129.17		RQRPKANsATTAtPS	BMP2K_S378		1	1
BMP2K_S616	N	Orphan sites	HT only	BMP2K	S616	Q9NSY1	S/T	BIKE	4q21.21		41450700	human	129.17		FTNQkNIsNPPDMSG	BMP2K_S616		2	2
BMP2K_S651	N	Orphan sites	HT only	BMP2K	S651	Q9NSY1-2	S/T	BIKE iso2	4q21.21		56667395	human	73.84		EFDLLRSsKGHLkAY	BMP2K_S651		1	1
BMP2K_S665	N	Orphan sites	HT only	BMP2K	S665	Q9NSY1	S/T	BIKE	4q21.21		7447209	human	129.17		SSDKNVDsLSAPHNH	BMP2K_S665		1	1
BMP2K_S680	N	Orphan sites	HT only	BMP2K	S680	Q9NSY1	S/T	BIKE	4q21.21		4273042	human	129.17		PPEDPFGsVPFISHS	BMP2K_S680		1	1
BMP2K_S689	N	Orphan sites	HT only	BMP2K	S689	Q9NSY1	S/T	BIKE	4q21.21		31083260	human	129.17		PFISHSGsPEKKAEH	BMP2K_S689		3	3
BMP2K_S715	N	Orphan sites	HT only	BMP2K	S715	Q9NSY1	S/T	BIKE	4q21.21		36622691	human	129.17		PIKNGKTsPASKDQR	BMP2K_S715		1	1
BMP2K_S728	N	Orphan sites	HT only	BMP2K	S728	Q9NSY1	S/T	BIKE	4q21.21		7102781	human	129.17		QRTGKKTsVQGQVQK	BMP2K_S728		2	2
BMP2K_S740		Orphan sites	CST	BMP2K	S740	Q9NSY1	S/T	BIKE	4q21.21		28702610	human	129.17		VQKGNDEsEsDFESD	BMP2K_S740			0
BMP2K_S742	N	Orphan sites	HT only	BMP2K	S742	Q9NSY1	S/T	BIKE	4q21.21		28702609	human	129.17		KGNDEsEsDFESDPP	BMP2K_S742		1	1
BMP2K_S791	N	Orphan sites	HT only	BMP2K	S791	Q9NSY1	S/T	BIKE	4q21.21		41156747	human	129.17		HRPLLMDsEDEEEEE	BMP2K_S791		1	1
BMP2K_S817	N	Orphan sites	HT only	BMP2K	S817	Q9NSY1	S/T	BIKE	4q21.21		31087916	human	129.17		KAKySDMssVyRDRs	BMP2K_S817		1	1
BMP2K_S818	N	Orphan sites	HT only	BMP2K	S818	Q9NSY1	S/T	BIKE	4q21.21		31083498	human	129.17		AKySDMssVyRDRsG	BMP2K_S818		1	1
BMP2K_S824	N	Orphan sites	HT only	BMP2K	S824	Q9NSY1	S/T	BIKE	4q21.21		4270558	human	129.17		ssVyRDRsGsGPtQD	BMP2K_S824		1	1
BMP2K_S826	N	Orphan sites	HT only	BMP2K	S826	Q9NSY1	S/T	BIKE	4q21.21		3794621	human	129.17		VyRDRsGsGPtQDLN	BMP2K_S826		1	1
BMP2K_S843		Orphan sites	CST	BMP2K	S843	Q9NSY1	S/T	BIKE	4q21.21		23086441	human	129.17		LLTSAQLsSDVAVET	BMP2K_S843			0
BMP2K_S928	N	Orphan sites	HT only	BMP2K	S928	Q9NSY1	S/T	BIKE	4q21.21		4768930	human	129.17	BMP2K_C	TIPGYPKsVDVFGSt	BMP2K_S928		1	1
BMP2K_S945	N	Orphan sites	HT only	BMP2K	S945	Q9NSY1	S/T	BIKE	4q21.21		56667391	human	129.17	BMP2K_C	QPFLTSTsKsEsNED	BMP2K_S945		1	1
BMP2K_S947	N	Orphan sites	HT only	BMP2K	S947	Q9NSY1	S/T	BIKE	4q21.21		4273213	human	129.17	BMP2K_C	FLTSTsKsEsNEDLF	BMP2K_S947		3	3
BMP2K_S949	Y	Orphan sites	HT only	BMP2K	S949	Q9NSY1	S/T	BIKE	4q21.21		4768935	human	129.17	BMP2K_C	TSTsKsEsNEDLFGL	BMP2K_S949		4	4
BMP2K_S974	N	Orphan sites	HT only	BMP2K	S974	Q9NSY1	S/T	BIKE	4q21.21		10406627	human	129.17	BMP2K_C	QQKVKQRsLQKLssR	BMP2K_S974		1	1
BMP2K_S979	Y	Orphan sites	HT only	BMP2K	S979	Q9NSY1	S/T	BIKE	4q21.21		4274437	human	129.17	BMP2K_C	QRsLQKLssRQRRTK	BMP2K_S979		7	7
BMP2K_S980	N	Orphan sites	HT only	BMP2K	S980	Q9NSY1	S/T	BIKE	4q21.21		10406631	human	129.17	BMP2K_C	RsLQKLssRQRRTKQ	BMP2K_S980		2	2
BMP2K_T1002	N	Orphan sites	HT only	BMP2K	T1002	Q9NSY1	S/T	BIKE	4q21.21		4274077	human	129.17	BMP2K_C	KRHHGTPtSTKKTLK	BMP2K_T1002		1	1
BMP2K_T1011	N	Orphan sites	HT only	BMP2K	T1011	Q9NSY1	S/T	BIKE	4q21.21		4051601	human	129.17	BMP2K_C	TKKTLKPtyRtPERA	BMP2K_T1011		1	1
BMP2K_T1014	Y	Orphan sites	HT only	BMP2K	T1014	Q9NSY1	S/T	BIKE	4q21.21		471793	human	129.17	BMP2K_C	TLKPtyRtPERARRH	BMP2K_T1014		5	5
BMP2K_T1037	N	Orphan sites	HT only	BMP2K	T1037	Q9NSY1	S/T	BIKE	4q21.21		20650962	human	129.17	BMP2K_C	QssNEFLtIsDsKEN	BMP2K_T1037		1	1
BMP2K_T1097		Orphan sites	CST	BMP2K	T1097	Q9NSY1	S/T	BIKE	4q21.21		11078484	human	129.17	BMP2K_C	DIRADHNtVLPGRPR	BMP2K_T1097			0
BMP2K_T383		Orphan sites	CST	BMP2K	T383	Q9NSY1	S/T	BIKE	4q21.21		25284402	human	129.17		ANsATTAtPSVLTIQ	BMP2K_T383			0
BMP2K_T394	N	Orphan sites	HT only	BMP2K	T394	Q9NSY1	S/T	BIKE	4q21.21		36133675	human	129.17		LTIQSSAtPVKVLAP	BMP2K_T394		2	2
BMP2K_T829		Orphan sites	CST	BMP2K	T829	Q9NSY1	S/T	BIKE	4q21.21		23086443	human	129.17		DRsGsGPtQDLNtIL	BMP2K_T829			0
BMP2K_T834	N	Orphan sites	HT only	BMP2K	T834	Q9NSY1	S/T	BIKE	4q21.21		4270555	human	129.17		GPtQDLNtILLTSAQ	BMP2K_T834		1	1
BMP2K_T935		Orphan sites	CST	BMP2K	T935	Q9NSY1	S/T	BIKE	4q21.21		23086445	human	129.17	BMP2K_C	sVDVFGStPFQPFLT	BMP2K_T935			0
BMP2K_Y1012	N	Orphan sites	HT only	BMP2K	Y1012	Q9NSY1	S/T	BIKE	4q21.21		3455344	human	129.17	BMP2K_C	KKTLKPtyRtPERAR	BMP2K_Y1012		1	1
BMP2K_Y257	N	Orphan sites	HT only	BMP2K	Y257	Q9NSY1	S/T	BIKE	4q21.21		3548203	human	129.17	Pkinase	WALGCLLyKLCFFTL	BMP2K_Y257		1	1
BMP2K_Y594		Orphan sites	CST	BMP2K	Y594	Q9NSY1	S/T	BIKE	4q21.21		23086448	human	129.17		GTIMDSSySANRSVA	BMP2K_Y594			0
BMP2K_Y813		Orphan sites	CST	BMP2K	Y813	Q9NSY1	S/T	BIKE	4q21.21		463068	human	129.17		YEQAKAKySDMssVy	BMP2K_Y813			0
BMP2K_Y820		Orphan sites	CST	BMP2K	Y820	Q9NSY1	S/T	BIKE	4q21.21		463069	human	129.17		ySDMssVyRDRsGsG	BMP2K_Y820			0
BMPR1A_Y407	Y	Orphan sites	HT only	BMPR1A	Y407	P36894	S/T	BMPR1A	10q23.2		459317	human	60.2	PK_Tyr_Ser-Thr	TRVGTKRyMAPEVLD	BMPR1A_Y407		1	1
BMPR1B_S175	Y	Orphan sites	HT only	BMPR1B	S175	O00238	S/T	BMPR1B	4q22.3		56649643	human	56.93	TGF_beta_GS	TYIPPGEsLRDLIEQ	BMPR1B_S175		1	1
BMPR1B_S300		Orphan sites	CST	BMPR1B	S300	O00238	S/T	BMPR1B	4q22.3		10797045	human	56.93	PK_Tyr_Ser-Thr	STTLDAKsMLKLAYS	BMPR1B_S300			0
BMPR1B_S402		Orphan sites	CST	BMPR1B	S402	O00238	S/T	BMPR1B	4q22.3		25284508	human	56.93	PK_Tyr_Ser-Thr	YIMADMYsFGLILWE	BMPR1B_S402			0
BMPR1B_S92	Y	Orphan sites	HT only	BMPR1B	S92	O00238	S/T	BMPR1B	4q22.3		56649640	human	56.93	Activin_recp	PIPHQRRsIECCtER	BMPR1B_S92		1	1
BMPR1B_T97		Orphan sites	CST	BMPR1B	T97	O00238	S/T	BMPR1B	4q22.3		34359409	human	56.93	Activin_recp	RRsIECCtERNECNK	BMPR1B_T97			0
BMPR1B_Y290		Orphan sites	CST	BMPR1B	Y290	O00238	S/T	BMPR1B	4q22.3		23086671	human	56.93	PK_Tyr_Ser-Thr	ENGSLYDyLKSTTLD	BMPR1B_Y290			0
BMPR2_S336	N	Orphan sites	HT only	BMPR2	S336	Q13873	S/T	BMPR2	2q33.1-q33.2		50774269	human	115.2	Pkinase	ISHRDLNsRNVLVKN	BMPR2_S336		1	1
BMPR2_S355	N	Orphan sites	HT only	BMPR2	S355	Q13873	S/T	BMPR2	2q33.1-q33.2		50774273	human	115.2	Pkinase	VISDFGLsMRLtGNR	BMPR2_S355		1	1
BMPR2_S375	Y	Orphan sites	HT only	BMPR2	S375	Q13873	S/T	BMPR2	2q33.1-q33.2		7446068	human	115.2	Pkinase	EEDNAAIsEVGtIRY	BMPR2_S375		2	2
BMPR2_S513	N	Orphan sites	HT only	BMPR2	S513	Q13873	S/T	BMPR2	2q33.1-q33.2		4273585	human	115.2		MIWERNKsVsPTVNP	BMPR2_S513		1	1
BMPR2_S515	Y	Orphan sites	HT only	BMPR2	S515	Q13873	S/T	BMPR2	2q33.1-q33.2		4697213	human	115.2		WERNKsVsPTVNPMS	BMPR2_S515		3	3
BMPR2_S547		Orphan sites	CST	BMPR2	S547	Q13873	S/T	BMPR2	2q33.1-q33.2		15418092	human	115.2		IGPYPDysSSsyIED	BMPR2_S547			0
BMPR2_S550	N	Orphan sites	HT only	BMPR2	S550	Q13873	S/T	BMPR2	2q33.1-q33.2		15228926	human	115.2		YPDysSSsyIEDSIH	BMPR2_S550		1	1
BMPR2_S574		Orphan sites	CST	BMPR2	S574	Q13873	S/T	BMPR2	2q33.1-q33.2		23086674	human	115.2		SSEHSMSstPLTIGE	BMPR2_S574			0
BMPR2_S586	Y	Orphan sites	HT only	BMPR2	S586	Q13873	S/T	BMPR2	2q33.1-q33.2		4273012	human	115.2		IGEKNRNsINyERQQ	BMPR2_S586		4	4
BMPR2_S680	Y	Orphan sites	HT only	BMPR2	S680	Q13873	S/T	BMPR2	2q33.1-q33.2		4272940	human	115.2		VDKNLKEssDENLME	BMPR2_S680		2	2
BMPR2_S681	Y	Orphan sites	HT only	BMPR2	S681	Q13873	S/T	BMPR2	2q33.1-q33.2		4272943	human	115.2		DKNLKEssDENLMEH	BMPR2_S681		2	2
BMPR2_S757	Y	Orphan sites	LT+HT	BMPR2	S757	Q13873	S/T	BMPR2	2q33.1-q33.2		456817	human	115.2		NLPKRPTsLPLNTkN	BMPR2_S757	1	5	6
BMPR2_S862	Y	Orphan sites	HT only	BMPR2	S862	Q13873	S/T	BMPR2	2q33.1-q33.2		4272457	human	115.2		DTRLNINssPDEHEP	BMPR2_S862		3	3
BMPR2_S863	Y	Orphan sites	HT only	BMPR2	S863	Q13873	S/T	BMPR2	2q33.1-q33.2		4272460	human	115.2		TRLNINssPDEHEPL	BMPR2_S863		6	6
BMPR2_S980	N	Orphan sites	HT only	BMPR2	S980	Q13873	S/T	BMPR2	2q33.1-q33.2		50774277	human	115.2		KRVKtPysLKRWRPS	BMPR2_S980		1	1
BMPR2_T359	N	Orphan sites	HT only	BMPR2	T359	Q13873	S/T	BMPR2	2q33.1-q33.2		50774281	human	115.2	Pkinase	FGLsMRLtGNRLVRP	BMPR2_T359		1	1
BMPR2_T379	N	Orphan sites	HT only	BMPR2	T379	Q13873	S/T	BMPR2	2q33.1-q33.2		7446071	human	115.2	Pkinase	AAIsEVGtIRYMAPE	BMPR2_T379		2	2
BMPR2_T575		Orphan sites	CST	BMPR2	T575	Q13873	S/T	BMPR2	2q33.1-q33.2		8090278	human	115.2		SEHSMSstPLTIGEK	BMPR2_T575			0
BMPR2_T803		Orphan sites	CST	BMPR2	T803	Q13873	S/T	BMPR2	2q33.1-q33.2		23086677	human	115.2		AAEPHVVtVtMNGVA	BMPR2_T803			0
BMPR2_T805		Orphan sites	CST	BMPR2	T805	Q13873	S/T	BMPR2	2q33.1-q33.2		23086680	human	115.2		EPHVVtVtMNGVAGR	BMPR2_T805			0
BMPR2_T977	Y	Orphan sites	HT only	BMPR2	T977	Q13873	S/T	BMPR2	2q33.1-q33.2		22640464	human	115.2		KIKKRVKtPysLKRW	BMPR2_T977		4	4
BMPR2_Y247	N	Orphan sites	HT only	BMPR2	Y247	Q13873	S/T	BMPR2	2q33.1-q33.2		23086683	human	115.2	Pkinase	FINEKNIyRVPLMEH	BMPR2_Y247		1	1
BMPR2_Y314	N	Orphan sites	HT only	BMPR2	Y314	Q13873	S/T	BMPR2	2q33.1-q33.2		40434148	human	115.2	Pkinase	SVTRGLAyLHTELPR	BMPR2_Y314		1	1
BMPR2_Y546	N	Orphan sites	HT only	BMPR2	Y546	Q13873	S/T	BMPR2	2q33.1-q33.2		10887906	human	115.2		kIGPYPDysSSsyIE	BMPR2_Y546		2	2
BMPR2_Y551	N	Orphan sites	HT only	BMPR2	Y551	Q13873	S/T	BMPR2	2q33.1-q33.2		12000515	human	115.2		PDysSSsyIEDSIHH	BMPR2_Y551		2	2
BMPR2_Y589	N	Orphan sites	HT only	BMPR2	Y589	Q13873	S/T	BMPR2	2q33.1-q33.2		23086686	human	115.2		KNRNsINyERQQAQA	BMPR2_Y589		1	1
BMPR2_Y708	Y	Orphan sites	HT only	BMPR2	Y708	Q13873	S/T	BMPR2	2q33.1-q33.2		465278	human	115.2		STSSSLLyPLIKLAV	BMPR2_Y708		4	4
BMPR2_Y825		Orphan sites	CST	BMPR2	Y825	Q13873	S/T	BMPR2	2q33.1-q33.2		23086689	human	115.2		SHAATTQyANGTVLS	BMPR2_Y825			0
BMPR2_Y979	N	Orphan sites	HT only	BMPR2	Y979	Q13873	S/T	BMPR2	2q33.1-q33.2		22640466	human	115.2		KKRVKtPysLKRWRP	BMPR2_Y979		1	1
BMX_S186		Orphan sites	CST	BMX	S186	P51813	Y	Etk	Xp22.2		34353902	human	78.01		VLkMDAPsSSTTLAQ	BMX_S186			0
BMX_S226	Y	Orphan sites	HT only	BMX	S226	P51813	Y	Etk	Xp22.2		23103656	human	78.01		NSKKIYGsQPNFNMQ	BMX_S226		1	1
BMX_S254	Y	Orphan sites	HT only	BMX	S254	P51813	Y	Etk	Xp22.2		54471407	human	78.01		RKLKSSSsSEDVAss	BMX_S254		1	1
BMX_S260		Orphan sites	CST	BMX	S260	P51813	Y	Etk	Xp22.2		23103658	human	78.01		SsSEDVAssNQKERN	BMX_S260			0
BMX_S261		Orphan sites	CST	BMX	S261	P51813	Y	Etk	Xp22.2		25291054	human	78.01		sSEDVAssNQKERNV	BMX_S261			0
BMX_S324		Orphan sites	CST	BMX	S324	P51813	Y	Etk	Xp22.2		34350941	human	78.01	SH2	GAFMVRNssQVGMyT	BMX_S324			0
BMX_S325		Orphan sites	CST	BMX	S325	P51813	Y	Etk	Xp22.2		38488845	human	78.01	SH2	AFMVRNssQVGMyTV	BMX_S325			0
BMX_S425		Orphan sites	CST	BMX	S425	P51813	Y	Etk	Xp22.2		25291048	human	78.01	PK_Tyr_Ser-Thr	TLLKELGsGQFGVVQ	BMX_S425			0
BMX_S568		Orphan sites	CST	BMX	S568	P51813	Y	Etk	Xp22.2		23103661	human	78.01	PK_Tyr_Ser-Thr	VLDDQyVsSVGTKFP	BMX_S568			0
BMX_T165		Orphan sites	CST	BMX	T165	P51813	Y	Etk	Xp22.2		38488839	human	78.01		EEKHRVPtFPDRVLk	BMX_T165			0
BMX_T394	Y	Orphan sites	HT only	BMX	T394	P51813	Y	Etk	Xp22.2		54413914	human	78.01		RLRHPVStkANKVPD	BMX_T394		1	1
BMX_Y216	Y	Orphan sites	LT only	BMX	Y216	P51813	Y	Etk	Xp22.2		449835	human	78.01		SSTSLAQyDSNSKKI	BMX_Y216	1		1
BMX_Y330		Orphan sites	CST	BMX	Y330	P51813	Y	Etk	Xp22.2		477307	human	78.01	SH2	NssQVGMyTVSLFSk	BMX_Y330			0
BMX_Y349		Orphan sites	CST	BMX	Y349	P51813	Y	Etk	Xp22.2		41345032	human	78.01	SH2	KkGTVkHyHVHTNAE	BMX_Y349			0
BMX_Y365	Y	Orphan sites	HT only	BMX	Y365	P51813	Y	Etk	Xp22.2		454909	human	78.01	SH2	KLYLAENyCFDSIPK	BMX_Y365		1	1
BMX_Y40	Y	Activation site	LT only	BMX	Y40	P51813	Y	Etk	Xp22.2	molecular association, regulation; intracellular localization; enzymatic activity, induced	448066	human	78.01	PH	LTKTNLSyYEYDKMK	BMX_Y40	5		5
BMX_Y440		Orphan sites	CST	BMX	Y440	P51813	Y	Etk	Xp22.2		25291051	human	78.01	PK_Tyr_Ser-Thr	LGKWKGQyDVAVKMI	BMX_Y440			0
BMX_Y566	Y	Other functions	LT only	BMX	Y566	P51813	Y	Etk	Xp22.2	protein stabilization; molecular association, regulation	448067	human	78.01	PK_Tyr_Ser-Thr	RYVLDDQyVsSVGTK	BMX_Y566	3		3
BRAF_S147	N	Orphan sites	HT only	BRAF	S147	P15056	S/T	BRAF	7q34		2192585	human	84.44		NPTDVARsNPKsPQK	BRAF_S147		1	1
BRAF_S151	Y	Other functions	LT+HT	BRAF	S151	P15056	S/T	BRAF	7q34	molecular association, regulation	478631	human	84.44		VARsNPKsPQKPIVR	BRAF_S151	3	16	19
BRAF_S314	N	Orphan sites	LT only	BRAF	S314	P15056	S/T	BRAF	7q34		55497802	human	84.44		LAETALTsGssPsAP	BRAF_S314	1		1
BRAF_S316	N	Orphan sites	LT only	BRAF	S316	P15056	S/T	BRAF	7q34		55497804	human	84.44		ETALTsGssPsAPAS	BRAF_S316	1		1
BRAF_S317	N	Orphan sites	LT only	BRAF	S317	P15056	S/T	BRAF	7q34		55497807	human	84.44		TALTsGssPsAPASD	BRAF_S317	1		1
BRAF_S319	N	Orphan sites	LT+HT	BRAF	S319	P15056	S/T	BRAF	7q34		41211182	human	84.44		LTsGssPsAPASDSI	BRAF_S319	1	1	2
BRAF_S333	N	Orphan sites	HT only	BRAF	S333	P15056	S/T	BRAF	7q34		3180672	human	84.44		IGPQILTsPsPSKsI	BRAF_S333		1	1
BRAF_S335	N	Orphan sites	LT+HT	BRAF	S335	P15056	S/T	BRAF	7q34		3180675	human	84.44		PQILTsPsPSKsIPI	BRAF_S335	1	2	3
BRAF_S339	N	Orphan sites	LT only	BRAF	S339	P15056	S/T	BRAF	7q34		55497801	human	84.44		TsPsPSKsIPIPQPF	BRAF_S339	1		1
BRAF_S363	N	Orphan sites	LT+HT	BRAF	S363	P15056	S/T	BRAF	7q34		4273552	human	84.44		QFGQRDRsssAPNVH	BRAF_S363	1	5	6
BRAF_S364	N	Orphan sites	LT+HT	BRAF	S364	P15056	S/T	BRAF	7q34		3180678	human	84.44		FGQRDRsssAPNVHI	BRAF_S364	1	3	4
BRAF_S365	Y	Inhibition sites	LT+HT	BRAF	S365	P15056	S/T	BRAF	7q34	molecular association, regulation; enzymatic activity, inhibited	450243	human	84.44		GQRDRsssAPNVHIN	BRAF_S365	7	14	21
BRAF_S394	N	Orphan sites	LT+HT	BRAF	S394	P15056	S/T	BRAF	7q34		31087722	human	84.44		GFRGDGGsTtGLsAt	BRAF_S394	1	1	2
BRAF_S399	N	Orphan sites	LT+HT	BRAF	S399	P15056	S/T	BRAF	7q34		23085405	human	84.44		GGsTtGLsAtPPAsL	BRAF_S399	1	1	2
BRAF_S405	N	Orphan sites	HT only	BRAF	S405	P15056	S/T	BRAF	7q34		40721321	human	84.44		LsAtPPAsLPGSLTN	BRAF_S405		1	1
BRAF_S419	Y	Orphan sites	LT+HT	BRAF	S419	P15056	S/T	BRAF	7q34		2192588	human	84.44		NVKALQksPGPQRER	BRAF_S419	2	11	13
BRAF_S428	N	Orphan sites	LT only	BRAF	S428	P15056	S/T	BRAF	7q34		5879837	human	84.44		GPQRERKsssssEDR	BRAF_S428	1		1
BRAF_S429	N	Inhibition sites	LT only	BRAF	S429	P15056	S/T	BRAF	7q34	enzymatic activity, inhibited	447803	human	84.44		PQRERKsssssEDRN	BRAF_S429	5		5
BRAF_S430	N	Orphan sites	LT only	BRAF	S430	P15056	S/T	BRAF	7q34		8099699	human	84.44		QRERKsssssEDRNR	BRAF_S430	1		1
BRAF_S431	N	Orphan sites	LT only	BRAF	S431	P15056	S/T	BRAF	7q34		9408180	human	84.44		RERKsssssEDRNRM	BRAF_S431	1		1
BRAF_S432	N	Orphan sites	LT only	BRAF	S432	P15056	S/T	BRAF	7q34		7821638	human	84.44		ERKsssssEDRNRMK	BRAF_S432	1		1
BRAF_S446	Y	Activation site	LT+HT	BRAF	S446	P15056	S/T	BRAF	7q34	molecular association, regulation; protein conformation; enzymatic activity, induced	447804	human	84.44		KtLGRRDssDDWEIP	BRAF_S446	9	23	32
BRAF_S447	Y	Orphan sites	HT only	BRAF	S447	P15056	S/T	BRAF	7q34		3180681	human	84.44		tLGRRDssDDWEIPD	BRAF_S447		14	14
BRAF_S465	Y	Inhibition sites	LT+HT	BRAF	S465	P15056	S/T	BRAF	7q34	molecular association, regulation; activity, inhibited	4959522	human	84.44	PK_Tyr_Ser-Thr	tVGQRIGsGsFGtVY	BRAF_S465	3	6	9
BRAF_S467	N	Inhibition sites	LT+HT	BRAF	S467	P15056	S/T	BRAF	7q34	molecular association, regulation; activity, inhibited	28070701	human	84.44	PK_Tyr_Ser-Thr	GQRIGsGsFGtVYkG	BRAF_S467	2	1	3
BRAF_S579	N	Activation site	LT only	BRAF	S579	P15056	S/T	BRAF	7q34	enzymatic activity, induced	456814	human	84.44	PK_Tyr_Ser-Thr	IIHRDLksNNIFLHE	BRAF_S579	1		1
BRAF_S602	Y	Activation site	LT only	BRAF	S602	P15056	S/T	BRAF	7q34	molecular association, regulation; protein conformation; enzymatic activity, induced	447805	human	84.44	PK_Tyr_Ser-Thr	FGLAtVksRWsGSHQ	BRAF_S602	10		10
BRAF_S605	N	Orphan sites	LT+HT	BRAF	S605	P15056	S/T	BRAF	7q34		486444	human	84.44	PK_Tyr_Ser-Thr	AtVksRWsGSHQFEQ	BRAF_S605	1	2	3
BRAF_S614	N	Inhibition sites	LT+HT	BRAF	S614	P15056	S/T	BRAF	7q34	molecular association, regulation; enzymatic activity, inhibited	14159399	human	84.44	PK_Tyr_Ser-Thr	SHQFEQLsGSILWMA	BRAF_S614	2	2	4
BRAF_S675	N	Orphan sites	LT only	BRAF	S675	P15056	S/T	BRAF	7q34		55497808	human	84.44	PK_Tyr_Ser-Thr	MVGRGYLsPDLSKVR	BRAF_S675	1		1
BRAF_S729	Y	Activation site	LT+HT	BRAF	S729	P15056	S/T	BRAF	7q34	protein stabilization; molecular association, regulation; enzymatic activity, induced	450242	human	84.44		PKIHRSAsEPsLNRA	BRAF_S729	7	32	39
BRAF_S732	N	Other functions	LT only	BRAF	S732	P15056	S/T	BRAF	7q34	molecular association, regulation; phosphorylation	23085408	human	84.44		HRSAsEPsLNRAGFQ	BRAF_S732	1		1
BRAF_S750	N	Other functions	LT+HT	BRAF	S750	P15056	S/T	BRAF	7q34	molecular association, regulation	2192591	human	84.44		FSLyACAsPKtPIQA	BRAF_S750	2	7	9
BRAF_S76	N	Orphan sites	LT only	BRAF	S76	P15056	S/T	BRAF	7q34		55497806	human	84.44		GGEHNPPsIYLEAYE	BRAF_S76	1		1
BRAF_T119	N	Orphan sites	LT only	BRAF	T119	P15056	S/T	BRAF	7q34		469113	human	84.44		SSSASMDtVTSSSSS	BRAF_T119	1		1
BRAF_T244		Orphan sites	CST	BRAF	T244	P15056	S/T	BRAF	7q34		22776898	human	84.44	C1_1	FVRKTFFtLAFCDFC	BRAF_T244			0
BRAF_T373	N	Orphan sites	LT+HT	BRAF	T373	P15056	S/T	BRAF	7q34		458858	human	84.44		APNVHINtIEPVNID	BRAF_T373	2	5	7
BRAF_T396	N	Orphan sites	LT+HT	BRAF	T396	P15056	S/T	BRAF	7q34		31084676	human	84.44		RGDGGsTtGLsAtPP	BRAF_T396	1	1	2
BRAF_T401	Y	Inhibition sites	LT+HT	BRAF	T401	P15056	S/T	BRAF	7q34	molecular association, regulation; enzymatic activity, inhibited	452246	human	84.44		sTtGLsAtPPAsLPG	BRAF_T401	3	19	22
BRAF_T440	N	Inhibition sites	LT+HT	BRAF	T440	P15056	S/T	BRAF	7q34	enzymatic activity, inhibited	447806	human	84.44		EDRNRMKtLGRRDss	BRAF_T440	2	2	4
BRAF_T458	N	Orphan sites	HT only	BRAF	T458	P15056	S/T	BRAF	7q34		50830768	human	84.44	PK_Tyr_Ser-Thr	EIPDGQItVGQRIGs	BRAF_T458		1	1
BRAF_T470	N	Orphan sites	LT only	BRAF	T470	P15056	S/T	BRAF	7q34		23085411	human	84.44	PK_Tyr_Ser-Thr	IGsGsFGtVYkGkWH	BRAF_T470	1		1
BRAF_T599	Y	Activation site	LT only	BRAF	T599	P15056	S/T	BRAF	7q34	molecular association, regulation; protein conformation; enzymatic activity, induced	447807	human	84.44	PK_Tyr_Ser-Thr	IGDFGLAtVksRWsG	BRAF_T599	11		11
BRAF_T753	N	Other functions	LT+HT	BRAF	T753	P15056	S/T	BRAF	7q34	molecular association, regulation	460657	human	84.44		yACAsPKtPIQAGGy	BRAF_T753	3	4	7
BRAF_Y566		Orphan sites	CST	BRAF	Y566	P15056	S/T	BRAF	7q34		10281460	human	84.44	PK_Tyr_Ser-Thr	QTAQGMDyLHAKSII	BRAF_Y566			0
BRAF_Y746	N	Orphan sites	HT only	BRAF	Y746	P15056	S/T	BRAF	7q34		12004201	human	84.44		QTEDFSLyACAsPKt	BRAF_Y746		1	1
BRAF_Y760		Orphan sites	CST	BRAF	Y760	P15056	S/T	BRAF	7q34		11059405	human	84.44		tPIQAGGyGAFPVH_	BRAF_Y760			0
BRD2_S248		Orphan sites	CST	BRD2	S248	P25440	S/T	BRD2	6p21.32		23086935	human	88.06		PHPSVISsPLLKsLH	BRD2_S248			0
BRD2_S253	N	Orphan sites	HT only	BRD2	S253	P25440	S/T	BRD2	6p21.32		22640416	human	88.06		ISsPLLKsLHSAGPP	BRD2_S253		1	1
BRD2_S298	N	Orphan sites	HT only	BRD2	S298	P25440	S/T	BRD2	6p21.32		452276	human	88.06		tAILAPGsPAsPPGs	BRD2_S298		34	34
BRD2_S301	N	Orphan sites	HT only	BRD2	S301	P25440	S/T	BRD2	6p21.32		452277	human	88.06		LAPGsPAsPPGsLEP	BRD2_S301		34	34
BRD2_S305	N	Orphan sites	HT only	BRD2	S305	P25440	S/T	BRD2	6p21.32		3189310	human	88.06		sPAsPPGsLEPKAAR	BRD2_S305		10	10
BRD2_S320	N	Orphan sites	HT only	BRD2	S320	P25440	S/T	BRD2	6p21.32		476105	human	88.06		LPPMRREsGRPIKPP	BRD2_S320		2	2
BRD2_S334	N	Orphan sites	HT only	BRD2	S334	P25440	S/T	BRD2	6p21.32		17543948	human	88.06		PRKDLPDsQQQHQsS	BRD2_S334		4	4
BRD2_S340	N	Orphan sites	HT only	BRD2	S340	P25440	S/T	BRD2	6p21.32		17543952	human	88.06		DsQQQHQsSkKGkLS	BRD2_S340		1	1
BRD2_S37	N	Orphan sites	HT only	BRD2	S37	P25440	S/T	BRD2	6p21.32		471908	human	88.06		GkRIRKPsLLyEGFE	BRD2_S37		4	4
BRD2_S45	N	Orphan sites	HT only	BRD2	S45	P25440	S/T	BRD2	6p21.32		3189313	human	88.06		LLyEGFEsPtMAsVP	BRD2_S45		1	1
BRD2_S50	N	Orphan sites	HT only	BRD2	S50	P25440	S/T	BRD2	6p21.32		1210610	human	88.06		FEsPtMAsVPALQLt	BRD2_S50		1	1
BRD2_S538	N	Orphan sites	HT only	BRD2	S538	P25440	S/T	BRD2	6p21.32		23086938	human	88.06		HEQLAALsQGPISkP	BRD2_S538		3	3
BRD2_S597	N	Orphan sites	HT only	BRD2	S597	P25440	S/T	BRD2	6p21.32		158833602	human	88.06		ASGSGGGsAALGPSG	BRD2_S597		1	1
BRD2_S608	N	Orphan sites	HT only	BRD2	S608	P25440	S/T	BRD2	6p21.32		31881126	human	88.06		GPSGFGPsGGsGtkL	BRD2_S608		1	1
BRD2_S611	N	Orphan sites	HT only	BRD2	S611	P25440	S/T	BRD2	6p21.32		3189316	human	88.06		GFGPsGGsGtkLPkK	BRD2_S611		3	3
BRD2_S633	N	Orphan sites	HT only	BRD2	S633	P25440	S/T	BRD2	6p21.32		3189319	human	88.06		ALPtGyDsEEEEESR	BRD2_S633		13	13
BRD2_S643	N	Orphan sites	HT only	BRD2	S643	P25440	S/T	BRD2	6p21.32		56653780	human	88.06	BET	EEESRPMsYDEKRQL	BRD2_S643		1	1
BRD2_S651	N	Orphan sites	HT only	BRD2	S651	P25440	S/T	BRD2	6p21.32		36132467	human	88.06	BET	YDEKRQLsLDINkLP	BRD2_S651		1	1
BRD2_S705	N	Orphan sites	HT only	BRD2	S705	P25440	S/T	BRD2	6p21.32		31855810	human	88.06	BET	ELERYVLsCLRKKPR	BRD2_S705		1	1
BRD2_S744	N	Orphan sites	HT only	BRD2	S744	P25440	S/T	BRD2	6p21.32		31860992	human	88.06		EKRLQDVsGQLNsTK	BRD2_S744		3	3
BRD2_S749	N	Orphan sites	HT only	BRD2	S749	P25440	S/T	BRD2	6p21.32		27444848	human	88.06		DVsGQLNsTKKPPKK	BRD2_S749		2	2
BRD2_S775		Orphan sites	CST	BRD2	S775	P25440	S/T	BRD2	6p21.32		25284609	human	88.06		QVAVSRLsAsssSSD	BRD2_S775			0
BRD2_S777		Orphan sites	CST	BRD2	S777	P25440	S/T	BRD2	6p21.32		34367656	human	88.06		AVSRLsAsssSSDSs	BRD2_S777			0
BRD2_S778		Orphan sites	CST	BRD2	S778	P25440	S/T	BRD2	6p21.32		25731995	human	88.06		VSRLsAsssSSDSss	BRD2_S778			0
BRD2_S779		Orphan sites	CST	BRD2	S779	P25440	S/T	BRD2	6p21.32		34367659	human	88.06		SRLsAsssSSDSsss	BRD2_S779			0
BRD2_S784		Orphan sites	CST	BRD2	S784	P25440	S/T	BRD2	6p21.32		25284613	human	88.06		sssSSDSssssssSS	BRD2_S784			0
BRD2_S785		Orphan sites	CST	BRD2	S785	P25440	S/T	BRD2	6p21.32		23086941	human	88.06		ssSSDSssssssSSS	BRD2_S785			0
BRD2_S786		Orphan sites	CST	BRD2	S786	P25440	S/T	BRD2	6p21.32		23086944	human	88.06		sSSDSssssssSSSS	BRD2_S786			0
BRD2_S787		Orphan sites	CST	BRD2	S787	P25440	S/T	BRD2	6p21.32		23086947	human	88.06		SSDSssssssSSSSD	BRD2_S787			0
BRD2_S788		Orphan sites	CST	BRD2	S788	P25440	S/T	BRD2	6p21.32		23086950	human	88.06		SDSssssssSSSSDt	BRD2_S788			0
BRD2_S789		Orphan sites	CST	BRD2	S789	P25440	S/T	BRD2	6p21.32		25284617	human	88.06		DSssssssSSSSDtS	BRD2_S789			0
BRD2_T125		Orphan sites	CST	BRD2	T125	P25440	S/T	BRD2	6p21.32		23086953	human	88.06	Bromodomain	kQPMDMGtIKRRLEN	BRD2_T125			0
BRD2_T285	N	Orphan sites	HT only	BRD2	T285	P25440	S/T	BRD2	6p21.32		4743092	human	88.06		GVKRKADtTTPTPtA	BRD2_T285		1	1
BRD2_T291		Orphan sites	CST	BRD2	T291	P25440	S/T	BRD2	6p21.32		3189328	human	88.06		DtTTPTPtAILAPGs	BRD2_T291			0
BRD2_T47	N	Orphan sites	HT only	BRD2	T47	P25440	S/T	BRD2	6p21.32		3189331	human	88.06		yEGFEsPtMAsVPAL	BRD2_T47		1	1
BRD2_T57	N	Orphan sites	HT only	BRD2	T57	P25440	S/T	BRD2	6p21.32		3189334	human	88.06		sVPALQLtPANPPPP	BRD2_T57		1	1
BRD2_T6	N	Orphan sites	HT only	BRD2	T6	P25440	S/T	BRD2	6p21.32		18007316	human	88.06		__MLQNVtPHNkLPG	BRD2_T6		6	6
BRD2_T613	N	Orphan sites	HT only	BRD2	T613	P25440	S/T	BRD2	6p21.32		31883196	human	88.06		GPsGGsGtkLPkKAT	BRD2_T613		1	1
BRD2_T629	N	Orphan sites	HT only	BRD2	T629	P25440	S/T	BRD2	6p21.32		28737527	human	88.06		TAPPALPtGyDsEEE	BRD2_T629		1	1
BRD2_T690	N	Orphan sites	HT only	BRD2	T690	P25440	S/T	BRD2	6p21.32		11536257	human	88.06	BET	EIEIDFEtLKPSTLR	BRD2_T690		1	1
BRD2_T716		Orphan sites	CST	BRD2	T716	P25440	S/T	BRD2	6p21.32		34357722	human	88.06		KKPRKPytIKKPVGK	BRD2_T716			0
BRD2_T724	N	Orphan sites	HT only	BRD2	T724	P25440	S/T	BRD2	6p21.32		470375	human	88.06		IKKPVGKtkEELALE	BRD2_T724		1	1
BRD2_T795		Orphan sites	CST	BRD2	T795	P25440	S/T	BRD2	6p21.32		25284621	human	88.06		ssSSSSDtSDSDSG_	BRD2_T795			0
BRD2_Y40		Orphan sites	CST	BRD2	Y40	P25440	S/T	BRD2	6p21.32		10860989	human	88.06		IRKPsLLyEGFEsPt	BRD2_Y40			0
BRD2_Y450		Orphan sites	CST	BRD2	Y450	P25440	S/T	BRD2	6p21.32		3786986	human	88.06		QDVFEFryAKMPDEP	BRD2_Y450			0
BRD2_Y631	N	Orphan sites	HT only	BRD2	Y631	P25440	S/T	BRD2	6p21.32		14570572	human	88.06		PPALPtGyDsEEEEE	BRD2_Y631		2	2
BRD2_Y715		Orphan sites	CST	BRD2	Y715	P25440	S/T	BRD2	6p21.32		34357719	human	88.06		RKKPRKPytIKKPVG	BRD2_Y715			0
BRD3_S254	N	Orphan sites	HT only	BRD3	S254	Q15059	S/T	BRD3	9q34.2		23086956	human	79.54		DTTtPTTsAItAsRs	BRD3_S254		1	1
BRD3_S259	N	Orphan sites	HT only	BRD3	S259	Q15059	S/T	BRD3	9q34.2		476307	human	79.54		TTsAItAsRsEsPPP	BRD3_S259		1	1
BRD3_S261	N	Orphan sites	HT only	BRD3	S261	Q15059	S/T	BRD3	9q34.2		13310156	human	79.54		sAItAsRsEsPPPLs	BRD3_S261		1	1
BRD3_S263	N	Orphan sites	HT only	BRD3	S263	Q15059	S/T	BRD3	9q34.2		452427	human	79.54		ItAsRsEsPPPLsDP	BRD3_S263		43	43
BRD3_S268	N	Orphan sites	HT only	BRD3	S268	Q15059	S/T	BRD3	9q34.2		28790975	human	79.54		sEsPPPLsDPKQAkV	BRD3_S268		3	3
BRD3_S281	N	Orphan sites	HT only	BRD3	S281	Q15059	S/T	BRD3	9q34.2		476308	human	79.54		kVVARREsGGRPIKP	BRD3_S281		4	4
BRD3_S481	N	Orphan sites	HT only	BRD3	S481	Q15059	S/T	BRD3	9q34.2		3850965	human	79.54		HEQLAALsQAPVNKP	BRD3_S481		1	1
BRD3_S558	N	Orphan sites	HT only	BRD3	S558	Q15059	S/T	BRD3	9q34.2		30981406	human	79.54		KKGGKQAsAsYDsEE	BRD3_S558		2	2
BRD3_S560	N	Orphan sites	HT only	BRD3	S560	Q15059	S/T	BRD3	9q34.2		4761713	human	79.54		GGKQAsAsYDsEEEE	BRD3_S560		2	2
BRD3_S563	N	Orphan sites	HT only	BRD3	S563	Q15059	S/T	BRD3	9q34.2		452428	human	79.54		QAsAsYDsEEEEEGL	BRD3_S563		23	23
BRD3_S609		Orphan sites	CST	BRD3	S609	Q15059	S/T	BRD3	9q34.2		23086959	human	79.54	BET	REPSLRDsNPDEIEI	BRD3_S609			0
BRD3_S676	N	Orphan sites	HT only	BRD3	S676	Q15059	S/T	BRD3	9q34.2		26418388	human	79.54		EKRLQDVsGQLsssK	BRD3_S676		1	1
BRD3_S680	N	Orphan sites	HT only	BRD3	S680	Q15059	S/T	BRD3	9q34.2		4169969	human	79.54		QDVsGQLsssKKPAR	BRD3_S680		3	3
BRD3_S681	N	Orphan sites	HT only	BRD3	S681	Q15059	S/T	BRD3	9q34.2		31963701	human	79.54		DVsGQLsssKKPARK	BRD3_S681		2	2
BRD3_S682	N	Orphan sites	HT only	BRD3	S682	Q15059	S/T	BRD3	9q34.2		4169972	human	79.54		VsGQLsssKKPARKE	BRD3_S682		3	3
BRD3_S703		Orphan sites	CST	BRD3	S703	Q15059	S/T	BRD3	9q34.2		23086962	human	79.54		SGGPSRLsSssssEs	BRD3_S703			0
BRD3_S705		Orphan sites	CST	BRD3	S705	Q15059	S/T	BRD3	9q34.2		23086965	human	79.54		GPSRLsSssssEsGs	BRD3_S705			0
BRD3_S706		Orphan sites	CST	BRD3	S706	Q15059	S/T	BRD3	9q34.2		23086968	human	79.54		PSRLsSssssEsGsS	BRD3_S706			0
BRD3_S707		Orphan sites	CST	BRD3	S707	Q15059	S/T	BRD3	9q34.2		23086971	human	79.54		SRLsSssssEsGsSS	BRD3_S707			0
BRD3_S708		Orphan sites	CST	BRD3	S708	Q15059	S/T	BRD3	9q34.2		25284625	human	79.54		RLsSssssEsGsSSS	BRD3_S708			0
BRD3_S710		Orphan sites	CST	BRD3	S710	Q15059	S/T	BRD3	9q34.2		23086974	human	79.54		sSssssEsGsSSSsG	BRD3_S710			0
BRD3_S712		Orphan sites	CST	BRD3	S712	Q15059	S/T	BRD3	9q34.2		25284629	human	79.54		ssssEsGsSSSsGss	BRD3_S712			0
BRD3_S716		Orphan sites	CST	BRD3	S716	Q15059	S/T	BRD3	9q34.2		23086977	human	79.54		EsGsSSSsGsssDss	BRD3_S716			0
BRD3_S718		Orphan sites	CST	BRD3	S718	Q15059	S/T	BRD3	9q34.2		34354514	human	79.54		GsSSSsGsssDssDs	BRD3_S718			0
BRD3_S719		Orphan sites	CST	BRD3	S719	Q15059	S/T	BRD3	9q34.2		34350539	human	79.54		sSSSsGsssDssDsE	BRD3_S719			0
BRD3_S720		Orphan sites	CST	BRD3	S720	Q15059	S/T	BRD3	9q34.2		34354517	human	79.54		SSSsGsssDssDsE_	BRD3_S720			0
BRD3_S722		Orphan sites	CST	BRD3	S722	Q15059	S/T	BRD3	9q34.2		34354520	human	79.54		SsGsssDssDsE___	BRD3_S722			0
BRD3_S723		Orphan sites	CST	BRD3	S723	Q15059	S/T	BRD3	9q34.2		23086980	human	79.54		sGsssDssDsE____	BRD3_S723			0
BRD3_S725		Orphan sites	CST	BRD3	S725	Q15059	S/T	BRD3	9q34.2		34350542	human	79.54		sssDssDsE______	BRD3_S725			0
BRD3_T15	N	Orphan sites	HT only	BRD3	T15	Q15059	S/T	BRD3	9q34.2		50774337	human	79.54		APAGIPAtPGPVNPP	BRD3_T15		2	2
BRD3_T250	N	Orphan sites	HT only	BRD3	T250	Q15059	S/T	BRD3	9q34.2		23086983	human	79.54		KRKADTTtPTTsAIt	BRD3_T250		6	6
BRD3_T257	N	Orphan sites	HT only	BRD3	T257	Q15059	S/T	BRD3	9q34.2		23086986	human	79.54		tPTTsAItAsRsEsP	BRD3_T257		1	1
BRD3_T85		Orphan sites	CST	BRD3	T85	Q15059	S/T	BRD3	9q34.2		34361101	human	79.54	Bromodomain	KNPMDMGtIKKRLEN	BRD3_T85			0
BRD4_S1045	N	Orphan sites	HT only	BRD4	S1045	O60885	S/T	BRD4	19p13.12		470197	human	152.22		QVIQHHHsPRHHksD	BRD4_S1045		9	9
BRD4_S1051	N	Orphan sites	HT only	BRD4	S1051	O60885	S/T	BRD4	19p13.12		27444855	human	152.22		HsPRHHksDPySTGH	BRD4_S1051		5	5
BRD4_S1064	N	Orphan sites	HT only	BRD4	S1064	O60885	S/T	BRD4	19p13.12		14570578	human	152.22		GHLREAPsPLMIHsP	BRD4_S1064		5	5
BRD4_S1070	N	Orphan sites	HT only	BRD4	S1070	O60885	S/T	BRD4	19p13.12		15408102	human	152.22		PsPLMIHsPQMsQFQ	BRD4_S1070		6	6
BRD4_S1074	N	Orphan sites	HT only	BRD4	S1074	O60885	S/T	BRD4	19p13.12		31866584	human	152.22		MIHsPQMsQFQSLtH	BRD4_S1074		2	2
BRD4_S1083	N	Orphan sites	HT only	BRD4	S1083	O60885	S/T	BRD4	19p13.12		15408099	human	152.22		FQSLtHQsPPQQNVQ	BRD4_S1083		7	7
BRD4_S1100	N	Orphan sites	HT only	BRD4	S1100	O60885	S/T	BRD4	19p13.12		36133582	human	152.22		KQELRAAsVVQPQPL	BRD4_S1100		2	2
BRD4_S1117	N	Other functions	LT+HT	BRD4	S1117	O60885	S/T	BRD4	19p13.12	molecular association, regulation; phosphorylation	470198	human	152.22		VkEEkIHsPIIRSEP	BRD4_S1117	1	37	38
BRD4_S1126	N	Orphan sites	HT only	BRD4	S1126	O60885	S/T	BRD4	19p13.12		7320215	human	152.22		IIRSEPFsPSLRPEP	BRD4_S1126		11	11
BRD4_S1201	N	Orphan sites	HT only	BRD4	S1201	O60885	S/T	BRD4	19p13.12		4778999	human	152.22		LKIkNMGsWAsLVQK	BRD4_S1201		6	6
BRD4_S1204	N	Orphan sites	HT only	BRD4	S1204	O60885	S/T	BRD4	19p13.12		30991189	human	152.22		kNMGsWAsLVQKHPt	BRD4_S1204		2	2
BRD4_S1223	N	Orphan sites	HT only	BRD4	S1223	O60885	S/T	BRD4	19p13.12		36136636	human	152.22		TAkSSSDsFEQFRRA	BRD4_S1223		1	1
BRD4_S324	N	Orphan sites	HT only	BRD4	S324	O60885	S/T	BRD4	19p13.12		3892396	human	152.22		kLGQRREssRPVKPP	BRD4_S324		2	2
BRD4_S325	N	Orphan sites	HT only	BRD4	S325	O60885	S/T	BRD4	19p13.12		7822711	human	152.22		LGQRREssRPVKPPK	BRD4_S325		2	2
BRD4_S338	N	Orphan sites	HT only	BRD4	S338	O60885	S/T	BRD4	19p13.12		27444852	human	152.22		PKkDVPdsQQHPAPE	BRD4_S338		2	2
BRD4_S351	N	Orphan sites	HT only	BRD4	S351	O60885	S/T	BRD4	19p13.12		41285360	human	152.22		PEkSSKVsEQLKCCs	BRD4_S351		1	1
BRD4_S358	N	Orphan sites	HT only	BRD4	S358	O60885	S/T	BRD4	19p13.12		41285364	human	152.22	Bromodomain	sEQLKCCsGILkEMF	BRD4_S358		1	1
BRD4_S469	N	Orphan sites	HT only	BRD4	S469	O60885	S/T	BRD4	19p13.12		3072183	human	152.22		EEPVVAVssPAVPPP	BRD4_S469		4	4
BRD4_S470	N	Orphan sites	HT only	BRD4	S470	O60885	S/T	BRD4	19p13.12		452209	human	152.22		EPVVAVssPAVPPPT	BRD4_S470		17	17
BRD4_S484	N	Orphan sites	LT only	BRD4	S484	O60885	S/T	BRD4	19p13.12		27806304	human	152.22		TKVVAPPsSSDsSSD	BRD4_S484	1		1
BRD4_S488	N	Orphan sites	LT only	BRD4	S488	O60885	S/T	BRD4	19p13.12		27806306	human	152.22		APPsSSDsSSDsSsD	BRD4_S488	1		1
BRD4_S492	N	Other functions	LT only	BRD4	S492	O60885	S/T	BRD4	19p13.12	molecular association, regulation	27806305	human	152.22		SSDsSSDsSsDSDss	BRD4_S492	1		1
BRD4_S494	N	Other functions	LT+HT	BRD4	S494	O60885	S/T	BRD4	19p13.12	molecular association, regulation	27806303	human	152.22		DsSSDsSsDSDsstD	BRD4_S494	1	1	2
BRD4_S498	N	Orphan sites	LT+HT	BRD4	S498	O60885	S/T	BRD4	19p13.12		27806308	human	152.22		DsSsDSDsstDDsEE	BRD4_S498	1	1	2
BRD4_S499	N	Orphan sites	LT only	BRD4	S499	O60885	S/T	BRD4	19p13.12		27806309	human	152.22		sSsDSDsstDDsEEE	BRD4_S499	1		1
BRD4_S503	N	Orphan sites	LT only	BRD4	S503	O60885	S/T	BRD4	19p13.12		27806307	human	152.22		SDsstDDsEEERAQR	BRD4_S503	1		1
BRD4_S578	N	Orphan sites	HT only	BRD4	S578	O60885	S/T	BRD4	19p13.12		23086989	human	152.22		KKTKKNNssNsNVsK	BRD4_S578		1	1
BRD4_S579	N	Orphan sites	HT only	BRD4	S579	O60885	S/T	BRD4	19p13.12		23086992	human	152.22		KTKKNNssNsNVsKK	BRD4_S579		1	1
BRD4_S581	N	Orphan sites	HT only	BRD4	S581	O60885	S/T	BRD4	19p13.12		11094394	human	152.22		KKNNssNsNVsKKEP	BRD4_S581		1	1
BRD4_S584		Orphan sites	CST	BRD4	S584	O60885	S/T	BRD4	19p13.12		23086995	human	152.22		NssNsNVsKKEPAPM	BRD4_S584			0
BRD4_S601	N	Orphan sites	HT only	BRD4	S601	O60885	S/T	BRD4	19p13.12		476011	human	152.22		KPPPtyEsEEEDKCK	BRD4_S601		23	23
BRD4_S619	N	Orphan sites	HT only	BRD4	S619	O60885	S/T	BRD4	19p13.12		5434844	human	152.22	BET	YEEKRQLsLDINkLP	BRD4_S619		1	1
BRD4_S673	N	Orphan sites	HT only	BRD4	S673	O60885	S/T	BRD4	19p13.12		31874142	human	152.22	BET	ELERYVTsCLRKKRK	BRD4_S673		2	2
BRD4_S701		Orphan sites	CST	BRD4	S701	O60885-2	S/T	BRD4 iso2	19p13.12		34371092	human	80.46		KMKGFSSsESESsSE	BRD4_S701			0
BRD4_S705		Orphan sites	CST	BRD4	S705	O60885	S/T	BRD4	19p13.12		25284633	human	152.22		FSSSESEsSSESSSS	BRD4_S705			0
BRD4_S706		Orphan sites	CST	BRD4	S706	O60885-2	S/T	BRD4 iso2	19p13.12		34351392	human	80.46		SSsESESsSESSsSD	BRD4_S706			0
BRD4_S711		Orphan sites	CST	BRD4	S711	O60885-2	S/T	BRD4 iso2	19p13.12		34371095	human	80.46		ESsSESSsSDSEDSE	BRD4_S711			0
BRD4_S858	N	Orphan sites	HT only	BRD4	S858	O60885	S/T	BRD4	19p13.12		11452202	human	152.22		LNQHAVVsPPALHNA	BRD4_S858		1	1
BRD4_T103		Orphan sites	CST	BRD4	T103	O60885	S/T	BRD4	19p13.12		23086998	human	152.22	Bromodomain	DyykIIKtPMDMGtI	BRD4_T103			0
BRD4_T1080	N	Orphan sites	HT only	BRD4	T1080	O60885	S/T	BRD4	19p13.12		15408105	human	152.22		MsQFQSLtHQsPPQQ	BRD4_T1080		1	1
BRD4_T109		Orphan sites	CST	BRD4	T109	O60885	S/T	BRD4	19p13.12		23087001	human	152.22	Bromodomain	KtPMDMGtIkKRLEN	BRD4_T109			0
BRD4_T1186	N	Orphan sites	HT only	BRD4	T1186	O60885	S/T	BRD4	19p13.12		27444858	human	152.22		KQKQEPKtPVAPKKD	BRD4_T1186		2	2
BRD4_T1211		Orphan sites	CST	BRD4	T1211	O60885	S/T	BRD4	19p13.12		18504491	human	152.22		sLVQKHPttPSsTAk	BRD4_T1211			0
BRD4_T1212		Orphan sites	CST	BRD4	T1212	O60885	S/T	BRD4	19p13.12		15408111	human	152.22		LVQKHPttPSsTAkS	BRD4_T1212			0
BRD4_T204	N	Other functions	LT only	BRD4	T204	O60885	S/T	BRD4	19p13.12	protein stabilization; molecular association, regulation; protein conformation	87391000	human	152.22		PNTTQAStPPQTQTP	BRD4_T204	1		1
BRD4_T296	N	Orphan sites	HT only	BRD4	T296	O60885	S/T	BRD4	19p13.12		31863498	human	152.22		KRKADTTtPTtIDPI	BRD4_T296		1	1
BRD4_T299		Orphan sites	CST	BRD4	T299	O60885	S/T	BRD4	19p13.12		5636565	human	152.22		ADTTtPTtIDPIHEP	BRD4_T299			0
BRD4_T315		Orphan sites	CST	BRD4	T315	O60885	S/T	BRD4	19p13.12		5636570	human	152.22		SLPPEPKttkLGQRR	BRD4_T315			0
BRD4_T316		Orphan sites	CST	BRD4	T316	O60885	S/T	BRD4	19p13.12		5636575	human	152.22		LPPEPKttkLGQRRE	BRD4_T316			0
BRD4_T500	N	Orphan sites	HT only	BRD4	T500	O60885	S/T	BRD4	19p13.12		55368538	human	152.22		SsDSDsstDDsEEER	BRD4_T500		1	1
BRD4_T598	N	Orphan sites	HT only	BRD4	T598	O60885	S/T	BRD4	19p13.12		4778994	human	152.22		MKSKPPPtyEsEEED	BRD4_T598		1	1
BRD4_T942	N	Orphan sites	HT only	BRD4	T942	O60885	S/T	BRD4	19p13.12		15408108	human	152.22		LQKVQPPtPLLPSVK	BRD4_T942		4	4
BRD4_Y1054		Orphan sites	CST	BRD4	Y1054	O60885	S/T	BRD4	19p13.12		23087004	human	152.22		RHHksDPySTGHLRE	BRD4_Y1054			0
BRD4_Y599	N	Orphan sites	HT only	BRD4	Y599	O60885	S/T	BRD4	19p13.12		7320212	human	152.22		KSKPPPtyEsEEEDK	BRD4_Y599		2	2
BRD4_Y65	N	Orphan sites	HT only	BRD4	Y65	O60885	S/T	BRD4	19p13.12		3800631	human	152.22		RQTNQLQyLLRVVLK	BRD4_Y65		1	1
BRD4_Y97	N	Other functions	LT+HT	BRD4	Y97	O60885	S/T	BRD4	19p13.12	protein stabilization; molecular association, regulation; ubiquitination	1874101902	human	152.22	Bromodomain	VkLNLPDyykIIKtP	BRD4_Y97	1	1	2
BRD4_Y98	N	Other functions	LT+HT	BRD4	Y98	O60885	S/T	BRD4	19p13.12	protein stabilization; molecular association, regulation; ubiquitination	1874101904	human	152.22	Bromodomain	kLNLPDyykIIKtPM	BRD4_Y98	1	1	2
BRDT_S196		Orphan sites	CST	BRDT	S196	Q58F21	S/T	BRDT	1p22.1		460840	human	107.95		LNVVQGAsVNsSsQT	BRDT_S196			0
BRDT_S199		Orphan sites	CST	BRDT	S199	Q58F21	S/T	BRDT	1p22.1		460841	human	107.95		VQGAsVNsSsQTAAQ	BRDT_S199			0
BRDT_S201		Orphan sites	CST	BRDT	S201	Q58F21	S/T	BRDT	1p22.1		460842	human	107.95		GAsVNsSsQTAAQVT	BRDT_S201			0
BRDT_S277	N	Orphan sites	HT only	BRDT	S277	Q58F21	S/T	BRDT	1p22.1		4167600	human	107.95	Bromodomain	TEQLRHCsEILKEML	BRDT_S277		1	1
BRDT_S545	N	Orphan sites	HT only	BRDT	S545	Q58F21	S/T	BRDT	1p22.1		7311201	human	107.95	BET	QSREPSLsNsNPDEI	BRDT_S545		1	1
BRDT_S547	N	Orphan sites	HT only	BRDT	S547	Q58F21	S/T	BRDT	1p22.1		7311200	human	107.95	BET	REPSLsNsNPDEIEI	BRDT_S547		1	1
BRDT_S572		Orphan sites	CST	BRDT	S572	Q58F21	S/T	BRDT	1p22.1		3866710	human	107.95	BET	RELEKYVsACLRKRP	BRDT_S572			0
BRDT_S638		Orphan sites	CST	BRDT	S638	Q58F21	S/T	BRDT	1p22.1		34359830	human	107.95		VENVSRLsEsSssss	BRDT_S638			0
BRDT_S640		Orphan sites	CST	BRDT	S640	Q58F21	S/T	BRDT	1p22.1		34359833	human	107.95		NVSRLsEsSssssSS	BRDT_S640			0
BRDT_S642		Orphan sites	CST	BRDT	S642	Q58F21	S/T	BRDT	1p22.1		23087031	human	107.95		SRLsEsSssssSSSE	BRDT_S642			0
BRDT_S643		Orphan sites	CST	BRDT	S643	Q58F21	S/T	BRDT	1p22.1		23087034	human	107.95		RLsEsSssssSSSES	BRDT_S643			0
BRDT_S644		Orphan sites	CST	BRDT	S644	Q58F21	S/T	BRDT	1p22.1		23087037	human	107.95		LsEsSssssSSSESE	BRDT_S644			0
BRDT_S645		Orphan sites	CST	BRDT	S645	Q58F21	S/T	BRDT	1p22.1		23087040	human	107.95		sEsSssssSSSESES	BRDT_S645			0
BRDT_T402		Orphan sites	CST	BRDT	T402	Q58F21	S/T	BRDT	1p22.1		25284641	human	107.95		ETTGRENtNEASSEG	BRDT_T402			0
BRDT_T558	N	Orphan sites	HT only	BRDT	T558	Q58F21	S/T	BRDT	1p22.1		7311202	human	107.95	BET	EIEIDFEtLKASTLR	BRDT_T558		1	1
BRDT_T674	N	Orphan sites	HT only	BRDT	T674	Q58F21	S/T	BRDT	1p22.1		36122720	human	107.95		SEMFPKFtEVKPNDS	BRDT_T674		1	1
BRDT_Y19		Orphan sites	CST	BRDT	Y19	Q58F21	S/T	BRDT	1p22.1		23087043	human	107.95		VNPPPPEyINTKKNG	BRDT_Y19			0
BRDT_Y291	N	Orphan sites	HT only	BRDT	Y291	Q58F21	S/T	BRDT	1p22.1		461919	human	107.95	Bromodomain	LAKKHFSyAWPFyNP	BRDT_Y291		1	1
BRDT_Y296	N	Orphan sites	HT only	BRDT	Y296	Q58F21	S/T	BRDT	1p22.1		461920	human	107.95	Bromodomain	FSyAWPFyNPVDVNA	BRDT_Y296		1	1
BRDT_Y309	N	Orphan sites	HT only	BRDT	Y309	Q58F21	S/T	BRDT	1p22.1		461921	human	107.95	Bromodomain	NALGLHNyyDVVKNP	BRDT_Y309		1	1
BRDT_Y310	N	Orphan sites	HT only	BRDT	Y310	Q58F21	S/T	BRDT	1p22.1		461922	human	107.95	Bromodomain	ALGLHNyyDVVKNPM	BRDT_Y310		1	1
BRDT_Y331		Orphan sites	CST	BRDT	Y331	Q58F21	S/T	BRDT	1p22.1		5658169	human	107.95	Bromodomain	EKMDNQEyKDAykFA	BRDT_Y331			0
BRDT_Y335		Orphan sites	CST	BRDT	Y335	Q58F21	S/T	BRDT	1p22.1		5658175	human	107.95	Bromodomain	NQEyKDAykFAADVR	BRDT_Y335			0
BRSK1_S209	Y	Orphan sites	LT only	BRSK1	S209	Q8TDC3-2	S/T	BRSK1 iso2	19q13.42		464650	human	86.75	Pkinase	LLEtSCGsPHYACPE	BRSK1_S209	1		1
BRSK1_S275		Orphan sites	CST	BRSK1	S275	Q8TDC3	S/T	BRSK1	19q13.42		10273486	human	85.09	Pkinase	VEPEKRLsLEQIQKH	BRSK1_S275			0
BRSK1_S384	Y	Orphan sites	HT only	BRSK1	S384	Q8TDC3	S/T	BRSK1	19q13.42		4725797	human	85.09		PPRKRVDsPMLSRHG	BRSK1_S384		4	4
BRSK1_S399	Y	Orphan sites	HT only	BRSK1	S399	Q8TDC3	S/T	BRSK1	19q13.42		482777	human	85.09		KRRPERKsMEVLsIT	BRSK1_S399		3	3
BRSK1_S404	Y	Orphan sites	HT only	BRSK1	S404	Q8TDC3	S/T	BRSK1	19q13.42		31880757	human	85.09		RKsMEVLsITDAGGG	BRSK1_S404		1	1
BRSK1_S413	Y	Orphan sites	HT only	BRSK1	S413	Q8TDC3	S/T	BRSK1	19q13.42		4725803	human	85.09		TDAGGGGsPVPtRRA	BRSK1_S413		2	2
BRSK1_S427		Orphan sites	CST	BRSK1	S427	Q8TDC3	S/T	BRSK1	19q13.42		480025	human	85.09		ALEMAQHsQRSrsVS	BRSK1_S427			0
BRSK1_S432		Orphan sites	CST	BRSK1	S432	Q8TDC3	S/T	BRSK1	19q13.42		4725815	human	85.09		QHsQRSrsVSGASTG	BRSK1_S432			0
BRSK1_S443	N	Orphan sites	HT only	BRSK1	S443	Q8TDC3	S/T	BRSK1	19q13.42		2023193	human	85.09		ASTGLSSsPLSsPRs	BRSK1_S443		1	1
BRSK1_S447		Orphan sites	CST	BRSK1	S447	Q8TDC3	S/T	BRSK1	19q13.42		4725839	human	85.09		LSSsPLSsPRsPVFS	BRSK1_S447			0
BRSK1_S450	N	Orphan sites	HT only	BRSK1	S450	Q8TDC3	S/T	BRSK1	19q13.42		482778	human	85.09		sPLSsPRsPVFSFSP	BRSK1_S450		1	1
BRSK1_S508	Y	Orphan sites	HT only	BRSK1	S508	Q8TDC3	S/T	BRSK1	19q13.42		2049041	human	85.09		PLPGPPGsPrSSGGT	BRSK1_S508		8	8
BRSK1_S524	N	Orphan sites	HT only	BRSK1	S524	Q8TDC3-2	S/T	BRSK1 iso2	19q13.42		2049041	human	86.75		PLPGPPGsPRSSGGT	BRSK1_S524		1	1
BRSK1_S559		Orphan sites	CST	BRSK1	S559	Q8TDC3	S/T	BRSK1	19q13.42		15719333	human	85.09		RLNSIRNsFLGsPRF	BRSK1_S559			0
BRSK1_S563	Y	Orphan sites	HT only	BRSK1	S563	Q8TDC3	S/T	BRSK1	19q13.42		2049045	human	85.09		IRNsFLGsPRFHRRK	BRSK1_S563		16	16
BRSK1_S579	Y	Orphan sites	HT only	BRSK1	S579	Q8TDC3-2	S/T	BRSK1 iso2	19q13.42		2049045	human	86.75		IRNSFLGsPRFHRRK	BRSK1_S579		3	3
BRSK1_S587		Orphan sites	CST	BRSK1	S587	Q8TDC3	S/T	BRSK1	19q13.42		4725857	human	85.09		SSLtPESsPELAKRS	BRSK1_S587			0
BRSK1_S676	N	Orphan sites	HT only	BRSK1	S676	Q8TDC3	S/T	BRSK1	19q13.42		15719336	human	85.09		SSEGPEPsPRRDGSG	BRSK1_S676		1	1
BRSK1_S743	N	Orphan sites	HT only	BRSK1	S743	Q8TDC3	S/T	BRSK1	19q13.42		27444882	human	85.09		PAGAPPRsLQPPPGR	BRSK1_S743		1	1
BRSK1_T189	Y	Orphan sites	LT only	BRSK1	T189	Q8TDC3	S/T	BRSK1	19q13.42		456027	human	85.09	Pkinase	VGDSLLEtSCGSPHY	BRSK1_T189	2		2
BRSK1_T205	Y	Orphan sites	LT only	BRSK1	T205	Q8TDC3-2	S/T	BRSK1 iso2	19q13.42		456027	human	86.75	Pkinase	VGDSLLEtSCGsPHY	BRSK1_T205	3		3
BRSK1_T417		Orphan sites	CST	BRSK1	T417	Q8TDC3	S/T	BRSK1	19q13.42		34426191	human	85.09		GGGsPVPtRRALEMA	BRSK1_T417			0
BRSK1_T523	N	Orphan sites	HT only	BRSK1	T523	Q8TDC3	S/T	BRSK1	19q13.42		83111148	human	85.09		PLHSPLHtPrASPTG	BRSK1_T523		1	1
BRSK1_T583	N	Orphan sites	HT only	BRSK1	T583	Q8TDC3	S/T	BRSK1	19q13.42		3827744	human	85.09		AEEMSSLtPESsPEL	BRSK1_T583		1	1
BRSK1_T599	N	Orphan sites	HT only	BRSK1	T599	Q8TDC3-2	S/T	BRSK1 iso2	19q13.42		3827744	human	86.75		AEEMSSLtPESSPEL	BRSK1_T599		1	1
BRSK1_T772		Orphan sites	CST	BRSK1	T772	Q8TDC3	S/T	BRSK1	19q13.42		23087147	human	85.09		KDKKLLAtNGTPLP_	BRSK1_T772			0
BRSK2_S294	N	Orphan sites	HT only	BRSK2	S294	Q8IWQ3	S/T	BRSK2	11p15.5		2049229	human	81.63		VQIRSLPsLEDIDPD	BRSK2_S294		2	2
BRSK2_S367	Y	Orphan sites	HT only	BRSK2	S367	Q8IWQ3	S/T	BRSK2	11p15.5		3559003	human	81.63		PPRKRVDsPMLNRHG	BRSK2_S367		8	8
BRSK2_S382	Y	Orphan sites	HT only	BRSK2	S382	Q8IWQ3	S/T	BRSK2	11p15.5		3559006	human	81.63		KRRPERKsMEVLSVT	BRSK2_S382		11	11
BRSK2_S393	Y	Orphan sites	HT only	BRSK2	S393	Q8IWQ3	S/T	BRSK2	11p15.5		3559009	human	81.63		LSVTDGGsPVPARRA	BRSK2_S393		15	15
BRSK2_S410		Orphan sites	CST	BRSK2	S410	Q8IWQ3	S/T	BRSK2	11p15.5		5200578	human	81.63		MAQHGQrsrsISGAS	BRSK2_S410			0
BRSK2_S412	N	Orphan sites	HT only	BRSK2	S412	Q8IWQ3	S/T	BRSK2	11p15.5		4734849	human	81.63		QHGQrsrsISGASSG	BRSK2_S412		2	2
BRSK2_S416	Y	Orphan sites	HT only	BRSK2	S416	Q8IWQ3-4	S/T	BRSK2 iso4	11p15.5		7446587	human	77.6		SKAMFSKsLDIAEAH	BRSK2_S416		8	8
BRSK2_S423	Y	Orphan sites	HT only	BRSK2	S423	Q8IWQ3	S/T	BRSK2	11p15.5		2085944	human	81.63		ASSGLSTsPLssPRV	BRSK2_S423		9	9
BRSK2_S426		Orphan sites	CST	BRSK2	S426	Q8IWQ3	S/T	BRSK2	11p15.5		4734867	human	81.63		GLSTsPLssPRVtPH	BRSK2_S426			0
BRSK2_S427	Y	Orphan sites	HT only	BRSK2	S427	Q8IWQ3	S/T	BRSK2	11p15.5		4734873	human	81.63		LSTsPLssPRVtPHP	BRSK2_S427		5	5
BRSK2_S435	Y	Orphan sites	HT only	BRSK2	S435	Q8IWQ3	S/T	BRSK2	11p15.5		4734879	human	81.63		PRVtPHPsPrGsPLP	BRSK2_S435		4	4
BRSK2_S439	N	Orphan sites	HT only	BRSK2	S439	Q8IWQ3	S/T	BRSK2	11p15.5		4734885	human	81.63		PHPsPrGsPLPtPKG	BRSK2_S439		1	1
BRSK2_S445	N	Orphan sites	HT only	BRSK2	S445	Q8IWQ3-4	S/T	BRSK2 iso4	11p15.5		2085944	human	77.6		ASSGLSTsPLSSPRV	BRSK2_S445		1	1
BRSK2_S466		Orphan sites	CST	BRSK2	S466	Q8IWQ3	S/T	BRSK2	11p15.5		4734917	human	81.63		tPNPtPPssPSVGGV	BRSK2_S466			0
BRSK2_S467		Orphan sites	CST	BRSK2	S467	Q8IWQ3	S/T	BRSK2	11p15.5		4734921	human	81.63		PNPtPPssPSVGGVP	BRSK2_S467			0
BRSK2_S481	N	Orphan sites	HT only	BRSK2	S481	Q8IWQ3	S/T	BRSK2	11p15.5		4734925	human	81.63		PWRARLNsIKNSFLG	BRSK2_S481		2	2
BRSK2_S489	Y	Orphan sites	HT only	BRSK2	S489	Q8IWQ3	S/T	BRSK2	11p15.5		2085948	human	81.63		IKNSFLGsPRFHRRK	BRSK2_S489		19	19
BRSK2_S506	N	Orphan sites	HT only	BRSK2	S506	Q8IWQ3	S/T	BRSK2	11p15.5		4734929	human	81.63		VPTPEEMsNLtPEss	BRSK2_S506		1	1
BRSK2_S512	N	Orphan sites	HT only	BRSK2	S512	Q8IWQ3	S/T	BRSK2	11p15.5		3572416	human	81.63		MsNLtPEssPELAKK	BRSK2_S512		3	3
BRSK2_S513	Y	Orphan sites	HT only	BRSK2	S513	Q8IWQ3	S/T	BRSK2	11p15.5		3572419	human	81.63		sNLtPEssPELAKKs	BRSK2_S513		4	4
BRSK2_S520	N	Orphan sites	HT only	BRSK2	S520	Q8IWQ3	S/T	BRSK2	11p15.5		4734933	human	81.63		sPELAKKsWFGNFIS	BRSK2_S520		1	1
BRSK2_T174	N	Orphan sites	LT only	BRSK2	T174	Q8IWQ3	S/T	BRSK2	11p15.5		456031	human	81.63	Pkinase	VGDSLLEtSCGSPHY	BRSK2_T174	3		3
BRSK2_T260	N	Activation site	LT only	BRSK2	T260	Q8IWQ3	S/T	BRSK2	11p15.5	enzymatic activity, induced	470033	human	81.63	Pkinase	VDAARRLtLEHIQKH	BRSK2_T260	2		2
BRSK2_T431	N	Orphan sites	HT only	BRSK2	T431	Q8IWQ3	S/T	BRSK2	11p15.5		17551645	human	81.63		PLssPRVtPHPsPrG	BRSK2_T431		1	1
BRSK2_T443	N	Inhibition sites	LT only	BRSK2	T443	Q8IWQ3	S/T	BRSK2	11p15.5	enzymatic activity, inhibited	17551641	human	81.63		PrGsPLPtPKGTPVH	BRSK2_T443	1		1
BRSK2_T459		Orphan sites	CST	BRSK2	T459	Q8IWQ3	S/T	BRSK2	11p15.5		4734909	human	81.63		PKESPAGtPNPtPPs	BRSK2_T459			0
BRSK2_T463	N	Orphan sites	HT only	BRSK2	T463	Q8IWQ3	S/T	BRSK2	11p15.5		4734913	human	81.63		PAGtPNPtPPssPSV	BRSK2_T463		1	1
BRSK2_T509	Y	Orphan sites	HT only	BRSK2	T509	Q8IWQ3	S/T	BRSK2	11p15.5		3572413	human	81.63		PEEMsNLtPEssPEL	BRSK2_T509		6	6
BRSK2_Y15		Orphan sites	CST	BRSK2	Y15	Q8IWQ3	S/T	BRSK2	11p15.5		4157862	human	81.63		GGAQHAQyVGPYRLE	BRSK2_Y15			0
BTK_S179	N	Orphan sites	HT only	BTK	S179	Q06187	Y	Btk	Xq22.1		7445839	human	76.28		NGSLKPGssHRktKK	BTK_S179		1	1
BTK_S180	Y	Orphan sites	LT+HT	BTK	S180	Q06187	Y	Btk	Xq22.1		447577	human	76.28		GSLKPGssHRktKKP	BTK_S180	1	2	3
BTK_S21	N	Orphan sites	HT only	BTK	S21	Q06187	Y	Btk	Xq22.1		463806	human	76.28	PH	SQQKKKTsPLNFKKR	BTK_S21		1	1
BTK_S318	N	Orphan sites	HT only	BTK	S318	Q06187	Y	Btk	Xq22.1		34501048	human	76.28	SH2	KAGKYTVsVFAkSTG	BTK_S318		1	1
BTK_S342	N	Orphan sites	HT only	BTK	S342	Q06187	Y	Btk	Xq22.1		7445851	human	76.28	SH2	VVCSTPQsQyyLAEK	BTK_S342		1	1
BTK_S366		Orphan sites	CST	BTK	S366	Q06187	Y	Btk	Xq22.1		23087293	human	76.28		INyHQHNsAGLIsRL	BTK_S366			0
BTK_S371		Orphan sites	CST	BTK	S371	Q06187	Y	Btk	Xq22.1		23087296	human	76.28		HNsAGLIsRLKyPVs	BTK_S371			0
BTK_S378	Y	Orphan sites	HT only	BTK	S378	Q06187	Y	Btk	Xq22.1		36121810	human	76.28		sRLKyPVsQQNKNAP	BTK_S378		2	2
BTK_S51	N	Other functions	LT only	BTK	S51	Q06187	Y	Btk	Xq22.1	protein degradation; molecular association, regulation; ubiquitination; intracellular localization; phosphorylation	28710300	human	76.28	PH	FERGRRGsKKGsIDV	BTK_S51	1		1
BTK_S543	N	Orphan sites	HT only	BTK	S543	Q06187	Y	Btk	Xq22.1		7445854	human	76.28	PK_Tyr_Ser-Thr	kVSDFGLsRYVLDDE	BTK_S543		1	1
BTK_S55	Y	Orphan sites	HT only	BTK	S55	Q06187	Y	Btk	Xq22.1		7445836	human	76.28	PH	RRGsKKGsIDVEKIT	BTK_S55		3	3
BTK_S553		Orphan sites	CST	BTK	S553	Q06187	Y	Btk	Xq22.1		15408149	human	76.28	PK_Tyr_Ser-Thr	VLDDEytsSVGSkFP	BTK_S553			0
BTK_S564		Orphan sites	CST	BTK	S564	Q06187	Y	Btk	Xq22.1		25284788	human	76.28	PK_Tyr_Ser-Thr	SkFPVRWsPPEVLMY	BTK_S564			0
BTK_S604	N	Orphan sites	HT only	BTK	S604	Q06187	Y	Btk	Xq22.1		7445860	human	76.28	PK_Tyr_Ser-Thr	PYERFtNsETAEHIA	BTK_S604		2	2
BTK_S659	N	Orphan sites	HT only	BTK	S659	Q06187	Y	Btk	Xq22.1		7445863	human	76.28		LDVMDEEs_______	BTK_S659		1	1
BTK_S93		Orphan sites	CST	BTK	S93	Q06187	Y	Btk	Xq22.1		34363620	human	76.28	PH	SSEMEQIsIIERFPY	BTK_S93			0
BTK_T184	N	Orphan sites	HT only	BTK	T184	Q06187	Y	Btk	Xq22.1		31085364	human	76.28		PGssHRktKKPLPPt	BTK_T184		1	1
BTK_T191	Y	Orphan sites	HT only	BTK	T191	Q06187	Y	Btk	Xq22.1		7445842	human	76.28		tKKPLPPtPEEDQIL	BTK_T191		4	4
BTK_T495	N	Other functions	LT only	BTK	T495	Q06187	Y	Btk	Xq22.1	protein degradation; molecular association, regulation; ubiquitination; intracellular localization; phosphorylation	28710301	human	76.28	PK_Tyr_Ser-Thr	EMRHRFQtQQLLEMC	BTK_T495	1		1
BTK_T552	N	Orphan sites	HT only	BTK	T552	Q06187	Y	Btk	Xq22.1		15402449	human	76.28	PK_Tyr_Ser-Thr	YVLDDEytsSVGSkF	BTK_T552		1	1
BTK_T602	N	Orphan sites	HT only	BTK	T602	Q06187	Y	Btk	Xq22.1		7445857	human	76.28	PK_Tyr_Ser-Thr	KMPYERFtNsETAEH	BTK_T602		1	1
BTK_Y223	Y	Activation site	LT+HT	BTK	Y223	Q06187	Y	Btk	Xq22.1	phosphorylation; enzymatic activity, induced	447485	human	76.28	SH3_1	LKKVVALyDyMPMNA	BTK_Y223	32	12	44
BTK_Y225	Y	Orphan sites	HT only	BTK	Y225	Q06187	Y	Btk	Xq22.1		449640	human	76.28	SH3_1	KVVALyDyMPMNAND	BTK_Y225		4	4
BTK_Y263		Orphan sites	CST	BTK	Y263	Q06187	Y	Btk	Xq22.1		3726549	human	76.28	SH3_1	DKNGQEGyIPSNYVT	BTK_Y263			0
BTK_Y279		Orphan sites	CST	BTK	Y279	Q06187	Y	Btk	Xq22.1		3726554	human	76.28		AEDSIEMyEWYSKHM	BTK_Y279			0
BTK_Y334		Orphan sites	CST	BTK	Y334	Q06187	Y	Btk	Xq22.1		463076	human	76.28	SH2	PQGVIRHyVVCSTPQ	BTK_Y334			0
BTK_Y344	Y	Orphan sites	HT only	BTK	Y344	Q06187	Y	Btk	Xq22.1		459315	human	76.28	SH2	CSTPQsQyyLAEKHL	BTK_Y344		4	4
BTK_Y345	N	Orphan sites	HT only	BTK	Y345	Q06187	Y	Btk	Xq22.1		464850	human	76.28	SH2	STPQsQyyLAEKHLF	BTK_Y345		1	1
BTK_Y361	Y	Orphan sites	HT only	BTK	Y361	Q06187	Y	Btk	Xq22.1		456556	human	76.28	SH2	TIPELINyHQHNsAG	BTK_Y361		5	5
BTK_Y375	Y	Orphan sites	HT only	BTK	Y375	Q06187	Y	Btk	Xq22.1		457681	human	76.28		GLIsRLKyPVsQQNK	BTK_Y375		3	3
BTK_Y40		Orphan sites	CST	BTK	Y40	Q06187	Y	Btk	Xq22.1		463075	human	76.28	PH	TVHKLSYyEYDFERG	BTK_Y40			0
BTK_Y461		Orphan sites	CST	BTK	Y461	Q06187	Y	Btk	Xq22.1		464849	human	76.28	PK_Tyr_Ser-Thr	HEKLVQLyGVCTkQR	BTK_Y461			0
BTK_Y551	Y	Activation site	LT+HT	BTK	Y551	Q06187	Y	Btk	Xq22.1	activity, induced; molecular association, regulation; intracellular localization; enzymatic activity, induced	447486	human	76.28	PK_Tyr_Ser-Thr	RYVLDDEytsSVGSk	BTK_Y551	27	9	36
BUB1_S17	N	Orphan sites	HT only	BUB1	S17	O43683	S/T	BUB1	2q13		36136559	human	122.38	Mad3_BUB1_I	MLEAHMQsYKGNDPL	BUB1_S17		1	1
BUB1_S176	N	Orphan sites	LT+HT	BUB1	S176	O43683	S/T	BUB1	2q13		20722779	human	122.38		NQMItSksNPGNNMA	BUB1_S176	1	4	5
BUB1_S194	N	Orphan sites	HT only	BUB1	S194	O43683	S/T	BUB1	2q13		31889582	human	122.38		kNQGSELsGVIsSAC	BUB1_S194		1	1
BUB1_S198	N	Orphan sites	LT+HT	BUB1	S198	O43683	S/T	BUB1	2q13		50318711	human	122.38		SELsGVIsSACDkES	BUB1_S198	1	1	2
BUB1_S220		Orphan sites	CST	BUB1	S220	O43683	S/T	BUB1	2q13		15418139	human	122.38		tISkSEysVHSSLAS	BUB1_S220			0
BUB1_S247	N	Orphan sites	LT+HT	BUB1	S247	O43683	S/T	BUB1	2q13		50318704	human	122.38		EkLIRGEsEFsFEEL	BUB1_S247	1	1	2
BUB1_S250	N	Orphan sites	LT+HT	BUB1	S250	O43683	S/T	BUB1	2q13		50318700	human	122.38		IRGEsEFsFEELRAQ	BUB1_S250	1	1	2
BUB1_S307	Y	Orphan sites	HT only	BUB1	S307	O43683	S/T	BUB1	2q13		3175253	human	122.38		LHQVVEtsHEDLPAs	BUB1_S307		6	6
BUB1_S314	Y	Activation site	LT+HT	BUB1	S314	O43683	S/T	BUB1	2q13	enzymatic activity, induced	481705	human	122.38		sHEDLPAsQERSEVN	BUB1_S314	4	5	9
BUB1_S331	Y	Orphan sites	LT+HT	BUB1	S331	O43683	S/T	BUB1	2q13		3685582	human	122.38		RMGPSVGsQQELRAP	BUB1_S331	1	7	8
BUB1_S375	N	Orphan sites	HT only	BUB1	S375	O43683	S/T	BUB1	2q13		4270684	human	122.38		AISAALVsPAtSQSI	BUB1_S375		5	5
BUB1_S402	N	Orphan sites	LT+HT	BUB1	S402	O43683	S/T	BUB1	2q13		41450755	human	122.38		DSMFAVAskDAGCVN	BUB1_S402	1	3	4
BUB1_S411	N	Orphan sites	HT only	BUB1	S411	O43683	S/T	BUB1	2q13		20722057	human	122.38		DAGCVNksTHEFkPQ	BUB1_S411		1	1
BUB1_S419	N	Orphan sites	LT+HT	BUB1	S419	O43683	S/T	BUB1	2q13		50318705	human	122.38		THEFkPQsGAEIKEG	BUB1_S419	1	1	2
BUB1_S436	N	Orphan sites	HT only	BUB1	S436	O43683	S/T	BUB1	2q13		31880239	human	122.38		THKVANtssFHttPN	BUB1_S436		1	1
BUB1_S437	N	Orphan sites	HT only	BUB1	S437	O43683	S/T	BUB1	2q13		40721335	human	122.38		HKVANtssFHttPNt	BUB1_S437		1	1
BUB1_S445	N	Orphan sites	HT only	BUB1	S445	O43683	S/T	BUB1	2q13		3175259	human	122.38		FHttPNtsLGMVQAt	BUB1_S445		1	1
BUB1_S454	N	Orphan sites	LT+HT	BUB1	S454	O43683	S/T	BUB1	2q13		50318710	human	122.38		GMVQAtPskVQPsPt	BUB1_S454	1	1	2
BUB1_S459	Y	Orphan sites	LT+HT	BUB1	S459	O43683	S/T	BUB1	2q13		20727507	human	122.38		tPskVQPsPtVHTKE	BUB1_S459	1	7	8
BUB1_S510	N	Orphan sites	LT+HT	BUB1	S510	O43683	S/T	BUB1	2q13		31860534	human	122.38		QFQkNVRssGAWGVN	BUB1_S510	1	2	3
BUB1_S511	Y	Orphan sites	LT+HT	BUB1	S511	O43683	S/T	BUB1	2q13		12667749	human	122.38		FQkNVRssGAWGVNK	BUB1_S511	1	5	6
BUB1_S525	N	Orphan sites	LT+HT	BUB1	S525	O43683	S/T	BUB1	2q13		31084641	human	122.38		KIISSLSsAFHVFED	BUB1_S525	1	3	4
BUB1_S557	N	Orphan sites	HT only	BUB1	S557	O43683	S/T	BUB1	2q13		41285368	human	122.38		ARtFGERsVSRLPsK	BUB1_S557		1	1
BUB1_S563	Y	Orphan sites	LT+HT	BUB1	S563	O43683	S/T	BUB1	2q13		479887	human	122.38		RsVSRLPsKPKEEVP	BUB1_S563	1	7	8
BUB1_S593	Y	Orphan sites	LT+HT	BUB1	S593	O43683	S/T	BUB1	2q13		465612	human	122.38		CNktLAPsPksPGDF	BUB1_S593	1	15	16
BUB1_S596	Y	Orphan sites	LT+HT	BUB1	S596	O43683	S/T	BUB1	2q13		3175262	human	122.38		tLAPsPksPGDFtsA	BUB1_S596	1	25	26
BUB1_S602	N	Orphan sites	HT only	BUB1	S602	O43683	S/T	BUB1	2q13		3175265	human	122.38		ksPGDFtsAAQLAst	BUB1_S602		2	2
BUB1_S608	N	Orphan sites	HT only	BUB1	S608	O43683	S/T	BUB1	2q13		31876399	human	122.38		tsAAQLAstPFHkLP	BUB1_S608		1	1
BUB1_S618	N	Orphan sites	LT+HT	BUB1	S618	O43683	S/T	BUB1	2q13		50318702	human	122.38		FHkLPVEsVHILEDk	BUB1_S618	1	1	2
BUB1_S640	N	Orphan sites	LT+HT	BUB1	S640	O43683	S/T	BUB1	2q13		20722060	human	122.38		CTQATLDsCEENMVV	BUB1_S640	1	4	5
BUB1_S649	N	Orphan sites	HT only	BUB1	S649	O43683	S/T	BUB1	2q13		1870663206	human	122.38		EENMVVPsRDGkFsP	BUB1_S649		1	1
BUB1_S655	Y	Orphan sites	LT+HT	BUB1	S655	O43683	S/T	BUB1	2q13		3175271	human	122.38		PsRDGkFsPIQEksP	BUB1_S655	1	27	28
BUB1_S661	Y	Orphan sites	LT+HT	BUB1	S661	O43683	S/T	BUB1	2q13		3175274	human	122.38		FsPIQEksPkQALss	BUB1_S661	1	14	15
BUB1_S667	N	Orphan sites	LT+HT	BUB1	S667	O43683	S/T	BUB1	2q13		20722783	human	122.38		ksPkQALssHMysAS	BUB1_S667	1	2	3
BUB1_S668	N	Orphan sites	HT only	BUB1	S668	O43683	S/T	BUB1	2q13		25284809	human	122.38		sPkQALssHMysASL	BUB1_S668		1	1
BUB1_S672	N	Orphan sites	HT only	BUB1	S672	O43683	S/T	BUB1	2q13		15408152	human	122.38		ALssHMysASLLRLs	BUB1_S672		4	4
BUB1_S679	N	Orphan sites	LT+HT	BUB1	S679	O43683	S/T	BUB1	2q13		20722063	human	122.38		sASLLRLsQPAAGGV	BUB1_S679	1	2	3
BUB1_S752	N	Orphan sites	LT+HT	BUB1	S752	O43683	S/T	BUB1	2q13		50318706	human	122.38		KLIFKLLsGLskPVS	BUB1_S752	1	1	2
BUB1_S755	N	Orphan sites	HT only	BUB1	S755	O43683	S/T	BUB1	2q13		18007356	human	122.38		FKLLsGLskPVSSYP	BUB1_S755		2	2
BUB1_S870		Orphan sites	CST	BUB1	S870	O43683	S/T	BUB1	2q13		34365320	human	122.38	Pkinase	VLVGELysYGTLLNA	BUB1_S870			0
BUB1_S969	N	Activation site	LT+HT	BUB1	S969	O43683	S/T	BUB1	2q13	enzymatic activity, induced	20722066	human	122.38	Pkinase	FTAKCETsGFQCVEM	BUB1_S969	1	2	3
BUB1_T148	N	Orphan sites	LT+HT	BUB1	T148	O43683	S/T	BUB1	2q13		50318709	human	122.38		RLFQTRLtETHLPAQ	BUB1_T148	1	1	2
BUB1_T173	N	Orphan sites	LT+HT	BUB1	T173	O43683	S/T	BUB1	2q13		50318701	human	122.38		QVLNQMItSksNPGN	BUB1_T173	1	1	2
BUB1_T213	N	Orphan sites	LT+HT	BUB1	T213	O43683	S/T	BUB1	2q13		50318707	human	122.38		NMERRVItISkSEys	BUB1_T213	1	1	2
BUB1_T306	N	Orphan sites	HT only	BUB1	T306	O43683	S/T	BUB1	2q13		31889664	human	122.38		kLHQVVEtsHEDLPA	BUB1_T306		1	1
BUB1_T378	N	Orphan sites	HT only	BUB1	T378	O43683	S/T	BUB1	2q13		20722781	human	122.38		AALVsPAtSQSIAPP	BUB1_T378		1	1
BUB1_T435	N	Orphan sites	HT only	BUB1	T435	O43683	S/T	BUB1	2q13		31880236	human	122.38		ETHKVANtssFHttP	BUB1_T435		1	1
BUB1_T440	N	Orphan sites	HT only	BUB1	T440	O43683	S/T	BUB1	2q13		20727658	human	122.38		ANtssFHttPNtsLG	BUB1_T440		1	1
BUB1_T441	N	Orphan sites	HT only	BUB1	T441	O43683	S/T	BUB1	2q13		20727661	human	122.38		NtssFHttPNtsLGM	BUB1_T441		1	1
BUB1_T444	N	Orphan sites	HT only	BUB1	T444	O43683	S/T	BUB1	2q13		31854386	human	122.38		sFHttPNtsLGMVQA	BUB1_T444		1	1
BUB1_T452	N	Orphan sites	LT+HT	BUB1	T452	O43683	S/T	BUB1	2q13		20722619	human	122.38		sLGMVQAtPskVQPs	BUB1_T452	1	4	5
BUB1_T461	N	Orphan sites	LT+HT	BUB1	T461	O43683	S/T	BUB1	2q13		4275007	human	122.38		skVQPsPtVHTKEAL	BUB1_T461	1	1	2
BUB1_T47	N	Orphan sites	HT only	BUB1	T47	O43683	S/T	BUB1	2q13		50774411	human	122.38	Mad3_BUB1_I	ENKEYLItLLEHLMK	BUB1_T47		1	1
BUB1_T479		Orphan sites	CST	BUB1	T479	O43683	S/T	BUB1	2q13		23087325	human	122.38		MNMFQAPtLPDISDD	BUB1_T479			0
BUB1_T552	N	Orphan sites	LT+HT	BUB1	T552	O43683	S/T	BUB1	2q13		50318703	human	122.38		NKPTGARtFGERsVS	BUB1_T552	1	1	2
BUB1_T589	N	Other functions	LT+HT	BUB1	T589	O43683	S/T	BUB1	2q13	intracellular localization	3175277	human	122.38		WGIRCNktLAPsPks	BUB1_T589	1	3	4
BUB1_T601	N	Orphan sites	HT only	BUB1	T601	O43683	S/T	BUB1	2q13		31875442	human	122.38		PksPGDFtsAAQLAs	BUB1_T601		1	1
BUB1_T609	N	Other functions	LT+HT	BUB1	T609	O43683	S/T	BUB1	2q13	molecular association, regulation; intracellular localization; phosphorylation	465611	human	122.38		sAAQLAstPFHkLPV	BUB1_T609	3	1	4
BUB1_T778	N	Orphan sites	LT+HT	BUB1	T778	O43683	S/T	BUB1	2q13		50318712	human	122.38		LPAIKPktEFQLGSk	BUB1_T778	1	1	2
BUB1_T960	N	Orphan sites	LT+HT	BUB1	T960	O43683	S/T	BUB1	2q13		50318708	human	122.38	Pkinase	MKLFPkGtIFTAKCE	BUB1_T960	1	1	2
BUB1_Y219	N	Orphan sites	HT only	BUB1	Y219	O43683	S/T	BUB1	2q13		462880	human	122.38		ItISkSEysVHSSLA	BUB1_Y219		1	1
BUB1_Y538	N	Orphan sites	HT only	BUB1	Y538	O43683	S/T	BUB1	2q13		15227382	human	122.38		EDGNkENyGLPQPKN	BUB1_Y538		1	1
BUB1_Y671		Orphan sites	CST	BUB1	Y671	O43683	S/T	BUB1	2q13		34606755	human	122.38		QALssHMysASLLRL	BUB1_Y671			0
BUB1_Y869		Orphan sites	CST	BUB1	Y869	O43683	S/T	BUB1	2q13		34365317	human	122.38	Pkinase	SVLVGELysYGTLLN	BUB1_Y869			0
BUB1B_S1043	N	Orphan sites	LT+HT	BUB1B	S1043	O60566	S/T	BUB1B	15q15.1		483373	human	119.55		WkVGkLtsPGALLFQ	BUB1B_S1043	3	9	12
BUB1B_S16	N	Orphan sites	HT only	BUB1B	S16	O60566	S/T	BUB1B	15q15.1		50774414	human	119.55		GALSEAMsLEGDEWE	BUB1B_S16		2	2
BUB1B_S232	N	Orphan sites	HT only	BUB1B	S232	O60566	S/T	BUB1B	15q15.1		20727427	human	119.55		STLAELksKGKKtAR	BUB1B_S232		2	2
BUB1B_S318	N	Orphan sites	HT only	BUB1B	S318	O60566	S/T	BUB1B	15q15.1		56650865	human	119.55		GPWNtGRsLEHRPRG	BUB1B_S318		1	1
BUB1B_S367	N	Orphan sites	HT only	BUB1B	S367	O60566	S/T	BUB1B	15q15.1		4049928	human	119.55		PSINHILstRkPGKE	BUB1B_S367		6	6
BUB1B_S384	N	Orphan sites	HT only	BUB1B	S384	O60566	S/T	BUB1B	15q15.1		15402454	human	119.55		DPLQRVQsHQQASEE	BUB1B_S384		2	2
BUB1B_S39		Orphan sites	CST	BUB1B	S39	O60566	S/T	BUB1B	15q15.1		3640021	human	119.55		LRQGRIMstLQGALA	BUB1B_S39			0
BUB1B_S435	N	Orphan sites	LT+HT	BUB1B	S435	O60566	S/T	BUB1B	15q15.1		3207627	human	119.55		REAELLtsAEkRAEM	BUB1B_S435	2	6	8
BUB1B_S521	N	Orphan sites	HT only	BUB1B	S521	O60566	S/T	BUB1B	15q15.1		36128240	human	119.55		IWQEQPHskGPSVPF	BUB1B_S521		1	1
BUB1B_S537	N	Orphan sites	HT only	BUB1B	S537	O60566	S/T	BUB1B	15q15.1		20721766	human	119.55		IFDEFLLsEkKNksP	BUB1B_S537		1	1
BUB1B_S543	N	Orphan sites	LT+HT	BUB1B	S543	O60566	S/T	BUB1B	15q15.1		4049929	human	119.55		LsEkKNksPPADPPR	BUB1B_S543	3	23	26
BUB1B_S574	N	Orphan sites	LT+HT	BUB1B	S574	O60566	S/T	BUB1B	15q15.1		13204437	human	119.55		ITSNEDVsPDVCDEF	BUB1B_S574	2	2	4
BUB1B_S633		Orphan sites	CST	BUB1B	S633	O60566	S/T	BUB1B	15q15.1		23087331	human	119.55		MSLkDLPsDPERLLP	BUB1B_S633			0
BUB1B_S665	N	Orphan sites	HT only	BUB1B	S665	O60566	S/T	BUB1B	15q15.1		31084556	human	119.55		TIySQTLsIkkLsPI	BUB1B_S665		1	1
BUB1B_S670	N	Other functions	LT+HT	BUB1B	S670	O60566	S/T	BUB1B	15q15.1	molecular association, regulation; intracellular localization; phosphorylation	3207630	human	119.55		TLsIkkLsPIIEDsR	BUB1B_S670	8	32	40
BUB1B_S676	N	Other functions	LT+HT	BUB1B	S676	O60566	S/T	BUB1B	15q15.1	molecular association, regulation; intracellular localization; phosphorylation	767909	human	119.55		LsPIIEDsREAtHSs	BUB1B_S676	8	4	12
BUB1B_S683	N	Orphan sites	HT only	BUB1B	S683	O60566	S/T	BUB1B	15q15.1		36122560	human	119.55		sREAtHSsGFSGSSA	BUB1B_S683		1	1
BUB1B_S697	N	Orphan sites	HT only	BUB1B	S697	O60566	S/T	BUB1B	15q15.1		20727420	human	119.55		ASVASTSsIkCLQIP	BUB1B_S697		1	1
BUB1B_S720	N	Orphan sites	LT+HT	BUB1B	S720	O60566	S/T	BUB1B	15q15.1		13204438	human	119.55		TSENPTQsPWCSQYR	BUB1B_S720	2	4	6
BUB1B_S733	N	Orphan sites	HT only	BUB1B	S733	O60566	S/T	BUB1B	15q15.1		20721770	human	119.55		YRRQLLKsLPELSAS	BUB1B_S733		1	1
BUB1B_S797		Orphan sites	CST	BUB1B	S797	O60566	S/T	BUB1B	15q15.1		23087333	human	119.55		ELtVIKVsSQPVPWD	BUB1B_S797			0
BUB1B_S83		Orphan sites	CST	BUB1B	S83	O60566	S/T	BUB1B	15q15.1		11140889	human	119.55	Mad3_BUB1_I	DVWDRYIsWTEQNYP	BUB1B_S83			0
BUB1B_S884	N	Inhibition sites	HT only	BUB1B	S884	O60566	S/T	BUB1B	15q15.1	enzymatic activity, inhibited	20727431	human	119.55		EIVHGDLsPRCLILR	BUB1B_S884		2	2
BUB1B_T1008	N	Activation site	LT only	BUB1B	T1008	O60566	S/T	BUB1B	15q15.1	enzymatic activity, induced	7652107	human	119.55		LNANDEAtVSVLGEL	BUB1B_T1008	2		2
BUB1B_T1042	N	Orphan sites	LT+HT	BUB1B	T1042	O60566	S/T	BUB1B	15q15.1		18007359	human	119.55		LWkVGkLtsPGALLF	BUB1B_T1042	1	2	3
BUB1B_T237	N	Orphan sites	HT only	BUB1B	T237	O60566	S/T	BUB1B	15q15.1		50774418	human	119.55		LksKGKKtARAPIIR	BUB1B_T237		1	1
BUB1B_T315		Orphan sites	CST	BUB1B	T315	O60566	S/T	BUB1B	15q15.1		23087336	human	119.55		LQAGPWNtGRsLEHR	BUB1B_T315			0
BUB1B_T368	N	Orphan sites	HT only	BUB1B	T368	O60566	S/T	BUB1B	15q15.1		4170533	human	119.55		SINHILstRkPGKEE	BUB1B_T368		1	1
BUB1B_T40		Orphan sites	CST	BUB1B	T40	O60566	S/T	BUB1B	15q15.1		11179016	human	119.55		RQGRIMstLQGALAQ	BUB1B_T40			0
BUB1B_T434	N	Orphan sites	HT only	BUB1B	T434	O60566	S/T	BUB1B	15q15.1		20722501	human	119.55		QREAELLtsAEkRAE	BUB1B_T434		2	2
BUB1B_T471		Orphan sites	CST	BUB1B	T471	O60566	S/T	BUB1B	15q15.1		23087339	human	119.55		TGDQQEEtMPTkETT	BUB1B_T471			0
BUB1B_T54	N	Orphan sites	LT+HT	BUB1B	T54	O60566	S/T	BUB1B	15q15.1		2526595	human	119.55		QESACNNtLQQQkRA	BUB1B_T54	1	1	2
BUB1B_T600		Orphan sites	CST	BUB1B	T600	O60566	S/T	BUB1B	15q15.1		22779750	human	119.55		ITGFRNVtICPNPED	BUB1B_T600			0
BUB1B_T608		Orphan sites	CST	BUB1B	T608	O60566	S/T	BUB1B	15q15.1		20727641	human	119.55		ICPNPEDtCDFARAA	BUB1B_T608			0
BUB1B_T620	N	Other functions	LT only	BUB1B	T620	O60566	S/T	BUB1B	15q15.1	protein stabilization; molecular association, regulation; phosphorylation	767908	human	119.55		RAARFVStPFHEIMS	BUB1B_T620	3		3
BUB1B_T680	N	Other functions	LT only	BUB1B	T680	O60566	S/T	BUB1B	15q15.1	molecular association, regulation; intracellular localization; phosphorylation	484623	human	119.55		IEDsREAtHSsGFSG	BUB1B_T680	2		2
BUB1B_T710	N	Orphan sites	HT only	BUB1B	T710	O60566	S/T	BUB1B	15q15.1		20726003	human	119.55		IPEkLELtNETSENP	BUB1B_T710		1	1
BUB1B_T792	N	Activation site	LT only	BUB1B	T792	O60566	S/T	BUB1B	15q15.1	enzymatic activity, induced	7652106	human	119.55		PRNSAELtVIKVsSQ	BUB1B_T792	2		2
BUB1B_Y404		Orphan sites	CST	BUB1B	Y404	O60566	S/T	BUB1B	15q15.1		480737	human	119.55		MYCKEKIyAGVGEFS	BUB1B_Y404			0
BUB1B_Y64		Orphan sites	CST	BUB1B	Y64	O60566	S/T	BUB1B	15q15.1		41621411	human	119.55	Mad3_BUB1_I	QQkRAFEyEIRFYTG	BUB1B_Y64			0
BUB1B_Y660		Orphan sites	CST	BUB1B	Y660	O60566	S/T	BUB1B	15q15.1		15230704	human	119.55		QTACGTIySQTLsIk	BUB1B_Y660			0
BUB1B_Y766	N	Orphan sites	HT only	BUB1B	Y766	O60566	S/T	BUB1B	15q15.1		15565149	human	119.55		IELGNEDyCIkREYL	BUB1B_Y766		1	1
CAMK1_S173		Orphan sites	CST	CAMK1	S173	Q14012	S/T	CAMK1A	3p25.3		50633028	human	41.34	Pkinase	SKMEDPGsVLstACG	CAMK1_S173			0
CAMK1_S176		Orphan sites	CST	CAMK1	S176	Q14012	S/T	CAMK1A	3p25.3		22681107	human	41.34	Pkinase	EDPGsVLstACGTPG	CAMK1_S176			0
CAMK1_S324	Y	Orphan sites	HT only	CAMK1	S324	Q14012	S/T	CAMK1A	3p25.3		34500806	human	41.34		RKLQLGtsQEGQGQT	CAMK1_S324		1	1
CAMK1_S363	Y	Orphan sites	HT only	CAMK1	S363	Q14012	S/T	CAMK1A	3p25.3		34500428	human	41.34		VEPGTELsPTLPHQL	CAMK1_S363		4	4
CAMK1_T177	Y	Activation site	LT+HT	CAMK1	T177	Q14012	S/T	CAMK1A	3p25.3	enzymatic activity, induced	448527	human	41.34	Pkinase	DPGsVLstACGTPGY	CAMK1_T177	4	2	6
CAMK1_T323	Y	Orphan sites	HT only	CAMK1	T323	Q14012	S/T	CAMK1A	3p25.3		4768642	human	41.34		MRKLQLGtsQEGQGQ	CAMK1_T323		1	1
CAMK1_Y131		Orphan sites	CST	CAMK1	Y131	Q14012	S/T	CAMK1A	3p25.3		1012728	human	41.34	Pkinase	QVLDAVKyLHDLGIV	CAMK1_Y131			0
CAMK1_Y20	Y	Orphan sites	HT only	CAMK1	Y20	Q14012	S/T	CAMK1A	3p25.3		21507315	human	41.34	Pkinase	AEDIRDIyDFRDVLG	CAMK1_Y20		1	1
CAMK1_Y235	Y	Orphan sites	HT only	CAMK1	Y235	Q14012	S/T	CAMK1A	3p25.3		472778	human	41.34	Pkinase	EQILKAEyEFDSPYW	CAMK1_Y235		1	1
CAMK1D_S122	Y	Orphan sites	HT only	CAMK1D	S122	Q8IU85	S/T	CAMK1D	10p13		3205221	human	42.91	Pkinase	FYTEKDAsTLIRQVL	CAMK1D_S122		1	1
CAMK1D_S154	Y	Orphan sites	HT only	CAMK1D	S154	Q8IU85	S/T	CAMK1D	10p13		27445531	human	42.91	Pkinase	PENLLyysQDEESKI	CAMK1D_S154		1	1
CAMK1D_S179	Y	Orphan sites	HT only	CAMK1D	S179	Q8IU85	S/T	CAMK1D	10p13		9431096	human	42.91	Pkinase	EGkGDVMstACGTPG	CAMK1D_S179		1	1
CAMK1D_S326		Orphan sites	CST	CAMK1D	S326	Q8IU85	S/T	CAMK1D	10p13		12184355	human	42.91		MRKLHLGssLDSSNA	CAMK1D_S326			0
CAMK1D_S327	Y	Orphan sites	HT only	CAMK1D	S327	Q8IU85	S/T	CAMK1D	10p13		12184361	human	42.91		RKLHLGssLDSSNAS	CAMK1D_S327		2	2
CAMK1D_S338		Orphan sites	CST	CAMK1D	S338	Q8IU85	S/T	CAMK1D	10p13		12184367	human	42.91		SNASVSSsLSLASQK	CAMK1D_S338			0
CAMK1D_S355	Y	Orphan sites	HT only	CAMK1D	S355	Q8IU85	S/T	CAMK1D	10p13		38486796	human	42.91		LAPSTLCsFISSSSG	CAMK1D_S355		1	1
CAMK1D_S355	Y	Orphan sites	HT only	CAMK1D	S355	Q8IU85-2	S/T	CAMK1D iso2	10p13		31856135	human	40.19		AYVAKPEsLS_____	CAMK1D_S355		1	1
CAMK1D_S382	Y	Orphan sites	HT only	CAMK1D	S382	Q8IU85	S/T	CAMK1D	10p13		56662629	human	42.91		TTVTAVHsGsK____	CAMK1D_S382		1	1
CAMK1D_S384	Y	Orphan sites	HT only	CAMK1D	S384	Q8IU85	S/T	CAMK1D	10p13		27445535	human	42.91		VTAVHsGsK______	CAMK1D_S384		1	1
CAMK1D_S8		Orphan sites	CST	CAMK1D	S8	Q8IU85	S/T	CAMK1D	10p13		25285869	human	42.91		MARENGEsSSSWKKQ	CAMK1D_S8			0
CAMK1D_T180	Y	Orphan sites	LT+HT	CAMK1D	T180	Q8IU85	S/T	CAMK1D	10p13		450469	human	42.91	Pkinase	GkGDVMstACGTPGY	CAMK1D_T180	1	1	2
CAMK1D_Y152		Orphan sites	CST	CAMK1D	Y152	Q8IU85	S/T	CAMK1D	10p13		3665489	human	42.91	Pkinase	LKPENLLyysQDEES	CAMK1D_Y152			0
CAMK1D_Y153		Orphan sites	CST	CAMK1D	Y153	Q8IU85	S/T	CAMK1D	10p13		3665495	human	42.91	Pkinase	KPENLLyysQDEESK	CAMK1D_Y153			0
CAMK1G_S168	Y	Orphan sites	HT only	CAMK1G	S168	Q96NX5	S/T	CAMK1G	1q32.2		31086192	human	53.09	Pkinase	MITDFGLsKMEQNGI	CAMK1G_S168		2	2
CAMK2A_S145	N	Orphan sites	HT only	CAMK2A	S145	Q9UQM7	S/T	CAMK2A	5q32		15719504	human	54.09	Pkinase	PENLLLAsKLKGAAV	CAMK2A_S145		1	1
CAMK2A_S234	N	Orphan sites	HT only	CAMK2A	S234	Q9UQM7	S/T	CAMK2A	5q32		2047989	human	54.09	Pkinase	AGAyDFPsPEWDTVT	CAMK2A_S234		1	1
CAMK2A_S272	N	Orphan sites	HT only	CAMK2A	S272	Q9UQM7	S/T	CAMK2A	5q32		2047993	human	54.09		ALKHPWIsHRStVAs	CAMK2A_S272		1	1
CAMK2A_S279	Y	Orphan sites	LT+HT	CAMK2A	S279	Q9UQM7	S/T	CAMK2A	5q32		452116	human	54.09		sHRStVAsCMHRQEt	CAMK2A_S279	1	1	2
CAMK2A_S314	N	Orphan sites	HT only	CAMK2A	S314	Q9UQM7	S/T	CAMK2A	5q32		451708	human	54.09		MLAtRNFsGGKsGGN	CAMK2A_S314		1	1
CAMK2A_S318	N	Orphan sites	HT only	CAMK2A	S318	Q9UQM7	S/T	CAMK2A	5q32		15719507	human	54.09		RNFsGGKsGGNKKSD	CAMK2A_S318		1	1
CAMK2A_S331	N	Orphan sites	HT only	CAMK2A	S331	Q9UQM7	S/T	CAMK2A	5q32		481029	human	54.09		SDGVKESsEstNttI	CAMK2A_S331		1	1
CAMK2A_S332	Y	Other functions	LT+HT	CAMK2A	S332	Q9UQM7-2	S/T	CAMK2A iso2	5q32	intracellular localization	3143902	human	55.32		DGVKkRKssssVQLM	CAMK2A_S332	2	2	4
CAMK2A_S333	Y	Orphan sites	LT+HT	CAMK2A	S333	Q9UQM7-2	S/T	CAMK2A iso2	5q32		3143900	human	55.32		GVKkRKssssVQLME	CAMK2A_S333	1	2	3
CAMK2A_S333	Y	Orphan sites	HT only	CAMK2A	S333	Q9UQM7	S/T	CAMK2A	5q32		456361	human	54.09		GVKESsEstNttIED	CAMK2A_S333		1	1
CAMK2A_S334	Y	Orphan sites	LT+HT	CAMK2A	S334	Q9UQM7-2	S/T	CAMK2A iso2	5q32		3143901	human	55.32		VKkRKssssVQLMES	CAMK2A_S334	1	2	3
CAMK2A_S335	N	Orphan sites	HT only	CAMK2A	S335	Q9UQM7-2	S/T	CAMK2A iso2	5q32		1884849100	human	55.32		KkRKssssVQLMESS	CAMK2A_S335		1	1
CAMK2A_S344	N	Orphan sites	HT only	CAMK2A	S344	Q9UQM7-2	S/T	CAMK2A iso2	5q32		456361	human	55.32		QLMESSEsTNTTIED	CAMK2A_S344		1	1
CAMK2A_S78	N	Orphan sites	HT only	CAMK2A	S78	Q9UQM7	S/T	CAMK2A	5q32		34505353	human	54.09	Pkinase	NIVRLHDsISEEGHH	CAMK2A_S78		1	1
CAMK2A_T253	N	Orphan sites	LT only	CAMK2A	T253	Q9UQM7	S/T	CAMK2A	5q32		451571	human	54.09	Pkinase	DLINKMLtINPSkRI	CAMK2A_T253	1		1
CAMK2A_T276	Y	Orphan sites	LT+HT	CAMK2A	T276	Q9UQM7	S/T	CAMK2A	5q32		4702566	human	54.09		PWIsHRStVAsCMHR	CAMK2A_T276	1	1	2
CAMK2A_T286	Y	Activation site	LT+HT	CAMK2A	T286	Q9UQM7	S/T	CAMK2A	5q32	molecular association, regulation; intracellular localization; protein conformation; enzymatic activity, induced	447797	human	54.09		sCMHRQEtVDCLKKF	CAMK2A_T286	44	10	54
CAMK2A_T286	Y	Activation site	LT+HT	CAMK2A	T286	Q9UQM7-2	S/T	CAMK2A iso2	5q32	molecular association, regulation; intracellular localization; protein conformation; enzymatic activity, induced	447797	human	55.32		SCMHRQEtVDCLKKF	CAMK2A_T286	3	1	4
CAMK2A_T305	Y	Inhibition sites	LT+HT	CAMK2A	T305	Q9UQM7	S/T	CAMK2A	5q32	molecular association, regulation; intracellular localization; enzymatic activity, inhibited; phosphorylation	448802	human	54.09		kLkGAILttMLAtRN	CAMK2A_T305	8	2	10
CAMK2A_T305	Y	Inhibition sites	LT+HT	CAMK2A	T305	Q9UQM7-2	S/T	CAMK2A iso2	5q32	molecular association, regulation; intracellular localization; enzymatic activity, inhibited; phosphorylation	448802	human	55.32		KLKGAILttMLATRN	CAMK2A_T305	1	1	2
CAMK2A_T306	Y	Inhibition sites	LT+HT	CAMK2A	T306	Q9UQM7	S/T	CAMK2A	5q32	molecular association, regulation; enzymatic activity, inhibited; intracellular localization	449596	human	54.09		LkGAILttMLAtRNF	CAMK2A_T306	6	4	10
CAMK2A_T306	Y	Inhibition sites	LT+HT	CAMK2A	T306	Q9UQM7-2	S/T	CAMK2A iso2	5q32	molecular association, regulation; enzymatic activity, inhibited; intracellular localization	449596	human	55.32		LKGAILttMLATRNF	CAMK2A_T306	1	1	2
CAMK2A_T310	N	Orphan sites	HT only	CAMK2A	T310	Q9UQM7	S/T	CAMK2A	5q32		2869607	human	54.09		ILttMLAtRNFsGGK	CAMK2A_T310		1	1
CAMK2A_T334	N	Orphan sites	HT only	CAMK2A	T334	Q9UQM7	S/T	CAMK2A	5q32		481030	human	54.09		VKESsEstNttIEDE	CAMK2A_T334		1	1
CAMK2A_T336	N	Orphan sites	HT only	CAMK2A	T336	Q9UQM7	S/T	CAMK2A	5q32		481031	human	54.09		ESsEstNttIEDEDT	CAMK2A_T336		1	1
CAMK2A_T337	N	Orphan sites	HT only	CAMK2A	T337	Q9UQM7	S/T	CAMK2A	5q32		481032	human	54.09		SsEstNttIEDEDTK	CAMK2A_T337		1	1
CAMK2A_Y13	N	Orphan sites	HT only	CAMK2A	Y13	Q9UQM7	S/T	CAMK2A	5q32		458215	human	54.09	Pkinase	CTRFTEEyQLFEELG	CAMK2A_Y13		1	1
CAMK2A_Y230		Orphan sites	CST	CAMK2A	Y230	Q9UQM7	S/T	CAMK2A	5q32		458214	human	54.09	Pkinase	QQIkAGAyDFPsPEW	CAMK2A_Y230			0
CAMK2B_S146	N	Orphan sites	HT only	CAMK2B	S146	Q13554	S/T	CAMK2B	7p13		15719510	human	72.68	Pkinase	PENLLLAsKCKGAAV	CAMK2B_S146		1	1
CAMK2B_S235	N	Orphan sites	HT only	CAMK2B	S235	Q13554	S/T	CAMK2B	7p13		485814	human	72.68	Pkinase	AGAyDFPsPEWDTVT	CAMK2B_S235		1	1
CAMK2B_S276	Y	Orphan sites	HT only	CAMK2B	S276	Q13554	S/T	CAMK2B	7p13		2020789	human	72.68		HPWVCQRsTVAsMMH	CAMK2B_S276		3	3
CAMK2B_S280	Y	Orphan sites	HT only	CAMK2B	S280	Q13554	S/T	CAMK2B	7p13		4705429	human	72.68		CQRsTVAsMMHRQEt	CAMK2B_S280		5	5
CAMK2B_S315	Y	Orphan sites	HT only	CAMK2B	S315	Q13554	S/T	CAMK2B	7p13		451707	human	72.68		MLAtRNFsVGRQTTA	CAMK2B_S315		2	2
CAMK2B_S315	Y	Orphan sites	HT only	CAMK2B	S315	Q13554-3	S/T	CAMK2B iso3	7p13		451707	human	56.38		MLAtRNFsAAKsLLN	CAMK2B_S315		6	6
CAMK2B_S315	Y	Orphan sites	HT only	CAMK2B	S315	Q13554-4	S/T	CAMK2B iso4	7p13		451707	human	54.07		MLATRNFsAAKsLLN	CAMK2B_S315		6	6
CAMK2B_S315	Y	Orphan sites	HT only	CAMK2B	S315	Q13554-8	S/T	CAMK2B iso8	7p13		451707	human	57.94		MLATRNFsAKSLLNK	CAMK2B_S315		1	1
CAMK2B_S319	Y	Orphan sites	HT only	CAMK2B	S319	Q13554-3	S/T	CAMK2B iso3	7p13		7446037	human	56.38		RNFsAAKsLLNKKAD	CAMK2B_S319		7	7
CAMK2B_S319	Y	Orphan sites	HT only	CAMK2B	S319	Q13554-4	S/T	CAMK2B iso4	7p13		7446037	human	54.07		RNFsAAKsLLNKKAD	CAMK2B_S319		7	7
CAMK2B_S334		Orphan sites	CST	CAMK2B	S334	Q13554-4	S/T	CAMK2B iso4	7p13		485905	human	54.07		GVKESSDsANTTIED	CAMK2B_S334			0
CAMK2B_S358	N	Orphan sites	HT only	CAMK2B	S358	Q13554-3	S/T	CAMK2B iso3	7p13		485905	human	56.38		AALESSDsANTTIED	CAMK2B_S358		1	1
CAMK2B_S394	N	Orphan sites	HT only	CAMK2B	S394	Q13554	S/T	CAMK2B	7p13		2020841	human	72.68		PVDGIKEssDsANtt	CAMK2B_S394		1	1
CAMK2B_S395	N	Orphan sites	HT only	CAMK2B	S395	Q13554	S/T	CAMK2B	7p13		481106	human	72.68		VDGIKEssDsANttI	CAMK2B_S395		1	1
CAMK2B_S397	N	Orphan sites	HT only	CAMK2B	S397	Q13554	S/T	CAMK2B	7p13		485905	human	72.68		GIKEssDsANttIED	CAMK2B_S397		2	2
CAMK2B_S423	Y	Orphan sites	HT only	CAMK2B	S423	Q13554	S/T	CAMK2B	7p13		5360603	human	72.68		LSSVRRGsGAPEAEG	CAMK2B_S423		6	6
CAMK2B_S436	N	Orphan sites	HT only	CAMK2B	S436	Q13554	S/T	CAMK2B	7p13		17555309	human	72.68		EGPLPCPsPAPFsPL	CAMK2B_S436		1	1
CAMK2B_S441	N	Orphan sites	HT only	CAMK2B	S441	Q13554	S/T	CAMK2B	7p13		12440060	human	72.68		CPsPAPFsPLPAPSP	CAMK2B_S441		1	1
CAMK2B_S456	N	Orphan sites	HT only	CAMK2B	S456	Q13554	S/T	CAMK2B	7p13		15408417	human	72.68		RISDILNsVRRGsGt	CAMK2B_S456		1	1
CAMK2B_S461	N	Orphan sites	HT only	CAMK2B	S461	Q13554	S/T	CAMK2B	7p13		23090026	human	72.68		LNsVRRGsGtPEAEG	CAMK2B_S461		1	1
CAMK2B_S471	N	Orphan sites	HT only	CAMK2B	S471	Q13554	S/T	CAMK2B	7p13		27109277	human	72.68		PEAEGPLsAGPPPCL	CAMK2B_S471		1	1
CAMK2B_S479	N	Orphan sites	HT only	CAMK2B	S479	Q13554	S/T	CAMK2B	7p13		40721358	human	72.68		AGPPPCLsPALLGPL	CAMK2B_S479		1	1
CAMK2B_S499	N	Orphan sites	HT only	CAMK2B	S499	Q13554	S/T	CAMK2B	7p13		15408419	human	72.68		RISDILNsVRRGsGt	CAMK2B_S499		1	1
CAMK2B_S504	Y	Orphan sites	HT only	CAMK2B	S504	Q13554	S/T	CAMK2B	7p13		17555307	human	72.68		LNsVRRGsGtPEAEG	CAMK2B_S504		3	3
CAMK2B_S522	N	Orphan sites	HT only	CAMK2B	S522	Q13554	S/T	CAMK2B	7p13		17555305	human	72.68		VGPPPCPsPTIPGPL	CAMK2B_S522		1	1
CAMK2B_S79	N	Orphan sites	HT only	CAMK2B	S79	Q13554	S/T	CAMK2B	7p13		25733192	human	72.68	Pkinase	NIVRLHDsISEEGFH	CAMK2B_S79		1	1
CAMK2B_T254	N	Orphan sites	HT only	CAMK2B	T254	Q13554	S/T	CAMK2B	7p13		2048065	human	72.68	Pkinase	NLINQMLtINPAkRI	CAMK2B_T254		1	1
CAMK2B_T287	Y	Other functions	LT+HT	CAMK2B	T287	Q13554	S/T	CAMK2B	7p13	molecular association, regulation	450048	human	72.68		sMMHRQEtVECLKKF	CAMK2B_T287	7	5	12
CAMK2B_T287		Other functions	CST	CAMK2B	T287	Q13554-6	S/T	CAMK2B iso6	7p13	molecular association, regulation	450048	human	55.22		SMMHRQEtVECLKKF	CAMK2B_T287			0
CAMK2B_T306	Y	Other functions	LT+HT	CAMK2B	T306	Q13554	S/T	CAMK2B	7p13	molecular association, regulation	451706	human	72.68		kLkGAILttMLAtRN	CAMK2B_T306	2	2	4
CAMK2B_T307	Y	Other functions	LT+HT	CAMK2B	T307	Q13554	S/T	CAMK2B	7p13	molecular association, regulation	2020797	human	72.68		LkGAILttMLAtRNF	CAMK2B_T307	1	3	4
CAMK2B_T311	N	Orphan sites	HT only	CAMK2B	T311	Q13554	S/T	CAMK2B	7p13		15719513	human	72.68		ILttMLAtRNFsVGR	CAMK2B_T311		1	1
CAMK2B_T311		Orphan sites	CST	CAMK2B	T311	Q13554-3	S/T	CAMK2B iso3	7p13		15719513	human	56.38		ILTTMLAtRNFsAAK	CAMK2B_T311			0
CAMK2B_T328		Orphan sites	CST	CAMK2B	T328	Q13554	S/T	CAMK2B	7p13		34358436	human	72.68		TAPATMStAASGTTM	CAMK2B_T328			0
CAMK2B_T400	N	Orphan sites	HT only	CAMK2B	T400	Q13554	S/T	CAMK2B	7p13		2030268	human	72.68		EssDsANttIEDEDA	CAMK2B_T400		1	1
CAMK2B_T401	N	Orphan sites	HT only	CAMK2B	T401	Q13554	S/T	CAMK2B	7p13		4705443	human	72.68		ssDsANttIEDEDAK	CAMK2B_T401		1	1
CAMK2B_T463	N	Orphan sites	HT only	CAMK2B	T463	Q13554	S/T	CAMK2B	7p13		27109279	human	72.68		sVRRGsGtPEAEGPL	CAMK2B_T463		1	1
CAMK2B_T506	N	Orphan sites	HT only	CAMK2B	T506	Q13554	S/T	CAMK2B	7p13		17555303	human	72.68		sVRRGsGtPEAEGPS	CAMK2B_T506		2	2
CAMK2B_Y231		Orphan sites	CST	CAMK2B	Y231	Q13554	S/T	CAMK2B	7p13		472780	human	72.68	Pkinase	QQIkAGAyDFPsPEW	CAMK2B_Y231			0
CAMK2D_S146	N	Orphan sites	HT only	CAMK2D	S146	Q13557	S/T	CAMK2D	4q26		15719519	human	56.37	Pkinase	PENLLLAsKSKGAAV	CAMK2D_S146		1	1
CAMK2D_S235	N	Orphan sites	HT only	CAMK2D	S235	Q13557	S/T	CAMK2D	4q26		485813	human	56.37	Pkinase	AGAyDFPsPEWDTVT	CAMK2D_S235		1	1
CAMK2D_S264	N	Orphan sites	HT only	CAMK2D	S264	Q13557	S/T	CAMK2D	4q26		27445539	human	56.37	Pkinase	PAKRITAsEALKHPW	CAMK2D_S264		2	2
CAMK2D_S276	N	Orphan sites	HT only	CAMK2D	S276	Q13557	S/T	CAMK2D	4q26		2023837	human	56.37		HPWICQRsTVAsMMH	CAMK2D_S276		3	3
CAMK2D_S280	N	Orphan sites	HT only	CAMK2D	S280	Q13557	S/T	CAMK2D	4q26		4740510	human	56.37		CQRsTVAsMMHRQEt	CAMK2D_S280		5	5
CAMK2D_S3	N	Orphan sites	HT only	CAMK2D	S3	Q13557	S/T	CAMK2D	4q26		4269964	human	56.37		_____MAsTTTCTRF	CAMK2D_S3		3	3
CAMK2D_S315	Y	Orphan sites	HT only	CAMK2D	S315	Q13557	S/T	CAMK2D	4q26		467594	human	56.37		MLAtRNFsAAksLLK	CAMK2D_S315		14	14
CAMK2D_S319	Y	Orphan sites	HT only	CAMK2D	S319	Q13557	S/T	CAMK2D	4q26		467595	human	56.37		RNFsAAksLLKKPDG	CAMK2D_S319		17	17
CAMK2D_S330	Y	Orphan sites	HT only	CAMK2D	S330	Q13557	S/T	CAMK2D	4q26		484558	human	56.37		KPDGVKEstEssNtt	CAMK2D_S330		12	12
CAMK2D_S332	N	Inhibition sites	LT only	CAMK2D	S332	Q13557-3	S/T	CAMK2D iso3	4q26	intracellular localization; enzymatic activity, inhibited	41591301	human	57.62		DGVKKRKsSSSVQMM	CAMK2D_S332	1		1
CAMK2D_S333	Y	Orphan sites	LT+HT	CAMK2D	S333	Q13557	S/T	CAMK2D	4q26		2192699	human	56.37		GVKEstEssNttIED	CAMK2D_S333	1	11	12
CAMK2D_S334	Y	Orphan sites	LT+HT	CAMK2D	S334	Q13557	S/T	CAMK2D	4q26		2192702	human	56.37		VKEstEssNttIEDE	CAMK2D_S334	1	9	10
CAMK2D_S404	N	Orphan sites	HT only	CAMK2D	S404	Q13557	S/T	CAMK2D	4q26		7446045	human	56.37	CaMKII_AD	FYFENALsKSNKPIH	CAMK2D_S404		1	1
CAMK2D_S441	N	Orphan sites	HT only	CAMK2D	S441	Q13557	S/T	CAMK2D	4q26		7446051	human	56.37	CaMKII_AD	LTQYMDGsGMPKTMQ	CAMK2D_S441		1	1
CAMK2D_S472	Y	Orphan sites	HT only	CAMK2D	S472	Q13557	S/T	CAMK2D	4q26		4274371	human	56.37	CaMKII_AD	VHFHRSGsPtVPIKP	CAMK2D_S472		10	10
CAMK2D_S490	N	Orphan sites	HT only	CAMK2D	S490	Q13557	S/T	CAMK2D	4q26		7446063	human	56.37		PNGKENFsGGTSLWQ	CAMK2D_S490		1	1
CAMK2D_S79	N	Orphan sites	HT only	CAMK2D	S79	Q13557	S/T	CAMK2D	4q26		25733196	human	56.37	Pkinase	NIVRLHDsISEEGFH	CAMK2D_S79		1	1
CAMK2D_T254	N	Orphan sites	HT only	CAMK2D	T254	Q13557	S/T	CAMK2D	4q26		15176311	human	56.37	Pkinase	DLINkMLtINPAKRI	CAMK2D_T254		1	1
CAMK2D_T287	Y	Activation site	LT+HT	CAMK2D	T287	Q13557	S/T	CAMK2D	4q26	molecular association, regulation; intracellular localization; enzymatic activity, induced	450982	human	56.37		sMMHRQEtVDCLKKF	CAMK2D_T287	7	12	19
CAMK2D_T287	Y	Activation site	LT only	CAMK2D	T287	Q13557-3	S/T	CAMK2D iso3	4q26	molecular association, regulation; intracellular localization; enzymatic activity, induced	450982	human	57.62		SMMHRQEtVDCLKKF	CAMK2D_T287	1		1
CAMK2D_T287		Activation site	CST	CAMK2D	T287	Q13557-8	S/T	CAMK2D iso8	4q26	molecular association, regulation; intracellular localization; enzymatic activity, induced	450982	human	54.13		SMMHRQEtVDCLKKF	CAMK2D_T287			0
CAMK2D_T306	N	Inhibition sites	LT+HT	CAMK2D	T306	Q13557	S/T	CAMK2D	4q26	enzymatic activity, inhibited	2023845	human	56.37		kLkGAILttMLAtRN	CAMK2D_T306	1	3	4
CAMK2D_T307	N	Orphan sites	HT only	CAMK2D	T307	Q13557	S/T	CAMK2D	4q26		2023849	human	56.37		LkGAILttMLAtRNF	CAMK2D_T307		3	3
CAMK2D_T311	N	Orphan sites	HT only	CAMK2D	T311	Q13557	S/T	CAMK2D	4q26		15719522	human	56.37		ILttMLAtRNFsAAk	CAMK2D_T311		1	1
CAMK2D_T331	Y	Orphan sites	LT+HT	CAMK2D	T331	Q13557	S/T	CAMK2D	4q26		484559	human	56.37		PDGVKEstEssNttI	CAMK2D_T331	1	11	12
CAMK2D_T336	Y	Other functions	LT+HT	CAMK2D	T336	Q13557	S/T	CAMK2D	4q26	enzymatic activity, altered	484560	human	56.37		EstEssNttIEDEDV	CAMK2D_T336	1	10	11
CAMK2D_T337	Y	Other functions	LT+HT	CAMK2D	T337	Q13557	S/T	CAMK2D	4q26	enzymatic activity, altered	484561	human	56.37		stEssNttIEDEDVK	CAMK2D_T337	1	20	21
CAMK2D_T474	N	Orphan sites	HT only	CAMK2D	T474	Q13557	S/T	CAMK2D	4q26		56657839	human	56.37		FHRSGsPtVPIKPPC	CAMK2D_T474		1	1
CAMK2D_Y231		Orphan sites	CST	CAMK2D	Y231	Q13557	S/T	CAMK2D	4q26		472781	human	56.37	Pkinase	QQIkAGAyDFPsPEW	CAMK2D_Y231			0
CAMK2G_S114		Orphan sites	CST	CAMK2G	S114	Q13555	S/T	CAMK2G	10q22.2		23251101	human	62.61	Pkinase	YYSEADAsHCIHQIL	CAMK2G_S114			0
CAMK2G_S146	N	Orphan sites	HT only	CAMK2G	S146	Q13555	S/T	CAMK2G	10q22.2		15719525	human	62.61	Pkinase	PENLLLAsKCKGAAV	CAMK2G_S146		1	1
CAMK2G_S235	N	Orphan sites	HT only	CAMK2G	S235	Q13555	S/T	CAMK2G	10q22.2		485812	human	62.61	Pkinase	AGAyDFPsPEWDTVT	CAMK2G_S235		1	1
CAMK2G_S26	N	Inhibition sites	LT only	CAMK2G	S26	Q13555	S/T	CAMK2G	10q22.2	enzymatic activity, inhibited; phosphorylation	455247	human	62.61	Pkinase	ELGkGAFsVVRRCVK	CAMK2G_S26	1		1
CAMK2G_S276	N	Orphan sites	HT only	CAMK2G	S276	Q13555	S/T	CAMK2G	10q22.2		2025193	human	62.61		HPWVCQRsTVAsMMH	CAMK2G_S276		3	3
CAMK2G_S280	Y	Orphan sites	LT+HT	CAMK2G	S280	Q13555	S/T	CAMK2G	10q22.2		481026	human	62.61		CQRsTVAsMMHRQEt	CAMK2G_S280	2	5	7
CAMK2G_S311	Y	Orphan sites	HT only	CAMK2G	S311	Q13555	S/T	CAMK2G	10q22.2		2192696	human	62.61		ILttMLVsRNFsAAK	CAMK2G_S311		11	11
CAMK2G_S315	Y	Orphan sites	HT only	CAMK2G	S315	Q13555	S/T	CAMK2G	10q22.2		4271272	human	62.61		MLVsRNFsAAKsLLN	CAMK2G_S315		8	8
CAMK2G_S315	Y	Orphan sites	HT only	CAMK2G	S315	Q13555-5	S/T	CAMK2G iso5	10q22.2		4271272	human	59.04		MLVSRNFsVGRQssA	CAMK2G_S315		2	2
CAMK2G_S315	Y	Orphan sites	HT only	CAMK2G	S315	Q13555-6	S/T	CAMK2G iso6	10q22.2		4271272	human	65.24		MLVSRNFsVGRQssA	CAMK2G_S315		1	1
CAMK2G_S319	Y	Orphan sites	LT+HT	CAMK2G	S319	Q13555	S/T	CAMK2G	10q22.2		2874405	human	62.61		RNFsAAKsLLNKKsD	CAMK2G_S319	1	8	9
CAMK2G_S320	N	Orphan sites	HT only	CAMK2G	S320	Q13555-5	S/T	CAMK2G iso5	10q22.2		481027	human	59.04		NFsVGRQssAPAsPA	CAMK2G_S320		1	1
CAMK2G_S320	N	Orphan sites	HT only	CAMK2G	S320	Q13555-6	S/T	CAMK2G iso6	10q22.2		481027	human	65.24		NFsVGRQssAPAsPA	CAMK2G_S320		1	1
CAMK2G_S321	Y	Orphan sites	HT only	CAMK2G	S321	Q13555-5	S/T	CAMK2G iso5	10q22.2		481028	human	59.04		FsVGRQssAPAsPAA	CAMK2G_S321		4	4
CAMK2G_S321	Y	Orphan sites	HT only	CAMK2G	S321	Q13555-6	S/T	CAMK2G iso6	10q22.2		481028	human	65.24		FsVGRQssAPAsPAA	CAMK2G_S321		3	3
CAMK2G_S325	Y	Orphan sites	HT only	CAMK2G	S325	Q13555	S/T	CAMK2G	10q22.2		3358101	human	62.61		KsLLNKKsDGGVKKR	CAMK2G_S325		2	2
CAMK2G_S325	Y	Orphan sites	HT only	CAMK2G	S325	Q13555-10	S/T	CAMK2G iso10	10q22.2		3358101	human	55.96		KSLLNKKsDGGVKEP	CAMK2G_S325		2	2
CAMK2G_S325	Y	Orphan sites	HT only	CAMK2G	S325	Q13555-2	S/T	CAMK2G iso2	10q22.2		3358101	human	61.37		KSLLNKKsDGGVKPQ	CAMK2G_S325		4	4
CAMK2G_S325	Y	Orphan sites	HT only	CAMK2G	S325	Q13555-5	S/T	CAMK2G iso5	10q22.2		4131193	human	59.04		RQssAPAsPAASAAG	CAMK2G_S325		3	3
CAMK2G_S325	Y	Orphan sites	HT only	CAMK2G	S325	Q13555-6	S/T	CAMK2G iso6	10q22.2		4131193	human	65.24		RQssAPAsPAASAAG	CAMK2G_S325		2	2
CAMK2G_S325	Y	Orphan sites	HT only	CAMK2G	S325	Q13555-9	S/T	CAMK2G iso9	10q22.2		3358101	human	60.74		KSLLNKKsDGGVKPQ	CAMK2G_S325		4	4
CAMK2G_S333	N	Orphan sites	HT only	CAMK2G	S333	Q13555-2	S/T	CAMK2G iso2	10q22.2		3358102	human	61.37		DGGVKPQsNNKNSLV	CAMK2G_S333		2	2
CAMK2G_S333	N	Orphan sites	HT only	CAMK2G	S333	Q13555-9	S/T	CAMK2G iso9	10q22.2		3358102	human	60.74		DGGVKPQsNNKNsLE	CAMK2G_S333		2	2
CAMK2G_S334	N	Other functions	LT+HT	CAMK2G	S334	Q13555	S/T	CAMK2G	10q22.2	intracellular localization	4770259	human	62.61		GGVKKRKsSSSVHLM	CAMK2G_S334	1	1	2
CAMK2G_S338	N	Orphan sites	HT only	CAMK2G	S338	Q13555-9	S/T	CAMK2G iso9	10q22.2		3369100	human	60.74		PQsNNKNsLEPQTtV	CAMK2G_S338		2	2
CAMK2G_S347	N	Orphan sites	HT only	CAMK2G	S347	Q13555-10	S/T	CAMK2G iso10	10q22.2		484534	human	55.96		ATDGIKGstEsCNTT	CAMK2G_S347		1	1
CAMK2G_S349	N	Orphan sites	HT only	CAMK2G	S349	Q13555	S/T	CAMK2G	10q22.2		3369100	human	62.61		PQSNNKNsLVsPAQE	CAMK2G_S349		1	1
CAMK2G_S350	N	Orphan sites	HT only	CAMK2G	S350	Q13555-10	S/T	CAMK2G iso10	10q22.2		484535	human	55.96		GIKGstEsCNTTTED	CAMK2G_S350		3	3
CAMK2G_S352	N	Orphan sites	HT only	CAMK2G	S352	Q13555	S/T	CAMK2G	10q22.2		4272961	human	62.61		NNKNsLVsPAQEPAP	CAMK2G_S352		4	4
CAMK2G_S355		Orphan sites	CST	CAMK2G	S355	Q13555-5	S/T	CAMK2G iso5	10q22.2		4770259	human	59.04		GGVKKRKssssVHLM	CAMK2G_S355			0
CAMK2G_S356		Orphan sites	CST	CAMK2G	S356	Q13555-5	S/T	CAMK2G iso5	10q22.2		23090028	human	59.04		GVKKRKssssVHLME	CAMK2G_S356			0
CAMK2G_S356		Orphan sites	CST	CAMK2G	S356	Q13555-9	S/T	CAMK2G iso9	10q22.2		484534	human	60.74		ATDGIKGstEsCNTT	CAMK2G_S356			0
CAMK2G_S357		Orphan sites	CST	CAMK2G	S357	Q13555-5	S/T	CAMK2G iso5	10q22.2		23090030	human	59.04		VKKRKssssVHLMEP	CAMK2G_S357			0
CAMK2G_S358		Orphan sites	CST	CAMK2G	S358	Q13555-5	S/T	CAMK2G iso5	10q22.2		23090032	human	59.04		KKRKssssVHLMEPQ	CAMK2G_S358			0
CAMK2G_S359	N	Orphan sites	HT only	CAMK2G	S359	Q13555-9	S/T	CAMK2G iso9	10q22.2		484535	human	60.74		GIKGstEsCNTTTED	CAMK2G_S359		2	2
CAMK2G_S379	N	Orphan sites	HT only	CAMK2G	S379	Q13555-5	S/T	CAMK2G iso5	10q22.2		484534	human	59.04		ATDGIKGstEsCNTt	CAMK2G_S379		3	3
CAMK2G_S380		Orphan sites	CST	CAMK2G	S380	Q13555-9	S/T	CAMK2G iso9	10q22.2		23090034	human	60.74		PLRtGNGsSVPEGRS	CAMK2G_S380			0
CAMK2G_S382	Y	Orphan sites	HT only	CAMK2G	S382	Q13555-5	S/T	CAMK2G iso5	10q22.2		484535	human	59.04		GIKGstEsCNTtTED	CAMK2G_S382		5	5
CAMK2G_S384	Y	Orphan sites	HT only	CAMK2G	S384	Q13555	S/T	CAMK2G	10q22.2		484535	human	62.61		GIKGStEsCNTtTED	CAMK2G_S384		6	6
CAMK2G_S405	N	Orphan sites	HT only	CAMK2G	S405	Q13555-6	S/T	CAMK2G iso6	10q22.2		484535	human	65.24		GIKGStEsCNTTTED	CAMK2G_S405		1	1
CAMK2G_S419	Y	Orphan sites	HT only	CAMK2G	S419	Q13555	S/T	CAMK2G	10q22.2		4270564	human	62.61		AGMQPQPsLCSSAMR	CAMK2G_S419		6	6
CAMK2G_S79	N	Orphan sites	HT only	CAMK2G	S79	Q13555	S/T	CAMK2G	10q22.2		25733200	human	62.61	Pkinase	NIVRLHDsISEEGFH	CAMK2G_S79		1	1
CAMK2G_T254	N	Orphan sites	HT only	CAMK2G	T254	Q13555	S/T	CAMK2G	10q22.2		2049841	human	62.61	Pkinase	NLINQMLtINPAkRI	CAMK2G_T254		1	1
CAMK2G_T287	Y	Activation site	LT+HT	CAMK2G	T287	Q13555	S/T	CAMK2G	10q22.2	protein stabilization; intracellular localization; enzymatic activity, induced	467596	human	62.61		sMMHRQEtVECLRKF	CAMK2G_T287	4	20	24
CAMK2G_T306	N	Orphan sites	HT only	CAMK2G	T306	Q13555	S/T	CAMK2G	10q22.2		4271269	human	62.61		kLkGAILttMLVsRN	CAMK2G_T306		1	1
CAMK2G_T307	N	Orphan sites	HT only	CAMK2G	T307	Q13555	S/T	CAMK2G	10q22.2		4770250	human	62.61		LkGAILttMLVsRNF	CAMK2G_T307		1	1
CAMK2G_T344	N	Orphan sites	HT only	CAMK2G	T344	Q13555-9	S/T	CAMK2G iso9	10q22.2		3358103	human	60.74		NsLEPQTtVVHNATD	CAMK2G_T344		1	1
CAMK2G_T348	N	Orphan sites	HT only	CAMK2G	T348	Q13555-10	S/T	CAMK2G iso10	10q22.2		484536	human	55.96		TDGIKGstEsCNTTT	CAMK2G_T348		1	1
CAMK2G_T35	N	Orphan sites	HT only	CAMK2G	T35	Q13555	S/T	CAMK2G	10q22.2		41156762	human	62.61	Pkinase	VRRCVKktSTQEYAA	CAMK2G_T35		1	1
CAMK2G_T357	N	Orphan sites	HT only	CAMK2G	T357	Q13555-9	S/T	CAMK2G iso9	10q22.2		484536	human	60.74		TDGIKGstEsCNTTT	CAMK2G_T357		1	1
CAMK2G_T376		Orphan sites	CST	CAMK2G	T376	Q13555-9	S/T	CAMK2G iso9	10q22.2		5048100	human	60.74		LKAAPLRtGNGsSVP	CAMK2G_T376			0
CAMK2G_T380	N	Orphan sites	HT only	CAMK2G	T380	Q13555-5	S/T	CAMK2G iso5	10q22.2		484536	human	59.04		TDGIKGstEsCNTtT	CAMK2G_T380		2	2
CAMK2G_T382	N	Orphan sites	HT only	CAMK2G	T382	Q13555	S/T	CAMK2G	10q22.2		484536	human	62.61		TDGIKGStEsCNTtT	CAMK2G_T382		3	3
CAMK2G_T386	N	Orphan sites	HT only	CAMK2G	T386	Q13555-5	S/T	CAMK2G iso5	10q22.2		4770272	human	59.04		stEsCNTtTEDEDLK	CAMK2G_T386		1	1
CAMK2G_T388	N	Orphan sites	HT only	CAMK2G	T388	Q13555	S/T	CAMK2G	10q22.2		4770272	human	62.61		StEsCNTtTEDEDLK	CAMK2G_T388		1	1
CAMK2G_T403	N	Orphan sites	HT only	CAMK2G	T403	Q13555-6	S/T	CAMK2G iso6	10q22.2		484536	human	65.24		TDGIKGStEsCNTTT	CAMK2G_T403		1	1
CAMK2G_Y14	N	Orphan sites	HT only	CAMK2G	Y14	Q13555	S/T	CAMK2G	10q22.2		458218	human	62.61	Pkinase	CTRFTDDyQLFEELG	CAMK2G_Y14		2	2
CAMK2G_Y231		Orphan sites	CST	CAMK2G	Y231	Q13555	S/T	CAMK2G	10q22.2		472782	human	62.61	Pkinase	QQIkAGAyDFPsPEW	CAMK2G_Y231			0
CAMK4_S12	Y	Orphan sites	LT only	CAMK4	S12	Q16566	S/T	CAMK4	5q22.1		2135600	human	51.93		TVPSCSAssCSSVTA	CAMK4_S12	1		1
CAMK4_S13	Y	Orphan sites	LT only	CAMK4	S13	Q16566	S/T	CAMK4	5q22.1		2135601	human	51.93		VPSCSAssCSSVTAS	CAMK4_S13	1		1
CAMK4_S189	Y	Orphan sites	HT only	CAMK4	S189	Q16566	S/T	CAMK4	5q22.1		18667113	human	51.93	Pkinase	kIADFGLskIVEHQV	CAMK4_S189		4	4
CAMK4_S341	Y	Orphan sites	HT only	CAMK4	S341	Q16566	S/T	CAMK4	5q22.1		2192720	human	51.93		VASSRLGsAsssHGs	CAMK4_S341		5	5
CAMK4_S343		Orphan sites	CST	CAMK4	S343	Q16566	S/T	CAMK4	5q22.1		23090039	human	51.93		SSRLGsAsssHGsIQ	CAMK4_S343			0
CAMK4_S344		Orphan sites	CST	CAMK4	S344	Q16566	S/T	CAMK4	5q22.1		23090042	human	51.93		SRLGsAsssHGsIQE	CAMK4_S344			0
CAMK4_S345	Y	Orphan sites	HT only	CAMK4	S345	Q16566	S/T	CAMK4	5q22.1		2827400	human	51.93		RLGsAsssHGsIQEs	CAMK4_S345		1	1
CAMK4_S348	Y	Orphan sites	HT only	CAMK4	S348	Q16566	S/T	CAMK4	5q22.1		41450835	human	51.93		sAsssHGsIQEsHkA	CAMK4_S348		1	1
CAMK4_S352	Y	Orphan sites	HT only	CAMK4	S352	Q16566	S/T	CAMK4	5q22.1		34505203	human	51.93		sHGsIQEsHkAsRDP	CAMK4_S352		1	1
CAMK4_S356	Y	Orphan sites	HT only	CAMK4	S356	Q16566	S/T	CAMK4	5q22.1		22349814	human	51.93		IQEsHkAsRDPsPIQ	CAMK4_S356		4	4
CAMK4_S360	Y	Orphan sites	HT only	CAMK4	S360	Q16566	S/T	CAMK4	5q22.1		2192723	human	51.93		HkAsRDPsPIQDGNE	CAMK4_S360		15	15
CAMK4_S50		Orphan sites	CST	CAMK4	S50	Q16566	S/T	CAMK4	5q22.1		34668391	human	51.93	Pkinase	SDFFEVEsELGRGAt	CAMK4_S50			0
CAMK4_T200	Y	Activation site	LT+HT	CAMK4	T200	Q16566	S/T	CAMK4	5q22.1	molecular association, regulation; enzymatic activity, induced	448164	human	51.93	Pkinase	EHQVLMktVCGtPGY	CAMK4_T200	4	2	6
CAMK4_T204		Orphan sites	CST	CAMK4	T204	Q16566	S/T	CAMK4	5q22.1		450234	human	51.93	Pkinase	LMktVCGtPGYCAPE	CAMK4_T204			0
CAMK4_Y32		Orphan sites	CST	CAMK4	Y32	Q16566	S/T	CAMK4	5q22.1		23090045	human	51.93		TASLVPDyWIDGSNR	CAMK4_Y32			0
CAMKK1_S100	Y	Orphan sites	HT only	CAMKK1	S100	Q8N5S9	S/T	CAMKK1	17p13.2		4272607	human	55.74		tGPAsHIsPrAWRRP	CAMKK1_S100		3	3
CAMKK1_S443	Y	Orphan sites	HT only	CAMKK1	S443	Q8N5S9	S/T	CAMKK1	17p13.2		13261977	human	55.74		NSVRLIPsWTtVILV	CAMKK1_S443		1	1
CAMKK1_S452	Y	Orphan sites	HT only	CAMKK1	S452	Q8N5S9	S/T	CAMKK1	17p13.2		13261983	human	55.74		TtVILVKsMLRKRsF	CAMKK1_S452		1	1
CAMKK1_S458	Y	Inhibition sites	LT+HT	CAMKK1	S458	Q8N5S9	S/T	CAMKK1	17p13.2	enzymatic activity, inhibited	486077	human	55.74		KsMLRKRsFGNPFEP	CAMKK1_S458	2	16	18
CAMKK1_S473	N	Orphan sites	HT only	CAMKK1	S473	Q8N5S9	S/T	CAMKK1	17p13.2		36136627	human	55.74		QARrEErsMsAPGNL	CAMKK1_S473		1	1
CAMKK1_S475	Y	Inhibition sites	LT+HT	CAMKK1	S475	Q8N5S9	S/T	CAMKK1	17p13.2	molecular association, regulation; enzymatic activity, inhibited	486103	human	55.74		RrEErsMsAPGNLLV	CAMKK1_S475	1	7	8
CAMKK1_S492	Y	Orphan sites	HT only	CAMKK1	S492	Q8N5S9	S/T	CAMKK1	17p13.2		3206334	human	55.74		GFGEGGKsPELPGVQ	CAMKK1_S492		8	8
CAMKK1_S52	Y	Orphan sites	HT only	CAMKK1	S52	Q8N5S9	S/T	CAMKK1	17p13.2		2864202	human	55.74		PPRARAAsVIPGSTS	CAMKK1_S52		8	8
CAMKK1_S67	Y	Orphan sites	HT only	CAMKK1	S67	Q8N5S9	S/T	CAMKK1	17p13.2		27445543	human	55.74		RLLPARPsLsARkLs	CAMKK1_S67		5	5
CAMKK1_S69	N	Orphan sites	HT only	CAMKK1	S69	Q8N5S9	S/T	CAMKK1	17p13.2		23090048	human	55.74		LPARPsLsARkLsLQ	CAMKK1_S69		1	1
CAMKK1_S74	Y	Activity Altered	LT+HT	CAMKK1	S74	Q8N5S9	S/T	CAMKK1	17p13.2	molecular association, regulation; enzymatic activity, inhibited; enzymatic activity, induced	452115	human	55.74		sLsARkLsLQERPAG	CAMKK1_S74	2	17	19
CAMKK1_S82	N	Orphan sites	HT only	CAMKK1	S82	Q8N5S9	S/T	CAMKK1	17p13.2		4765204	human	55.74		LQERPAGsyLEAQAG	CAMKK1_S82		1	1
CAMKK1_S97	N	Orphan sites	HT only	CAMKK1	S97	Q8N5S9	S/T	CAMKK1	17p13.2		4272604	human	55.74		PYAtGPAsHIsPrAW	CAMKK1_S97		1	1
CAMKK1_T108	Y	Activity Altered	LT only	CAMKK1	T108	Q8N5S9	S/T	CAMKK1	17p13.2	enzymatic activity, inhibited; enzymatic activity, induced	452083	human	55.74		PrAWRRPtIESHHVA	CAMKK1_T108	2		2
CAMKK1_T446	N	Orphan sites	HT only	CAMKK1	T446	Q8N5S9	S/T	CAMKK1	17p13.2		13261980	human	55.74		RLIPsWTtVILVKsM	CAMKK1_T446		1	1
CAMKK1_T93	N	Orphan sites	HT only	CAMKK1	T93	Q8N5S9	S/T	CAMKK1	17p13.2		4765216	human	55.74		AQAGPYAtGPAsHIs	CAMKK1_T93		1	1
CAMKK1_Y83		Orphan sites	CST	CAMKK1	Y83	Q8N5S9	S/T	CAMKK1	17p13.2		34551118	human	55.74		QERPAGsyLEAQAGP	CAMKK1_Y83			0
CAMKK2_S100	Y	Inhibition sites	LT+HT	CAMKK2	S100	Q96RR4	S/T	CAMKK2	12q24.31	molecular association, regulation; enzymatic activity, inhibited; phosphorylation	4755871	human	64.75		HLsGRkLsLQERSQG	CAMKK2_S100	1	15	16
CAMKK2_S114	Y	Orphan sites	HT only	CAMKK2	S114	Q96RR4	S/T	CAMKK2	12q24.31		31087671	human	64.75		GGLAAGGsLDMNGRC	CAMKK2_S114		3	3
CAMKK2_S125	N	Orphan sites	HT only	CAMKK2	S125	Q96RR4	S/T	CAMKK2	12q24.31		4755878	human	64.75		NGRCICPsLPysPVs	CAMKK2_S125		1	1
CAMKK2_S129	Y	Orphan sites	HT only	CAMKK2	S129	Q96RR4	S/T	CAMKK2	12q24.31		454102	human	64.75		ICPsLPysPVssPQs	CAMKK2_S129		11	11
CAMKK2_S129		Orphan sites	CST	CAMKK2	S129	Q96RR4-3	S/T	CAMKK2 iso3	12q24.31		454102	human	59.6		ICPSLPYsPVSsPQs	CAMKK2_S129			0
CAMKK2_S132		Orphan sites	CST	CAMKK2	S132	Q96RR4	S/T	CAMKK2	12q24.31		472151	human	64.75		sLPysPVssPQssPR	CAMKK2_S132			0
CAMKK2_S133	Y	Orphan sites	HT only	CAMKK2	S133	Q96RR4	S/T	CAMKK2	12q24.31		454103	human	64.75		LPysPVssPQssPRL	CAMKK2_S133		7	7
CAMKK2_S133		Orphan sites	CST	CAMKK2	S133	Q96RR4-3	S/T	CAMKK2 iso3	12q24.31		454103	human	59.6		LPYsPVSsPQsSPRL	CAMKK2_S133			0
CAMKK2_S136	N	Orphan sites	HT only	CAMKK2	S136	Q96RR4	S/T	CAMKK2	12q24.31		454104	human	64.75		sPVssPQssPRLPRR	CAMKK2_S136		1	1
CAMKK2_S136		Orphan sites	CST	CAMKK2	S136	Q96RR4-3	S/T	CAMKK2 iso3	12q24.31		454104	human	59.6		sPVSsPQsSPRLPRR	CAMKK2_S136			0
CAMKK2_S137	Y	Orphan sites	HT only	CAMKK2	S137	Q96RR4	S/T	CAMKK2	12q24.31		472152	human	64.75		PVssPQssPRLPRRP	CAMKK2_S137		5	5
CAMKK2_S148	N	Orphan sites	HT only	CAMKK2	S148	Q96RR4	S/T	CAMKK2	12q24.31		56666398	human	64.75		PRRPtVEsHHVSITG	CAMKK2_S148		1	1
CAMKK2_S495	Y	Inhibition sites	LT+HT	CAMKK2	S495	Q96RR4	S/T	CAMKK2	12q24.31	molecular association, regulation; enzymatic activity, inhibited	469882	human	64.75		kTMIRKRsFGNPFEG	CAMKK2_S495	2	20	22
CAMKK2_S509	Y	Orphan sites	HT only	CAMKK2	S509	Q96RR4	S/T	CAMKK2	12q24.31		13310457	human	64.75		GSRREERsLsAPGNL	CAMKK2_S509		2	2
CAMKK2_S511	Y	Inhibition sites	LT+HT	CAMKK2	S511	Q96RR4	S/T	CAMKK2	12q24.31	molecular association, regulation; enzymatic activity, inhibited; phosphorylation	2861414	human	64.75		RREERsLsAPGNLLT	CAMKK2_S511	2	16	18
CAMKK2_S511		Inhibition sites	CST	CAMKK2	S511	Q96RR4-3	S/T	CAMKK2 iso3	12q24.31	molecular association, regulation; enzymatic activity, inhibited; phosphorylation	2861414	human	59.6		RREERSLsAPGNLLT	CAMKK2_S511			0
CAMKK2_S522	Y	Orphan sites	HT only	CAMKK2	S522	Q96RR4-3	S/T	CAMKK2 iso3	12q24.31		3362900	human	59.6		NLLTkQGsEDNLQGT	CAMKK2_S522		7	7
CAMKK2_S572	N	Orphan sites	HT only	CAMKK2	S572	Q96RR4	S/T	CAMKK2	12q24.31		4755885	human	64.75		CWAPAPGsPARMHPL	CAMKK2_S572		1	1
CAMKK2_S95	N	Orphan sites	HT only	CAMKK2	S95	Q96RR4	S/T	CAMKK2	12q24.31		31873292	human	64.75		SQARPHLsGRkLsLQ	CAMKK2_S95		2	2
CAMKK2_T145		Orphan sites	CST	CAMKK2	T145	Q96RR4	S/T	CAMKK2	12q24.31		15425433	human	64.75		PRLPRRPtVEsHHVS	CAMKK2_T145			0
CAMKK2_T350		Orphan sites	CST	CAMKK2	T350	Q96RR4	S/T	CAMKK2	12q24.31		23090051	human	64.75	Pkinase	LLSNTVGtPAFMAPE	CAMKK2_T350			0
CAMKK2_T85	Y	Activation site	LT+HT	CAMKK2	T85	Q96RR4	S/T	CAMKK2	12q24.31	phosphorylation; enzymatic activity, induced	31873289	human	64.75		GQEVPLDtSGSQARP	CAMKK2_T85	2	2	4
CAMKK2_Y128	N	Orphan sites	HT only	CAMKK2	Y128	Q96RR4	S/T	CAMKK2	12q24.31		4270153	human	64.75		CICPsLPysPVssPQ	CAMKK2_Y128		1	1
CAMKK2_Y183		Orphan sites	CST	CAMKK2	Y183	Q96RR4	S/T	CAMKK2	12q24.31		462164	human	64.75	Pkinase	YGVVKLAyNENDNTy	CAMKK2_Y183			0
CAMKK2_Y190	N	Orphan sites	HT only	CAMKK2	Y190	Q96RR4	S/T	CAMKK2	12q24.31		473275	human	64.75	Pkinase	yNENDNTyYAMkVLS	CAMKK2_Y190		1	1
CAMKK2_Y234		Orphan sites	CST	CAMKK2	Y234	Q96RR4	S/T	CAMKK2	12q24.31		463104	human	64.75	Pkinase	RGPIEQVyQEIAILk	CAMKK2_Y234			0
CAMKV_S18	Y	Orphan sites	HT only	CAMKV	S18	Q8NCB2	S/T	VACAMKL	3p21.31		25173774	human	54.35		KKNYNQPsEVTDRYD	CAMKV_S18		1	1
CAMKV_S495		Orphan sites	CST	CAMKV	S495	Q8NCB2	S/T	VACAMKL	3p21.31		23072090	human	54.35		AAGyAQEsQREEAS_	CAMKV_S495			0
CAMKV_Y491		Orphan sites	CST	CAMKV	Y491	Q8NCB2	S/T	VACAMKL	3p21.31		23072093	human	54.35		KGEEAAGyAQEsQRE	CAMKV_Y491			0
CASK_S151	N	Orphan sites	LT only	CASK	S151	O14936	S/T	CASK	Xp11.4		2506803	human	105.12	Pkinase	PHCVLLAsKENsAPV	CASK_S151	1		1
CASK_S155	N	Orphan sites	LT only	CASK	S155	O14936	S/T	CASK	Xp11.4		2506804	human	105.12	Pkinase	LLAsKENsAPVKLGG	CASK_S155	1		1
CASK_S313	Y	Orphan sites	HT only	CASK	S313	O14936	S/T	CASK	Xp11.4		4699596	human	105.12		GAVLAAVssHKFNSF	CASK_S313		3	3
CASK_S314	N	Orphan sites	HT only	CASK	S314	O14936	S/T	CASK	Xp11.4		27445643	human	105.12		AVLAAVssHKFNSFy	CASK_S314		1	1
CASK_S319	N	Orphan sites	HT only	CASK	S319	O14936-3	S/T	CASK iso3	Xp11.4		34498664	human	102.11		VSSHKFNsFYGDPPE	CASK_S319		1	1
CASK_S395	Y	Orphan sites	HT only	CASK	S395	O14936	S/T	CASK	Xp11.4		1261102	human	105.12	L27	DKINTkSsPQIRNPP	CASK_S395		2	2
CASK_S465		Orphan sites	CST	CASK	S465	O14936	S/T	CASK	Xp11.4		5831318	human	105.12		RVtPPPTsPYLNGDS	CASK_S465			0
CASK_S50	N	Orphan sites	HT only	CASK	S50	O14936	S/T	CASK	Xp11.4		15719545	human	105.12	Pkinase	VDVAkFTssPGLsTE	CASK_S50		1	1
CASK_S51	Y	Orphan sites	HT only	CASK	S51	O14936	S/T	CASK	Xp11.4		1261103	human	105.12	Pkinase	DVAkFTssPGLsTED	CASK_S51		2	2
CASK_S55	Y	Orphan sites	HT only	CASK	S55	O14936	S/T	CASK	Xp11.4		50775042	human	105.12	Pkinase	FTssPGLsTEDLkRE	CASK_S55		2	2
CASK_S562	Y	Orphan sites	HT only	CASK	S562	O14936	S/T	CASK	Xp11.4		12568400	human	105.12	PDZ	MLREMRGsITFKIVP	CASK_S562		3	3
CASK_S569	Y	Orphan sites	HT only	CASK	S569	O14936-3	S/T	CASK iso3	Xp11.4		6041007	human	102.11		VPSYRTQsssCEDLP	CASK_S569		2	2
CASK_S570		Orphan sites	CST	CASK	S570	O14936	S/T	CASK	Xp11.4		23090510	human	105.12		ITFKIVPsyRtQSSS	CASK_S570			0
CASK_S570	Y	Orphan sites	HT only	CASK	S570	O14936-3	S/T	CASK iso3	Xp11.4		6041009	human	102.11		PSYRTQsssCEDLPS	CASK_S570		4	4
CASK_S571	Y	Orphan sites	HT only	CASK	S571	O14936-3	S/T	CASK iso3	Xp11.4		6041008	human	102.11		SYRTQsssCEDLPST	CASK_S571		14	14
CASK_S582	Y	Orphan sites	HT only	CASK	S582	O14936	S/T	CASK	Xp11.4		10273905	human	105.12		SSSCERDsPSTSRQS	CASK_S582		6	6
CASK_S600	N	Orphan sites	HT only	CASK	S600	O14936	S/T	CASK	Xp11.4		40721368	human	105.12		GHSSTNNsVSDLPST	CASK_S600		1	1
CASK_S650	N	Orphan sites	HT only	CASK	S650	O14936	S/T	CASK	Xp11.4		1261104	human	105.12	SH3_1	GDIIQIIsKDDHNWW	CASK_S650		1	1
CASK_S792		Orphan sites	CST	CASK	S792	O14936	S/T	CASK	Xp11.4		23090513	human	105.12	Guanylate_kin	GKNyyFVsHDQMMQD	CASK_S792			0
CASK_T182	Y	Orphan sites	HT only	CASK	T182	O14936	S/T	CASK	Xp11.4		4699589	human	105.12	Pkinase	VAGGRVGtPHFMAPE	CASK_T182		3	3
CASK_T460		Orphan sites	CST	CASK	T460	O14936	S/T	CASK	Xp11.4		5831311	human	105.12		SDEALRVtPPPTsPY	CASK_T460			0
CASK_T573		Orphan sites	CST	CASK	T573	O14936	S/T	CASK	Xp11.4		23090516	human	105.12		KIVPsyRtQSSSCER	CASK_T573			0
CASK_T741		Orphan sites	CST	CASK	T741	O14936	S/T	CASK	Xp11.4		12568401	human	105.12	Guanylate_kin	LPAFkRKtLVLLGAH	CASK_T741			0
CASK_T775		Orphan sites	CST	CASK	T775	O14936	S/T	CASK	Xp11.4		1261108	human	105.12	Guanylate_kin	AyPIPHTtRPPKKDE	CASK_T775			0
CASK_Y282		Orphan sites	CST	CASK	Y282	O14936	S/T	CASK	Xp11.4		3739490	human	105.12		WLKERDRyAYKIHLP	CASK_Y282			0
CASK_Y321		Orphan sites	CST	CASK	Y321	O14936	S/T	CASK	Xp11.4		50516805	human	105.12		sHKFNSFyGDPPEEL	CASK_Y321			0
CASK_Y387		Orphan sites	CST	CASK	Y387	O14936	S/T	CASK	Xp11.4		15418321	human	105.12	L27	LHTLLDLyDKINTkS	CASK_Y387			0
CASK_Y571		Orphan sites	CST	CASK	Y571	O14936	S/T	CASK	Xp11.4		23090519	human	105.12		TFKIVPsyRtQSSSC	CASK_Y571			0
CASK_Y616		Orphan sites	CST	CASK	Y616	O14936	S/T	CASK	Xp11.4		50702235	human	105.12		QPKGRQIyVRAQFEY	CASK_Y616			0
CASK_Y708		Orphan sites	CST	CASK	Y708	O14936	S/T	CASK	Xp11.4		1261107	human	105.12		FGkkKKQyKDKyLAk	CASK_Y708			0
CASK_Y712		Orphan sites	CST	CASK	Y712	O14936	S/T	CASK	Xp11.4		23090522	human	105.12		KKQyKDKyLAkHNAV	CASK_Y712			0
CASK_Y769		Orphan sites	CST	CASK	Y769	O14936	S/T	CASK	Xp11.4		1261111	human	105.12	Guanylate_kin	kHPDRFAyPIPHTtR	CASK_Y769			0
CASK_Y788	N	Orphan sites	HT only	CASK	Y788	O14936	S/T	CASK	Xp11.4		3971550	human	105.12	Guanylate_kin	DEENGKNyyFVsHDQ	CASK_Y788		2	2
CASK_Y789	N	Orphan sites	HT only	CASK	Y789	O14936	S/T	CASK	Xp11.4		3974634	human	105.12	Guanylate_kin	EENGKNyyFVsHDQM	CASK_Y789		1	1
CDC42BPA_S1003	N	Orphan sites	LT+HT	CDC42BPA	S1003	Q5VT25	S/T	MRCKA	1q42.13		801662701	human	197.31		RKKGCPGsTGFPPKR	CDC42BPA_S1003	1	1	2
CDC42BPA_S1171		Orphan sites	CST	CDC42BPA	S1171	Q5VT25	S/T	MRCKA	1q42.13		18638821	human	197.31		RVTASQLsAsNNKCS	CDC42BPA_S1171			0
CDC42BPA_S1173		Orphan sites	CST	CDC42BPA	S1173	Q5VT25	S/T	MRCKA	1q42.13		25300599	human	197.31		TASQLsAsNNKCSIL	CDC42BPA_S1173			0
CDC42BPA_S1378		Orphan sites	CST	CDC42BPA	S1378	Q5VT25	S/T	MRCKA	1q42.13		25300595	human	197.31	CNH	QLCVGFQsGFLRYPL	CDC42BPA_S1378			0
CDC42BPA_S1545	Y	Orphan sites	HT only	CDC42BPA	S1545	Q5VT25	S/T	MRCKA	1q42.13		3205500	human	197.31		INNKRRysFRVPEEE	CDC42BPA_S1545		11	11
CDC42BPA_S1604	N	Orphan sites	HT only	CDC42BPA	S1604	Q5VT25	S/T	MRCKA	1q42.13		31889992	human	197.31		MNPRPQEsRTVFSGs	CDC42BPA_S1604		1	1
CDC42BPA_S1611	N	Orphan sites	HT only	CDC42BPA	S1611	Q5VT25	S/T	MRCKA	1q42.13		13261953	human	197.31		sRTVFSGsVsIPsIt	CDC42BPA_S1611		3	3
CDC42BPA_S1613	Y	Orphan sites	HT only	CDC42BPA	S1613	Q5VT25	S/T	MRCKA	1q42.13		4721527	human	197.31		TVFSGsVsIPsItKS	CDC42BPA_S1613		4	4
CDC42BPA_S1616	N	Orphan sites	HT only	CDC42BPA	S1616	Q5VT25	S/T	MRCKA	1q42.13		4721533	human	197.31		SGsVsIPsItKSRPE	CDC42BPA_S1616		2	2
CDC42BPA_S1629	Y	Orphan sites	HT only	CDC42BPA	S1629	Q5VT25	S/T	MRCKA	1q42.13		4721545	human	197.31		PEPGRSMsASsGLsA	CDC42BPA_S1629		12	12
CDC42BPA_S1632	N	Orphan sites	HT only	CDC42BPA	S1632	Q5VT25	S/T	MRCKA	1q42.13		4721551	human	197.31		GRSMsASsGLsARSs	CDC42BPA_S1632		2	2
CDC42BPA_S1635	Y	Orphan sites	HT only	CDC42BPA	S1635	Q5VT25	S/T	MRCKA	1q42.13		4721557	human	197.31		MsASsGLsARSsAQN	CDC42BPA_S1635		5	5
CDC42BPA_S1639	N	Orphan sites	HT only	CDC42BPA	S1639	Q5VT25	S/T	MRCKA	1q42.13		23127129	human	197.31		sGLsARSsAQNGsAL	CDC42BPA_S1639		1	1
CDC42BPA_S1644	N	Orphan sites	HT only	CDC42BPA	S1644	Q5VT25	S/T	MRCKA	1q42.13		56660301	human	197.31		RSsAQNGsALKREFs	CDC42BPA_S1644		1	1
CDC42BPA_S1651	Y	Orphan sites	HT only	CDC42BPA	S1651	Q5VT25	S/T	MRCKA	1q42.13		4721563	human	197.31		sALKREFsGGsYsAK	CDC42BPA_S1651		18	18
CDC42BPA_S1654	Y	Orphan sites	HT only	CDC42BPA	S1654	Q5VT25	S/T	MRCKA	1q42.13		4721569	human	197.31		KREFsGGsYsAKRQP	CDC42BPA_S1654		15	15
CDC42BPA_S1656		Orphan sites	CST	CDC42BPA	S1656	Q5VT25	S/T	MRCKA	1q42.13		23127132	human	197.31		EFsGGsYsAKRQPMP	CDC42BPA_S1656			0
CDC42BPA_S1664	N	Orphan sites	HT only	CDC42BPA	S1664	Q5VT25	S/T	MRCKA	1q42.13		27453246	human	197.31		AKRQPMPsPSEGsLS	CDC42BPA_S1664		2	2
CDC42BPA_S1669	N	Orphan sites	HT only	CDC42BPA	S1669	Q5VT25	S/T	MRCKA	1q42.13		4721581	human	197.31		MPsPSEGsLSSGGMD	CDC42BPA_S1669		2	2
CDC42BPA_S1693	N	Orphan sites	HT only	CDC42BPA	S1693	Q5VT25	S/T	MRCKA	1q42.13		4721593	human	197.31		FDGEDSDsPRHSTAs	CDC42BPA_S1693		1	1
CDC42BPA_S1700	N	Orphan sites	HT only	CDC42BPA	S1700	Q5VT25	S/T	MRCKA	1q42.13		13261947	human	197.31		sPRHSTAsNSsNLsS	CDC42BPA_S1700		1	1
CDC42BPA_S1703	N	Orphan sites	HT only	CDC42BPA	S1703	Q5VT25	S/T	MRCKA	1q42.13		13261950	human	197.31		HSTAsNSsNLsSPPs	CDC42BPA_S1703		1	1
CDC42BPA_S1706		Orphan sites	CST	CDC42BPA	S1706	Q5VT25	S/T	MRCKA	1q42.13		4721599	human	197.31		AsNSsNLsSPPsPAS	CDC42BPA_S1706			0
CDC42BPA_S1710	N	Orphan sites	HT only	CDC42BPA	S1710	Q5VT25	S/T	MRCKA	1q42.13		4721605	human	197.31		sNLsSPPsPASPRKT	CDC42BPA_S1710		1	1
CDC42BPA_S1719	Y	Orphan sites	HT only	CDC42BPA	S1719	Q5VT25	S/T	MRCKA	1q42.13		3205503	human	197.31		ASPRKTKsLsLEstD	CDC42BPA_S1719		13	13
CDC42BPA_S1721	Y	Orphan sites	HT only	CDC42BPA	S1721	Q5VT25	S/T	MRCKA	1q42.13		3205506	human	197.31		PRKTKsLsLEstDRG	CDC42BPA_S1721		13	13
CDC42BPA_S1724	Y	Orphan sites	HT only	CDC42BPA	S1724	Q5VT25	S/T	MRCKA	1q42.13		4721611	human	197.31		TKsLsLEstDRGsWD	CDC42BPA_S1724		4	4
CDC42BPA_S1729	N	Orphan sites	HT only	CDC42BPA	S1729	Q5VT25	S/T	MRCKA	1q42.13		17549524	human	197.31		LEstDRGsWDP____	CDC42BPA_S1729		1	1
CDC42BPA_S2	N	Orphan sites	HT only	CDC42BPA	S2	Q5VT25	S/T	MRCKA	1q42.13		18012334	human	197.31		______MsGEVRLRQ	CDC42BPA_S2		1	1
CDC42BPA_S222	N	Orphan sites	LT only	CDC42BPA	S222	Q5VT25	S/T	MRCKA	1q42.13		12612502	human	197.31	Pkinase	IRLADFGsCLKLMED	CDC42BPA_S222	1		1
CDC42BPA_S234	N	Activation site	LT only	CDC42BPA	S234	Q5VT25	S/T	MRCKA	1q42.13	enzymatic activity, induced	12612500	human	197.31	Pkinase	MEDGTVQsSVAVGtP	CDC42BPA_S234	1		1
CDC42BPA_S475		Orphan sites	CST	CDC42BPA	S475	Q5VT25	S/T	MRCKA	1q42.13		15228985	human	197.31		TVQALQysTVDGPLT	CDC42BPA_S475			0
CDC42BPA_S674	Y	Orphan sites	HT only	CDC42BPA	S674	Q5VT25	S/T	MRCKA	1q42.13		27453242	human	197.31		KQkQISYsPGVCsIE	CDC42BPA_S674		4	4
CDC42BPA_S679	N	Orphan sites	HT only	CDC42BPA	S679	Q5VT25	S/T	MRCKA	1q42.13		50783852	human	197.31		SYsPGVCsIEHQQEI	CDC42BPA_S679		1	1
CDC42BPA_S725		Orphan sites	CST	CDC42BPA	S725	Q5VT25	S/T	MRCKA	1q42.13		23127135	human	197.31		LKKELHDsEGQQLAL	CDC42BPA_S725			0
CDC42BPA_S750	N	Orphan sites	HT only	CDC42BPA	S750	Q5VT25	S/T	MRCKA	1q42.13		40512270	human	197.31		LEKTRREsQSEREEF	CDC42BPA_S750		1	1
CDC42BPA_S843		Orphan sites	CST	CDC42BPA	S843	Q5VT25	S/T	MRCKA	1q42.13		23127138	human	197.31		GYLQALAsKMtEELE	CDC42BPA_S843			0
CDC42BPA_S856		Orphan sites	CST	CDC42BPA	S856	Q5VT25	S/T	MRCKA	1q42.13		10798924	human	197.31		LEALRNSsLGTRAtD	CDC42BPA_S856			0
CDC42BPA_S940	N	Orphan sites	HT only	CDC42BPA	S940	Q5VT25	S/T	MRCKA	1q42.13		40512266	human	197.31	DMPK_coil	KDTEELRsEKGIEHQ	CDC42BPA_S940		2	2
CDC42BPA_S989	N	Orphan sites	HT only	CDC42BPA	S989	Q5VT25	S/T	MRCKA	1q42.13		33585452	human	197.31		TVDSTPLsVHtPtLR	CDC42BPA_S989		1	1
CDC42BPA_S992	N	Orphan sites	HT only	CDC42BPA	S992	Q5VT25-2	S/T	MRCKA iso2	1q42.13		25170300	human	199.81		HIQSRSTsPSTSSEA	CDC42BPA_S992		3	3
CDC42BPA_T1185		Orphan sites	CST	CDC42BPA	T1185	Q5VT25	S/T	MRCKA	1q42.13		23127141	human	197.31		SILMLADtENEKNKW	CDC42BPA_T1185			0
CDC42BPA_T119		Orphan sites	CST	CDC42BPA	T119	Q5VT25	S/T	MRCKA	1q42.13		50470151	human	197.31	Pkinase	EMLKRAEtACFREER	CDC42BPA_T119			0
CDC42BPA_T1505	N	Orphan sites	HT only	CDC42BPA	T1505	Q5VT25	S/T	MRCKA	1q42.13		18012337	human	197.31		LNLLGLEtIRLIyFK	CDC42BPA_T1505		1	1
CDC42BPA_T1618	N	Orphan sites	HT only	CDC42BPA	T1618	Q5VT25	S/T	MRCKA	1q42.13		4721539	human	197.31		sVsIPsItKSRPEPG	CDC42BPA_T1618		1	1
CDC42BPA_T1725	N	Orphan sites	HT only	CDC42BPA	T1725	Q5VT25	S/T	MRCKA	1q42.13		4721617	human	197.31		KsLsLEstDRGsWDP	CDC42BPA_T1725		2	2
CDC42BPA_T240	N	Activation site	LT only	CDC42BPA	T240	Q5VT25	S/T	MRCKA	1q42.13	enzymatic activity, induced	12612501	human	197.31	Pkinase	QsSVAVGtPDYISPE	CDC42BPA_T240	1		1
CDC42BPA_T403	N	Activation site	LT only	CDC42BPA	T403	Q5VT25	S/T	MRCKA	1q42.13	enzymatic activity, induced	12612503	human	197.31	Pkinase_C	HLPFVGFtYTSSCVL	CDC42BPA_T403	1		1
CDC42BPA_T687	N	Orphan sites	HT only	CDC42BPA	T687	Q5VT25	S/T	MRCKA	1q42.13		50783856	human	197.31		IEHQQEItKLKTDLE	CDC42BPA_T687		1	1
CDC42BPA_T846	N	Orphan sites	HT only	CDC42BPA	T846	Q5VT25	S/T	MRCKA	1q42.13		10940895	human	197.31		QALAsKMtEELEALR	CDC42BPA_T846		1	1
CDC42BPA_T862		Orphan sites	CST	CDC42BPA	T862	Q5VT25	S/T	MRCKA	1q42.13		10798929	human	197.31		SsLGTRAtDMPWKMR	CDC42BPA_T862			0
CDC42BPA_T992	N	Orphan sites	HT only	CDC42BPA	T992	Q5VT25	S/T	MRCKA	1q42.13		31086604	human	197.31		STPLsVHtPtLRKKG	CDC42BPA_T992		1	1
CDC42BPA_T994	N	Orphan sites	HT only	CDC42BPA	T994	Q5VT25	S/T	MRCKA	1q42.13		31083395	human	197.31		PLsVHtPtLRKKGCP	CDC42BPA_T994		1	1
CDC42BPA_Y1510	N	Orphan sites	HT only	CDC42BPA	Y1510	Q5VT25	S/T	MRCKA	1q42.13		18012340	human	197.31		LEtIRLIyFKNKMAE	CDC42BPA_Y1510		1	1
CDC42BPA_Y1544	N	Orphan sites	HT only	CDC42BPA	Y1544	Q5VT25	S/T	MRCKA	1q42.13		15404638	human	197.31		NINNKRRysFRVPEE	CDC42BPA_Y1544		1	1
CDC42BPA_Y444		Orphan sites	CST	CDC42BPA	Y444	Q5VT25	S/T	MRCKA	1q42.13		23127144	human	197.31		NNLATEAyERRIKRL	CDC42BPA_Y444			0
CDC42BPA_Y474		Orphan sites	CST	CDC42BPA	Y474	Q5VT25	S/T	MRCKA	1q42.13		473755	human	197.31		QTVQALQysTVDGPL	CDC42BPA_Y474			0
CDC42BPB_S1029	N	Orphan sites	HT only	CDC42BPB	S1029	Q9Y5S2	S/T	MRCKB	14q32.32		56669295	human	194.32	C1_1	KPKAHQFsIKSFSSP	CDC42BPB_S1029		1	1
CDC42BPB_S1530	N	Orphan sites	HT only	CDC42BPB	S1530	Q9Y5S2	S/T	MRCKB	14q32.32		54414830	human	194.32		IYFkSkFsGAVLNVP	CDC42BPB_S1530		1	1
CDC42BPB_S1640	Y	Orphan sites	HT only	CDC42BPB	S1640	Q9Y5S2	S/T	MRCKB	14q32.32		4744732	human	194.32		SRNKPyIsWPssGGs	CDC42BPB_S1640		3	3
CDC42BPB_S1643	N	Orphan sites	HT only	CDC42BPB	S1643	Q9Y5S2	S/T	MRCKB	14q32.32		22639844	human	194.32		KPyIsWPssGGsEPs	CDC42BPB_S1643		2	2
CDC42BPB_S1644	N	Orphan sites	HT only	CDC42BPB	S1644	Q9Y5S2	S/T	MRCKB	14q32.32		4744738	human	194.32		PyIsWPssGGsEPsV	CDC42BPB_S1644		1	1
CDC42BPB_S1647		Orphan sites	CST	CDC42BPB	S1647	Q9Y5S2	S/T	MRCKB	14q32.32		15412348	human	194.32		sWPssGGsEPsVtVP	CDC42BPB_S1647			0
CDC42BPB_S1650	N	Orphan sites	HT only	CDC42BPB	S1650	Q9Y5S2	S/T	MRCKB	14q32.32		34364349	human	194.32		ssGGsEPsVtVPLRS	CDC42BPB_S1650		1	1
CDC42BPB_S1659	Y	Orphan sites	HT only	CDC42BPB	S1659	Q9Y5S2	S/T	MRCKB	14q32.32		18261744	human	194.32		tVPLRSMsDPDQDFD	CDC42BPB_S1659		4	4
CDC42BPB_S1677	N	Orphan sites	HT only	CDC42BPB	S1677	Q9Y5S2	S/T	MRCKB	14q32.32		31858048	human	194.32		DSDSTKHstPsNssN	CDC42BPB_S1677		2	2
CDC42BPB_S1680	Y	Orphan sites	LT+HT	CDC42BPB	S1680	Q9Y5S2	S/T	MRCKB	14q32.32		34502230	human	194.32		STKHstPsNssNPsG	CDC42BPB_S1680	1	2	3
CDC42BPB_S1682	N	Orphan sites	HT only	CDC42BPB	S1682	Q9Y5S2	S/T	MRCKB	14q32.32		34503200	human	194.32		KHstPsNssNPsGPP	CDC42BPB_S1682		1	1
CDC42BPB_S1683	N	Orphan sites	LT+HT	CDC42BPB	S1683	Q9Y5S2	S/T	MRCKB	14q32.32		1870421701	human	194.32		HstPsNssNPsGPPs	CDC42BPB_S1683	1	1	2
CDC42BPB_S1686	Y	Orphan sites	LT+HT	CDC42BPB	S1686	Q9Y5S2	S/T	MRCKB	14q32.32		7101021	human	194.32		PsNssNPsGPPsPNs	CDC42BPB_S1686	1	11	12
CDC42BPB_S1690	Y	Orphan sites	LT+HT	CDC42BPB	S1690	Q9Y5S2	S/T	MRCKB	14q32.32		468206	human	194.32		sNPsGPPsPNsPHRS	CDC42BPB_S1690	1	33	34
CDC42BPB_S1693	Y	Orphan sites	LT+HT	CDC42BPB	S1693	Q9Y5S2	S/T	MRCKB	14q32.32		468207	human	194.32		sGPPsPNsPHRSQLP	CDC42BPB_S1693	1	17	18
CDC42BPB_S304		Orphan sites	CST	CDC42BPB	S304	Q9Y5S2	S/T	MRCKB	14q32.32		10798155	human	194.32	Pkinase	EERFQFPsHVtDVsE	CDC42BPB_S304			0
CDC42BPB_S310		Orphan sites	CST	CDC42BPB	S310	Q9Y5S2	S/T	MRCKB	14q32.32		10798165	human	194.32	Pkinase	PsHVtDVsEEAkDLI	CDC42BPB_S310			0
CDC42BPB_S363	N	Orphan sites	HT only	CDC42BPB	S363	Q9Y5S2	S/T	MRCKB	14q32.32		2024021	human	194.32		PYIPDVSsPSDTSNF	CDC42BPB_S363		1	1
CDC42BPB_S417		Orphan sites	CST	CDC42BPB	S417	Q9Y5S2	S/T	MRCKB	14q32.32		15412351	human	194.32		SDRGSLKsIMQsNtL	CDC42BPB_S417			0
CDC42BPB_S421		Orphan sites	CST	CDC42BPB	S421	Q9Y5S2	S/T	MRCKB	14q32.32		14576296	human	194.32		SLKsIMQsNtLTkDE	CDC42BPB_S421			0
CDC42BPB_S474	N	Orphan sites	HT only	CDC42BPB	S474	Q9Y5S2	S/T	MRCKB	14q32.32		54414826	human	194.32		tVQSLHGsSRALSNs	CDC42BPB_S474		2	2
CDC42BPB_S481	Y	Orphan sites	LT+HT	CDC42BPB	S481	Q9Y5S2	S/T	MRCKB	14q32.32		18260981	human	194.32		sSRALSNsNRDKEIK	CDC42BPB_S481	1	3	4
CDC42BPB_S524		Orphan sites	CST	CDC42BPB	S524	Q9Y5S2	S/T	MRCKB	14q32.32		9270519	human	194.32		LRQEREDsTQRLRGL	CDC42BPB_S524			0
CDC42BPB_S641		Orphan sites	CST	CDC42BPB	S641	Q9Y5S2	S/T	MRCKB	14q32.32		23127147	human	194.32		DDAVAEAskERKLRE	CDC42BPB_S641			0
CDC42BPB_S659		Orphan sites	CST	CDC42BPB	S659	Q9Y5S2	S/T	MRCKB	14q32.32		23127150	human	194.32		NFCKQMEsELEALkV	CDC42BPB_S659			0
CDC42BPB_S707		Orphan sites	CST	CDC42BPB	S707	Q9Y5S2	S/T	MRCKB	14q32.32		487313	human	194.32		ELVRREAsHVLEVKN	CDC42BPB_S707			0
CDC42BPB_S840		Orphan sites	CST	CDC42BPB	S840	Q9Y5S2	S/T	MRCKB	14q32.32		23127153	human	194.32		GYLQALAsKMtEELE	CDC42BPB_S840			0
CDC42BPB_S851		Orphan sites	CST	CDC42BPB	S851	Q9Y5S2	S/T	MRCKB	14q32.32		6150078	human	194.32		EELEALRsSSLGSRt	CDC42BPB_S851			0
CDC42BPB_S868	Y	Orphan sites	LT+HT	CDC42BPB	S868	Q9Y5S2	S/T	MRCKB	14q32.32		40512274	human	194.32		PLWkVRRsQkLDMSA	CDC42BPB_S868	1	4	5
CDC42BPB_S914	N	Orphan sites	HT only	CDC42BPB	S914	Q9Y5S2	S/T	MRCKB	14q32.32		470900	human	194.32	DMPK_coil	LESkLKDsEAKNREL	CDC42BPB_S914		3	3
CDC42BPB_T1108	N	Orphan sites	LT+HT	CDC42BPB	T1108	Q9Y5S2	S/T	MRCKB	14q32.32		1870421700	human	194.32		HVKVPKPtGVKKGWQ	CDC42BPB_T1108	1	1	2
CDC42BPB_T118		Orphan sites	CST	CDC42BPB	T118	Q9Y5S2	S/T	MRCKB	14q32.32		50470149	human	194.32	Pkinase	EMLKRAEtACFREER	CDC42BPB_T118			0
CDC42BPB_T1196	N	Orphan sites	HT only	CDC42BPB	T1196	Q9Y5S2	S/T	MRCKB	14q32.32		2527093	human	194.32		TSSLLILtENENEkR	CDC42BPB_T1196		2	2
CDC42BPB_T1652		Orphan sites	CST	CDC42BPB	T1652	Q9Y5S2	S/T	MRCKB	14q32.32		34364352	human	194.32		GGsEPsVtVPLRSMs	CDC42BPB_T1652			0
CDC42BPB_T1678		Orphan sites	CST	CDC42BPB	T1678	Q9Y5S2	S/T	MRCKB	14q32.32		3952800	human	194.32		SDSTKHstPsNssNP	CDC42BPB_T1678			0
CDC42BPB_T307		Orphan sites	CST	CDC42BPB	T307	Q9Y5S2	S/T	MRCKB	14q32.32		10798160	human	194.32	Pkinase	FQFPsHVtDVsEEAk	CDC42BPB_T307			0
CDC42BPB_T423	Y	Orphan sites	LT+HT	CDC42BPB	T423	Q9Y5S2	S/T	MRCKB	14q32.32		14576290	human	194.32		KsIMQsNtLTkDEDV	CDC42BPB_T423	1	4	5
CDC42BPB_T467	N	Orphan sites	HT only	CDC42BPB	T467	Q9Y5S2	S/T	MRCKB	14q32.32		34499554	human	194.32		kLQESTQtVQSLHGs	CDC42BPB_T467		1	1
CDC42BPB_T676	Y	Orphan sites	LT+HT	CDC42BPB	T676	Q9Y5S2	S/T	MRCKB	14q32.32		7447541	human	194.32		GGrGAGAtLEHQQEI	CDC42BPB_T676	1	6	7
CDC42BPB_T757		Orphan sites	CST	CDC42BPB	T757	Q9Y5S2	S/T	MRCKB	14q32.32		25745573	human	194.32		EMEEAVGtIKDKYER	CDC42BPB_T757			0
CDC42BPB_T843	N	Orphan sites	HT only	CDC42BPB	T843	Q9Y5S2	S/T	MRCKB	14q32.32		6150072	human	194.32		QALAsKMtEELEALR	CDC42BPB_T843		1	1
CDC42BPB_T858	N	Orphan sites	HT only	CDC42BPB	T858	Q9Y5S2	S/T	MRCKB	14q32.32		27453250	human	194.32		sSSLGSRtLDPLWkV	CDC42BPB_T858		3	3
CDC42BPB_Y1118		Orphan sites	CST	CDC42BPB	Y1118	Q9Y5S2	S/T	MRCKB	14q32.32		5952538	human	194.32		KKGWQRAyAVVCDCK	CDC42BPB_Y1118			0
CDC42BPB_Y1355		Orphan sites	CST	CDC42BPB	Y1355	Q9Y5S2	S/T	MRCKB	14q32.32		23127156	human	194.32	CNH	VkRLILCyEIQRTKP	CDC42BPB_Y1355			0
CDC42BPB_Y1638	N	Orphan sites	HT only	CDC42BPB	Y1638	Q9Y5S2	S/T	MRCKB	14q32.32		458008	human	194.32		PPSRNKPyIsWPssG	CDC42BPB_Y1638		3	3
CDC42BPB_Y954	N	Orphan sites	HT only	CDC42BPB	Y954	Q9Y5S2	S/T	MRCKB	14q32.32		450814	human	194.32		FQDSIFEyFNTAPLA	CDC42BPB_Y954		1	1
CDC42BPG_S1121		Orphan sites	CST	CDC42BPG	S1121	Q6DT37	S/T	DMPK2	11q13.1		23099354	human	172.46	CNH	LFVIHLRsNDIFQVG	CDC42BPG_S1121			0
CDC42BPG_S1462	Y	Orphan sites	HT only	CDC42BPG	S1462	Q6DT37	S/T	DMPK2	11q13.1		27447485	human	172.46		RPGARDKsPAPEEKG	CDC42BPG_S1462		3	3
CDC42BPG_S1482	Y	Orphan sites	HT only	CDC42BPG	S1482	Q6DT37	S/T	DMPK2	11q13.1		11078928	human	172.46		SGPQRPHsFsEALRR	CDC42BPG_S1482		7	7
CDC42BPG_S1484	Y	Orphan sites	HT only	CDC42BPG	S1484	Q6DT37	S/T	DMPK2	11q13.1		11079869	human	172.46		PQRPHsFsEALRRPA	CDC42BPG_S1484		5	5
CDC42BPG_S1492	Y	Orphan sites	HT only	CDC42BPG	S1492	Q6DT37	S/T	DMPK2	11q13.1		11091507	human	172.46		EALRRPAsMGsEGLG	CDC42BPG_S1492		5	5
CDC42BPG_S1495	N	Orphan sites	HT only	CDC42BPG	S1495	Q6DT37	S/T	DMPK2	11q13.1		50777251	human	172.46		RRPAsMGsEGLGGDA	CDC42BPG_S1495		2	2
CDC42BPG_S1514		Orphan sites	CST	CDC42BPG	S1514	Q6DT37	S/T	DMPK2	11q13.1		5860739	human	172.46		RKPWTSLssESVsCP	CDC42BPG_S1514			0
CDC42BPG_S1515		Orphan sites	CST	CDC42BPG	S1515	Q6DT37	S/T	DMPK2	11q13.1		5860744	human	172.46		KPWTSLssESVsCPQ	CDC42BPG_S1515			0
CDC42BPG_S1519	N	Orphan sites	HT only	CDC42BPG	S1519	Q6DT37	S/T	DMPK2	11q13.1		56660698	human	172.46		SLssESVsCPQGsLS	CDC42BPG_S1519		1	1
CDC42BPG_S1524	N	Orphan sites	HT only	CDC42BPG	S1524	Q6DT37	S/T	DMPK2	11q13.1		56660702	human	172.46		SVsCPQGsLSPATSL	CDC42BPG_S1524		1	1
CDC42BPG_S1540	Y	Orphan sites	HT only	CDC42BPG	S1540	Q6DT37	S/T	DMPK2	11q13.1		7446356	human	172.46		QVSERPRsLPLsPEL	CDC42BPG_S1540		6	6
CDC42BPG_S1544	Y	Orphan sites	HT only	CDC42BPG	S1544	Q6DT37	S/T	DMPK2	11q13.1		50777255	human	172.46		RPRsLPLsPELESsP	CDC42BPG_S1544		4	4
CDC42BPG_S1550	Y	Orphan sites	HT only	CDC42BPG	S1550	Q6DT37	S/T	DMPK2	11q13.1		27447493	human	172.46		LsPELESsP______	CDC42BPG_S1550		4	4
CDC42BPG_S239		Orphan sites	CST	CDC42BPG	S239	Q6DT37	S/T	DMPK2	11q13.1		5249767	human	172.46	Pkinase	VGtPDYIsPEILQAM	CDC42BPG_S239			0
CDC42BPG_S46	N	Orphan sites	HT only	CDC42BPG	S46	Q6DT37	S/T	DMPK2	11q13.1		56660694	human	172.46		GPLRRERsVAQFLSW	CDC42BPG_S46		1	1
CDC42BPG_S480	Y	Orphan sites	HT only	CDC42BPG	S480	Q6DT37	S/T	DMPK2	11q13.1		31082933	human	172.46		TDGPPAGsPGQDSDL	CDC42BPG_S480		3	3
CDC42BPG_S646	Y	Orphan sites	HT only	CDC42BPG	S646	Q6DT37	S/T	DMPK2	11q13.1		27447487	human	172.46		QEENRRLsREQERLE	CDC42BPG_S646		3	3
CDC42BPG_S740		Orphan sites	CST	CDC42BPG	S740	Q6DT37	S/T	DMPK2	11q13.1		34426579	human	172.46		RLQKMEAsARLELQs	CDC42BPG_S740			0
CDC42BPG_S747		Orphan sites	CST	CDC42BPG	S747	Q6DT37	S/T	DMPK2	11q13.1		23099357	human	172.46	DMPK_coil	sARLELQsALEAEIR	CDC42BPG_S747			0
CDC42BPG_S817		Orphan sites	CST	CDC42BPG	S817	Q6DT37	S/T	DMPK2	11q13.1		15419075	human	172.46		NSLIPFLsFRSSEKD	CDC42BPG_S817			0
CDC42BPG_S851		Orphan sites	CST	CDC42BPG	S851	Q6DT37	S/T	DMPK2	11q13.1		7827964	human	172.46		LRPEGRRsLRMGAVF	CDC42BPG_S851			0
CDC42BPG_S888	Y	Orphan sites	HT only	CDC42BPG	S888	Q6DT37	S/T	DMPK2	11q13.1		27447490	human	172.46	C1_1	LRPRSFPsPTKCLRC	CDC42BPG_S888		3	3
CDC42BPG_T113		Orphan sites	CST	CDC42BPG	T113	Q6DT37	S/T	DMPK2	11q13.1		50470150	human	172.46	Pkinase	EMLKRAEtACFREER	CDC42BPG_T113			0
CDC42BPG_T222		Orphan sites	CST	CDC42BPG	T222	Q6DT37	S/T	DMPK2	11q13.1		5249757	human	172.46	Pkinase	GSCLRLNtNGMVDSS	CDC42BPG_T222			0
CDC42BPG_T234		Orphan sites	CST	CDC42BPG	T234	Q6DT37	S/T	DMPK2	11q13.1		5249762	human	172.46	Pkinase	DSSVAVGtPDYIsPE	CDC42BPG_T234			0
CDC7_S16	N	Orphan sites	HT only	CDC7	S16	O00311	S/T	CDC7	1p22.1		4272709	human	63.89		MDEPMAFsPQRDRFQ	CDC7_S16		1	1
CDC7_S181	N	Orphan sites	HT only	CDC7	S181	O00311	S/T	CDC7	1p22.1		10941153	human	63.89	Pkinase	VHRDVkPsNFLYNRR	CDC7_S181		1	1
CDC7_S216	Y	Orphan sites	LT only	CDC7	S216	O00311	S/T	CDC7	1p22.1		56757904	human	63.89	Pkinase	ELLkFVQsEAQQERC	CDC7_S216	1		1
CDC7_S239	Y	Orphan sites	LT+HT	CDC7	S239	O00311	S/T	CDC7	1p22.1		27445979	human	63.89		TGNkIPLsGPVPkEL	CDC7_S239	1	1	2
CDC7_S255	N	Orphan sites	HT only	CDC7	S255	O00311	S/T	CDC7	1p22.1		41451210	human	63.89		QQSTTkAsVkRPYTN	CDC7_S255		1	1
CDC7_S27	Y	Orphan sites	HT only	CDC7	S27	O00311	S/T	CDC7	1p22.1		4271221	human	63.89		DRFQAEGsLkkNEQN	CDC7_S27		9	9
CDC7_S277	Y	Orphan sites	LT+HT	CDC7	S277	O00311	S/T	CDC7	1p22.1		36123859	human	63.89		GKDGkEGsVGLSVQR	CDC7_S277	1	1	2
CDC7_S285	Y	Orphan sites	LT only	CDC7	S285	O00311	S/T	CDC7	1p22.1		56757902	human	63.89		VGLSVQRsVFGERNF	CDC7_S285	1		1
CDC7_S296	N	Orphan sites	LT only	CDC7	S296	O00311	S/T	CDC7	1p22.1		31859383	human	63.89		ERNFNIHssISHEsP	CDC7_S296	1		1
CDC7_S297	Y	Orphan sites	LT+HT	CDC7	S297	O00311	S/T	CDC7	1p22.1		31859386	human	63.89		RNFNIHssISHEsPA	CDC7_S297	1	1	2
CDC7_S302	Y	Orphan sites	HT only	CDC7	S302	O00311	S/T	CDC7	1p22.1		13309864	human	63.89		HssISHEsPAVkLMK	CDC7_S302		3	3
CDC7_S318	N	Orphan sites	LT only	CDC7	S318	O00311	S/T	CDC7	1p22.1		56757903	human	63.89		SkTVDVLsRKLATKK	CDC7_S318	1		1
CDC7_S484		Orphan sites	CST	CDC7	S484	O00311	S/T	CDC7	1p22.1		25286669	human	63.89		SDIQGHAsHQPAIsE	CDC7_S484			0
CDC7_S490	Y	Orphan sites	HT only	CDC7	S490	O00311	S/T	CDC7	1p22.1		36130559	human	63.89		AsHQPAIsEkTDHKA	CDC7_S490		2	2
CDC7_S498		Orphan sites	CST	CDC7	S498	O00311	S/T	CDC7	1p22.1		23092174	human	63.89		EkTDHKAsCLVQtPP	CDC7_S498			0
CDC7_S509		Orphan sites	CST	CDC7	S509	O00311	S/T	CDC7	1p22.1		7444551	human	63.89		QtPPGQYsGNsFKKG	CDC7_S509			0
CDC7_S512	N	Orphan sites	HT only	CDC7	S512	O00311	S/T	CDC7	1p22.1		36276871	human	63.89		PGQYsGNsFKKGDSN	CDC7_S512		1	1
CDC7_S556		Orphan sites	CST	CDC7	S556	O00311	S/T	CDC7	1p22.1		23092177	human	63.89		LLDLNPAsRItAEEA	CDC7_S556			0
CDC7_S573		Orphan sites	CST	CDC7	S573	O00311	S/T	CDC7	1p22.1		23092180	human	63.89		HPFFkDMsL______	CDC7_S573			0
CDC7_T376	Y	Activation site	LT only	CDC7	T376	O00311	S/T	CDC7	1p22.1	protein degradation; ubiquitination; enzymatic activity, induced	2864203	human	63.89	Pkinase	QVAPRAGtPGFRAPE	CDC7_T376	2		2
CDC7_T386		Orphan sites	CST	CDC7	T386	O00311	S/T	CDC7	1p22.1		23092183	human	63.89	Pkinase	FRAPEVLtKCPNQTT	CDC7_T386			0
CDC7_T472	N	Other functions	LT only	CDC7	T472	O00311	S/T	CDC7	1p22.1	protein degradation; ubiquitination	23092186	human	63.89	Pkinase	LRGMDSStPkLTSDI	CDC7_T472	1		1
CDC7_T503	Y	Other functions	LT+HT	CDC7	T503	O00311	S/T	CDC7	1p22.1	protein degradation; ubiquitination	23092189	human	63.89		KAsCLVQtPPGQYsG	CDC7_T503	1	7	8
CDC7_T559		Orphan sites	CST	CDC7	T559	O00311	S/T	CDC7	1p22.1		23092192	human	63.89		LNPAsRItAEEALLH	CDC7_T559			0
CDC7_Y415		Orphan sites	CST	CDC7	Y415	O00311	S/T	CDC7	1p22.1		23092195	human	63.89	Pkinase	LSGRYPFyKASDDLT	CDC7_Y415			0
CDK1_S171	N	Orphan sites	HT only	CDK1	S171	P06493	S/T	CDK1	10q21.2		31876680	human	34.1	Pkinase	VVTLWYRsPEVLLGs	CDK1_S171		2	2
CDK1_S178	N	Orphan sites	HT only	CDK1	S178	P06493	S/T	CDK1	10q21.2		4274491	human	34.1	Pkinase	sPEVLLGsARYSTPV	CDK1_S178		1	1
CDK1_S208	N	Orphan sites	HT only	CDK1	S208	P06493	S/T	CDK1	10q21.2		28846209	human	34.1	Pkinase	kPLFHGDsEIDQLFR	CDK1_S208		2	2
CDK1_S233	N	Orphan sites	HT only	CDK1	S233	P06493	S/T	CDK1	10q21.2		7444956	human	34.1	Pkinase	EVWPEVEsLQDYkNt	CDK1_S233		1	1
CDK1_S248	N	Orphan sites	HT only	CDK1	S248	P06493	S/T	CDK1	10q21.2		7444961	human	34.1	Pkinase	FPkWkPGsLASHVkN	CDK1_S248		2	2
CDK1_S265	N	Orphan sites	HT only	CDK1	S265	P06493	S/T	CDK1	10q21.2		31866642	human	34.1	Pkinase	ENGLDLLskMLIyDP	CDK1_S265		1	1
CDK1_S277	N	Orphan sites	HT only	CDK1	S277	P06493	S/T	CDK1	10q21.2		465625	human	34.1	Pkinase	yDPAkRIsGkMALNH	CDK1_S277		1	1
CDK1_S39	Y	Orphan sites	LT+HT	CDK1	S39	P06493	S/T	CDK1	10q21.2		455465	human	34.1	Pkinase	MkkIRLEsEEEGVPs	CDK1_S39	3	12	15
CDK1_S46	N	Orphan sites	HT only	CDK1	S46	P06493	S/T	CDK1	10q21.2		4272277	human	34.1	Pkinase	sEEEGVPsTAIREIS	CDK1_S46		1	1
CDK1_T14	Y	Inhibition sites	LT+HT	CDK1	T14	P06493	S/T	CDK1	10q21.2	intracellular localization; enzymatic activity, inhibited; phosphorylation	447608	human	34.1	Pkinase	IEkIGEGtyGVVykG	CDK1_T14	28	83	111
CDK1_T141	Y	Orphan sites	HT only	CDK1	T141	P06493	S/T	CDK1	10q21.2		7444946	human	34.1	Pkinase	LLIDDkGtIkLADFG	CDK1_T141		3	3
CDK1_T161	Y	Activation site	LT+HT	CDK1	T161	P06493	S/T	CDK1	10q21.2	molecular association, regulation; intracellular localization; enzymatic activity, induced	447609	human	34.1	Pkinase	GIPIRVytHEVVTLW	CDK1_T161	32	36	68
CDK1_T222	Y	Orphan sites	HT only	CDK1	T222	P06493	S/T	CDK1	10q21.2		4269817	human	34.1	Pkinase	RIFRALGtPNNEVWP	CDK1_T222		6	6
CDK1_T240		Orphan sites	CST	CDK1	T240	P06493	S/T	CDK1	10q21.2		34669214	human	34.1	Pkinase	sLQDYkNtFPkWkPG	CDK1_T240			0
CDK1_T5	Y	Orphan sites	HT only	CDK1	T5	P06493	S/T	CDK1	10q21.2		4272715	human	34.1	Pkinase	___MEDytkIEkIGE	CDK1_T5		3	3
CDK1_Y15	Y	Inhibition sites	LT+HT	CDK1	Y15	P06493	S/T	CDK1	10q21.2	molecular association, regulation; intracellular localization; enzymatic activity, inhibited; activity, inhibited; phosphorylation; enzymatic activity, altered	447610	human	34.1	Pkinase	EkIGEGtyGVVykGR	CDK1_Y15	170	106	276
CDK1_Y160	Y	Orphan sites	HT only	CDK1	Y160	P06493	S/T	CDK1	10q21.2		3179272	human	34.1	Pkinase	FGIPIRVytHEVVTL	CDK1_Y160		6	6
CDK1_Y19	Y	Orphan sites	LT+HT	CDK1	Y19	P06493	S/T	CDK1	10q21.2		449488	human	34.1	Pkinase	EGtyGVVykGRHkTT	CDK1_Y19	1	52	53
CDK1_Y270		Orphan sites	CST	CDK1	Y270	P06493	S/T	CDK1	10q21.2		4000217	human	34.1	Pkinase	LLskMLIyDPAkRIs	CDK1_Y270			0
CDK1_Y286		Orphan sites	CST	CDK1	Y286	P06493	S/T	CDK1	10q21.2		23092402	human	34.1	Pkinase	kMALNHPyFNDLDNQ	CDK1_Y286			0
CDK1_Y4	Y	Other functions	LT+HT	CDK1	Y4	P06493	S/T	CDK1	10q21.2	protein degradation; ubiquitination	473276	human	34.1	Pkinase	____MEDytkIEkIG	CDK1_Y4	1	2	3
CDK1_Y77	N	Orphan sites	HT only	CDK1	Y77	P06493	S/T	CDK1	10q21.2		4272550	human	34.1	Pkinase	LMQDSRLyLIFEFLS	CDK1_Y77		1	1
CDK10_S249		Orphan sites	CST	CDK10	S249	Q15131-4	S/T	CDK10 iso4	16q24.3		23092405	human	30.7	Pkinase	TAGDCLEssyFKEKP	CDK10_S249			0
CDK10_S250		Orphan sites	CST	CDK10	S250	Q15131-4	S/T	CDK10 iso4	16q24.3		23092407	human	30.7	Pkinase	AGDCLEssyFKEKPL	CDK10_S250			0
CDK10_T133	Y	Other functions	LT only	CDK10	T133	Q15131	S/T	CDK10	16q24.3	molecular association, regulation	27422500	human	41.04	Pkinase	SLLENMPtPFSEAQV	CDK10_T133	1		1
CDK10_T196	Y	Orphan sites	HT only	CDK10	T196	Q15131	S/T	CDK10	16q24.3		466984	human	41.04	Pkinase	GVPVkPMtPKVVTLW	CDK10_T196		20	20
CDK10_T49	Y	Orphan sites	HT only	CDK10	T49	Q15131	S/T	CDK10	16q24.3		27908508	human	41.04	Pkinase	LNRIGEGtyGIVyRA	CDK10_T49		1	1
CDK10_Y204	Y	Orphan sites	HT only	CDK10	Y204	Q15131	S/T	CDK10	16q24.3		50775466	human	41.04	Pkinase	PKVVTLWyRAPELLL	CDK10_Y204		1	1
CDK10_Y251		Orphan sites	CST	CDK10	Y251	Q15131-4	S/T	CDK10 iso4	16q24.3		23092409	human	30.7	Pkinase	GDCLEssyFKEKPLR	CDK10_Y251			0
CDK10_Y50	Y	Orphan sites	HT only	CDK10	Y50	Q15131	S/T	CDK10	16q24.3		483956	human	41.04	Pkinase	NRIGEGtyGIVyRAR	CDK10_Y50		1	1
CDK10_Y54	Y	Orphan sites	HT only	CDK10	Y54	Q15131	S/T	CDK10	16q24.3		483957	human	41.04	Pkinase	EGtyGIVyRARDTQT	CDK10_Y54		1	1
CDK11A_S200	N	Orphan sites	HT only	CDK11A	S200	Q9UQ88	S/T	CDK11A	1p36.33		36245207	human	91.36		REARREVsAHHRTMR	CDK11A_S200		1	1
CDK11A_S211	N	Orphan sites	HT only	CDK11A	S211	Q9UQ88	S/T	CDK11A	1p36.33		50775470	human	91.36		RTMREDysDkVKAsH	CDK11A_S211		2	2
CDK11A_S217	N	Orphan sites	HT only	CDK11A	S217	Q9UQ88	S/T	CDK11A	1p36.33		23132150	human	91.36		ysDkVKAsHWsRsPP	CDK11A_S217		1	1
CDK11A_S220	N	Orphan sites	HT only	CDK11A	S220	Q9UQ88	S/T	CDK11A	1p36.33		23132152	human	91.36		kVKAsHWsRsPPRPP	CDK11A_S220		3	3
CDK11A_S222	Y	Orphan sites	HT only	CDK11A	S222	Q9UQ88	S/T	CDK11A	1p36.33		18013835	human	91.36		KAsHWsRsPPRPPRE	CDK11A_S222		12	12
CDK11A_S265	Y	Orphan sites	HT only	CDK11A	S265	Q9UQ88	S/T	CDK11A	1p36.33		18013837	human	91.36		MEERDLLsDLQDIsD	CDK11A_S265		14	14
CDK11A_S271	Y	Orphan sites	HT only	CDK11A	S271	Q9UQ88	S/T	CDK11A	1p36.33		3216549	human	91.36		LsDLQDIsDsERKTS	CDK11A_S271		46	46
CDK11A_S273	N	Orphan sites	HT only	CDK11A	S273	Q9UQ88	S/T	CDK11A	1p36.33		3216552	human	91.36		DLQDIsDsERKTSSA	CDK11A_S273		5	5
CDK11A_S346	N	Orphan sites	HT only	CDK11A	S346	Q9UQ88	S/T	CDK11A	1p36.33		41451225	human	91.36		EVSEEEMsEDEEREN	CDK11A_S346		1	1
CDK11A_S369	N	Orphan sites	HT only	CDK11A	S369	Q9UQ88	S/T	CDK11A	1p36.33		23132154	human	91.36		ESRFDRDsGEsEEAE	CDK11A_S369		1	1
CDK11A_S372		Orphan sites	CST	CDK11A	S372	Q9UQ88	S/T	CDK11A	1p36.33		23132156	human	91.36		FDRDsGEsEEAEEEV	CDK11A_S372			0
CDK11A_S398	N	Orphan sites	HT only	CDK11A	S398	Q9UQ88	S/T	CDK11A	1p36.33		34501402	human	91.36		EGDYVPDsPALLPIE	CDK11A_S398		1	1
CDK11A_S422	N	Orphan sites	HT only	CDK11A	S422	Q9UQ88	S/T	CDK11A	1p36.33		23132158	human	91.36		PALQGCRsVEEFQCL	CDK11A_S422		6	6
CDK11A_S47	Y	Orphan sites	HT only	CDK11A	S47	Q9UQ88	S/T	CDK11A	1p36.33		3216555	human	91.36		DRDSKRDsLEEGELR	CDK11A_S47		25	25
CDK11A_S577	Y	Orphan sites	HT only	CDK11A	S577	Q9UQ88	S/T	CDK11A	1p36.33		3216558	human	91.36	Pkinase	GLAREyGsPLKAytP	CDK11A_S577		20	20
CDK11A_S65	Y	Orphan sites	HT only	CDK11A	S65	Q9UQ88	S/T	CDK11A	1p36.33		3216561	human	91.36		MEItIRNsPyRREDs	CDK11A_S65		13	13
CDK11A_S701	N	Orphan sites	HT only	CDK11A	S701	Q9UQ88	S/T	CDK11A	1p36.33		27446027	human	91.36	Pkinase	YFPGRRIsAEDGLkH	CDK11A_S701		5	5
CDK11A_S72	Y	Orphan sites	HT only	CDK11A	S72	Q9UQ88	S/T	CDK11A	1p36.33		11078035	human	91.36		sPyRREDsMEDRGEE	CDK11A_S72		9	9
CDK11A_S740	Y	Orphan sites	HT only	CDK11A	S740	Q9UQ88	S/T	CDK11A	1p36.33		3216564	human	91.36		QRVKRGtsPRPPEGG	CDK11A_S740		31	31
CDK11A_S751	N	Orphan sites	HT only	CDK11A	S751	Q9UQ88	S/T	CDK11A	1p36.33		7323235	human	91.36		PEGGLGysQLGDDDL	CDK11A_S751		9	9
CDK11A_S773	N	Orphan sites	HT only	CDK11A	S773	Q9UQ88	S/T	CDK11A	1p36.33		36132976	human	91.36		tTTNQGAsAAGPGFs	CDK11A_S773		1	1
CDK11A_S780	N	Orphan sites	HT only	CDK11A	S780	Q9UQ88	S/T	CDK11A	1p36.33		36126362	human	91.36		sAAGPGFsLkF____	CDK11A_S780		1	1
CDK11A_T370	N	Activation site	LT only	CDK11A	T370	Q9UQ88-10	S/T	CDK11A iso10	1p36.33	enzymatic activity, induced	35521302	human	49.62		KHEYFREtPLPIDPS	CDK11A_T370	2		2
CDK11A_T436	N	Orphan sites	HT only	CDK11A	T436	Q9UQ88	S/T	CDK11A	1p36.33		27446025	human	91.36	Pkinase	LNRIEEGtyGVVyRA	CDK11A_T436		2	2
CDK11A_T583	Y	Orphan sites	HT only	CDK11A	T583	Q9UQ88	S/T	CDK11A	1p36.33		485426	human	91.36	Pkinase	GsPLKAytPVVVtQW	CDK11A_T583		27	27
CDK11A_T588		Orphan sites	CST	CDK11A	T588	Q9UQ88	S/T	CDK11A	1p36.33		11128038	human	91.36	Pkinase	AytPVVVtQWYRAPE	CDK11A_T588			0
CDK11A_T61	N	Orphan sites	HT only	CDK11A	T61	Q9UQ88	S/T	CDK11A	1p36.33		31890269	human	91.36		RDHCMEItIRNsPyR	CDK11A_T61		5	5
CDK11A_T663		Orphan sites	CST	CDK11A	T663	Q9UQ88	S/T	CDK11A	1p36.33		34551099	human	91.36	Pkinase	LPVVkkMtFSEHPYN	CDK11A_T663			0
CDK11A_T714	N	Orphan sites	HT only	CDK11A	T714	Q9UQ88	S/T	CDK11A	1p36.33		35521302	human	91.36		kHEYFREtPLPIDPS	CDK11A_T714		1	1
CDK11A_T739	Y	Orphan sites	HT only	CDK11A	T739	Q9UQ88	S/T	CDK11A	1p36.33		3216567	human	91.36		QQRVKRGtsPRPPEG	CDK11A_T739		29	29
CDK11A_T761	N	Orphan sites	HT only	CDK11A	T761	Q9UQ88	S/T	CDK11A	1p36.33		3216570	human	91.36		GDDDLKEtGFHLtTT	CDK11A_T761		1	1
CDK11A_T766	N	Orphan sites	HT only	CDK11A	T766	Q9UQ88	S/T	CDK11A	1p36.33		40721391	human	91.36		KEtGFHLtTTNQGAs	CDK11A_T766		1	1
CDK11A_Y210		Orphan sites	CST	CDK11A	Y210	Q9UQ88	S/T	CDK11A	1p36.33		9233462	human	91.36		HRTMREDysDkVKAs	CDK11A_Y210			0
CDK11A_Y437	N	Orphan sites	HT only	CDK11A	Y437	Q9UQ88	S/T	CDK11A	1p36.33		6153693	human	91.36	Pkinase	NRIEEGtyGVVyRAk	CDK11A_Y437		2	2
CDK11A_Y441		Orphan sites	CST	CDK11A	Y441	Q9UQ88	S/T	CDK11A	1p36.33		5575742	human	91.36	Pkinase	EGtyGVVyRAkDkkT	CDK11A_Y441			0
CDK11A_Y575	N	Orphan sites	HT only	CDK11A	Y575	Q9UQ88	S/T	CDK11A	1p36.33		7323230	human	91.36	Pkinase	DFGLAREyGsPLKAy	CDK11A_Y575		2	2
CDK11A_Y582	N	Orphan sites	HT only	CDK11A	Y582	Q9UQ88	S/T	CDK11A	1p36.33		3216576	human	91.36	Pkinase	yGsPLKAytPVVVtQ	CDK11A_Y582		1	1
CDK11A_Y67	N	Orphan sites	HT only	CDK11A	Y67	Q9UQ88	S/T	CDK11A	1p36.33		5584138	human	91.36		ItIRNsPyRREDsME	CDK11A_Y67		2	2
CDK11A_Y750	N	Orphan sites	HT only	CDK11A	Y750	Q9UQ88	S/T	CDK11A	1p36.33		7323232	human	91.36		PPEGGLGysQLGDDD	CDK11A_Y750		5	5
CDK11B_S113	N	Orphan sites	HT only	CDK11B	S113	P21127	S/T	CDK11B	1p36.33		14577880	human	92.62		KEKRRHRsHsAEGGk	CDK11B_S113		4	4
CDK11B_S115	N	Other functions	LT+HT	CDK11B	S115	P21127	S/T	CDK11B	1p36.33	molecular association, regulation	455902	human	92.62		KRRHRsHsAEGGkHA	CDK11B_S115	1	4	5
CDK11B_S13	N	Orphan sites	HT only	CDK11B	S13	P21127-9	S/T	CDK11B iso9	1p36.33		4704770	human	87.11		DRDsKRDsLEEGELR	CDK11B_S13		1	1
CDK11B_S2	N	Orphan sites	HT only	CDK11B	S2	P21127-9	S/T	CDK11B iso9	1p36.33		50775474	human	87.11		______MsQSDDRDs	CDK11B_S2		1	1
CDK11B_S212	N	Orphan sites	HT only	CDK11B	S212	P21127	S/T	CDK11B	1p36.33		36245208	human	92.62		REARREVsAHHRTMR	CDK11B_S212		1	1
CDK11B_S223	N	Orphan sites	HT only	CDK11B	S223	P21127	S/T	CDK11B	1p36.33		50775472	human	92.62		RTMREDysDkVKAsH	CDK11B_S223		2	2
CDK11B_S229	N	Orphan sites	HT only	CDK11B	S229	P21127	S/T	CDK11B	1p36.33		23132144	human	92.62		ysDkVKAsHWsRsPP	CDK11B_S229		1	1
CDK11B_S232	N	Orphan sites	HT only	CDK11B	S232	P21127	S/T	CDK11B	1p36.33		4704782	human	92.62		kVKAsHWsRsPPRPP	CDK11B_S232		3	3
CDK11B_S234	Y	Orphan sites	LT+HT	CDK11B	S234	P21127	S/T	CDK11B	1p36.33		470367	human	92.62		KAsHWsRsPPRPPRE	CDK11B_S234	1	13	14
CDK11B_S277	Y	Orphan sites	HT only	CDK11B	S277	P21127	S/T	CDK11B	1p36.33		4704786	human	92.62		MEERDLLsDLQDIsD	CDK11B_S277		14	14
CDK11B_S283	Y	Orphan sites	HT only	CDK11B	S283	P21127	S/T	CDK11B	1p36.33		452643	human	92.62		LsDLQDIsDsERKTS	CDK11B_S283		47	47
CDK11B_S285	N	Orphan sites	HT only	CDK11B	S285	P21127	S/T	CDK11B	1p36.33		484092	human	92.62		DLQDIsDsERKTSSA	CDK11B_S285		6	6
CDK11B_S358	N	Orphan sites	HT only	CDK11B	S358	P21127	S/T	CDK11B	1p36.33		41451227	human	92.62		EVSEEEMsEDEEREN	CDK11B_S358		1	1
CDK11B_S381	N	Orphan sites	HT only	CDK11B	S381	P21127	S/T	CDK11B	1p36.33		3181733	human	92.62		ESRFDRDsGEsEEAE	CDK11B_S381		2	2
CDK11B_S384	N	Orphan sites	HT only	CDK11B	S384	P21127	S/T	CDK11B	1p36.33		3181736	human	92.62		FDRDsGEsEEAEEEV	CDK11B_S384		1	1
CDK11B_S410	N	Orphan sites	HT only	CDK11B	S410	P21127	S/T	CDK11B	1p36.33		3181739	human	92.62		EGdyVPDsPALsPIE	CDK11B_S410		3	3
CDK11B_S414	N	Orphan sites	HT only	CDK11B	S414	P21127	S/T	CDK11B	1p36.33		3181742	human	92.62		VPDsPALsPIELkQE	CDK11B_S414		3	3
CDK11B_S43	N	Orphan sites	HT only	CDK11B	S43	P21127	S/T	CDK11B	1p36.33		33690012	human	92.62		KNSDDRDsKRDsLEE	CDK11B_S43		1	1
CDK11B_S434	N	Orphan sites	HT only	CDK11B	S434	P21127	S/T	CDK11B	1p36.33		23132147	human	92.62		PALQGCRsVEEFQCL	CDK11B_S434		6	6
CDK11B_S47	Y	Orphan sites	LT+HT	CDK11B	S47	P21127	S/T	CDK11B	1p36.33		4704770	human	92.62		DRDsKRDsLEEGELR	CDK11B_S47	1	28	29
CDK11B_S589	Y	Orphan sites	HT only	CDK11B	S589	P21127	S/T	CDK11B	1p36.33		452644	human	92.62	Pkinase	GLAREyGsPLKAytP	CDK11B_S589		26	26
CDK11B_S65	Y	Orphan sites	HT only	CDK11B	S65	P21127	S/T	CDK11B	1p36.33		4704774	human	92.62		MEItIRNsPyRREDs	CDK11B_S65		14	14
CDK11B_S713	N	Orphan sites	HT only	CDK11B	S713	P21127	S/T	CDK11B	1p36.33		27446033	human	92.62	Pkinase	YFPGRRIsAEDGLkH	CDK11B_S713		5	5
CDK11B_S72	N	Orphan sites	HT only	CDK11B	S72	P21127	S/T	CDK11B	1p36.33		4704778	human	92.62		sPyRREDsMEDRGEE	CDK11B_S72		9	9
CDK11B_S752	Y	Other functions	LT+HT	CDK11B	S752	P21127	S/T	CDK11B	1p36.33	molecular association, regulation	468448	human	92.62		QRVKRGtsPRPPEGG	CDK11B_S752	1	32	33
CDK11B_S763	Y	Orphan sites	HT only	CDK11B	S763	P21127	S/T	CDK11B	1p36.33		4704804	human	92.62		PEGGLGysQLGDDDL	CDK11B_S763		10	10
CDK11B_S785	N	Orphan sites	HT only	CDK11B	S785	P21127	S/T	CDK11B	1p36.33		36132972	human	92.62		tTTNQGAsAAGPGFs	CDK11B_S785		1	1
CDK11B_S792	N	Orphan sites	HT only	CDK11B	S792	P21127	S/T	CDK11B	1p36.33		36126358	human	92.62		sAAGPGFsLkF____	CDK11B_S792		1	1
CDK11B_S9		Orphan sites	CST	CDK11B	S9	P21127-9	S/T	CDK11B iso9	1p36.33		33690012	human	87.11		sQSDDRDsKRDsLEE	CDK11B_S9			0
CDK11B_T370	N	Activation site	LT only	CDK11B	T370	P21127-12	S/T	CDK11B iso12	1p36.33	molecular association, regulation; enzymatic activity, induced	17671300	human	49.55		KHEYFREtPLPIDPS	CDK11B_T370	1		1
CDK11B_T395	N	Orphan sites	HT only	CDK11B	T395	P21127	S/T	CDK11B	1p36.33		3181745	human	92.62		EEEVGEGtPQSSALt	CDK11B_T395		2	2
CDK11B_T402	N	Orphan sites	HT only	CDK11B	T402	P21127	S/T	CDK11B	1p36.33		56568334	human	92.62		tPQSSALtEGdyVPD	CDK11B_T402		1	1
CDK11B_T448	N	Orphan sites	HT only	CDK11B	T448	P21127	S/T	CDK11B	1p36.33		27446029	human	92.62	Pkinase	LNRIEEGtyGVVyRA	CDK11B_T448		2	2
CDK11B_T595	Y	Orphan sites	LT+HT	CDK11B	T595	P21127	S/T	CDK11B	1p36.33		449142	human	92.62	Pkinase	GsPLKAytPVVVtLW	CDK11B_T595	1	35	36
CDK11B_T600		Orphan sites	CST	CDK11B	T600	P21127	S/T	CDK11B	1p36.33		11128363	human	92.62	Pkinase	AytPVVVtLWYRAPE	CDK11B_T600			0
CDK11B_T61	N	Orphan sites	HT only	CDK11B	T61	P21127	S/T	CDK11B	1p36.33		4958567	human	92.62		RDHRMEItIRNsPyR	CDK11B_T61		4	4
CDK11B_T675		Orphan sites	CST	CDK11B	T675	P21127	S/T	CDK11B	1p36.33		34551092	human	92.62	Pkinase	LPAVkkMtFSEHPYN	CDK11B_T675			0
CDK11B_T726	N	Orphan sites	HT only	CDK11B	T726	P21127	S/T	CDK11B	1p36.33		17671300	human	92.62		kHEYFREtPLPIDPS	CDK11B_T726		1	1
CDK11B_T751	Y	Orphan sites	HT only	CDK11B	T751	P21127	S/T	CDK11B	1p36.33		468449	human	92.62		QQRVKRGtsPRPPEG	CDK11B_T751		30	30
CDK11B_T773	N	Orphan sites	HT only	CDK11B	T773	P21127	S/T	CDK11B	1p36.33		4704811	human	92.62		GDDDLKEtGFHLtTT	CDK11B_T773		1	1
CDK11B_T778	N	Orphan sites	HT only	CDK11B	T778	P21127	S/T	CDK11B	1p36.33		40721393	human	92.62		KEtGFHLtTTNQGAs	CDK11B_T778		1	1
CDK11B_Y222		Orphan sites	CST	CDK11B	Y222	P21127	S/T	CDK11B	1p36.33		9233392	human	92.62		HRTMREDysDkVKAs	CDK11B_Y222			0
CDK11B_Y406	N	Orphan sites	HT only	CDK11B	Y406	P21127	S/T	CDK11B	1p36.33		34504225	human	92.62		SALtEGdyVPDsPAL	CDK11B_Y406		1	1
CDK11B_Y449	N	Orphan sites	HT only	CDK11B	Y449	P21127	S/T	CDK11B	1p36.33		6153657	human	92.62	Pkinase	NRIEEGtyGVVyRAk	CDK11B_Y449		2	2
CDK11B_Y453	N	Orphan sites	HT only	CDK11B	Y453	P21127	S/T	CDK11B	1p36.33		473852	human	92.62	Pkinase	EGtyGVVyRAkDkkT	CDK11B_Y453		1	1
CDK11B_Y587	N	Orphan sites	HT only	CDK11B	Y587	P21127	S/T	CDK11B	1p36.33		4704790	human	92.62	Pkinase	DFGLAREyGsPLKAy	CDK11B_Y587		3	3
CDK11B_Y594	N	Orphan sites	HT only	CDK11B	Y594	P21127	S/T	CDK11B	1p36.33		3181748	human	92.62	Pkinase	yGsPLKAytPVVVtL	CDK11B_Y594		6	6
CDK11B_Y67	N	Orphan sites	HT only	CDK11B	Y67	P21127	S/T	CDK11B	1p36.33		5584134	human	92.62		ItIRNsPyRREDsME	CDK11B_Y67		2	2
CDK11B_Y762	N	Orphan sites	LT+HT	CDK11B	Y762	P21127	S/T	CDK11B	1p36.33		4704797	human	92.62		PPEGGLGysQLGDDD	CDK11B_Y762	1	5	6
CDK12_S1006		Orphan sites	CST	CDK12	S1006	Q9NYV4	S/T	CDK12	17q12		23096190	human	164.15	Pkinase	HMLtLDPsKRCTAEQ	CDK12_S1006			0
CDK12_S1053	N	Orphan sites	HT only	CDK12	S1053	Q9NYV4	S/T	CDK12	17q12		5860093	human	164.15		KRRRQRQsGVVVEEP	CDK12_S1053		4	4
CDK12_S1063		Orphan sites	CST	CDK12	S1063	Q9NYV4	S/T	CDK12	17q12		5860100	human	164.15		VVEEPPPsKTsRKEt	CDK12_S1063			0
[truncated: 12,455 more rows]
